# Supplementary material for: Increasing histone acetylation improves sociability and restores learning and memory in KAT6B-haploinsufficient mice
Source: J Clin Invest. 2024 Apr 1;134(7):e167672. doi: 10.1172/JCI167672 (PMC10977983; doi:10.1172/JCI167672)
Supplement: Supplemental table 2 [file jci-134-167672-s089.xlsx]

## Sheet: Read me
	Bergamasco et al Supplemental Table 2: MiSeq validaiton of SBBYSS variants introduced into HEK293T cells using CRISPR/Cas9 genome editing and homology-directed repair

## Sheet: Y176stop
	Cell line ID	Sequence abundance (%)	Sequence 5' -> 3'
	WT Reference	NA	AAGGACTTGAGGAGCCGAATGGCTCCTCCCTGAAGAACATAGAGAAGTATCTCAGAAGTCAAAGTGATCTCACAAGCACCACCAACAACCCAGCCTTTCAGCAGCGGCTGCGACTGGGGGCCAAACGCGCTGTGAATAATGGGAGGTTACTGAAAGACGGACCGCAGTACAGGGTC................AATTA.TGGGAGCTTAGATGGCAAAGGGGCACCTCAGTATCCCA
	p.Y176*_Clone 2	100	AAGGACTTGAGGAGCCGAATGGCTCCTCCCTGAAGAACATAGAGAAGTATCTCAGAAGTCAAAGTGATCTCACAAGCACCACCAACAACCCAGCCTTTCAGCAGCGGCTGCGACTGGGGGCCAAACGCGCTGTGAATAATGGGAGGTTACTGAAAGACGGACCGCAGTACAGGGTC................AATTAATGGGAGCTTAGATGGCAAAGGGGCACCTCAGTATCCCA
	p.Y176*_Clone 13	100	AAGGACTTGAGGAGCCGAATGGCTCCTCCCTGAAGAACATAGAGAAGTATCTCAGAAGTCAAAGTGATCTCACAAGCACCACCAACAACCCAGCCTTTCAGCAGCGGCTGCGACTGGGGGCCAAACGCGCTGTGAATAATGGGAGGTTACTGAAAGACGGACCGCAGTACAGGGTC................AATTAATGGGAGCTTAGATGGCAAAGGGGCACCTCAGTATCCCA
	p.Y176*_Clone 17	55.4526	AAGGACTTGAGGAGCCGAATGGCTCCTCCCTGAAGAACATAGAGAAGTATCTCAGAAGTCAAAGTGATCTCACAAGCACCACCAACAACCCAGCCTTTCAGCAGCGGCTGCGACTGGGGGCCAAACGCGCTGTGAATAATGGGAGGTTACTGAAAGACGGACCGCAGTACAGGGTC................AATTAATGGGAGCTTAGATGGCAAAGGGGCACCTCAGTATCCCA
	p.Y176*_Clone 17	44.5474	AAGGACTTGAGGAGCCGAATGGCTCCTCCCTGAAGAACATAGAGAAGTATCTCAGAAGTCAAAGTGATCTCACAAGCACCACCAACAACCCAGCCTTTCAGCAGCGGCTGCGACTGGGGGCCAAACGCGCTGTGAATAATGGGAGGTTACTGAAAGACGGACCGCAGTACAGGGTCCTTAGATGGGACCCTTAAGTA.TGGGAGCTTAGATGGCAAAGGGG
	Patient mutation
	Silent blocking mutation to remove Cas9 PAM site
	Additional SNP or indel

## Sheet: A238Rfs5
	Cell line ID	Sequence abundance (%)	Sequence 5' -> 3'
	WT Reference	NA	GTGCTGATCCCATTCCAATATGTAGCTTCTGTTTGGGGACTAAAGAATCAAATCGTGAAAAGAAACCAGAAGAACTCCTCTCTTGTGCAGATTGTGGCAGTAGTGGTAAGTTGTGTTTTTCCTATGTGTTGTACAATGACTTCCCATTATCATAGCTTCATGCTATTTGTCTCTCTATTAAAACTGTATTGTTATTTAAGGCAGTTATATGGTAATAGC
	p.A238Rfs*5_Clone 4	92.6539	GTGCTGATCCCATTCCAATATGTAGCTTCTGTTTGGGGACTAAAGAATCAAATCGTGAAAAGAAACCAGAAGAACTCCTCTC..GTGCAGATTGTGGCAGTAGTGGTAAGTTGTGTTTTTCCTATGTGTTGTACAATGACTTCCCATTATCATAGCTTCATGCTATTTGTCTCTCTATTAAAACTGTATTGTTATTTAAGGCAGTTATATGGTAATAGCATA
	p.A238Rfs*5_Clone 4	7.34606	GTGCTGATCCCCTTCCAATATGTAGCTTCTGTTTGGGGACTAAAGAATCAAATCGTGAAAAGAAACCAGAAGAACTCCTCTC..GTGCAGATTGTGGCAGTAGTGGTAAGTTGTGTTTTTCCTATGTGTTGTACAATGACTTCCCATTATCATAGCTTCATGCTATTTGTCTCTCTATTAAAACTGTATTGTTATTTAAGGCAGTTATATGGTAATAGCATA
	p.A238Rfs*5_Clone 8	92.9904	GTGCTGATCCCATTCCAATATGTAGCTTCTGTTTGGGGACTAAAGAATCAAATCGTGAAAAGAAACCAGAAGAACTCCTCTC..GTGCAGATTGTGGCAGTAGTGGTAAGTTGTGTTTTTCCTATGTGTTGTACAATGACTTCCCATTATCATAGCTTCATGCTATTTGTCTCTCTATTAAAACTGTATTGTTATTTAAGGCAGTTATATGGTAATAGCATA
	p.A238Rfs*5_Clone 8	7.00958	GTGCTGATCCCCTTCCAATATGTAGCTTCTGTTTGGGGACTAAAGAATCAAATCGTGAAAAGAAACCAGAAGAACTCCTCTC..GTGCAGATTGTGGCAGTAGTGGTAAGTTGTGTTTTTCCTATGTGTTGTACAATGACTTCCCATTATCATAGCTTCATGCTATTTGTCTCTCTATTAAAACTGTATTGTTATTTAAGGCAGTTATATGGTAATAGCATA
	p.A238Rfs*5_Clone 23	91.7564	GTGCTGATCCCATTCCAATATGTAGCTTCTGTTTGGGGACTAAAGAATCAAATCGTGAAAAGAAACCAGAAGAACTCCTCTC..GTGCAGATTGTGGCAGTAGTGGTAAGTTGTGTTTTTCCTATGTGTTGTACAATGACTTCCCATTATCATAGCTTCATGCTATTTGTCTCTCTATTAAAACTGTATTGTTATTTAAGGCAGTTATATGGTAATAGC
	p.A238Rfs*5_Clone 23	8.24358	GTGCTGATCCCATTCCAATATGTCGCTTCTGTTTGGGGACTAAAGAATCAAATCGTGAAAAGAAACCAGAAGAACTCCTCTC..GTGCAGATTGTGGCAGTAGTGGTAAGTTGTGTTTTTCCTATGTGTTGTACAATGACTTCCCATTATCATAGCTTCATGCTATTTGTCTCTCTATTAAAACTGTATTGTTATTTAAGGCAGTTATATGGTAATAGC
	p.A238Rfs*5_Clone 33	93.4332	GTGCTGATCCCATTCCAATATGTAGCTTCTGTTTGGGGACTAAAGAATCAAATCGTGAAAAGAAACCAGAAGAACTCCTCTC..GTGCAGATTGTGGCAGTAGTGGTAAGTTGTGTTTTTCCTATGTGTTGTACAATGACTTCCCATTATCATAGCTTCATGCTATTTGTCTCTCTATTAAAACTGTATTGTTATTTAAGGCAGTTATATGGTAATAGCATA
	p.A238Rfs*5_Clone 33	6.56682	GTGCTGATCCCCTTCCAATATGTAGCTTCTGTTTGGGGACTAAAGAATCAAATCGTGAAAAGAAACCAGAAGAACTCCTCTC..GTGCAGATTGTGGCAGTAGTGGTAAGTTGTGTTTTTCCTATGTGTTGTACAATGACTTCCCATTATCATAGCTTCATGCTATTTGTCTCTCTATTAAAACTGTATTGTTATTTAAGGCAGTTATATGGTAATAGCATA
	p.A238Rfs*5_Clone 35	92.1167	GTGCTGATCCCATTCCAATATGTAGCTTCTGTTTGGGGACTAAAGAATCAAATCGTGAAAAGAAACCAGAAGAACTCCTCTC..GTGCAGATTGTGGCAGTAGTGGTAAGTTGTGTTTTTCCTATGTGTTGTACAATGACTTCCCATTATCATAGCTTCATGCTATTTGTCTCTCTATTAAAACTGTATTGTTATTTAAGGCAGTTATATGGTAATAGCATA
	p.A238Rfs*5_Clone 35	7.88328	GTGCTGATCCCCTTCCAATATGTAGCTTCTGTTTGGGGACTAAAGAATCAAATCGTGAAAAGAAACCAGAAGAACTCCTCTC..GTGCAGATTGTGGCAGTAGTGGTAAGTTGTGTTTTTCCTATGTGTTGTACAATGACTTCCCATTATCATAGCTTCATGCTATTTGTCTCTCTATTAAAACTGTATTGTTATTTAAGGCAGTTATATGGTAATAGCATA
	Patient mutation
	Silent blocking mutation to remove Cas9 PAM site
	Additional SNP or indel

## Sheet: c1061+1G>A
	Cell line ID	Sequence abundance (%)	Sequence 5' -> 3'
	WT Reference	NA	ATTCAGGGATGTGGATTTGCCAAGTCTGCAGACCAAAGAAAAAGGGAAGAAAACTACTTCATGAGAAAGCTGCACAAATAAAACGACGATATGCAAAACCCATTGGACGACCGAAAAATAAATTAAAGCAACGATTGTTGTAGCTTGAGATCTTATCAAAAGAAATCATTTATGTTTTGCTTTAAAATATAGGTGATTGTTATTCTCTCAGATTCCTT
	c.1061+1G>A_Clone 34	100	ATTCAGGGATGTGGATTTGCCAAGTCTGCAGACCAAAGAAAAAGGGAAGAAAACTACTTCATGAGAAAGCTGCACAAATAAAACGACGATATGCAAAACCCATTGGACGACCGAAAAATAAATTAAAGCAACGATTGTTATAGCTTGAGATCTTATCAAAAGAAATCATTTATGTTTTGCTTTAAAATATAGGTGATTGTTATTCTCTCAGATTCCTTTA
	c.1061+1G>A_Clone 12	70.9677	ATTCAGGGATGTGGATTTGCCAAGTCTGCAGACCAAAGAAAAAGGGAAGAAAACTACTTCATGAGAAAGCTGCACAAATAAAACGACGATATGCAAAACCCATTGGACGACCGAAAAATAAATTAAAGCAACGATTGTTATAGCTTGAGATCTTATCAAAAGAAATCATTTATGTTTTGCTTTAAAATATAGGTGATTGTTATTCTCTCAGATTCCTT
	c.1061+1G>A_Clone 12	29.0323	ATTCAGGGATGTGGATTTGCCAAGTCTGCAGACCAAAGAAAAAGGGAAGAAAACTACTTCATGAGAAAGCTGCACAAATAAAACGACGATATGCAAAACCCATTGGACGACCGAAAAATAAATTAAAGCAACGA...TTGTAGGTTGAGATCTTATCAAAAGAAATCATTTATGTTTTGCTTTAAAATATAGGTGATTGTTATTCTCTCAGATTCCTTTAG
	c.1061+1G>A_Clone 18	50.8996	ATTCAGGGATGTGGATTTGCCAAGTCTGCAGACCAAAGAAAAAGGGAAGAAAACTACTTCATGAGAAAGCTGCACAAATAAAACGACGATATGCAAAACCCATTGGACGACCGAAAAATAAATTAAAGCAACGATTGTTATAGCTTGAGATCTTATCAAAAGAAATCATTTATGTTTTGCTTTAAAATATAGGTGATTGTTATTCTCTCAGATTCCTTT
	c.1061+1G>A_Clone 18	49.1004	ATTCAGGGATGTGGATTTGCCAAGTCTGCAGACCAAAGAAAAAGGGAAGAAAACTACTTCATGAGAAAGCTGCACAAATAAAACGACGATATGCAAAACCCATTGGACGACCGAAAAATAAATTAAAGCAACGAT..TTGTAGGTTGAGATCTTATCAAAAGAAATCATTTATGTTTTGCTTTAAAATATAGGTGATTGTTATTCTCTCAGATTCCTTTAG
	c.1061+1G>A_Clone 26	65.0696	ATTCAGGGATGTGGATTTGCCAAGTCTGCAGACCAAAGAAAAAGGGAAGAAAACTACTTCATGAGAAAGCTGCACAAATAAAACGACGATATGCAAAACCCATTGGACGACCGAAAAATAAATTAAAGCAACGATTGTTATAGCTTGAGATCTTATCAAAAGAAATCATTTATGTTTTGCTTTAAAATATAGGTGATTGTTATTCTCTCAGATTCCTT
	c.1061+1G>A_Clone 26	34.9304	ATTCAGGGATGTGGATTTGCCAAGTCTGCAGACCAAAGAAAAAGGGAAGAAAACTACTTCATGAGAAAGCTGCACAAATAAAACGACGATATGCAAAACCCATTGGACGACCGAAAAATAAATTAAAGCAACGA...TTGTAGGTTGAGATCTTATCAAAAGAAATCATTTATGTTTTGCTTTAAAATATAGGTGATTGTTATTCTCTCAGATTCCTTTAG
	Patient mutation
	Silent blocking mutation to remove Cas9 PAM site
	Additional SNP or indel

## Sheet: S1016Afs98
	Cell line ID	Sequence abundance (%)	Sequence 5' -> 3'
	WT Reference	NA	CACTTTGCCATTGATCCTCAGAGGCTCTGGCTGTGTAACTGCCCTCTCACTGGCCACCATTTTTACCCTCCCCACTTAGGCTGAGCGGCTAATGGAACAAGCTAGCTGCTGGGAGAAGGAGGAACAAGAAATCCTGTCAACTAGAGCTAACAGTAGGCAATCACCTGCAAAAGTACAATCGAAAAATAAATATTTGCATTCCCCGGAGAGCCGGCCAGTC
	p.S1016Afs*98_Clone 5	100	CACTTTGCCATTGATCCTCAGAGGCTCTGGCTGTGTAACTGCCCTCTCACTGGCCACCATTTTTACCCTCCCCACTTAGGCTGAGCGGCTAATGGAACAAGCT.GCTGCTGGGAGAAGGAGGAACAAGAAATCCTGTCAACTAGAGCTAACAGTAGGCAATCACCTGCAAAAGTACAATCGAAAAATAAATATTTGCATTCCCCGGAGAGCCGGCCAGTCA
	p.S1016Afs*98_Clone 8	100	CACTTTGCCATTGATCCTCAGAGGCTCTGGCTGTGTAACTGCCCTCTCACTGGCCACCATTTTTACCCTCCCCACTTAGGCTGAGCGGCTAATGGAACAAGCT.GCTGCTGGGAGAAGGAGGAACAAGAAATCCTGTCAACTAGAGCTAACAGTAGGCAATCACCTGCAAAAGTACAATCGAAAAATAAATATTTGCATTCCCCGGAGAGCCGGCCAGTCA
	p.S1016Afs*98_Clone 10	100	CACTTTGCCATTGATCCTCAGAGGCTCTGGCTGTGTAACTGCCCTCTCACTGGCCACCATTTTTACCCTCCCCACTTAGGCTGAGCGGCTAATGGAACAAGCT.GCTGCTGGGAGAAGGAGGAACAAGAAATCCTGTCAACTAGAGCTAACAGTAGGCAATCACCTGCAAAAGTACAATCGAAAAATAAATATTTGCATTCCCCGGAGAGCCGGCCAGTC
	p.S1016Afs*98_Clone 19	100	CACTTTGCCATTGATCCTCAGAGGCTCTGGCTGTGTAACTGCCCTCTCACTGGCCACCATTTTTACCCTCCCCACTTAGGCTGAGCGGCTAATGGAACAAGCT.GCTGCTGGGAGAAGGAGGAACAAGAAATCCTGTCAACTAGAGCTAACAGTAGGCAATCACCTGCAAAAGTACAATCGAAAAATAAATATTTGCATTCCCCGGAGAGCCGGCCAGTCA
	Patient mutation
	Silent blocking mutation to remove Cas9 PAM site
	Additional SNP or indel

## Sheet: S1051Tfs63
	Cell line ID	Sequence abundance (%)	Sequence 5' -> 3'
	WT Reference	NA	CAGTAGGCAATCACCTGCAAAAGTACAATCGAAAAATAAATATTTGCATTCCCCGGAGAGCCGGCCAGTCACAGGGGAGCGAGGGCAGCTGCTGGAGCTGTCTAAAGAGAGCAGTGAAGAAGAAGAGGAGGAGGAGGACGAGGAGGAGGAAGAAGAGGAGGAAGAAGAGGAAGAGGATGAAGAGGAGGAAGAAGAGGAAGAAGAAGAAGAAGAAGAAGAAAA
	p.S1051Tfs*63_Clone 5	100	CAGTAGGCAATCACCTGCAAAAGTACAATCGAAAAATAAATATTTGCATTCCCCGGAGA.CCGGCCAGTCACAGGGGAGCGAGGGCAGCTGCTGGAGCTGTCTAAAGAGAGCAGTGAAGAAGAAGAGGAGGAGGAGGACGAGGAGGAGGAAGAAGAGGAGGAAGAAGAGGAAGAGGATGAAGAGGAGGAAGAAGAGGAAGAAGAAGAAGAAGAAGAAG
	p.S1051Tfs*63_Clone 7	87.1068	CAGTAGGCAATCACCTGCAAAAGTACAATCGAAAAATAAATATTTGCATTCCCCGGAGA.CCGGCCAGTCACAGGGGAGCGAGGGCAGCTGCTGGAGCTGTCTAAAGAGAGCAGTGAAGAAGAAGAGGAGGAGGAGGACGAGGAGGAGGAAGAAGAGGAGGAAGAAGAGGAAGAGGATGAAGAGGAGGAAGAAGAGGAAGAAGAAGAAGAAGAAGAAGAAA
	p.S1051Tfs*63_Clone 7	7.68437	CAGTAGGCAATCACCTGCAAAAGTACCATCGAAAAATAAATATTTGCATTCCCCGGAGA.CCGGCCAGTCACAGGGGAGCGAGGGCAGCTGCTGGAGCTGTCTAAAGAGAGCAGTGAAGAAGAAGAGGAGGAGGAGGACGAGGAGGAGGAAGAAGAGGAGGAAGAAGAGGAAGAGGATGAAGAGGAGGAAGAAGAGGAAGAAGAAGAAGAAGAAGAAGAAA
	p.S1051Tfs*63_Clone 7	5.20887	CAGTAGGCAATCACCTGCAAAAGTACACTCGAAAAATAAATATTTGCATTCCCCGGAGA.CCGGCCAGTCACAGGGGAGCGAGGGCAGCTGCTGGAGCTGTCTAAAGAGAGCAGTGAAGAAGAAGAGGAGGAGGAGGACGAGGAGGAGGAAGAAGAGGAGGAAGAAGAGGAAGAGGATGAAGAGGAGGAAGAAGAGGAAGAAGAAGAAGAAGAAGAAGAAA
	p.S1051Tfs*63_Clone 11	67.0886	CAGTAGGCAATCACCTGCAAAAGTACAATCGAAAAATAAATATTTGCATTCCCCGGAGA.CCGGCCAGTCACAGGGGAGCGAGGGCAGCTGCTGGAGCTGTCTAAAGAGAGCAGTGAAGAAGAAGAGGAGGAGGAGGACGAGGAGGAGGAAGAAGGGAGGAAGAAGAGGAAGAGGATGAAGAGGAGGAAGAAGAGGAAGAAGAAGAAGAAGAAGAAGAA
	p.S1051Tfs*63_Clone 11	32.9114	CAGTAGGCAATCACCTGCAAAAGTACAATCGAAAAATAAATATTTGCATTCC........CCGGCCAGTCACAGGGGAGCGAGGGCAGCTGCTGGAGCTGTCTAAAGAGAGCAGTGAAGAAGAAGAGGAGGAGGAGGACGAGGAGGAGGAAGAAGAGGAGGAAGAAGAGGAAGAGGATGAAGAGGAGGAAGAAGAGGAAGAAGAAGAAGAAGAAGAAGAAAATATTC
	p.S1051Tfs*63_Clone 15	52.6367	CAGTAGGCAATCACCTGCAAAAGTACAATCGAAAAATAAATATTTGCATTCCCCGGAGA.CCGGCCAGTCACAGGGGAGCGAGGGCAGCTGCTGGAGCTGTCTAAAGAGAGCAGTGAAGAAGAAGAGGAGGAGGAGGACGAGGAGGAGGAAGAAGAGGAGGAAGAAGAGGAAGAGGATGAAGAGGAGGAAGAAGAG.........GAAGAAGAAGAAGAAAATATTCAA
	p.S1051Tfs*63_Clone 15	47.3633	CAGTAGGCAATCACCTGCAAAAGTACAATCGAAAAATAAATATTTGCATTCCCCGGAGA.CCGGCCAGTCACAGGGGAGCGAGGGCAGCTGCTGGAGCTGTCTAAAGAGAGCAGTGAAGAAGAAGAGGAGGAGGAGGACGAGGAGGAGGAAGAAGAGGAGGAAGAAGAGGAAGAGGATGAAGAGGAGGAAGAAGAGGAAGAAGAAGAAGAAGAAGAAGAA
	Patient mutation
	Silent blocking mutation to remove Cas9 PAM site
	Additional SNP or indel

## Sheet: Gly1134Valfs11
	Cell line ID	Sequence abundance (%)	Sequence 5' -> 3'
	WT Reference	NA	TCAGACACGCGTTCAGTACATGTCTACTGCATATCGACTCAACCATTTAATTTCTCATGAGCTCTTATGTGTTATGTTTGGAATTAATTTCAGAGGCCTTTTGTACTAAAGAAGAAAAGGGGTCGTAAACGCAGGAGGATCAACAGCAGTGTAACAACAGAGACCATTTCAGAGACGACAGAAGTACTGAATGAGCCCTTTGACAACTCAGATGAAGA
	p.Gly1134Valfs*11_Clone 7	100	TCAGACACGCGTTCAGTACATGTCTACTGCATATCGACTCAACCATTTAATTTCTCATGAGCTCTTATGTGTTATGTTTGGAATTAATTTCAGAGGCCTTTTGTACTAAAGAAGAAAAGGG.TCGTAAACGCAGGAGGATCAACAGCAGTGTAACAACAGAGACCATTTCAGAGACGACAGAAGTACTGAATGAGCCCTTTGACAACTCAGATGAAGAG
	p.Gly1134Valfs*11_Clone 10	91.8626	TCAGACACGCGTTCAGTACATGTCTACTGCATATCGACTCAACCATTTAATTTCTCATGAGCTCTTATGTGTTATGTTTGGAATTAATTTCAGAGGCCTTTTGTACTAAAGAAGAAAAGGG.TCGTAAACGCAGGAGGATCAACAGCAGTGTAACAACAGAGACCATTTCAGAGACGACAGAAGTACTGAATGAGCCCTTTGACAACTCAGATGAAGAGA
	p.Gly1134Valfs*11_Clone 10	8.13743	TCAGACACGCGTTCAGTACATGTCTCCTGCATATCGACTCAACCATTTAATTTCTCATGAGCTCTTATGTGTTATGTTTGGAATTAATTTCAGAGGCCTTTTGTACTAAAGAAGAAAAGGG.TCGTAAACGCAGGAGGATCAACAGCAGTGTAACAACAGAGACCATTTCAGAGACGACAGAAGTACTGAATGAGCCCTTTGACAACTCAGATGAAGAGA
	p.Gly1134Valfs*11_Clone 22	100	TCAGACACGCGTTCAGTACATGTCTACTGCATATCGACTCAACCATTTAATTTCTCATGAGCTCTTATGTGTTATGTTTGGAATTAATTTCAGAGGCCTTTTGTACTAAAGAAGAAAAGGG.TCGTAAACGCAGGAGGATCAACAGCAGTGTAACAACAGAGACCATTTCAGAGACGACAGAAGTACTGAATGAGCCCTTTGACAACTCAGATGAAGAGAG
	Patient mutation
	Silent blocking mutation to remove Cas9 PAM site
	Additional SNP or indel

## Sheet: S1469Ffs18
	Cell line ID	Sequence abundance (%)	Sequence 5' -> 3'
	WT Reference	NA	ATGAAGAGCCATCCCACAACGAGGACCATGATGCCGATGACGAGGATGACAGCCACATGGAGTCTGCCGAAGTGGAGAAGGAAGAGCTGCCCAGAGAAAGCTTCAAAGAAGTACTGGAAAACCAGGAGACTTTTTTAGACCTTAATGTGCAGCCTGGTCAC.TCGAACCCAGAGGTCTTAATGGACTGTGGCGTCGACCTGACAGCTTCTTGTAACAGTGA
	p.S1469Ffs*18_Clone 3	91.5612	ATGAAGAGCCATCCCACAACGAGGACCATGATGCCGATGACGAGGATGACAGCCACATGGAGTCTGCCGAAGTGGAGAAGGAAGAGCTGCCCAGAGAAAGCTTCAAAGAAGTACTGGAAAACCAGGAGACTTTTTTAGACCTTAATGTGCAGCCTGGTCACTTCGAACCCAGAGGTCTTAATGGACTGTGGCGTCGACCTGACAGCTTCTTGTAACAG
	p.S1469Ffs*18_Clone 3	8.43882	ATGAAGAGCCATCCCACAACGAGGCCCATGATGCCGATGACGAGGATGACAGCCACATGGAGTCTGCCGAAGTGGAGAAGGAAGAGCTGCCCAGAGAAAGCTTCAAAGAAGTACTGGAAAACCAGGAGACTTTTTTAGACCTTAATGTGCAGCCTGGTCACTTCGAACCCAGAGGTCTTAATGGACTGTGGCGTCGACCTGACAGCTTCTTGTAACAG
	p.S1469Ffs*18_Clone 5	100	ATGAAGAGCCATCCCACAACGAGGACCATGATGCCGATGACGAGGATGACAGCCACATGGAGTCTGCCGAAGTGGAGAAGGAAGAGCTGCCCAGAGAAAGCTTCAAAGAAGTACTGGAAAACCAGGAGACTTTTTTAGACCTTAATGTGCAGCCTGGTCACTTCGAACCCAGAGGTCTTAATGGACTGTGGCGTCGACCTGACAGCTTCTTGTAACAGTG
	p.S1469Ffs*18_Clone 10	100	ATGAAGAGCCATCCCACAACGAGGACCATGATGCCGATGACGAGGATGACAGCCACATGGAGTCTGCCGAAGTGGAGAAGGAAGAGCTGCCCAGAGAAAGCTTCAAAGAAGTACTGGAAAACCAGGAGACTTTTTTAGACCTTAATGTGCAGCCTGGTCACTTCGAACCCAGAGGTCTTAATGGACTGTGGCGTCGACCTGACAGCTTCTTGTAACAGTG
	p.S1469Ffs*18_Clone 11	100	ATGAAGAGCCATCCCACAACGAGGACCATGATGCCGATGACGAGGATGACAGCCACATGGAGTCTGCCGAAGTGGAGAAGGAAGAGCTGCCCAGAGAAAGCTTCAAAGAAGTACTGGAAAACCAGGAGACTTTTTTAGACCTTAATGTGCAGCCTGGTCACTTCGAACCCAGAGGTCTTAATGGACTGTGGCGTCGACCTGACAGCTTCTTGTAACAGT
	Patient mutation
	Silent blocking mutation to remove Cas9 PAM site
	Additional SNP or indel

## Sheet: R1797stop
	Cell line ID	Sequence abundance (%)	Sequence 5' -> 3'
	WT Reference	NA	TCTCCTCAAGGCTGTGTGGTGGAGAGGCCTCCGAGCAGCAGCCAGCAGCTGGCTCAGTGCAGCATGGCTGCTAACTTCACCCCACCCATGCAGCTGGCTGAAATCCCCGAGACGAGCAACGCCAACATTGGCTTATACGAGC.GAATGGGTCAGAGTGATTTTGGGGCTGGGCATTACCCGCAGCCGTCAGCCACCTTCAGCCTTGCCAAACTGCAGCA
	p. R1797*_Clone 19	91.9496	TCTCCTCAAGGCTGTGTGGTGGAGAGGCCTCCGAGCAGCAGCCAGCAGCTGGCTCAGTGCAGCATGGCTGCTAACTTCACCCCACCCATGCAGCTGGCTGAAATCCCCGAGACGAGCAACGCCAACATTGGCTTATACGAAT.GAATGGGTCAGAGTGATTTTGGGGCTGGGCATTACCCGCAGCCGTCAGCCACCTTCAGCCTTGCCAAACTGCAGCA
	p. R1797*_Clone 19	8.05044	TCTCCTCAAGGCTGTGTGGTGGAGCGGCCTCCGAGCAGCAGCCAGCAGCTGGCTCAGTGCAGCATGGCTGCTAACTTCACCCCACCCATGCAGCTGGCTGAAATCCCCGAGACGAGCAACGCCAACATTGGCTTATACGAAT.GAATGGGTCAGAGTGATTTTGGGGCTGGGCATTACCCGCAGCCGTCAGCCACCTTCAGCCTTGCCAAACTGCAGCA
	p. R1797*_Clone 28	91.2774	TCTCCTCAAGGCTGTGTGGTGGAGAGGCCTCCGAGCAGCAGCCAGCAGCTGGCTCAGTGCAGCATGGCTGCTAACTTCACCCCACCCATGCAGCTGGCTGAAATCCCCGAGACGAGCAACGCCAACATTGGCTTATACGAAT.GAATGGGTCAGAGTGATTTTGGGGCTGGGCATTACCCGCAGCCGTCAGCCACCTTCAGCCTTGCCAAACTGCAGCA
	p. R1797*_Clone 28	8.72259	TCTCCTCAAGGCTGTGTGGTGGAGCGGCCTCCGAGCAGCAGCCAGCAGCTGGCTCAGTGCAGCATGGCTGCTAACTTCACCCCACCCATGCAGCTGGCTGAAATCCCCGAGACGAGCAACGCCAACATTGGCTTATACGAAT.GAATGGGTCAGAGTGATTTTGGGGCTGGGCATTACCCGCAGCCGTCAGCCACCTTCAGCCTTGCCAAACTGCAGCA
	p. R1797*_Clone 2	66.6448	TCTCCTCAAGGCTGTGTGGTGGAGAGGCCTCCGAGCAGCAGCCAGCAGCTGGCTCAGTGCAGCATGGCTGCTAACTTCACCCCACCCATGCAGCTGGCTGAAATCCCCGAGACGAGCAACGCCAACATTGGCTTATACGAAT.GAATGGGTCAGAGTGATTTTGGGGCTGGGCATTACCCGCAGCCGTCAGCCACCTTCAGCCTTGCCAAACTGCAGC
	p. R1797*_Clone 2	17.038	TCTCCTCAAGGCTGTGTGGTGGAGAGGCCTCCGAGCAGCAGCCAGCAGCTGGCTCAGTGCAGCATGGCTGCTAACTTCACCCCACCCATGCAGCTGGCTGAAATCCCCGAGACGAGCAACGCCAACAT..................TGGGTCAGAGTGATTTTGGGGCTGGGCATTACCCGCAGCCGTCAGCCACCTTCAGCCTTGCCAAACTGCAGCAGTTAACTAATACACTT
	p. R1797*_Clone 2	16.3172	TCTCCTCAAGGCTGTGTGGTGGAGAGGCCTCCGAGCAGCAGCCAGCAGCTGGCTCAGTGCAGCATGGCTGCTAACTTCACCCCACCCATGCAGCTGGCTGAAATCCCCGAGACGAGCAACGCCAACATTGGCTTATACGAGCCGAATGGGTCAGAGTGATTTTGGGGCTGGGCATTACCCGCAGCCGTCAGCCACCTTCAGCCTTGCCAAACTGCAG
	p. R1797*_Clone 12	65.0112	TCTCCTCAAGGCTGTGTGGTGGAGAGGCCTCCGAGCAGCAGCCAGCAGCTGGCTCAGTGCAGCATGGCTGCTAACTTCACCCCACCCATGCAGCTGGCTGAAATCCCCGAGACGAGCAACGCCAACATTGGCTTATACGAAT.GAATGGGTCAGAGTGATTTTGGGGCTGGGCATTACCCGCAGCCGTCAGCCACCTTCAGCCTTGCCAAACTGCAGCAG
	p. R1797*_Clone 12	34.9888	TCTCCTCAAGGCTGTGTGGTGGAGAGGCCTCCGAGCAGCAGCCAGCAGCTGGCTCAGTGCAGCATGGCTGCTAACTTCACCCCACCCATGCAGCTGGCTGAAATCCCCGAGACGAGCAACGCCAACATTGGCTTATACGAAT.GAATGGGTCAGAGTGATTTTGGG.CTGGGCATTACCCGCAGCCGTCAGCCACCTTCAGCCTTGCCAAACTGCAGCAGT
	Patient mutation
	Silent blocking mutation to remove Cas9 PAM site
	Additional SNP or indel
