# Supplementary material for: Increasing histone acetylation improves sociability and restores learning and memory in KAT6B-haploinsufficient mice
Source: J Clin Invest. 2024 Apr 1;134(7):e167672. doi: 10.1172/JCI167672 (PMC10977983; doi:10.1172/JCI167672)
Supplement: Supplemental table 4 [file jci-134-167672-s090.xlsx]

## Sheet: Kat6b+– Veh vs  Kat6b++ Veh
GeneID	Symbol	Full_name_from_nomenclature_authority	logFC	AveExpr	t	P.Value	adj.P.Val	B
79221	Hdac9	histone deacetylase 9	-0.640007	6.83072	-12.8072	1.25e-13	1.78e-09	21.136
319520	Dusp4	dual specificity phosphatase 4	-0.622459	6.40268	-11.4072	2.22e-12	1.58e-08	18.2979
67760	Slc38a2	solute carrier family 38, member 2	-0.449205	8.59314	-10.0465	4.56e-11	2.16e-07	15.2333
18484	Pam	peptidylglycine alpha-amidating monooxygenase	-0.405063	7.10919	-9.88737	6.59e-11	2.34e-07	14.9165
14768	Lancl1	LanC (bacterial lantibiotic synthetase component C)-like 1	0.394094	6.37188	9.44562	1.87e-10	5.3e-07	13.9132
16658	Mafb	MAF bZIP transcription factor B	0.788564	5.38964	9.66357	2.26e-10	5.36e-07	13.7974
171486	Cd99l2	CD99 antigen-like 2	0.38556	6.69573	9.24255	3.04e-10	6.16e-07	13.4077
211770	Trib1	tribbles pseudokinase 1	-0.875743	4.31844	-9.14921	3.8e-10	6.21e-07	13.1332
12064	Bdnf	brain derived neurotrophic factor	-0.938227	3.37077	-9.13503	3.94e-10	6.21e-07	12.6375
69068	Tcim	transcriptional and immune response regulator	-1.60369	2.43362	-8.8543	7.82e-10	1.06e-06	11.2022
68070	Pdzd2	PDZ domain containing 2	0.847101	4.44033	8.8344	8.21e-10	1.06e-06	12.4496
66259	Camk2n1	calcium/calmodulin-dependent protein kinase II inhibitor 1	0.632139	6.06803	8.80407	1.69e-09	2e-06	11.8021
219257	Pcdh20	protocadherin 20	-0.586677	5.02479	-8.29074	3.2e-09	3.49e-06	11.1757
12398	Cbfa2t3	CBFA2/RUNX1 translocation partner 3	0.85979	5.35813	9.01685	3.48e-09	3.53e-06	11.194
68166	Spire1	spire type actin nucleation factor 1	-0.331332	7.79638	-8.16579	4.39e-09	4.16e-06	10.6778
244867	Arhgap20	Rho GTPase activating protein 20	-0.549402	7.42295	-8.59792	4.69e-09	4.16e-06	10.7333
100043257	Rbm3-ps	RNA binding motif (RNP1, RRM) protein 3	0.558676	5.51032	8.06887	5.66e-09	4.49e-06	10.584
71685	Galnt14	polypeptide N-acetylgalactosaminyltransferase 14	0.648435	4.05919	8.0645	5.69e-09	4.49e-06	10.5428
16519	Kcnj3	potassium inwardly-rectifying channel, subfamily J, member 3	-0.434085	6.01893	-8.00446	6.64e-09	4.89e-06	10.3865
21366	Slc6a6	solute carrier family 6 (neurotransmitter transporter, taurine), member 6	-0.386362	8.60941	-7.99332	6.89e-09	4.89e-06	10.1992
236899	Pcyt1b	phosphate cytidylyltransferase 1, choline, beta isoform	0.32932	7.27199	7.89767	8.75e-09	5.86e-06	10.0126
67703	Kirrel3	kirre like nephrin family adhesion molecule 3	0.652042	5.85497	8.22112	9.08e-09	5.86e-06	10.1743
15370	Nr4a1	nuclear receptor subfamily 4, group A, member 1	-1.18898	3.91382	-8.16198	1.03e-08	6.19e-06	9.92716
229709	Ahcyl1	S-adenosylhomocysteine hydrolase-like 1	-0.257331	7.95849	-7.82832	1.05e-08	6.19e-06	9.80497
15331	Hmgn2	high mobility group nucleosomal binding domain 2	0.378234	5.68438	7.67216	1.57e-08	8.55e-06	9.55624
18030	Nfil3	nuclear factor, interleukin 3, regulated	-0.362711	5.73233	-7.6638	1.61e-08	8.55e-06	9.54061
19878	Rock2	Rho-associated coiled-coil containing protein kinase 2	-0.322195	6.94553	-7.65932	1.63e-08	8.55e-06	9.41561
225358	Fam13b	family with sequence similarity 13, member B	0.45179	6.1541	7.60119	1.89e-08	9.6e-06	9.32096
93840	Vangl2	VANGL planar cell polarity 2	-0.279952	7.35539	-7.55886	2.12e-08	1.04e-05	9.13545
218544	Sgtb	small glutamine-rich tetratricopeptide repeat (TPR)-containing, beta	-0.349967	6.18516	-7.45864	2.75e-08	1.3e-05	8.96611
19736	Rgs4	regulator of G-protein signaling 4	-0.953746	5.81807	-8.36784	3.49e-08	1.6e-05	8.99327
71306	Mfap3l	microfibrillar-associated protein 3-like	-0.625429	4.90194	-7.38326	3.76e-08	1.64e-05	8.78153
245446	Slitrk4	SLIT and NTRK-like family, member 4	-0.463755	4.85831	-7.33579	3.81e-08	1.64e-05	8.76981
269643	Ppp2r2c	protein phosphatase 2, regulatory subunit B, gamma	0.286866	7.89642	7.2301	5.05e-08	2.11e-05	8.22466
53886	Cdkl2	cyclin-dependent kinase-like 2 (CDC2-related kinase)	0.406083	5.29342	7.18231	5.74e-08	2.33e-05	8.32439
17855	Mvk	mevalonate kinase	0.514949	5.36734	7.16058	6.08e-08	2.4e-05	8.25886
12778	Ackr3	atypical chemokine receptor 3	0.942459	3.40602	7.11973	7.11e-08	2.73e-05	8.0852
70530	Lrfn2	leucine rich repeat and fibronectin type III domain containing 2	0.425584	4.21783	6.97869	9.91e-08	3.7e-05	7.85602
241062	Pgap1	post-GPI attachment to proteins 1	-0.352721	7.21284	-6.96814	1.02e-07	3.71e-05	7.56165
108030	Lin7a	lin-7 homolog A, crumbs cell polarity complex component	-0.458449	5.36164	-6.94648	1.08e-07	3.84e-05	7.6962
15165	Hcn1	hyperpolarization activated cyclic nucleotide gated potassium channel 1	-0.518146	5.40018	-6.85384	1.46e-07	5.07e-05	7.41017
207728	Pde2a	phosphodiesterase 2A, cGMP-stimulated	0.309792	7.00747	6.81756	1.53e-07	5.18e-05	7.16365
16010	Igfbp4	insulin-like growth factor binding protein 4	0.866086	5.04425	7.23089	1.73e-07	5.7e-05	7.40318
76820	Cyria	CYFIP related Rac1 interactor A	-0.288707	9.71126	-6.73089	1.94e-07	6.25e-05	6.81762
16009	Igfbp3	insulin-like growth factor binding protein 3	0.587466	4.39635	6.67961	2.23e-07	7.03e-05	7.06096
16492	Kcna4	potassium voltage-gated channel, shaker-related subfamily, member 4	-0.643173	4.2892	-6.63045	2.55e-07	7.86e-05	6.94916
15184	Hdac5	histone deacetylase 5	-0.266859	7.66494	-6.5978	2.78e-07	8.41e-05	6.53493
72981	Thap12	THAP domain containing 12	0.303763	6.35847	6.55235	3.15e-07	9.33e-05	6.50926
381310	Stum	mechanosensory transduction mediator	0.634001	5.99775	7.01466	3.32e-07	9.63e-05	6.65852
18232	Nxph2	neurexophilin 2	1.03689	4.12058	7.09917	3.76e-07	0.00010678	6.69526
18626	Per1	period circadian clock 1	-0.363759	5.99438	-6.4795	3.85e-07	0.000107166	6.38467
20194	S100a10	S100 calcium binding protein A10 (calpactin)	0.578615	4.51202	6.45869	4.08e-07	0.000110019	6.4839
66993	Smarcd3	SWI/SNF related, matrix associated, actin dependent regulator of chromatin, subfamily d, member 3	0.434615	5.56682	6.45591	4.11e-07	0.000110019	6.35448
267019	Rps15a	ribosomal protein S15A	0.424676	6.67852	6.51528	5.74e-07	0.000150926	5.93824
14396	Gabra3	gamma-aminobutyric acid (GABA) A receptor, subunit alpha 3	0.56124	5.0533	6.4285	6.22e-07	0.000158733	6.04368
24117	Wif1	Wnt inhibitory factor 1	-2.16789	1.08107	-6.33841	6.26e-07	0.000158733	4.14934
18389	Oprl1	opioid receptor-like 1	0.286466	6.13802	6.25528	7.14e-07	0.000177745	5.73122
20024	Sub1	SUB1 homolog, transcriptional regulator	0.278364	7.18548	6.19259	8.49e-07	0.0002049	5.44788
218397	Rasa1	RAS p21 protein activator 1	-0.243878	7.25119	-6.19138	8.51e-07	0.0002049	5.44177
11595	Acan	aggrecan	-2.25923	0.514007	-6.16062	9.27e-07	0.000219395	3.18635
192650	Cabp7	calcium binding protein 7	2.17392	1.5699	6.32143	1.05e-06	0.000245424	4.29785
381677	Vgf	VGF nerve growth factor inducible	-0.964895	6.38403	-6.93784	1.09e-06	0.000249752	5.63434
14401	Gabrb2	gamma-aminobutyric acid (GABA) A receptor, subunit beta 2	-0.26059	7.4176	-6.03499	1.31e-06	0.000296059	4.9991
50766	Crim1	cysteine rich transmembrane BMP regulator 1 (chordin like)	-0.278353	6.82391	-6.00674	1.42e-06	0.000315236	4.96375
12767	Cxcr4	chemokine (C-X-C motif) receptor 4	0.636304	4.28391	5.93936	1.76e-06	0.000382709	5.10282
238384	Slc24a4	solute carrier family 24 (sodium/potassium/calcium exchanger), member 4	-0.656386	2.86825	-5.92598	1.78e-06	0.000382709	5.03617
53881	Slc5a3	solute carrier family 5 (inositol transporters), member 3	-0.33997	5.76775	-5.91814	1.82e-06	0.000384441	4.86768
140919	Slc17a6	solute carrier family 17 (sodium-dependent inorganic phosphate cotransporter), member 6	-0.473616	5.3833	-5.97393	1.86e-06	0.000384441	4.92503
12293	Cacna2d1	calcium channel, voltage-dependent, alpha2/delta subunit 1	-0.265043	8.3145	-5.9084	1.87e-06	0.000384441	4.59483
23849	Klf6	Kruppel-like factor 6	-0.295253	7.09363	-5.90132	1.91e-06	0.00038527	4.65904
211673	Arfgef1	ADP-ribosylation factor guanine nucleotide-exchange factor 1(brefeldin A-inhibited)	-0.214477	7.41049	-5.89738	1.93e-06	0.00038527	4.61617
231605	Galnt9	polypeptide N-acetylgalactosaminyltransferase 9	0.611521	4.72018	5.98289	2.11e-06	0.000414228	4.91276
72033	Tsc22d2	TSC22 domain family, member 2	-0.285818	6.47387	-5.86142	2.13e-06	0.000414228	4.60028
15245	Hhip	Hedgehog-interacting protein	-0.821639	2.42053	-5.77873	2.68e-06	0.00051472	4.59339
66480	Rpl15	ribosomal protein L15	0.300142	6.69598	5.74202	2.97e-06	0.000562733	4.24414
14400	Gabrb1	gamma-aminobutyric acid (GABA) A receptor, subunit beta 1	-0.597075	6.00721	-6.21522	3.04e-06	0.000566892	4.45909
108068	Grm2	glutamate receptor, metabotropic 2	-0.495465	6.02188	-6.00027	3.07e-06	0.000566892	4.39771
12577	Cdkn1c	cyclin-dependent kinase inhibitor 1C (P57)	-0.409584	6.24113	-5.84265	3.2e-06	0.000582899	4.28429
20449	St8sia1	ST8 alpha-N-acetyl-neuraminide alpha-2,8-sialyltransferase 1	-0.216672	7.34304	-5.70641	3.28e-06	0.000590172	4.09564
14369	Fzd7	frizzled class receptor 7	-0.514567	4.05796	-5.6879	3.46e-06	0.000613781	4.45982
17387	Mmp14	matrix metallopeptidase 14 (membrane-inserted)	-0.374437	5.54366	-5.67531	3.58e-06	0.000627942	4.22517
11517	Adcyap1r1	adenylate cyclase activating polypeptide 1 receptor 1	0.243078	7.29733	5.66843	3.65e-06	0.00063061	3.98941
20393	Sgk1	serum/glucocorticoid regulated kinase 1	-0.315529	5.81301	-5.66078	3.73e-06	0.00063061	4.13022
207495	Baiap2l2	BAI1-associated protein 2-like 2	-0.932783	2.4648	-5.65925	3.75e-06	0.00063061	4.16026
338370	Nalcn	sodium leak channel, non-selective	0.511769	4.23121	5.65657	3.78e-06	0.00063061	4.35452
223693	Tmem184b	transmembrane protein 184b	-0.257454	5.9938	-5.64707	3.88e-06	0.000640086	4.08006
26370	Cetn2	centrin 2	0.435919	4.41661	5.5842	4.62e-06	0.000747719	4.12464
21346	Tagln2	transgelin 2	-0.530602	4.07002	-5.58338	4.63e-06	0.000747719	4.18073
238871	Pde4d	phosphodiesterase 4D, cAMP specific	-0.25859	6.74022	-5.55951	4.95e-06	0.000783396	3.73766
26754	Cops5	COP9 signalosome subunit 5	0.259018	6.24583	5.55873	4.97e-06	0.000783396	3.78837
11980	Atp8a1	ATPase, aminophospholipid transporter (APLT), class I, type 8A, member 1	-0.261144	8.192	-5.54902	5.1e-06	0.00079037	3.60157
18227	Nr4a2	nuclear receptor subfamily 4, group A, member 2	-0.613298	6.25679	-6.05872	5.12e-06	0.00079037	3.95032
110959	Nudt19	nudix hydrolase 19	0.354176	5.17917	5.53483	5.31e-06	0.000810667	3.89109
381290	Atp2b4	ATPase, Ca++ transporting, plasma membrane 4	0.252273	6.6639	5.49673	5.91e-06	0.000885661	3.55844
19087	Prkar2a	protein kinase, cAMP dependent regulatory, type II alpha	-0.232328	7.25771	-5.49571	5.93e-06	0.000885661	3.51883
52882	Rgs7bp	regulator of G-protein signalling 7 binding protein	-0.309072	6.38691	-5.49158	5.99e-06	0.000886651	3.58822
70357	Kcnip1	Kv channel-interacting protein 1	0.549753	4.41482	5.44713	6.79e-06	0.000994096	3.79513
12287	Cacna1b	calcium channel, voltage-dependent, N type, alpha 1B subunit	0.237372	7.64048	5.42721	7.18e-06	0.00104053	3.28958
216760	Mfap3	microfibrillar-associated protein 3	0.220378	6.23182	5.4197	7.33e-06	0.00105199	3.40624
216881	Wscd1	WSC domain containing 1	0.293557	5.52067	5.40427	7.66e-06	0.00108758	3.47284
59036	Dact1	dishevelled-binding antagonist of beta-catenin 1	0.391797	5.88003	5.49017	7.94e-06	0.00111573	3.40184
66915	Cops9	COP9 signalosome subunit 9	0.507955	4.53344	5.40468	8.47e-06	0.00117963	3.53513
22276	Uros	uroporphyrinogen III synthase	0.454959	4.65798	5.35468	8.8e-06	0.00120062	3.48229
14923	Guk1	guanylate kinase 1	0.334135	5.40168	5.34998	8.92e-06	0.00120062	3.34636
233781	Xylt1	xylosyltransferase 1	0.484559	3.83543	5.34902	8.95e-06	0.00120062	3.5577
72585	Lypd1	Ly6/Plaur domain containing 1	0.991975	2.6784	5.47469	8.96e-06	0.00120062	3.57343
21892	Tll1	tolloid-like	-0.921617	2.57459	-5.33338	9.35e-06	0.00124041	3.45398
12576	Cdkn1b	cyclin-dependent kinase inhibitor 1B	-0.245743	7.07332	-5.32631	9.53e-06	0.00125355	3.0536
229706	Slc6a17	solute carrier family 6 (neurotransmitter transporter), member 17	-0.235086	7.95843	-5.31076	9.96e-06	0.00129755	2.95357
19652	Rbm3	RNA binding motif (RNP1, RRM) protein 3	0.443682	5.44187	5.40966	1.01e-05	0.00130945	3.25291
234353	Psd3	pleckstrin and Sec7 domain containing 3	-0.223927	7.70686	-5.29485	1.04e-05	0.00133242	2.91862
68002	Sdhaf4	succinate dehydrogenase complex assembly factor 4	0.593107	2.715	5.28402	1.07e-05	0.00136134	3.35965
20491	Sla	src-like adaptor	0.444256	7.55872	5.64009	1.14e-05	0.0014335	2.98778
19769	Rit1	Ras-like without CAAX 1	0.289431	4.68201	5.2555	1.16e-05	0.00144911	3.20645
22695	Zfp36	zinc finger protein 36	-0.65845	2.4038	-5.24626	1.19e-05	0.0014743	3.17283
72413	Kcnmb2	potassium large conductance calcium-activated channel, subfamily M, beta member 2	-0.627584	3.32282	-5.21929	1.29e-05	0.00157673	3.23254
72759	Tmem135	transmembrane protein 135	-0.266811	5.36495	-5.21213	1.31e-05	0.00159501	2.97845
58520	Erg28	ergosterol biosynthesis 28	0.374869	5.76292	5.24221	1.39e-05	0.00167786	2.86784
13837	Epha3	Eph receptor A3	-0.33506	7.40677	-5.3239	1.41e-05	0.00167865	2.70316
102442	Dennd4a	DENN domain containing 4A	-0.234866	5.85004	-5.18495	1.42e-05	0.00167865	2.80482
18993	Pou3f3	POU domain, class 3, transcription factor 3	-0.286975	9.12115	-5.27908	1.45e-05	0.00169995	2.57673
74243	Slx4ip	SLX4 interacting protein	0.309182	4.66673	5.16782	1.49e-05	0.00173261	2.96167
214240	Disp2	dispatched RND tramsporter family member 2	0.214814	7.46828	5.14803	1.57e-05	0.00181684	2.53089
230233	Elp1	elongator complex protein 1	0.189401	7.19049	5.143	1.6e-05	0.00182787	2.5319
244059	Chd2	chromodomain helicase DNA binding protein 2	-0.237795	6.84159	-5.13669	1.62e-05	0.00184573	2.55321
56524	Pals2	protein associated with LIN7 2, MAGUK family member	-0.294908	6.14644	-5.12022	1.7e-05	0.00191003	2.59235
72057	Phf10	PHD finger protein 10	-0.196421	6.45248	-5.11887	1.71e-05	0.00191003	2.5494
66044	Dtd1	D-tyrosyl-tRNA deacylase 1	0.375712	4.38009	5.10952	1.75e-05	0.00194558	2.85332
22696	Zfp37	zinc finger protein 37	0.394744	4.4235	5.09067	1.85e-05	0.00203557	2.79397
19009	Pou6f1	POU domain, class 6, transcription factor 1	-0.213518	7.98211	-5.08615	1.87e-05	0.00203966	2.32491
246317	Neto1	neuropilin (NRP) and tolloid (TLL)-like 1	0.947989	5.53735	5.67351	1.88e-05	0.00203966	2.84227
64656	Mrps23	mitochondrial ribosomal protein S23	0.298072	4.90172	5.06626	1.98e-05	0.00213065	2.64721
17872	Ppp1r15a	protein phosphatase 1, regulatory subunit 15A	-0.579949	4.36283	-5.13749	2.01e-05	0.0021459	2.77272
66098	Chchd6	coiled-coil-helix-coiled-coil-helix domain containing 6	0.385083	5.04918	5.04763	2.09e-05	0.00221168	2.56819
18548	Pcsk1	proprotein convertase subtilisin/kexin type 1	-0.798882	1.96602	-5.02728	2.21e-05	0.00232455	2.47795
238023	Hexdc	hexosaminidase (glycosyl hydrolase family 20, catalytic domain) containing	0.390486	4.9982	5.00717	2.34e-05	0.00244169	2.48214
69663	Ddx51	DEAD box helicase 51	0.322749	4.82524	4.99726	2.4e-05	0.00247224	2.4804
14700	Gng10	guanine nucleotide binding protein (G protein), gamma 10	0.390451	5.84264	5.10776	2.41e-05	0.00247224	2.33311
230903	Fbxo44	F-box protein 44	0.336164	4.90911	4.99423	2.43e-05	0.00247224	2.4562
23994	Dazap2	DAZ associated protein 2	-0.248447	6.06386	-4.99244	2.44e-05	0.00247224	2.25255
28109	Nopchap1	NOP protein chaperone 1	0.273711	5.60418	4.957	2.69e-05	0.00270606	2.21265
57266	Cxcl14	chemokine (C-X-C motif) ligand 14	0.895992	4.05458	5.26473	2.72e-05	0.00270606	2.59956
21413	Tcf4	transcription factor 4	-0.236525	10.1908	-4.9799	2.73e-05	0.00270606	1.88618
238331	Zdhhc22	zinc finger, DHHC-type containing 22	0.954005	2.3441	4.95304	2.76e-05	0.00270676	2.43815
110391	Qdpr	quinoid dihydropteridine reductase	0.265386	5.56916	4.94283	2.8e-05	0.00270676	2.19752
66142	Cox7b	cytochrome c oxidase subunit 7B	0.446711	5.6235	5.12799	2.8e-05	0.00270676	2.24504
52668	Ifi27	interferon, alpha-inducible protein 27	1.13168	1.48204	4.9437	2.8e-05	0.00270676	2.11476
56496	Tspan6	tetraspanin 6	0.365357	5.82235	4.98058	3.2e-05	0.00305648	2.04053
100503085	Klhl3	kelch-like 3	0.322585	5.16999	4.89478	3.21e-05	0.00305648	2.13403
13712	Elk1	ELK1, member of ETS oncogene family	0.226606	6.11851	4.88917	3.26e-05	0.00308428	1.95035
108079	Prkaa2	protein kinase, AMP-activated, alpha 2 catalytic subunit	-0.257149	6.69125	-4.87517	3.39e-05	0.00318678	1.83776
27059	Sh3d19	SH3 domain protein D19	0.309163	5.14801	4.86223	3.51e-05	0.00324726	2.04309
93684	Selenof	selenoprotein F	0.246262	6.78522	4.86197	3.52e-05	0.00324726	1.78819
21672	Prdx2	peroxiredoxin 2	0.262854	8.28338	4.91593	3.52e-05	0.00324726	1.70994
20604	Sst	somatostatin	-1.30249	6.44152	-5.42423	3.55e-05	0.00325279	2.1665
101214	Tra2a	transformer 2 alpha	0.327625	6.76224	4.95929	3.63e-05	0.00328424	1.81113
238799	Tnpo1	transportin 1	-0.188288	7.6503	-4.84552	3.68e-05	0.00328424	1.67456
20250	Scd2	stearoyl-Coenzyme A desaturase 2	0.209454	11.0007	4.84443	3.69e-05	0.00328424	1.55275
53378	Sdcbp	syndecan binding protein	-0.200632	6.71169	-4.84319	3.71e-05	0.00328424	1.75217
20744	Strbp	spermatid perinuclear RNA binding protein	-0.189767	7.84973	-4.84018	3.74e-05	0.00328424	1.64667
71228	Dlg5	discs large MAGUK scaffold protein 5	0.204608	7.24842	4.83739	3.77e-05	0.00328424	1.68114
110196	Fdps	farnesyl diphosphate synthetase	0.282613	6.92869	4.8775	3.77e-05	0.00328424	1.72212
241688	Dzank1	double zinc ribbon and ankyrin repeat domains 1	0.447005	4.37662	4.83721	3.77e-05	0.00328424	2.1239
14062	F2r	coagulation factor II (thrombin) receptor	-0.231534	5.96656	-4.82901	3.86e-05	0.00334021	1.81282
66743	Rnf220	ring finger protein 220	-0.190165	7.03867	-4.82384	3.91e-05	0.00334824	1.66484
30938	Fgd3	FYVE, RhoGEF and PH domain containing 3	0.324305	4.97791	4.82449	3.91e-05	0.00334824	1.96492
20563	Slit2	slit guidance ligand 2	-0.364463	5.2519	-4.81784	3.98e-05	0.0033646	1.92255
57138	Slc12a5	solute carrier family 12, member 5	0.308664	5.13539	4.81792	3.98e-05	0.0033646	1.91579
74178	Stk40	serine/threonine kinase 40	-0.284364	5.5639	-4.80978	4.07e-05	0.00342026	1.84437
17202	Mc4r	melanocortin 4 receptor	1.00183	1.42322	4.80776	4.1e-05	0.00342026	1.76606
66979	Pole4	polymerase (DNA-directed), epsilon 4 (p12 subunit)	0.307026	5.12695	4.80569	4.12e-05	0.00342026	1.89675
228564	Frmd5	FERM domain containing 5	-0.208654	6.72482	-4.80225	4.16e-05	0.0034333	1.64069
110521	Hivep1	human immunodeficiency virus type I enhancer binding protein 1	-0.242206	7.10196	-4.79763	4.21e-05	0.003458	1.58729
21808	Tgfb2	transforming growth factor, beta 2	-0.416319	4.67032	-4.79521	4.24e-05	0.00346159	1.95858
75769	Plppr5	phospholipid phosphatase related 5	-0.367387	6.88579	-4.97091	4.32e-05	0.00348787	1.67724
22631	Ywhaz	tyrosine 3-monooxygenase/tryptophan 5-monooxygenase activation protein, zeta polypeptide	-0.188756	9.45244	-4.78844	4.32e-05	0.00348787	1.44082
66540	Fam107b	family with sequence similarity 107, member B	-0.266507	6.68337	-4.78161	4.41e-05	0.00353527	1.58108
16518	Kcnj2	potassium inwardly-rectifying channel, subfamily J, member 2	-0.481038	5.38108	-4.94866	4.53e-05	0.00360585	1.84628
11516	Adcyap1	adenylate cyclase activating polypeptide 1	-1.01983	3.93166	-5.12706	4.57e-05	0.00360585	2.14265
23945	Mgll	monoglyceride lipase	0.634522	3.35098	4.76858	4.57e-05	0.00360585	2.06102
211401	Mtss1	MTSS I-BAR domain containing 1	-0.164351	8.76304	-4.75425	4.76e-05	0.00373295	1.36741
83922	Cep41	centrosomal protein 41	0.435882	3.67218	4.74697	4.86e-05	0.00376373	1.97597
209707	Lcorl	ligand dependent nuclear receptor corepressor-like	-0.262368	6.08301	-4.74626	4.87e-05	0.00376373	1.56533
21859	Timp3	tissue inhibitor of metalloproteinase 3	-0.415846	5.79915	-4.89393	4.88e-05	0.00376373	1.69271
21402	Skp1	S-phase kinase-associated protein 1	0.203951	8.11638	4.72974	5.1e-05	0.00391209	1.32888
50913	Olig2	oligodendrocyte transcription factor 2	0.700916	3.86241	4.84497	5.2e-05	0.00396758	1.94481
68196	Hsbp1	heat shock factor binding protein 1	0.239059	7.28553	4.71622	5.29e-05	0.00399837	1.33894
56382	Rab9	RAB9, member RAS oncogene family	0.412777	4.39	4.71664	5.29e-05	0.00399837	1.77005
381353	Ajm1	apical junction component 1	-0.318982	5.37057	-4.70709	5.43e-05	0.00405482	1.60633
268890	Lsamp	limbic system-associated membrane protein	-0.279654	7.7771	-4.78686	5.44e-05	0.00405482	1.32323
77521	Mtus2	microtubule associated tumor suppressor candidate 2	0.289674	4.84762	4.70186	5.51e-05	0.00405482	1.64234
14680	Gnal	guanine nucleotide binding protein, alpha stimulating, olfactory type	0.317184	6.91279	4.80854	5.51e-05	0.00405482	1.38903
96935	Susd4	sushi domain containing 4	0.435465	4.65214	4.71686	5.51e-05	0.00405482	1.71736
229055	Zbtb10	zinc finger and BTB domain containing 10	-0.238226	5.92766	-4.68919	5.71e-05	0.00417967	1.43761
71529	Kazn	kazrin, periplakin interacting protein	0.367837	5.94521	4.77628	5.76e-05	0.00419665	1.48597
622645	Tmem200c	transmembrane protein 200C	0.402054	4.26147	4.68247	5.82e-05	0.00421571	1.70348
108927	Lhfpl6	LHFPL tetraspan subfamily member 6	-0.286405	4.80532	-4.6746	5.95e-05	0.00428517	1.60112
21960	Tnr	tenascin R	-0.240528	7.61628	-4.67314	6.04e-05	0.00428517	1.19178
56747	Sez6l	seizure related 6 homolog like	0.235407	7.27276	4.66873	6.05e-05	0.00428517	1.20962
72349	Dusp3	dual specificity phosphatase 3 (vaccinia virus phosphatase VH1-related)	-0.350006	5.03717	-4.66603	6.09e-05	0.00428517	1.56203
193736	Zbtb12	zinc finger and BTB domain containing 12	-0.231231	6.562	-4.666	6.09e-05	0.00428517	1.28592
241134	Nyap2	neuronal tyrosine-phophorylated phosphoinositide 3-kinase adaptor 2	-0.279548	5.10531	-4.66587	6.1e-05	0.00428517	1.50657
223604	Kcnk9	potassium channel, subfamily K, member 9	-0.296338	7.33836	-4.75519	6.14e-05	0.00428632	1.24678
231014	Elapor2	endosome-lysosome associated apoptosis and autophagy regulator family member 2	0.419273	5.98757	4.87268	6.16e-05	0.00428632	1.42019
56348	Hsd17b12	hydroxysteroid (17-beta) dehydrogenase 12	-0.222852	6.55822	-4.65751	6.24e-05	0.00432251	1.27075
57780	Fxyd7	FXYD domain-containing ion transport regulator 7	1.45889	0.242931	4.64352	6.49e-05	0.00447335	0.80054
67923	Eloc	elongin C	0.229421	6.81932	4.6417	6.52e-05	0.00447446	1.17293
68939	Rasl11b	RAS-like, family 11, member B	0.353708	4.72059	4.63787	6.59e-05	0.00447947	1.51331
19337	Rab33a	RAB33A, member RAS oncogene family	0.387935	5.16226	4.68825	6.59e-05	0.00447947	1.44367
73407	Tepp	testis, prostate and placenta expressed	-0.248569	5.05214	-4.60936	7.14e-05	0.00482847	1.38183
67443	Map1lc3b	microtubule-associated protein 1 light chain 3 beta	0.220125	7.2809	4.60347	7.26e-05	0.00488547	1.02999
17155	Man1a	mannosidase 1, alpha	-0.2931	4.75437	-4.59508	7.43e-05	0.00497783	1.39383
20249	Scd1	stearoyl-Coenzyme A desaturase 1	0.309287	6.37573	4.64344	7.66e-05	0.00509857	1.11599
20378	Frzb	frizzled-related protein	0.753335	2.11308	4.58316	7.68e-05	0.00509857	1.54898
68045	Rtraf	RNA transcription, translation and transport factor	0.292669	5.28633	4.57831	7.79e-05	0.00510239	1.24889
75725	Phf14	PHD finger protein 14	0.193516	7.68627	4.57695	7.82e-05	0.00510239	0.929462
18194	Nsdhl	NAD(P) dependent steroid dehydrogenase-like	0.284313	6.15799	4.58535	7.82e-05	0.00510239	1.08958
57423	Atp5j2	ATP synthase, H+ transporting, mitochondrial F0 complex, subunit F2	0.332869	5.42313	4.58894	7.85e-05	0.00510239	1.20667
77889	Lbh	limb-bud and heart	-0.353596	6.77258	-4.71978	7.9e-05	0.00510239	1.10571
17470	Cd200	CD200 molecule	0.189521	7.77289	4.57247	7.92e-05	0.00510239	0.913232
117606	Boc	biregional cell adhesion molecule-related/down-regulated by oncogenes (Cdon) binding protein	-0.366145	4.66782	-4.57138	7.94e-05	0.00510239	1.36313
110651	Rps6ka3	ribosomal protein S6 kinase polypeptide 3	-0.237136	6.66302	-4.5644	8.1e-05	0.00517201	0.98177
56541	Habp4	hyaluronic acid binding protein 4	0.331998	4.85897	4.56331	8.12e-05	0.00517201	1.29131
106628	Trip10	thyroid hormone receptor interactor 10	-0.558643	3.08606	-4.55546	8.3e-05	0.00526316	1.51446
72931	Swi5	SWI5 recombination repair homolog (yeast)	0.290698	6.26759	4.57762	8.46e-05	0.00527146	1.00768
242259	Slc44a5	solute carrier family 44, member 5	0.435343	5.83005	4.7139	8.47e-05	0.00527146	1.18518
338346	Gpr21	G protein-coupled receptor 21	0.242642	5.76504	4.54796	8.48e-05	0.00527146	1.0611
234847	Spg7	SPG7, paraplegin matrix AAA peptidase subunit	-0.229157	6.14513	-4.54699	8.5e-05	0.00527146	1.02301
380629	Heca	hdc homolog, cell cycle regulator	-0.180609	6.45161	-4.54723	8.5e-05	0.00527146	0.967009
225743	Ark2c	arkadia (RNF111) C-terminal like ring finger ubiquitin ligase 2C	-0.216903	8.16456	-4.54131	8.64e-05	0.00530994	0.809324
78309	Cul9	cullin 9	0.249638	6.08913	4.53998	8.67e-05	0.00530994	0.999003
57443	Fbxo3	F-box protein 3	0.215192	6.06914	4.53973	8.68e-05	0.00530994	1.00461
22218	Sumo1	small ubiquitin-like modifier 1	0.268227	5.68686	4.52991	8.92e-05	0.00543417	1.02914
18752	Prkcg	protein kinase C, gamma	-0.355048	4.91836	-4.52066	9.15e-05	0.00555257	1.1814
102632403	Rpl17-ps8	ribosomal protein L17, pseudogene 8	0.403932	5.08099	4.5741	9.29e-05	0.00561503	1.14442
20496	Slc12a2	solute carrier family 12, member 2	-0.17888	6.30555	-4.50997	9.43e-05	0.00567233	0.873209
13447	Doc2b	double C2, beta	0.390857	3.85858	4.50587	9.54e-05	0.00570453	1.31748
73884	Zdbf2	zinc finger, DBF-type containing 2	-0.597247	5.96564	-4.85701	9.58e-05	0.00570453	1.11461
382066	Prdm10	PR domain containing 10	-0.275179	5.85437	-4.50271	9.62e-05	0.00570453	0.942862
56044	Rala	v-ral simian leukemia viral oncogene A (ras related)	-0.167803	7.943	-4.50171	9.65e-05	0.00570453	0.709172
665180	Clec2l	C-type lectin domain family 2, member L	0.389874	4.48031	4.50043	9.68e-05	0.00570453	1.20202
13800	Enah	ENAH actin regulator	-0.192006	8.55687	-4.49618	9.8e-05	0.00572582	0.66548
93724	Pcdhga12	protocadherin gamma subfamily A, 12	0.285488	5.28401	4.49614	9.8e-05	0.00572582	1.02169
12805	Cntn1	contactin 1	-0.21761	8.02777	-4.49466	9.84e-05	0.00572586	0.690447
16574	Kif5c	kinesin family member 5C	-0.169436	10.2686	-4.4874	0.00010041	0.00581928	0.584197
56369	Apip	APAF1 interacting protein	0.479069	3.07844	4.47378	0.000104297	0.00598967	1.30145
14362	Fzd1	frizzled class receptor 1	-0.323932	5.55954	-4.49792	0.000104358	0.00598967	0.910347
216618	Cfap36	cilia and flagella associated protein 36	0.278487	5.6241	4.47098	0.000105116	0.00598967	0.884722
71820	Dync2i2	dynein 2 intermediate chain 2	0.262273	5.27039	4.47011	0.000105371	0.00598967	0.956834
240334	Pcyox1l	prenylcysteine oxidase 1 like	0.311687	4.62654	4.46981	0.000105459	0.00598967	1.09813
225872	Npas4	neuronal PAS domain protein 4	-1.31607	3.61349	-4.83167	0.000106258	0.00601098	1.39813
19108	Prkx	protein kinase, X-linked	-0.231926	6.31978	-4.44864	0.000111872	0.00630345	0.706752
327814	Ppfia2	protein tyrosine phosphatase, receptor type, f polypeptide (PTPRF), interacting protein (liprin), alpha 2	-0.179928	7.78568	-4.44436	0.000113215	0.00635391	0.561122
22632	Yy1	YY1 transcription factor	-0.1561	7.2807	-4.43449	0.000116371	0.00650531	0.570337
15228	Foxg1	forkhead box G1	-0.191901	9.5429	-4.43189	0.000117218	0.006527	0.454608
218763	Lrrc3b	leucine rich repeat containing 3B	1.02483	0.717619	4.42927	0.000118077	0.00654913	0.734876
72621	Pdzd11	PDZ domain containing 11	0.278063	4.47743	4.42768	0.000118601	0.00655258	1.00279
56404	Trip4	thyroid hormone receptor interactor 4	0.278435	4.93686	4.4239	0.000119857	0.00658144	0.895294
13717	Eln	elastin	0.430902	3.84677	4.42302	0.00012015	0.00658144	1.09503
208104	Mlxip	MLX interacting protein	-0.156342	6.71806	-4.42166	0.000120608	0.00658144	0.594204
226255	Atrnl1	attractin like 1	-0.170387	7.69946	-4.42056	0.000120977	0.00658144	0.499833
50884	Nckap1	NCK-associated protein 1	-0.169358	8.90095	-4.41607	0.000122499	0.00663283	0.430964
208188	Ghsr	growth hormone secretagogue receptor	-2.19455	-1.77503	-4.41502	0.000122856	0.00663283	-1.05542
20262	Stmn3	stathmin-like 3	0.27864	8.84366	4.54044	0.000124172	0.00667845	0.490027
240041	Zfp945	zinc finger protein 945	0.349625	3.92455	4.40475	0.000126423	0.00676191	1.00831
240753	Plekha6	pleckstrin homology domain containing, family A member 6	0.250233	5.73406	4.40203	0.000127382	0.00676191	0.686491
13052	Cxadr	coxsackie virus and adenovirus receptor	-0.163836	9.29187	-4.40202	0.000127387	0.00676191	0.378438
76302	Pcnp	PEST proteolytic signal containing nuclear protein	-0.192182	6.44502	-4.40134	0.000127628	0.00676191	0.57724
231889	Bud31	BUD31 homolog	0.305365	5.22919	4.39848	0.000128648	0.00676563	0.758735
93837	Dach2	dachshund family transcription factor 2	0.582779	3.90655	4.45151	0.000128651	0.00676563	1.06403
14266	Aff2	AF4/FMR2 family, member 2	-0.228271	7.23597	-4.39573	0.000129636	0.00679225	0.464801
211986	Tmem18	transmembrane protein 18	0.257779	4.76892	4.3865	0.00013301	0.00692993	0.824581
382562	Pfn4	profilin family, member 4	0.611747	2.20871	4.38576	0.000133283	0.00692993	1.05041
66055	Sf3b6	splicing factor 3B, subunit 6	0.333383	5.17924	4.39444	0.000133869	0.00692993	0.723827
66212	Sec61b	Sec61 beta subunit	0.376659	3.81385	4.38203	0.000134675	0.00692993	0.988946
12466	Cct6a	chaperonin containing Tcp1, subunit 6a (zeta)	0.149572	8.52436	4.38195	0.000134704	0.00692993	0.352958
269109	Dpp10	dipeptidylpeptidase 10	0.408597	4.97546	4.45505	0.000135681	0.00695502	0.781796
76484	Kndc1	kinase non-catalytic C-lobe domain (KIND) containing 1	0.457091	3.85794	4.37784	0.000136254	0.00695922	0.954739
19130	Prox1	prospero homeobox 1	0.532631	4.70663	4.54985	0.000137943	0.00702026	0.859604
224530	Acat3	acetyl-Coenzyme A acetyltransferase 3	0.291006	5.14934	4.37045	0.00013908	0.00705286	0.71008
110380	Shroom2	shroom family member 2	0.342063	6.01911	4.47229	0.000140674	0.00710829	0.575792
214791	Sertad4	SERTA domain containing 4	0.256491	6.02468	4.36462	0.000141357	0.00711745	0.53762
16564	Kif21a	kinesin family member 21A	-0.160397	7.92091	-4.35891	0.000143617	0.00720573	0.320478
230157	Tmeff1	transmembrane protein with EGF-like and two follistatin-like domains 1	-0.178094	8.48451	-4.3537	0.00014571	0.00725376	0.277272
319642	Rab9b	RAB9B, member RAS oncogene family	0.271468	4.88443	4.35339	0.000145837	0.00725376	0.716621
69727	Usp46	ubiquitin specific peptidase 46	0.237924	6.29313	4.35273	0.000146107	0.00725376	0.461111
20088	Rps24	ribosomal protein S24	0.31354	6.07469	4.42213	0.000147055	0.00727536	0.502818
17385	Mmp11	matrix metallopeptidase 11	-0.587592	3.72221	-4.39435	0.000149488	0.00736506	0.93144
215114	Hip1	huntingtin interacting protein 1	-0.223844	7.35726	-4.34293	0.000150141	0.00736506	0.312372
102637087	Gm33989	predicted gene, 33989	-0.256459	6.07305	-4.34225	0.000150424	0.00736506	0.456394
19155	Npepps	aminopeptidase puromycin sensitive	-0.186396	8.30251	-4.33922	0.000151693	0.00740167	0.249021
67759	Plgrkt	plasminogen receptor, C-terminal lysine transmembrane protein	0.332649	4.31495	4.33577	0.000153156	0.00744745	0.771699
66412	Arrdc4	arrestin domain containing 4	0.368229	4.36207	4.33441	0.000153737	0.00745021	0.764976
14950	H13	histocompatibility 13	0.15292	7.62958	4.33139	0.000155029	0.00746382	0.262085
107831	Adgrb1	adhesion G protein-coupled receptor B1	0.190127	7.32655	4.3313	0.000155069	0.00746382	0.288052
26949	Vat1	vesicle amine transport 1	-0.23309	7.12371	-4.33109	0.000156009	0.00748166	0.302339
74340	Ahcyl2	S-adenosylhomocysteine hydrolase-like 2	-0.217791	5.67103	-4.32801	0.000156494	0.00748166	0.511645
77318	Ankrd55	ankyrin repeat domain 55	1.39969	-0.270387	4.32536	0.000157647	0.0075115	-0.131742
232533	Stk38l	serine/threonine kinase 38 like	-0.385262	4.04365	-4.32245	0.000158928	0.0075472	0.806173
229791	Plppr4	phospholipid phosphatase related 4	-0.400033	6.99485	-4.55888	0.000160997	0.00758684	0.416052
226922	Kcnq5	potassium voltage-gated channel, subfamily Q, member 5	-0.272074	6.32233	-4.33886	0.000161966	0.00758684	0.364149
11804	Aplp2	amyloid beta (A4) precursor-like protein 2	-0.191664	8.23432	-4.31487	0.000162308	0.00758684	0.187638
20617	Snca	synuclein, alpha	0.30464	6.69763	4.41373	0.000162361	0.00758684	0.350886
66296	Haus2	HAUS augmin-like complex, subunit 2	0.337184	4.60733	4.31459	0.000162434	0.00758684	0.685915
110596	Arhgef28	Rho guanine nucleotide exchange factor (GEF) 28	0.60239	3.45246	4.35013	0.00016312	0.00759392	0.867677
14084	Faf1	Fas-associated factor 1	0.166276	6.05609	4.31008	0.000164479	0.00762054	0.380191
13839	Epha5	Eph receptor A5	-0.189534	9.02803	-4.3058	0.000166446	0.00762054	0.127456
140570	Plxnb2	plexin B2	-0.159252	8.05922	-4.30559	0.000166541	0.00762054	0.167362
65113	Ndfip1	Nedd4 family interacting protein 1	0.189136	8.33575	4.30502	0.000166805	0.00762054	0.152708
171171	Ntng2	netrin G2	-0.288689	6.76612	-4.38678	0.000167342	0.00762054	0.294248
320184	Lrrc58	leucine rich repeat containing 58	-0.18384	7.65682	-4.30146	0.000168463	0.00762054	0.180477
19941	Rpl26	ribosomal protein L26	0.408419	4.41468	4.31307	0.000169126	0.00762054	0.65169
103554	Psme4	proteasome (prosome, macropain) activator subunit 4	-0.172679	7.03829	-4.29984	0.000169222	0.00762054	0.223976
56176	Pigp	phosphatidylinositol glycan anchor biosynthesis, class P	0.465546	3.90736	4.2997	0.000169286	0.00762054	0.748954
17992	Ndufa4	Ndufa4, mitochondrial complex associated	0.484053	6.25484	4.59266	0.000169748	0.00762054	0.453881
18242	Oat	ornithine aminotransferase	-0.185398	6.2915	-4.29849	0.000169856	0.00762054	0.317506
329278	Tnn	tenascin N	-1.7283	-0.0602323	-4.2979	0.000170133	0.00762054	-0.179852
22065	Trpc3	transient receptor potential cation channel, subfamily C, member 3	-0.445122	3.87991	-4.29471	0.000171646	0.00766417	0.749418
239857	Cadm2	cell adhesion molecule 2	-0.243772	8.8061	-4.36118	0.000173096	0.00770468	0.134869
66448	Mrpl20	mitochondrial ribosomal protein L20	0.32958	4.99831	4.28947	0.000174159	0.0077192	0.511723
56612	Pfdn5	prefoldin 5	0.358106	5.3793	4.35147	0.000174658	0.0077192	0.463164
69216	Svbp	small vasohibin binding protein	0.314755	5.21266	4.28726	0.000175229	0.0077192	0.465598
69535	Ten1	TEN1 telomerase capping complex subunit	0.347437	4.135	4.28443	0.000176612	0.0077192	0.68092
210297	Lrch2	leucine-rich repeats and calponin homology (CH) domain containing 2	-0.204389	6.70108	-4.28435	0.000176652	0.0077192	0.217512
18477	Prdx1	peroxiredoxin 1	0.305366	5.86353	4.32786	0.000176684	0.0077192	0.351513
16542	Kdr	kinase insert domain protein receptor	1.32592	0.969156	4.29937	0.000178907	0.00778824	0.449108
99326	Garnl3	GTPase activating RANGAP domain-like 3	0.274325	5.22018	4.27886	0.000179362	0.00778824	0.442054
12443	Ccnd1	cyclin D1	0.498163	4.08022	4.29489	0.000184858	0.00800143	0.674822
80286	Tusc3	tumor suppressor candidate 3	0.18875	6.79564	4.26692	0.000185398	0.00800143	0.156784
218756	Slc4a7	solute carrier family 4, sodium bicarbonate cotransporter, member 7	-0.173543	6.80491	-4.26507	0.000186351	0.00801816	0.161629
433771	Micos10	mitochondrial contact site and cristae organizing system subunit 10	0.226315	5.56258	4.25768	0.000190205	0.00813019	0.321057
102414	Clk3	CDC-like kinase 3	-0.293817	6.00289	-4.28693	0.000190343	0.00813019	0.271688
50525	Spag6l	sperm associated antigen 6-like	0.544923	2.35788	4.25679	0.000190672	0.00813019	0.751679
216963	Git1	GIT ArfGAP 1	-0.160875	8.10437	-4.25108	0.000193715	0.00823519	0.0185965
20466	Sin3a	transcriptional regulator, SIN3A (yeast)	-0.195584	6.28667	-4.2498	0.000194402	0.00823973	0.18718
74718	Snx16	sorting nexin 16	0.222642	5.42305	4.24341	0.000197873	0.00836189	0.310313
241494	Zfp385b	zinc finger protein 385B	-0.399582	3.97981	-4.23661	0.000201631	0.00849541	0.613735
52830	Pnrc2	proline-rich nuclear receptor coactivator 2	0.228636	5.11192	4.23397	0.000203112	0.00851952	0.337191
12359	Cat	catalase	0.188597	6.26223	4.23311	0.000203595	0.00851952	0.135215
56336	B4galt5	UDP-Gal:betaGlcNAc beta 1,4-galactosyltransferase, polypeptide 5	-0.165767	6.21691	-4.23239	0.000204003	0.00851952	0.156295
68018	Cert1	ceramide transporter 1	-0.200962	5.92838	-4.22533	0.000208029	0.00866025	0.173419
50914	Olig1	oligodendrocyte transcription factor 1	0.897682	4.61633	4.56086	0.000208593	0.00866025	0.617262
224617	Tbc1d24	TBC1 domain family, member 24	0.147728	7.5818	4.21483	0.000214156	0.00884607	-0.0518707
57317	Srsf4	serine and arginine-rich splicing factor 4	-0.223007	5.32586	-4.21445	0.000214383	0.00884607	0.268475
20418	Shc3	src homology 2 domain-containing transforming protein C3	-0.168185	8.35366	-4.21352	0.000214937	0.00884607	-0.0860932
71994	Cnn3	calponin 3, acidic	-0.167976	7.77443	-4.20886	0.000217722	0.00893478	-0.0779452
72469	Plcd3	phospholipase C, delta 3	-0.492775	3.57918	-4.20768	0.000218437	0.00893827	0.588412
17434	Mocs2	molybdenum cofactor synthesis 2	0.28523	5.01296	4.20348	0.000220984	0.00901654	0.289462
101809	Spred3	sprouty-related EVH1 domain containing 3	-0.246388	6.45182	-4.19815	0.000224268	0.00912429	0.0880357
239157	Pnma2	paraneoplastic antigen MA2	0.213766	5.78161	4.19375	0.000227007	0.00920027	0.103523
14706	Gng4	guanine nucleotide binding protein (G protein), gamma 4	-0.862555	4.26204	-4.47386	0.000227431	0.00920027	0.581929
68995	Mcts1	malignant T cell amplified sequence 1	0.240526	5.47694	4.19044	0.000229093	0.00923657	0.160784
71751	Map3k13	mitogen-activated protein kinase kinase kinase 13	-0.178325	5.78531	-4.18924	0.000229856	0.00923657	0.117819
235574	Atp2c1	ATPase, Ca++-sequestering	-0.173207	7.48237	-4.18857	0.00023028	0.00923657	-0.109701
67996	Srsf6	serine and arginine-rich splicing factor 6	0.194425	7.33169	4.18667	0.000231495	0.00925253	-0.107808
326618	Tpm4	tropomyosin 4	-0.229174	6.6495	-4.18591	0.000231981	0.00925253	-0.0329207
76829	Dok5	docking protein 5	-0.237096	7.16948	-4.20334	0.000233917	0.0093036	-0.0844272
70292	Afap1	actin filament associated protein 1	-0.205308	7.67189	-4.18129	0.00023496	0.00931242	-0.142268
14696	Gnb4	guanine nucleotide binding protein (G protein), beta 4	-0.348774	5.5726	-4.23935	0.000236027	0.00931242	0.167093
68942	Chmp2b	charged multivesicular body protein 2B	0.219983	5.71262	4.17953	0.000236106	0.00931242	0.0857319
329575	Gm14325	predicted gene 14325	0.318277	3.7649	4.16852	0.000243395	0.00957329	0.430747
23921	Sh2b2	SH2B adaptor protein 2	-0.275446	5.7182	-4.16672	0.000244609	0.00959447	0.0617502
330050	Fam185a	family with sequence similarity 185, member A	0.362188	3.81526	4.16294	0.000247168	0.0096361	0.408903
20841	Zfp143	zinc finger protein 143	-0.315179	4.26126	-4.16277	0.00024729	0.0096361	0.341381
235130	Adamts15	a disintegrin-like and metallopeptidase (reprolysin type) with thrombospondin type 1 motif, 15	-0.760679	2.96704	-4.21832	0.000247706	0.0096361	0.540518
70248	Dazap1	DAZ associated protein 1	-0.168299	7.15507	-4.16012	0.000249103	0.00966396	-0.157241
83679	Pde4dip	phosphodiesterase 4D interacting protein (myomegalin)	0.135392	8.01283	4.1583	0.000250356	0.00968611	-0.229567
18423	Otx1	orthodenticle homeobox 1	-0.4565	3.46595	-4.15624	0.00025178	0.00971476	0.440019
18595	Pdgfra	platelet derived growth factor receptor, alpha polypeptide	0.836558	2.76828	4.24994	0.000252576	0.00971903	0.537409
110208	Pgd	phosphogluconate dehydrogenase	0.198355	5.83885	4.14989	0.000256233	0.00981676	-0.0134888
50887	Hmgn5	high-mobility group nucleosome binding domain 5	-0.333746	4.49712	-4.14942	0.000256569	0.00981676	0.281116
105171	Arrdc3	arrestin domain containing 3	0.284928	5.9916	4.18237	0.000258127	0.00981676	-0.0385271
19043	Ppm1b	protein phosphatase 1B, magnesium dependent, beta isoform	-0.192332	6.49372	-4.14609	0.000258936	0.00981676	-0.123336
245643	Frmpd3	FERM and PDZ domain containing 3	-0.34208	4.80625	-4.14601	0.000258989	0.00981676	0.188895
70997	Spef1	sperm flagellar 1	-0.344016	5.02963	-4.1577	0.000259361	0.00981676	0.144222
67017	Fam210b	family with sequence similarity 210, member B	-0.323237	6.53932	-4.25792	0.000259955	0.00981676	-0.0556682
622675	Zfp827	zinc finger protein 827	0.276597	5.94379	4.1559	0.000264013	0.00994354	-0.0529849
100072	Camta1	calmodulin binding transcription activator 1	-0.152505	8.39121	-4.13429	0.000267497	0.0100328	-0.311358
667250	Gm12657	predicted gene 12657	0.340286	5.05735	4.15582	0.000267796	0.0100328	0.0902128
241794	Kcng1	potassium voltage-gated channel, subfamily G, member 1	0.450438	4.35174	4.15903	0.000270648	0.010113	0.268229
15476	Hs3st1	heparan sulfate (glucosamine) 3-O-sulfotransferase 1	-0.351876	4.92793	-4.14374	0.00027296	0.0101726	0.108786
67526	Atg12	autophagy related 12	0.188533	6.54099	4.12155	0.000277058	0.0102983	-0.194548
57339	Jph1	junctophilin 1	-0.458679	3.3048	-4.11857	0.000279342	0.0103561	0.378601
20382	Srsf2	serine and arginine-rich splicing factor 2	0.173439	8.10407	4.11655	0.000280896	0.0103858	-0.345816
14268	Fn1	fibronectin 1	-0.392855	8.16974	-4.3838	0.000281675	0.0103858	-0.202537
230824	Grhl3	grainyhead like transcription factor 3	2.30975	-1.12572	4.12007	0.000282339	0.0103858	-1.23061
56407	Trpc4ap	transient receptor potential cation channel, subfamily C, member 4 associated protein	-0.14237	7.8069	-4.11094	0.000285268	0.0104665	-0.343194
192976	Lrrc75a	leucine rich repeat containing 75A	-0.308235	4.33096	-4.10917	0.000286662	0.0104905	0.170018
94249	Slc24a3	solute carrier family 24 (sodium/potassium/calcium exchanger), member 3	0.417036	4.62025	4.14304	0.000287672	0.0105004	0.156928
12671	Chrm3	cholinergic receptor, muscarinic 3, cardiac	0.505681	3.77702	4.1114	0.000288995	0.0105216	0.297268
76877	Rab36	RAB36, member RAS oncogene family	0.387846	3.91131	4.10131	0.000292936	0.0106295	0.249297
94043	Tm2d1	TM2 domain containing 1	0.440212	3.19175	4.10067	0.000293454	0.0106295	0.342891
66887	Lonp2	lon peptidase 2, peroxisomal	0.192069	5.99627	4.09797	0.000295644	0.0106816	-0.174869
72258	Kcnk10	potassium channel, subfamily K, member 10	-0.220101	6.12323	-4.09497	0.000298094	0.0107427	-0.198481
68170	Iftap	intraflagellar transport associated protein	0.441442	3.41796	4.09304	0.000299683	0.0107727	0.288457
21341	Taf1c	TATA-box binding protein associated factor, RNA polymerase I, C	0.243138	5.16969	4.09059	0.000301706	0.010818	-0.0452886
209586	Nudcd3	NudC domain containing 3	-0.151071	7.41812	-4.0873	0.000304447	0.0108888	-0.375174
329154	Ankrd44	ankyrin repeat domain 44	-0.232122	6.21876	-4.08553	0.000305935	0.0108971	-0.242053
78267	Klhdc8b	kelch domain containing 8B	-0.25547	5.3033	-4.08204	0.000308884	0.0108971	-0.0581914
93707	Pcdhgc4	protocadherin gamma subfamily C, 4	0.272534	5.02523	4.082	0.000308924	0.0108971	-0.0386013
219022	Ttc5	tetratricopeptide repeat domain 5	0.261885	5.31434	4.08196	0.000308957	0.0108971	-0.098402
52717	Anapc16	anaphase promoting complex subunit 16	0.236876	5.38313	4.08171	0.000309169	0.0108971	-0.112328
65098	Zfand6	zinc finger, AN1-type domain 6	0.212632	5.52427	4.08126	0.000309551	0.0108971	-0.144519
67074	Mon2	MON2 homolog, regulator of endosome to Golgi trafficking	-0.17891	7.1097	-4.08067	0.000310053	0.0108971	-0.375969
195646	Hs3st2	heparan sulfate (glucosamine) 3-O-sulfotransferase 2	0.437199	4.49762	4.12822	0.000311913	0.0109354	0.0953499
11928	Atp1a1	ATPase, Na+/K+ transporting, alpha 1 polypeptide	-0.190925	7.60581	-4.07652	0.000313612	0.0109679	-0.423344
68053	Ubxn2b	UBX domain protein 2B	0.282137	5.35338	4.07237	0.00031721	0.0110419	-0.131298
102631912	Ndufb1	NADH:ubiquinone oxidoreductase subunit B1	0.400851	4.4004	4.09134	0.000317283	0.0110419	0.0616808
74552	Nipal3	NIPA-like domain containing 3	0.538409	4.23934	4.176	0.000318324	0.0110511	0.151514
56772	Mllt11	myeloid/lymphoid or mixed-lineage leukemia; translocated to, 11	0.164959	9.27341	4.06789	0.000321143	0.0111176	-0.525334
224997	Dlgap1	DLG associated protein 1	0.189212	7.51396	4.06692	0.000321999	0.0111176	-0.441118
26932	Ppp2r5e	protein phosphatase 2, regulatory subunit B', epsilon	-0.169024	8.01636	-4.06625	0.000322589	0.0111176	-0.472815
12583	Cdo1	cysteine dioxygenase 1, cytosolic	0.282835	4.65763	4.06218	0.000326214	0.0112114	-0.0212637
110460	Acat2	acetyl-Coenzyme A acetyltransferase 2	0.263436	7.84101	4.15376	0.00032689	0.0112114	-0.420407
66508	Lamtor1	late endosomal/lysosomal adaptor, MAPK and MTOR activator 1	0.225591	5.47354	4.05521	0.000332526	0.0113772	-0.196122
56322	Timm22	translocase of inner mitochondrial membrane 22	0.238679	4.51946	4.05007	0.000337253	0.0115017	-0.015392
18552	Pcsk5	proprotein convertase subtilisin/kexin type 5	-0.511309	4.78982	-4.1739	0.000337786	0.0115017	0.0385037
18761	Prkcq	protein kinase C, theta	0.929427	1.86549	4.04336	0.000343521	0.011669	0.154114
12614	Celsr1	cadherin, EGF LAG seven-pass G-type receptor 1	-0.337695	5.53587	-4.10083	0.000347214	0.0117663	-0.216542
26562	Ncdn	neurochondrin	0.17007	8.14411	4.03034	0.000356017	0.0120359	-0.57827
227937	Pkp4	plakophilin 4	-0.197202	7.26912	-4.02581	0.000360472	0.0120677	-0.533567
52040	Ppp1r10	protein phosphatase 1, regulatory subunit 10	-0.161143	6.78375	-4.02467	0.000361596	0.0120677	-0.490776
18431	Oca2	oculocutaneous albinism II	-0.735152	1.91939	-4.02429	0.000361977	0.0120677	0.109087
66889	Rnf128	ring finger protein 128	-0.779167	1.74159	-4.0241	0.000362158	0.0120677	0.0719948
18103	Nme2	NME/NM23 nucleoside diphosphate kinase 2	0.457657	6.0882	4.25787	0.000362881	0.0120677	-0.266403
15166	Hcn2	hyperpolarization-activated, cyclic nucleotide-gated K+ 2	-0.256709	5.21135	-4.02156	0.000364691	0.0120677	-0.216447
70661	Sik3	SIK family kinase 3	-0.33054	5.72371	-4.08162	0.000364878	0.0120677	-0.276095
13803	Enc1	ectodermal-neural cortex 1	0.211942	10.245	4.07261	0.000364953	0.0120677	-0.649344
228730	Kiz	kizuna centrosomal protein	0.376403	3.43369	4.02077	0.000365488	0.0120677	0.108042
192897	Itgb4	integrin beta 4	-0.659226	1.6032	-4.02018	0.000366077	0.0120677	0.0834142
230936	Phf13	PHD finger protein 13	-0.206434	5.48014	-4.01955	0.000366714	0.0120677	-0.28051
101314	Brk1	BRICK1, SCAR/WAVE actin-nucleating complex subunit	0.235047	6.00477	4.01911	0.000367155	0.0120677	-0.405091
18124	Nr4a3	nuclear receptor subfamily 4, group A, member 3	-0.447758	7.55583	-4.29768	0.000370304	0.0121247	-0.415662
66629	Golph3	golgi phosphoprotein 3	-0.192815	6.27161	-4.0151	0.000371207	0.0121247	-0.448701
228869	Ncoa5	nuclear receptor coactivator 5	0.148011	7.13041	4.01447	0.000371849	0.0121247	-0.553307
244310	Dlgap2	DLG associated protein 2	0.427096	4.65212	4.06702	0.000372304	0.0121247	-0.088815
13796	Emx1	empty spiracles homeobox 1	-0.373742	5.21805	-4.07957	0.000378539	0.0122601	-0.231955
74410	Ttll11	tubulin tyrosine ligase-like family, member 11	0.416553	3.42992	4.00787	0.000378637	0.0122601	0.0914441
68999	Anapc10	anaphase promoting complex subunit 10	0.370243	3.70197	4.00747	0.000379054	0.0122601	0.0263289
69638	Enho	energy homeostasis associated	0.246331	5.03024	4.00402	0.00038265	0.0123483	-0.241332
19075	Prim1	DNA primase, p49 subunit	0.329899	3.77899	4.00121	0.000385616	0.0124158	-0.00950001
20370	Sez6	seizure related gene 6	0.212169	8.38979	4.02694	0.00038844	0.012467	-0.659269
268860	Abat	4-aminobutyrate aminotransferase	0.633102	5.52899	4.28344	0.000388961	0.012467	-0.183864
19167	Psma3	proteasome subunit alpha 3	0.222178	5.61577	3.98842	0.000399356	0.0127291	-0.40172
66845	Mrpl33	mitochondrial ribosomal protein L33	0.45162	3.26549	3.98802	0.000399792	0.0127291	0.0302922
69601	Dab2ip	disabled 2 interacting protein	-0.14312	7.9003	-3.98799	0.000399829	0.0127291	-0.677311
72729	Cdc42se2	CDC42 small effector 2	-0.154632	7.02605	-3.98492	0.000403205	0.0128079	-0.623804
106200	Txndc11	thioredoxin domain containing 11	-0.250487	5.14934	-3.98184	0.00040661	0.0128872	-0.319181
93747	Echs1	enoyl Coenzyme A hydratase, short chain, 1, mitochondrial	0.30568	4.79314	3.97349	0.000416014	0.0131558	-0.279583
54646	Ppp1r3f	protein phosphatase 1, regulatory subunit 3F	-0.299329	4.47751	-3.97145	0.000418338	0.0132	-0.181578
22067	Trpc5	transient receptor potential cation channel, subfamily C, member 5	0.58756	4.19179	4.10528	0.000421171	0.0132599	-0.0869896
328381	Sh2d4b	SH2 domain containing 4B	-0.432824	4.52833	-4.02712	0.000425279	0.0133596	-0.213548
545474	Scrt2	scratch family zinc finger 2	0.203856	6.56305	3.96428	0.000426619	0.0133721	-0.616202
244421	Lonrf1	LON peptidase N-terminal domain and ring finger 1	-0.180531	6.50083	-3.96342	0.000427618	0.0133739	-0.598726
231876	Lmtk2	lemur tyrosine kinase 2	-0.160387	7.69671	-3.96043	0.000431137	0.0134543	-0.740232
237979	Sdk2	sidekick cell adhesion molecule 2	0.388588	4.87337	4.00969	0.000434122	0.0134907	-0.296049
14775	Gpx1	glutathione peroxidase 1	0.289372	5.05452	3.9578	0.000434245	0.0134907	-0.355266
235283	Gramd1b	GRAM domain containing 1B	-0.179114	8.04798	-3.95703	0.000435153	0.0134907	-0.762942
208727	Hdac4	histone deacetylase 4	-0.18671	6.35692	-3.956	0.000436379	0.0134992	-0.612484
216543	Cep68	centrosomal protein 68	0.186893	5.27789	3.95456	0.000438108	0.0135233	-0.425011
13714	Elk4	ELK4, member of ETS oncogene family	-0.424888	2.91195	-3.95161	0.000441652	0.0136031	-0.0101149
237716	Gpr75	G protein-coupled receptor 75	0.514807	2.4273	3.9449	0.000449822	0.0138247	-0.00832743
69257	Elf2	E74-like factor 2	-0.194085	6.51565	-3.94392	0.000451025	0.0138318	-0.670597
268935	Scube3	signal peptide, CUB domain, EGF-like 3	0.220048	5.5102	3.93413	0.000463247	0.014176	-0.530231
627191	Syndig1l	synapse differentiation inducing 1 like	0.515055	3.27487	3.9302	0.000468233	0.0142712	-0.0557649
233332	Adamts17	a disintegrin-like and metallopeptidase (reprolysin type) with thrombospondin type 1 motif, 17	0.563104	3.36719	3.97563	0.00046837	0.0142712	-0.121261
104112	Acly	ATP citrate lyase	0.183757	8.96182	3.92698	0.000472372	0.014348	-0.889593
77862	Thyn1	thymocyte nuclear protein 1	0.265165	4.47111	3.92656	0.000472911	0.014348	-0.320227
18114	Rrp1	ribosomal RNA processing 1	-0.130741	7.96863	-3.91646	0.000486115	0.0147171	-0.870127
23806	Arih1	ariadne RBR E3 ubiquitin protein ligase 1	-0.141794	7.70009	-3.91167	0.000492516	0.0148792	-0.870402
16412	Itgb1	integrin beta 1 (fibronectin receptor beta)	-0.262771	7.29112	-3.99072	0.000497725	0.0149871	-0.796647
320091	Ano4	anoctamin 4	0.355137	3.36795	3.90746	0.000498199	0.0149871	-0.182132
67118	Bfar	bifunctional apoptosis regulator	0.190874	5.58918	3.90514	0.000501356	0.0150502	-0.621337
77579	Myh10	myosin, heavy polypeptide 10, non-muscle	-0.153849	9.54841	-3.89818	0.000510944	0.0153057	-0.988
71785	Pdgfd	platelet-derived growth factor, D polypeptide	1.91162	-1.52829	3.89498	0.000515421	0.0154073	-1.5764
17968	Ncam2	neural cell adhesion molecule 2	-0.624981	5.69593	-4.1628	0.000518871	0.0154778	-0.469181
235402	Lingo1	leucine rich repeat and Ig domain containing 1	0.246478	7.39049	3.95223	0.000522774	0.0155616	-0.867097
12454	Ccnk	cyclin K	-0.188505	5.96582	-3.88484	0.000529848	0.0157391	-0.723092
75747	Sesn3	sestrin 3	0.271542	4.77797	3.88353	0.000531741	0.0157624	-0.509779
231050	Galnt11	polypeptide N-acetylgalactosaminyltransferase 11	-0.242679	5.12328	-3.88029	0.000536449	0.0158688	-0.586827
26429	Orc5	origin recognition complex, subunit 5	0.315808	4.32582	3.87737	0.000540731	0.0159583	-0.439112
228807	Zfp341	zinc finger protein 341	-0.272324	4.67119	-3.8767	0.000541722	0.0159583	-0.496754
227632	Kcnt1	potassium channel, subfamily T, member 1	0.436483	4.69304	3.95049	0.000546051	0.0160525	-0.454625
383619	Aim2	absent in melanoma 2	0.532302	3.00113	3.87288	0.000547369	0.016058	-0.222923
16000	Igf1	insulin-like growth factor 1	-0.488037	3.83541	-3.87135	0.000549666	0.0160605	-0.253804
11981	Atp9a	ATPase, class II, type 9A	0.136861	8.67479	3.87131	0.000549716	0.0160605	-1.02711
67292	Pigc	phosphatidylinositol glycan anchor biosynthesis, class C	0.289429	3.81217	3.87028	0.000551264	0.0160727	-0.338194
69019	Spcs1	signal peptidase complex subunit 1 homolog (S. cerevisiae)	0.276195	5.09628	3.86789	0.000554852	0.0161442	-0.619029
360213	Trim46	tripartite motif-containing 46	0.174456	7.19744	3.86528	0.000558803	0.0162259	-0.953469
72828	Ubash3b	ubiquitin associated and SH3 domain containing, B	0.227149	6.06908	3.86217	0.000563545	0.0163301	-0.792958
329470	Accs	1-aminocyclopropane-1-carboxylate synthase (non-functional)	0.562194	2.99203	3.8571	0.000571369	0.0165231	-0.236189
12659	Ovgp1	oviductal glycoprotein 1	-0.498385	3.7026	-3.86189	0.000575322	0.0165579	-0.325302
26443	Psma6	proteasome subunit alpha 6	0.306512	6.33995	3.95569	0.000577118	0.0165579	-0.835132
140483	Hnmt	histamine N-methyltransferase	0.881942	1.27423	3.85337	0.000577181	0.0165579	-0.33259
235493	Atosa	atos homolog A	0.232652	5.24848	3.85334	0.000577236	0.0165579	-0.680515
14678	Gnai2	guanine nucleotide binding protein (G protein), alpha inhibiting 2	-0.158945	7.60235	-3.84943	0.000583394	0.0167008	-1.02379
21821	Ift88	intraflagellar transport 88	0.338618	3.88977	3.84572	0.000589302	0.0168209	-0.413631
22671	Rnf112	ring finger protein 112	0.314862	6.30343	3.9408	0.000589957	0.0168209	-0.820189
56752	Aldh9a1	aldehyde dehydrogenase 9, subfamily A1	0.402373	4.50572	3.88128	0.000592183	0.0168242	-0.524776
99382	Abtb2	ankyrin repeat and BTB (POZ) domain containing 2	0.364221	3.7541	3.84318	0.000593385	0.0168242	-0.381453
14479	Usp15	ubiquitin specific peptidase 15	-0.165389	7.15305	-3.84267	0.000594208	0.0168242	-1.01103
74610	Abcb8	ATP-binding cassette, sub-family B (MDR/TAP), member 8	0.203175	5.1341	3.8423	0.000594811	0.0168242	-0.68466
72125	Amer2	APC membrane recruitment 2	-0.161205	7.99997	-3.84032	0.000598007	0.0168809	-1.07543
16653	Kras	Kirsten rat sarcoma viral oncogene homolog	-0.132024	7.68635	-3.83899	0.000600169	0.0168926	-1.06084
15220	Foxq1	forkhead box Q1	-0.782612	0.822767	-3.83805	0.000601709	0.0168926	-0.434812
213819	Casd1	CAS1 domain containing 1	0.215216	5.46884	3.83685	0.000603675	0.0168926	-0.767596
171211	Edaradd	EDAR (ectodysplasin-A receptor)-associated death domain	0.661853	2.93666	3.84844	0.000603943	0.0168926	-0.274
70456	Mpc2	mitochondrial pyruvate carrier 2	0.291146	5.16688	3.83813	0.000605279	0.0168926	-0.724218
320557	Fam169a	family with sequence similarity 169, member A	-0.176311	6.08597	-3.83509	0.000606559	0.0168926	-0.887794
20423	Shh	sonic hedgehog	1.1519	0.90953	3.8342	0.000608025	0.0168926	-0.516262
67941	Rps27l	ribosomal protein S27-like	0.437487	3.6341	3.83393	0.000608475	0.0168926	-0.423772
14221	Fjx1	four jointed box 1	-0.20635	6.97491	-3.83353	0.000609129	0.0168926	-1.00536
245638	Tbc1d8b	TBC1 domain family, member 8B	-0.730291	2.56199	-3.84482	0.00061468	0.0169973	-0.27891
19248	Ptpn12	protein tyrosine phosphatase, non-receptor type 12	-0.146832	6.37538	-3.82982	0.000615299	0.0169973	-0.953552
75778	Them4	thioesterase superfamily member 4	0.268736	4.50205	3.82873	0.000617118	0.0170145	-0.59776
67972	Atp2b1	ATPase, Ca++ transporting, plasma membrane 1	-0.153266	8.7716	-3.82614	0.00062147	0.0170807	-1.14826
243302	Gm4963	predicted gene 4963	0.366294	3.46208	3.82498	0.000623419	0.0170807	-0.424886
226412	R3hdm1	R3H domain containing 1	-0.150851	8.02574	-3.82459	0.000624083	0.0170807	-1.11873
107035	Fbxo38	F-box protein 38	-0.185998	5.93729	-3.82444	0.000624332	0.0170807	-0.891126
80976	Syt13	synaptotagmin XIII	0.749801	2.40608	3.82366	0.000625661	0.0170842	-0.320099
57316	C1d	C1D nuclear receptor co-repressor	0.412541	5.37236	3.96098	0.000631826	0.0172194	-0.733325
50878	Stag3	stromal antigen 3	0.487543	3.38122	3.81193	0.000645869	0.0175684	-0.421339
228136	Zdhhc5	zinc finger, DHHC domain containing 5	-0.173125	6.06553	-3.81111	0.000647303	0.0175737	-0.939955
66609	Cryzl1	crystallin, zeta (quinone reductase)-like 1	0.286713	5.17158	3.80873	0.000651492	0.0176013	-0.788497
108069	Grm3	glutamate receptor, metabotropic 3	0.475909	4.75639	3.95993	0.000652387	0.0176013	-0.665547
67067	Romo1	reactive oxygen species modulator 1	0.378578	4.34571	3.81643	0.000652676	0.0176013	-0.60479
12795	Plk3	polo like kinase 3	-0.288603	4.53239	-3.80772	0.000653278	0.0176013	-0.597274
15528	Hspe1	heat shock protein 1 (chaperonin 10)	0.344077	5.15518	3.85936	0.000654603	0.0176036	-0.764134
13642	Efnb2	ephrin B2	-0.184459	8.42391	-3.80327	0.000661852	0.0177649	-1.19643
66039	Tmem254	transmembrane protein 254	0.197534	5.9423	3.79797	0.000670766	0.0179702	-0.966421
11776	Ap3d1	adaptor-related protein complex 3, delta 1 subunit	0.128556	7.97077	3.79409	0.000677833	0.0181253	-1.19418
269941	Chsy1	chondroitin sulfate synthase 1	-0.21127	5.79885	-3.79267	0.000680446	0.0181438	-0.949346
27414	Sergef	secretion regulating guanine nucleotide exchange factor	0.260535	4.77359	3.79181	0.000682032	0.0181438	-0.745617
18769	Pkig	protein kinase inhibitor, gamma	0.27867	4.6762	3.79159	0.00068244	0.0181438	-0.723598
18021	Nfatc3	nuclear factor of activated T cells, cytoplasmic, calcineurin dependent 3	-0.25446	5.15101	-3.79073	0.000684039	0.0181438	-0.825441
105348	Golm1	golgi membrane protein 1	0.189558	5.45646	3.79026	0.000684911	0.0181438	-0.868255
15936	Ier2	immediate early response 2	-0.544456	3.69399	-3.82319	0.000688304	0.0181636	-0.471466
11950	Atp5pb	ATP synthase peripheral stalk-membrane subunit b	0.177101	7.0317	3.78795	0.000689192	0.0181636	-1.1504
53413	Exoc7	exocyst complex component 7	0.143555	6.46842	3.78732	0.000690376	0.0181636	-1.06917
71169	Nbas	neuroblastoma amplified sequence	0.21526	5.21778	3.7871	0.000690776	0.0181636	-0.846771
18430	Oxtr	oxytocin receptor	0.932008	0.792888	3.78418	0.000696263	0.018274	-0.610642
14281	Fos	FBJ osteosarcoma oncogene	-0.834644	3.19732	-3.88639	0.000699091	0.0183144	-0.374071
11957	Atp5j	ATP synthase, H+ transporting, mitochondrial F0 complex, subunit F	0.209785	6.03735	3.78162	0.000701099	0.0183332	-1.02212
19347	Dennd5a	DENN domain containing 5A	-0.131657	7.8981	-3.77911	0.000705872	0.018424	-1.22931
240063	Zfp811	zinc finger protein 811	0.292672	4.27787	3.77627	0.000711315	0.018532	-0.687446
74480	Samd4	sterile alpha motif domain containing 4	-0.445641	3.75171	-3.77499	0.000713774	0.0185621	-0.556498
14873	Gsto1	glutathione S-transferase omega 1	0.221075	5.08	3.77158	0.000720394	0.0187	-0.873362
11757	Prdx3	peroxiredoxin 3	0.298935	4.90164	3.77084	0.000721828	0.018703	-0.804678
71667	Tmem248	transmembrane protein 248	-0.238624	5.70253	-3.76858	0.000726257	0.0187835	-0.982675
68592	Syf2	SYF2 homolog, RNA splicing factor (S. cerevisiae)	-0.209988	4.92006	-3.76671	0.000729936	0.0188443	-0.830417
73469	Rnf38	ring finger protein 38	-0.146535	7.77771	-3.76601	0.000731323	0.0188458	-1.25586
19401	Rara	retinoic acid receptor, alpha	0.43214	3.69765	3.76408	0.000735135	0.0189097	-0.585515
106021	Topors	topoisomerase I binding, arginine/serine-rich	-0.2311	5.40312	-3.76264	0.000737993	0.0189489	-0.945419
50997	Mpp2	membrane protein, palmitoylated 2 (MAGUK p55 subfamily member 2)	-0.208846	5.59477	-3.7611	0.000741077	0.0189938	-0.972279
12995	Csnk2a1	casein kinase 2, alpha 1 polypeptide	-0.141167	7.1356	-3.75806	0.000747182	0.0191157	-1.22475
238680	Cntnap3	contactin associated protein-like 3	0.678295	3.10751	3.83259	0.000754904	0.0192638	-0.494503
100504715	Tmppe	transmembrane protein with metallophosphoesterase domain	0.397899	3.7831	3.75387	0.000755683	0.0192638	-0.626539
77630	Prdm8	PR domain containing 8	-0.20827	6.51103	-3.75217	0.000759165	0.0193179	-1.16029
75786	Ckap5	cytoskeleton associated protein 5	-0.146216	8.45405	-3.74998	0.000763653	0.0193792	-1.33645
66290	Atp6v1g1	ATPase, H+ transporting, lysosomal V1 subunit G1	0.210303	6.24685	3.74967	0.000764302	0.0193792	-1.14542
207806	Usf3	upstream transcription factor family member 3	-0.218188	6.64711	-3.75578	0.000770458	0.0194805	-1.20274
12499	Entpd5	ectonucleoside triphosphate diphosphohydrolase 5	-0.22861	4.58306	-3.74642	0.000771043	0.0194805	-0.804991
105445	Dock9	dedicator of cytokinesis 9	0.189527	7.26338	3.74469	0.000774645	0.0195235	-1.27427
319478	Cxxc4	CXXC finger 4	0.280334	6.56971	3.82922	0.000775494	0.0195235	-1.15274
16477	Junb	jun B proto-oncogene	-0.499542	2.83653	-3.74292	0.000778343	0.019545	-0.509243
66419	Mrpl11	mitochondrial ribosomal protein L11	0.204726	5.62385	3.74256	0.000779101	0.019545	-1.0513
106025	Sharpin	SHANK-associated RH domain interacting protein	0.244164	4.6806	3.7397	0.000785135	0.0196127	-0.846263
63985	Gmfb	glia maturation factor, beta	0.16558	7.58637	3.73967	0.000785205	0.0196127	-1.31671
13682	Eif4a2	eukaryotic translation initiation factor 4A2	0.187977	8.64295	3.75171	0.000787057	0.0196127	-1.3662
70673	Prdm16	PR domain containing 16	-0.301137	5.0993	-3.75199	0.000788234	0.0196127	-0.957526
216825	Usp22	ubiquitin specific peptidase 22	0.131712	9.86034	3.7367	0.000791517	0.0196127	-1.42145
68032	Emc4	ER membrane protein complex subunit 4	0.223681	5.22194	3.73623	0.000792512	0.0196127	-0.979274
50927	Nasp	nuclear autoantigenic sperm protein (histone-binding)	-0.159721	7.41415	-3.73528	0.000794558	0.0196127	-1.30781
80906	Kcnip2	Kv channel-interacting protein 2	0.535826	3.29667	3.7343	0.000796653	0.0196127	-0.560507
70571	Tcerg1l	transcription elongation regulator 1-like	0.511519	3.65335	3.77052	0.00079696	0.0196127	-0.636522
619547	Rpl34-ps1	ribosomal protein L34, pseudogene 1	0.450299	4.82025	3.85206	0.000796975	0.0196127	-0.846421
76303	Osbp	oxysterol binding protein	-0.131406	6.86431	-3.73414	0.000796995	0.0196127	-1.26294
18642	Pfkm	phosphofructokinase, muscle	-0.127857	7.38036	-3.72917	0.000807732	0.0198111	-1.32219
104725	Sptssa	serine palmitoyltransferase, small subunit A	0.294374	4.98399	3.72912	0.000807849	0.0198111	-0.952765
12793	Cnih1	cornichon family AMPA receptor auxiliary protein 1	0.21871	5.46145	3.72474	0.000817433	0.0200116	-1.06412
434156	Eid2b	EP300 interacting inhibitor of differentiation 2B	-0.165713	6.00103	-3.72244	0.000822532	0.0201018	-1.17258
77044	Arid2	AT rich interactive domain 2 (ARID, RFX-like)	-0.153387	7.70606	-3.72128	0.000825086	0.0201105	-1.37054
319477	Insyn1	inhibitory synaptic factor 1	0.200397	6.0391	3.72037	0.000827126	0.0201105	-1.16167
19951	Rpl32	ribosomal protein L32	0.399819	6.38767	3.91567	0.000827137	0.0201105	-1.13177
207819	Bnip5	BCL2 interacting protein 5	1.07928	0.278467	3.7183	0.000831747	0.020165	-0.981019
18718	Pip4k2a	phosphatidylinositol-5-phosphate 4-kinase, type II, alpha	-0.218855	5.46119	-3.71809	0.000832222	0.020165	-1.083
14402	Gabrb3	gamma-aminobutyric acid (GABA) A receptor, subunit beta 3	-0.131122	8.20625	-3.71335	0.000842909	0.0203544	-1.42007
52469	Coa3	cytochrome C oxidase assembly factor 3	0.347943	4.7489	3.74231	0.000845072	0.0203544	-0.939714
140577	Ankrd6	ankyrin repeat domain 6	-0.227666	5.43066	-3.71234	0.000845198	0.0203544	-1.08268
102640268	Gm2956	predicted gene 2956	0.445893	2.85376	3.7113	0.000847557	0.0203544	-0.60033
75234	Rnf19b	ring finger protein 19B	-0.150911	6.3752	-3.71086	0.000848561	0.0203544	-1.25995
18992	Pou3f2	POU domain, class 3, transcription factor 2	-0.299533	7.47773	-3.84869	0.000848637	0.0203544	-1.28493
225887	Ndufs8	NADH:ubiquinone oxidoreductase core subunit S8	0.261931	4.69476	3.70956	0.000851553	0.0203899	-0.927657
67417	Ears2	glutamyl-tRNA synthetase 2, mitochondrial	0.269482	4.26111	3.70816	0.000854767	0.0204324	-0.842502
52398	Septin11	septin 11	-0.149934	7.9675	-3.70519	0.000861611	0.0205614	-1.42615
18750	Prkca	protein kinase C, alpha	-0.199324	7.44924	-3.71223	0.000867335	0.0206548	-1.39111
211712	Pcdh9	protocadherin 9	-0.359191	7.58699	-3.90136	0.00086917	0.0206548	-1.28707
66818	Smim7	small integral membrane protein 7	0.198067	6.45607	3.70164	0.000869892	0.0206548	-1.28844
56296	Dmrtb1	DMRT-like family B with proline-rich C-terminal, 1	0.999393	0.822004	3.70068	0.000872144	0.0206737	-0.830566
22185	U2af2	U2 small nuclear ribonucleoprotein auxiliary factor (U2AF) 2	0.14687	7.66103	3.69816	0.000878068	0.0207795	-1.42729
108052	Slc14a1	solute carrier family 14 (urea transporter), member 1	-1.26031	-0.0383912	-3.69736	0.000879951	0.0207894	-1.13772
12857	Cox4i1	cytochrome c oxidase subunit 4I1	0.298979	7.08766	3.82466	0.000884204	0.0208325	-1.31041
74136	Sec14l1	SEC14-like lipid binding 1	-0.17617	8.36809	-3.69536	0.00088471	0.0208325	-1.4714
19017	Ppargc1a	peroxisome proliferative activated receptor, gamma, coactivator 1 alpha	-0.475437	4.76307	-3.80431	0.0008863	0.0208354	-0.889276
66999	Med28	mediator complex subunit 28	0.222392	5.5096	3.6918	0.000893198	0.0209319	-1.16009
114143	Atp6v0b	ATPase, H+ transporting, lysosomal V0 subunit B	0.227144	6.55004	3.71134	0.000893354	0.0209319	-1.32577
239650	Ccdc184	coiled-coil domain containing 184	-0.337084	4.55339	-3.69053	0.000896256	0.0209643	-0.941184
56455	Dynll1	dynein light chain LC8-type 1	0.233428	7.38486	3.74521	0.00089769	0.0209643	-1.39647
67623	Tm7sf3	transmembrane 7 superfamily member 3	-0.208418	5.15144	-3.68856	0.000901019	0.0210075	-1.08516
21885	Tle1	transducin-like enhancer of split 1	-0.201955	6.79603	-3.6866	0.000905773	0.0210837	-1.37312
56030	Tmem131	transmembrane protein 131	-0.1542	7.88058	-3.68397	0.000912193	0.0211984	-1.48022
19896	Rpl10a	ribosomal protein L10A	0.287383	4.75194	3.68085	0.000919881	0.0213357	-1.02109
22680	Zfp207	zinc finger protein 207	0.162613	7.7783	3.68033	0.000921171	0.0213357	-1.48175
66401	Nudt2	nudix hydrolase 2	0.302651	4.17876	3.67923	0.000923882	0.0213357	-0.909344
69181	Dyrk2	dual-specificity tyrosine-(Y)-phosphorylation regulated kinase 2	-0.167053	7.82782	-3.67914	0.000924112	0.0213357	-1.48975
72555	Shisa9	shisa family member 9	0.225765	5.55522	3.67726	0.00092879	0.0214089	-1.19022
242409	Tmem8b	transmembrane protein 8B	-0.195746	7.00499	-3.66176	0.00096822	0.0222816	-1.45484
319613	Sybu	syntabulin (syntaxin-interacting)	0.218225	7.55135	3.70127	0.000973501	0.0223069	-1.49539
208606	Rsrc2	arginine/serine-rich coiled-coil 2	-0.145674	6.65219	-3.65918	0.000974956	0.0223069	-1.42982
56449	Ybx3	Y box protein 3	-0.174671	6.92694	-3.65904	0.000975324	0.0223069	-1.45702
100041273	Ndufb4c	NADH:ubiquinone oxidoreductase subunit B4C	0.420684	3.88929	3.67098	0.000975603	0.0223069	-0.894112
67295	Rab3c	RAB3C, member RAS oncogene family	-0.133282	8.66135	-3.65739	0.000979647	0.0223633	-1.57838
68077	Nop53	NOP53 ribosome biogenesis factor	-0.229541	6.0084	-3.65515	0.000985535	0.0224616	-1.33385
269951	Idh2	isocitrate dehydrogenase 2 (NADP+), mitochondrial	-0.197281	5.47375	-3.65321	0.000990674	0.022536	-1.24044
328162	Trmt61a	tRNA methyltransferase 61A	0.255084	4.39344	3.65272	0.000991972	0.022536	-0.986793
17698	Msn	moesin	-0.348637	5.17199	-3.70803	0.000995216	0.0225669	-1.1445
108077	Skic2	SKI2 subunit of superkiller complex	0.193063	6.04899	3.65102	0.000996511	0.0225669	-1.35864
23879	Fxr2	FMR1 autosomal homolog 2	-0.137597	7.29284	-3.64788	0.00100492	0.0226744	-1.52821
239408	Tmem74	transmembrane protein 74	-0.206878	6.82142	-3.65455	0.00100734	0.0226744	-1.48291
66046	Ndufb5	NADH:ubiquinone oxidoreductase subunit B5	0.236342	5.36405	3.6469	0.00100758	0.0226744	-1.25176
18020	Nfatc2ip	nuclear factor of activated T cells, cytoplasmic, calcineurin dependent 2 interacting protein	-0.290892	4.13803	-3.64687	0.00100764	0.0226744	-0.945133
56433	Vps29	VPS29 retromer complex component	0.216587	5.9916	3.64453	0.001014	0.0227813	-1.3825
72129	Pex13	peroxisomal biogenesis factor 13	0.205838	5.01935	3.64209	0.00102065	0.0228944	-1.19846
107569	Nt5c3	5'-nucleotidase, cytosolic III	0.209672	5.56196	3.64146	0.00102237	0.0228968	-1.30976
74754	Dhcr24	24-dehydrocholesterol reductase	0.208242	7.52019	3.66603	0.00103277	0.0230934	-1.55634
382245	Tmem29	transmembrane protein 29	0.337304	3.92942	3.63659	0.00103577	0.0230997	-0.97447
18424	Otx2	orthodenticle homeobox 2	1.64536	-0.749454	3.6364	0.00103631	0.0230997	-1.52598
66967	Edem3	ER degradation enhancer, mannosidase alpha-like 3	-0.149342	6.84521	-3.63484	0.00104063	0.0231597	-1.52395
66049	Rogdi	rogdi homolog	0.259756	4.75593	3.628	0.00105986	0.0235337	-1.14944
13367	Diaph1	diaphanous related formin 1	-0.157783	6.65981	-3.62769	0.00106075	0.0235337	-1.51301
246316	Lgi2	leucine-rich repeat LGI family, member 2	-0.83696	5.91196	-3.88129	0.0010647	0.0235846	-1.20027
27360	Add3	adducin 3 (gamma)	0.286973	4.78788	3.62217	0.00107651	0.0237802	-1.19278
102607	Snx19	sorting nexin 19	0.244758	5.59514	3.62197	0.0010771	0.0237802	-1.34606
268739	Arhgef40	Rho guanine nucleotide exchange factor (GEF) 40	0.248553	5.18716	3.62146	0.00107856	0.0237802	-1.25701
64177	Trpv6	transient receptor potential cation channel, subfamily V, member 6	0.384832	3.60749	3.61782	0.00108911	0.0239749	-0.956355
59028	Rcl1	RNA terminal phosphate cyclase-like 1	0.350663	3.97022	3.61593	0.00109462	0.0239749	-0.997306
69178	Snx5	sorting nexin 5	0.240194	5.33834	3.61573	0.00109521	0.0239749	-1.31577
224813	Lrrc73	leucine rich repeat containing 73	-0.206479	5.27441	-3.61564	0.00109546	0.0239749	-1.27411
53598	Dctn3	dynactin 3	0.236488	5.94532	3.62409	0.00109586	0.0239749	-1.44018
19659	Rbp1	retinol binding protein 1, cellular	1.27741	0.523366	3.61494	0.00109752	0.0239749	-1.29993
69077	Psmd11	proteasome (prosome, macropain) 26S subunit, non-ATPase, 11	-0.146168	6.7686	-3.61364	0.00110135	0.0240184	-1.55528
75296	Cep43	centrosomal protein 43	-0.23588	4.72156	-3.61297	0.00110333	0.0240184	-1.16771
26554	Cul3	cullin 3	-0.162226	7.84899	-3.61236	0.00110512	0.0240184	-1.6631
234344	Naf1	nuclear assembly factor 1 ribonucleoprotein	-0.298085	4.54591	-3.61197	0.00110628	0.0240184	-1.15727
57915	Tbc1d1	TBC1 domain family, member 1	-0.176287	5.47712	-3.61099	0.00110917	0.0240264	-1.34991
13602	Sparcl1	SPARC-like 1	0.416951	6.86957	3.8199	0.00111017	0.0240264	-1.45443
20932	Surf4	surfeit gene 4	-0.142302	6.54511	-3.60935	0.00111403	0.0240264	-1.54267
20527	Slc2a3	solute carrier family 2 (facilitated glucose transporter), member 3	-0.203254	6.18363	-3.60885	0.00111552	0.0240264	-1.48174
18751	Prkcb	protein kinase C, beta	0.340387	6.73134	3.75434	0.00111666	0.0240264	-1.45693
98910	Usp6nl	USP6 N-terminal like	-0.17852	5.70274	-3.60816	0.00111759	0.0240264	-1.40358
52065	Mfhas1	malignant fibrous histiocytoma amplified sequence 1	-0.18033	6.35689	-3.60786	0.00111849	0.0240264	-1.50855
628779	Hs3st4	heparan sulfate (glucosamine) 3-O-sulfotransferase 4	1.22881	3.92051	3.85431	0.00112121	0.0240485	-0.874749
17311	Kitl	kit ligand	-0.463231	6.17215	-3.81021	0.00112567	0.0241076	-1.36203
104079	Nxph3	neurexophilin 3	1.43845	3.92275	3.85343	0.00113347	0.0242382	-0.862647
20312	Cx3cl1	chemokine (C-X3-C motif) ligand 1	0.444996	3.7952	3.6092	0.00113649	0.0242663	-0.986517
73158	Larp1	La ribonucleoprotein 1, translational regulator	-0.138724	7.88298	-3.60124	0.00113842	0.024271	-1.68713
71803	Slc25a18	solute carrier family 25 (mitochondrial carrier), member 18	0.982777	1.13284	3.60048	0.00114073	0.0242838	-0.947323
66086	Cep20	centrosomal protein 20	0.418456	4.76685	3.69244	0.00114612	0.0243618	-1.20042
69008	Cab39l	calcium binding protein 39-like	0.318253	3.42568	3.59329	0.00116285	0.0246316	-0.971696
22068	Trpc6	transient receptor potential cation channel, subfamily C, member 6	-1.55235	-0.562636	-3.59315	0.00116329	0.0246316	-1.94631
72690	Fam110d	family with sequence similarity 110, member D	-0.545579	2.63909	-3.59291	0.00116401	0.0246316	-0.858215
71927	Itfg1	integrin alpha FG-GAP repeat containing 1	0.164625	7.47383	3.59064	0.0011711	0.0247448	-1.69125
12570	Cdk5r2	cyclin-dependent kinase 5, regulatory subunit 2 (p39)	0.202416	7.13321	3.59784	0.00117871	0.0248685	-1.64537
16195	Il6st	interleukin 6 signal transducer	0.236991	5.37881	3.58557	0.00118703	0.0250068	-1.40888
20351	Sema4a	sema domain, immunoglobulin domain (Ig), transmembrane domain (TM) and short cytoplasmic domain, (semaphorin) 4A	0.281594	4.8607	3.58329	0.00119426	0.0251078	-1.29804
56418	Ykt6	YKT6 v-SNARE homolog (S. cerevisiae)	0.144832	7.76827	3.58295	0.00119536	0.0251078	-1.73142
14265	Fmr1	fragile X messenger ribonucleoprotein 1	-0.138541	6.99142	-3.5814	0.00120032	0.0251718	-1.67504
67586	Ubxn11	UBX domain protein 11	0.508208	2.59888	3.58089	0.00120195	0.0251718	-0.881141
19698	Relb	avian reticuloendotheliosis viral (v-rel) oncogene related B	-0.700947	0.992572	-3.57865	0.00120913	0.0252578	-1.03899
210027	Slc35f3	solute carrier family 35, member F3	0.339982	3.85069	3.5781	0.00121089	0.0252578	-1.06698
26442	Psma5	proteasome subunit alpha 5	0.328407	3.92905	3.57795	0.00121139	0.0252578	-1.12531
228715	Smim26	small integral membrane protein 26	0.590774	2.09708	3.57723	0.00121371	0.0252691	-0.878223
235459	Gtf2a2	general transcription factor II A, 2	0.300099	4.94186	3.59249	0.00122018	0.0253665	-1.35466
232087	Mat2a	methionine adenosyltransferase II, alpha	0.158699	7.62148	3.57284	0.00122798	0.0254913	-1.74959
230027	Coq3	coenzyme Q3 methyltransferase	0.349004	3.83841	3.57009	0.00123703	0.0256285	-1.09385
110611	Hdlbp	high density lipoprotein (HDL) binding protein	-0.138029	7.77194	-3.56973	0.0012382	0.0256285	-1.76293
19735	Rgs2	regulator of G-protein signaling 2	-0.563805	4.38943	-3.70134	0.00124617	0.0256508	-1.12478
12282	Hyou1	hypoxia up-regulated 1	-0.19009	6.92931	-3.56631	0.00124954	0.0256508	-1.69766
224088	Atp13a3	ATPase type 13A3	-0.181476	7.65531	-3.56694	0.00124962	0.0256508	-1.76724
52014	Nus1	NUS1 dehydrodolichyl diphosphate synthase subunit	-0.153578	7.03765	-3.56569	0.00125161	0.0256508	-1.71439
72978	Cnih3	cornichon family AMPA receptor auxiliary protein 3	0.324575	5.45555	3.61814	0.00125276	0.0256508	-1.40372
50772	Mapk6	mitogen-activated protein kinase 6	-0.13987	7.78474	-3.56517	0.00125333	0.0256508	-1.77618
66152	Uqcr10	ubiquinol-cytochrome c reductase, complex III subunit X	0.340042	4.68518	3.59423	0.00125337	0.0256508	-1.30479
171463	Il17rd	interleukin 17 receptor D	0.428087	2.76779	3.56426	0.00125639	0.0256508	-0.951528
54195	Gucy1b1	guanylate cyclase 1, soluble, beta 1	-0.17588	7.33637	-3.56425	0.00125641	0.0256508	-1.74861
18807	Pld3	phospholipase D family, member 3	-0.16586	6.77103	-3.56397	0.00125734	0.0256508	-1.68973
16508	Kcnd2	potassium voltage-gated channel, Shal-related family, member 2	-0.223759	6.16498	-3.57147	0.0012657	0.0257842	-1.61755
18164	Nptx1	neuronal pentraxin 1	0.356666	4.58503	3.59103	0.00126811	0.0257963	-1.28098
74694	Tbc1d30	TBC1 domain family, member 30	0.165554	6.38713	3.55765	0.00127868	0.0259742	-1.66141
234814	Mthfsd	methenyltetrahydrofolate synthetase domain containing	0.25125	4.98646	3.55698	0.00128094	0.025983	-1.37489
11924	Neurog2	neurogenin 2	-0.434408	3.99442	-3.59093	0.00129185	0.0261669	-1.17037
16948	Lox	lysyl oxidase	0.749305	1.57594	3.54967	0.0013061	0.0264177	-0.963389
212398	Frat2	frequently rearranged in advanced T cell lymphomas 2	-0.261316	5.03407	-3.54908	0.00130813	0.0264213	-1.41031
102639598	Gm14296	predicted gene 14296	0.352482	4.21045	3.54823	0.00131109	0.0264433	-1.24016
18187	Nrp2	neuropilin 2	-0.578001	7.06239	-3.7817	0.00132035	0.0265355	-1.60182
18767	Pkia	protein kinase inhibitor, alpha	0.210406	9.0016	3.60393	0.00132115	0.0265355	-1.84877
100504116	Brd3os	bromodomain containing 3, opposite strand	0.257256	4.48786	3.54533	0.00132126	0.0265355	-1.30745
140743	Rem2	rad and gem related GTP binding protein 2	-0.650595	3.04241	-3.58786	0.00132322	0.0265372	-0.983728
74254	Gpn1	GPN-loop GTPase 1	0.194408	5.35532	3.54314	0.00132897	0.0265898	-1.49715
269336	Ccdc32	coiled-coil domain containing 32	0.240455	4.90643	3.54296	0.00132958	0.0265898	-1.41831
75398	Mrpl32	mitochondrial ribosomal protein L32	0.385277	3.82193	3.54039	0.0013387	0.0267345	-1.17926
72293	Nkd2	naked cuticle 2	-0.206329	5.22203	-3.53883	0.00134426	0.0268078	-1.48557
227333	Dgkd	diacylglycerol kinase, delta	-0.130021	7.6799	-3.53756	0.00134879	0.0268282	-1.83838
68801	Elovl5	ELOVL family member 5, elongation of long chain fatty acids (yeast)	-0.154694	6.61488	-3.53749	0.00134906	0.0268282	-1.74138
15526	Hspa9	heat shock protein 9	-0.157043	8.16603	-3.53618	0.00135374	0.0268656	-1.8728
215378	Brinp3	bone morphogenetic protein/retinoic acid inducible neural specific 3	-0.86718	1.95327	-3.56587	0.00135473	0.0268656	-0.965625
19058	Ppp3r1	protein phosphatase 3, regulatory subunit B, alpha isoform (calcineurin B, type I)	-0.146742	8.09149	-3.53136	0.0013712	0.0271543	-1.88251
20463	Cox7a2l	cytochrome c oxidase subunit 7A2 like	0.190087	5.90227	3.52855	0.00138144	0.0273068	-1.64905
108672	Zdhhc15	zinc finger, DHHC domain containing 15	0.462516	2.73889	3.52777	0.00138434	0.0273068	-1.0285
56444	Actr10	ARP10 actin-related protein 10	0.160053	6.72402	3.52767	0.00138467	0.0273068	-1.77973
239510	Phf20l1	PHD finger protein 20-like 1	0.198189	7.13894	3.54067	0.00138913	0.0273292	-1.82429
235442	Rab8b	RAB8B, member RAS oncogene family	-0.180245	6.14014	-3.52572	0.00139187	0.0273292	-1.70234
19079	Prkab1	protein kinase, AMP-activated, beta 1 non-catalytic subunit	-0.222291	4.76976	-3.52572	0.00139187	0.0273292	-1.41469
13507	Dsc3	desmocollin 3	-0.788285	1.50082	-3.53798	0.00139375	0.0273292	-0.993843
106369	Ypel1	yippee like 1	0.293422	6.21274	3.61169	0.00139543	0.0273292	-1.66813
12908	Crat	carnitine acetyltransferase	-0.202157	5.12838	-3.52389	0.00139865	0.0273545	-1.49743
64176	Sv2b	synaptic vesicle glycoprotein 2b	0.462977	4.48785	3.64441	0.00140387	0.0273553	-1.35953
17993	Ndufs4	NADH:ubiquinone oxidoreductase core subunit S4	0.3532	5.33643	3.61069	0.00140445	0.0273553	-1.51558
228033	Atp5g3	ATP synthase, H+ transporting, mitochondrial F0 complex, subunit C3 (subunit 9)	0.199283	7.24776	3.53988	0.00140446	0.0273553	-1.83912
13842	Epha8	Eph receptor A8	0.393157	3.34274	3.51669	0.00142562	0.0277293	-1.14659
19645	Rb1	RB transcriptional corepressor 1	-0.160424	6.48005	-3.51392	0.0014361	0.0278477	-1.78194
15463	Agfg1	ArfGAP with FG repeats 1	-0.140366	7.9279	-3.51368	0.00143704	0.0278477	-1.91848
29867	Cabp1	calcium binding protein 1	-0.298688	5.48158	-3.54928	0.00143845	0.0278477	-1.55242
11865	Bmal1	basic helix-loop-helix ARNT like 1	-0.246366	4.51394	-3.51302	0.00143955	0.0278477	-1.40001
13821	Epb41l1	erythrocyte membrane protein band 4.1 like 1	0.135729	8.42566	3.51037	0.00144969	0.0280056	-1.95228
17260	Mef2c	myocyte enhancer factor 2C	0.195543	9.5665	3.55535	0.00145266	0.0280249	-1.97142
20377	Sfrp1	secreted frizzled-related protein 1	-0.218024	6.85008	-3.53643	0.00146228	0.0281722	-1.82536
387609	Zhx2	zinc fingers and homeoboxes 2	-0.31637	4.86757	-3.52123	0.00147103	0.0282726	-1.47422
73442	Hspa12a	heat shock protein 12A	0.200108	7.35377	3.52671	0.00147294	0.0282726	-1.88772
24087	Tll2	tolloid-like 2	2.09909	-0.996018	3.54087	0.00147444	0.0282726	-1.92278
320292	Rasgef1b	RasGEF domain family, member 1B	-0.300461	5.54439	-3.54864	0.0014796	0.0282726	-1.60101
21991	Tpi1	triosephosphate isomerase 1	-0.162803	7.1646	-3.50248	0.00148031	0.0282726	-1.88496
108143	Taf9	TATA-box binding protein associated factor 9	0.231126	5.99168	3.51567	0.00148125	0.0282726	-1.73721
20364	Selenow	selenoprotein W	0.217461	8.3204	3.56306	0.00148205	0.0282726	-1.92664
68028	Rpl22l1	ribosomal protein L22 like 1	0.554117	3.15203	3.52932	0.00148589	0.0282726	-1.13536
215708	Miga1	mitoguardin 1	-0.173419	5.77969	-3.50105	0.00148591	0.0282726	-1.69524
16330	Inpp5b	inositol polyphosphate-5-phosphatase B	-0.206337	5.59968	-3.50067	0.0014874	0.0282726	-1.65553
226518	Nmnat2	nicotinamide nucleotide adenylyltransferase 2	-0.122368	7.4363	-3.49568	0.00150719	0.0286104	-1.93018
66520	Smim30	small integral membrane protein 30	0.240458	4.63291	3.49137	0.0015245	0.0289004	-1.48529
14348	Fut9	fucosyltransferase 9	-0.222243	7.18316	-3.53033	0.00154165	0.0291862	-1.89835
170625	Snx18	sorting nexin 18	-0.230771	5.62454	-3.48664	0.00154369	0.0291862	-1.69115
20775	Sqle	squalene epoxidase	0.173816	8.40885	3.48771	0.00156642	0.0295767	-2.02332
66713	Actr2	ARP2 actin-related protein 2	-0.12424	8.77195	-3.4782	0.00157852	0.0297655	-2.04777
434246	Trim72	tripartite motif-containing 72	-1.81291	-1.40719	-3.47764	0.00158084	0.0297696	-2.11312
17931	Ppp1r12a	protein phosphatase 1, regulatory subunit 12A	-0.134792	6.88867	-3.47433	0.00159473	0.0298374	-1.93126
234366	Gatad2a	GATA zinc finger domain containing 2A	-0.164824	6.45466	-3.47398	0.00159618	0.0298374	-1.8664
53902	Rcan3	regulator of calcineurin 3	0.380152	5.4282	3.58109	0.00159644	0.0298374	-1.61048
170758	Rac3	Rac family small GTPase 3	0.211571	6.66444	3.49042	0.00159728	0.0298374	-1.89382
216440	Os9	amplified in osteosarcoma	-0.148671	7.10617	-3.4732	0.00159948	0.0298374	-1.95795
104771	Jkamp	JNK1/MAPK8-associated membrane protein	0.221934	5.52471	3.47308	0.00160002	0.0298374	-1.70823
100040298	Gm15501	predicted pseudogene 15501	0.199375	6.46924	3.47297	0.00160046	0.0298374	-1.88111
66959	Dusp26	dual specificity phosphatase 26 (putative)	0.625834	3.59828	3.55014	0.00160125	0.0298374	-1.20508
12974	Cs	citrate synthase	-0.114765	8.31152	-3.47021	0.00161218	0.0300018	-2.04751
19206	Ptch1	patched 1	0.328993	5.07754	3.51499	0.00161913	0.0300828	-1.60683
67019	Actr6	ARP6 actin-related protein 6	0.284084	4.38948	3.4682	0.00162077	0.0300828	-1.49616
19298	Pex19	peroxisomal biogenesis factor 19	0.139523	6.32504	3.46761	0.00162328	0.0300901	-1.87066
11932	Atp1b2	ATPase, Na+/K+ transporting, beta 2 polypeptide	-0.236491	6.79002	-3.51227	0.00162643	0.0301092	-1.89661
70257	Atp5mpl	ATP synthase membrane subunit 6.8PL	0.363824	4.96559	3.54036	0.00162941	0.030125	-1.59289
233744	Spon1	spondin 1, (f-spondin) extracellular matrix protein	0.512439	3.76495	3.50893	0.00163737	0.0302077	-1.29028
226414	Dars	aspartyl-tRNA synthetase	0.201411	6.16681	3.46416	0.00163814	0.0302077	-1.86412
75425	Tti1	TELO2 interacting protein 1	0.222053	4.50993	3.46343	0.00164127	0.0302262	-1.50791
381217	Entrep1	endosomal transmembrane epsin interactor 1	-0.378545	3.5515	-3.4616	0.00164925	0.0303218	-1.32744
70356	St13	suppression of tumorigenicity 13	-0.105278	7.99974	-3.46126	0.00165073	0.0303218	-2.05238
56207	Uchl5	ubiquitin carboxyl-terminal esterase L5	-0.24239	5.03017	-3.45978	0.00165718	0.0304008	-1.62939
171212	Galnt10	polypeptide N-acetylgalactosaminyltransferase 10	0.260369	4.30936	3.4579	0.0016654	0.0305075	-1.46752
83669	Wdr6	WD repeat domain 6	0.141383	8.31159	3.45746	0.00166734	0.0305075	-2.08225
68342	Ndufb10	NADH:ubiquinone oxidoreductase subunit B10	0.189291	5.69453	3.45699	0.00166943	0.0305075	-1.77827
17381	Mmp12	matrix metallopeptidase 12	-2.40928	-1.95611	-3.49977	0.0016848	0.0307486	-2.20209
320158	Zmat4	zinc finger, matrin type 4	-0.581551	2.40479	-3.45278	0.00168806	0.0307687	-1.17758
20688	Sp4	trans-acting transcription factor 4	-0.197375	6.13839	-3.45209	0.00169113	0.0307851	-1.89948
208440	Dip2c	disco interacting protein 2 homolog C	-0.146255	7.53406	-3.45131	0.0016946	0.0308088	-2.05103
70451	Dhrs13	dehydrogenase/reductase (SDR family) member 13	0.266798	4.12814	3.45002	0.00170036	0.0308739	-1.45908
11966	Atp6v1b2	ATPase, H+ transporting, lysosomal V1 subunit B2	-0.12992	8.02478	-3.44834	0.00170791	0.0309362	-2.08892
68525	Evc2	EvC ciliary complex subunit 2	0.406425	3.30511	3.44809	0.00170904	0.0309362	-1.27865
22393	Wfs1	wolframin ER transmembrane glycoprotein	0.448407	2.9674	3.44781	0.00171032	0.0309362	-1.22677
626834	Klk13	kallikrein related-peptidase 13	-2.33407	-1.97061	-3.47334	0.00172136	0.031067	-2.30599
327743	Ccn6	cellular communication network factor 6	0.624117	2.3942	3.44486	0.00172365	0.031067	-1.18582
18583	Pde7a	phosphodiesterase 7A	-0.144333	7.07527	-3.44476	0.00172412	0.031067	-2.0328
234889	Gucy1a2	guanylate cyclase 1, soluble, alpha 2	-0.207885	6.6337	-3.45841	0.00173458	0.0312158	-1.97985
269513	Nkain3	Na+/K+ transporting ATPase interacting 3	-0.239702	6.6111	-3.48932	0.00173734	0.031226	-1.95066
384783	Irs2	insulin receptor substrate 2	0.161663	6.35255	3.44066	0.00174281	0.031284	-1.94218
83965	Enpp5	ectonucleotide pyrophosphatase/phosphodiesterase 5	0.145577	6.90673	3.44019	0.00174498	0.031284	-2.02395
18028	Nfib	nuclear factor I/B	-0.22237	9.48211	-3.52017	0.0017479	0.0312923	-2.11448
20191	Ryr2	ryanodine receptor 2, cardiac	0.338559	4.6929	3.47503	0.00174985	0.0312923	-1.62613
108832	Tmem74b	transmembrane protein 74B	-0.150582	6.15829	-3.43798	0.00175517	0.031348	-1.92389
19324	Rab1a	RAB1A, member RAS oncogene family	-0.116947	8.25456	-3.43656	0.00176175	0.0313993	-2.12962
22057	Tob1	transducer of ErbB-2.1	-0.202104	5.37347	-3.43641	0.00176247	0.0313993	-1.77707
66337	Fam229b	family with sequence similarity 229, member B	0.544867	1.93205	3.43388	0.00177424	0.0315694	-1.20499
208659	Fam20a	FAM20A, golgi associated secretory pathway pseudokinase	1.2853	-0.470599	3.4329	0.0017788	0.0316111	-1.82607
73737	Bbln	bublin coiled coil protein	0.287946	4.00042	3.43218	0.00178218	0.0316315	-1.4705
319996	Golm2	golgi membrane protein 2	-0.146644	7.55347	-3.43057	0.00178972	0.0317225	-2.10049
20499	Slc12a7	solute carrier family 12, member 7	-0.240822	4.84971	-3.43014	0.00179178	0.0317225	-1.65759
114604	Prdm15	PR domain containing 15	-0.223098	5.30895	-3.4282	0.00180093	0.031768	-1.78165
68133	Gcsh	glycine cleavage system protein H (aminomethyl carrier)	0.272787	4.35549	3.42818	0.00180102	0.031768	-1.56034
170772	Glcci1	glucocorticoid induced transcript 1	-0.171348	6.43526	-3.42776	0.00180302	0.031768	-1.98496
100040972	Tceal7	transcription elongation factor A (SII)-like 7	0.99662	-0.269076	3.4277	0.0018033	0.031768	-1.68661
68043	Eef1akmt1	EEF1A alpha lysine methyltransferase 1	0.364279	3.73268	3.42661	0.00180849	0.0317972	-1.43558
67041	Oxct1	3-oxoacid CoA transferase 1	0.140196	7.97104	3.42641	0.00180943	0.0317972	-2.14053
235497	Leo1	Leo1, Paf1/RNA polymerase II complex component	-0.177309	5.62313	-3.42586	0.00181207	0.0318042	-1.84385
72043	Sulf2	sulfatase 2	0.474632	5.80115	3.60276	0.00181824	0.0318604	-1.75777
54216	Pcdh7	protocadherin 7	-0.197676	8.29544	-3.46115	0.00181976	0.0318604	-2.13686
226610	Fam78b	family with sequence similarity 78, member B	0.212107	6.65599	3.44575	0.00182375	0.0318909	-2.0234
66218	Ndufb9	NADH:ubiquinone oxidoreductase subunit B9	0.305872	5.83615	3.50077	0.00183397	0.0320098	-1.8655
26451	Rpl27a	ribosomal protein L27A	0.303713	4.42396	3.42095	0.0018356	0.0320098	-1.60961
268420	Alkbh5	alkB homolog 5, RNA demethylase	-0.183041	5.97045	-3.42023	0.0018391	0.0320098	-1.92879
67427	Rps20	ribosomal protein S20	0.247306	6.45658	3.47123	0.00183957	0.0320098	-1.98232
14397	Gabra4	gamma-aminobutyric acid (GABA) A receptor, subunit alpha 4	-0.310791	4.26485	-3.41775	0.00185111	0.0321712	-1.60995
271849	Shc4	SHC (Src homology 2 domain containing) family, member 4	-0.520634	3.08009	-3.41657	0.00185688	0.0322321	-1.29059
71263	Mro	maestro	0.421249	2.32202	3.41555	0.00186184	0.0322602	-1.26193
104303	Arl1	ADP-ribosylation factor-like 1	0.179382	6.13295	3.41494	0.00186482	0.0322602	-1.98285
67122	Nrarp	Notch-regulated ankyrin repeat protein	-0.297908	4.60568	-3.41484	0.00186532	0.0322602	-1.65734
68198	Ndufb2	NADH:ubiquinone oxidoreductase subunit B2	0.277967	4.74104	3.4139	0.00186995	0.0323011	-1.69908
115490200	LOC115490200	-	0.262151	4.68655	3.41248	0.00187694	0.0323823	-1.69417
78751	Zc3h6	zinc finger CCCH type containing 6	-0.17719	5.077	-3.41133	0.00188259	0.0324404	-1.76451
76789	Mzt1	mitotic spindle organizing protein 1	0.225008	6.13979	3.42571	0.00189607	0.0326331	-1.98918
214742	Rcor3	REST corepressor 3	0.237253	4.50596	3.40721	0.00190306	0.0326923	-1.63264
17684	Cited2	Cbp/p300-interacting transactivator, with Glu/Asp-rich carboxy-terminal domain, 2	-0.18461	6.29122	-3.407	0.00190411	0.0326923	-1.99771
244349	Kat6a	K(lysine) acetyltransferase 6A	-0.137758	8.19097	-3.40314	0.00192354	0.0329858	-2.21418
244281	Myo16	myosin XVI	0.145333	7.31834	3.40181	0.00193023	0.0330342	-2.16047
54208	Arl6ip1	ADP-ribosylation factor-like 6 interacting protein 1	0.125775	7.55579	3.40151	0.00193175	0.0330342	-2.18018
101943	Sf3b3	splicing factor 3b, subunit 3	0.132288	7.47794	3.40116	0.00193355	0.0330342	-2.17165
330836	Slc7a6	solute carrier family 7 (cationic amino acid transporter, y+ system), member 6	-0.163081	6.08427	-3.40046	0.0019371	0.0330342	-1.99664
214616	Spata5l1	spermatogenesis associated 5-like 1	-0.255314	4.18053	-3.40029	0.00193799	0.0330342	-1.56161
66541	Immp1l	IMP1 inner mitochondrial membrane peptidase-like (S. cerevisiae)	0.607379	2.02761	3.39889	0.00194507	0.0331059	-1.28791
64051	Sv2a	synaptic vesicle glycoprotein 2a	0.139212	7.77819	3.39849	0.00194715	0.0331059	-2.196
319636	Fsd1l	fibronectin type III and SPRY domain containing 1-like	-0.163364	7.28106	-3.39809	0.00194919	0.0331059	-2.16992
14205	Vegfd	vascular endothelial growth factor D	1.22954	0.731674	3.43916	0.00196492	0.0333332	-1.38552
68652	Tab2	TGF-beta activated kinase 1/MAP3K7 binding protein 2	-0.128116	6.90691	-3.39186	0.0019813	0.0335642	-2.14344
13131	Dab1	disabled 1	-0.162222	8.70427	-3.39154	0.00198327	0.0335642	-2.26559
64383	Sirt2	sirtuin 2	-0.163603	6.22732	-3.39028	0.00198953	0.0336301	-2.05213
68011	Snrpg	small nuclear ribonucleoprotein polypeptide G	0.393938	2.90313	3.38917	0.00199534	0.0336882	-1.38889
22323	Vasp	vasodilator-stimulated phosphoprotein	-0.158712	5.77789	-3.3882	0.00200038	0.0337332	-1.97026
19385	Ranbp1	RAN binding protein 1	0.146832	6.51416	3.38768	0.0020031	0.0337391	-2.09607
16889	Lipa	lysosomal acid lipase A	0.325202	3.54147	3.3852	0.00201616	0.0339188	-1.49702
27050	Rps3	ribosomal protein S3	0.226888	8.3511	3.45904	0.00202593	0.0340428	-2.21616
230235	Frrs1l	ferric-chelate reductase 1 like	0.170858	6.27139	3.38266	0.00202964	0.0340649	-2.08662
11539	Adora1	adenosine A1 receptor	0.267339	6.21168	3.44149	0.00204144	0.0342211	-2.0271
50880	Scly	selenocysteine lyase	0.461187	2.57351	3.38001	0.00204377	0.0342211	-1.35105
21648	Dynlt1b	dynein light chain Tctex-type 1B	0.280713	4.57602	3.3793	0.00204758	0.0342445	-1.74265
70544	Tmem242	transmembrane protein 242	0.254593	4.82508	3.37827	0.00205309	0.0342963	-1.80621
53356	Eif3g	eukaryotic translation initiation factor 3, subunit G	-0.140484	6.13374	-3.37709	0.00205945	0.034362	-2.06915
67952	Tomm20	translocase of outer mitochondrial membrane 20	0.15902	7.15202	3.37502	0.00207066	0.0345085	-2.21161
245450	Slitrk2	SLIT and NTRK-like family, member 2	-0.254532	5.10903	-3.37115	0.00209175	0.0348192	-1.89737
269629	Lhfpl3	lipoma HMGIC fusion partner-like 3	0.527074	2.19899	3.3703	0.00209638	0.0348554	-1.35659
68576	Lamtor5	late endosomal/lysosomal adaptor, MAPK and MTOR activator 5	0.323648	4.30097	3.36836	0.00210823	0.0349973	-1.71821
53869	Rab11a	RAB11A, member RAS oncogene family	0.150266	7.44717	3.36786	0.00210984	0.0349973	-2.25837
67154	Mtdh	metadherin	-0.139279	7.09005	-3.36652	0.00211721	0.0350785	-2.22171
16891	Lipg	lipase, endothelial	-0.376602	4.32022	-3.3743	0.00212213	0.035115	-1.63773
53860	Septin9	septin 9	-0.159491	6.98882	-3.36523	0.00212436	0.035115	-2.21293
19053	Ppp2cb	protein phosphatase 2 (formerly 2A), catalytic subunit, beta isoform	-0.144738	7.37641	-3.36319	0.00213574	0.0352621	-2.25988
19268	Ptprf	protein tyrosine phosphatase, receptor type, F	-0.133722	8.36764	-3.3582	0.00216378	0.0356835	-2.33314
20239	Atxn2	ataxin 2	-0.148212	7.23829	-3.35773	0.00216642	0.0356856	-2.25797
68507	Ppfia4	protein tyrosine phosphatase, receptor type, f polypeptide (PTPRF), interacting protein (liprin), alpha 4	0.437158	4.60133	3.43105	0.00217398	0.0357687	-1.71122
227867	Epc2	enhancer of polycomb homolog 2	-0.183763	6.56394	-3.3552	0.00218081	0.0358357	-2.19918
66467	Gtf2h5	general transcription factor IIH, polypeptide 5	0.227017	5.86138	3.36512	0.0021831	0.0358357	-2.07957
56363	Tmeff2	transmembrane protein with EGF-like and two follistatin-like domains 2	-0.253714	5.14138	-3.3535	0.00219053	0.035877	-1.92488
56452	Orc6	origin recognition complex, subunit 6	0.240541	4.8176	3.35347	0.00219068	0.035877	-1.864
109145	Gins4	GINS complex subunit 4 (Sld5 homolog)	0.280976	3.65379	3.35172	0.00220073	0.0360002	-1.59222
11782	Ap4s1	adaptor-related protein complex AP-4, sigma 1	0.28862	3.88883	3.35084	0.00220578	0.0360125	-1.65641
56150	Mad2l1	MAD2 mitotic arrest deficient-like 1	0.408445	3.07762	3.35071	0.00220655	0.0360125	-1.49531
19252	Dusp1	dual specificity phosphatase 1	-0.222117	5.04257	-3.34824	0.00222083	0.0361369	-1.91217
108755	Lyrm2	LYR motif containing 2	0.238207	4.50157	3.34755	0.00222483	0.0361369	-1.79799
210933	Adgrb3	adhesion G protein-coupled receptor B3	0.251893	6.30419	3.40279	0.00222509	0.0361369	-2.14438
56409	Nudt3	nudix hydrolase 3	-0.122166	8.66046	-3.34675	0.00222947	0.0361369	-2.37302
20115	Rps7	ribosomal protein S7	0.298174	5.70572	3.41628	0.0022309	0.0361369	-2.03863
22334	Vdac2	voltage-dependent anion channel 2	0.137387	6.72721	3.34635	0.00223178	0.0361369	-2.23862
19286	Pts	6-pyruvoyl-tetrahydropterin synthase	0.340603	4.10185	3.34593	0.00223425	0.0361369	-1.70563
24057	Sh3yl1	Sh3 domain YSC-like 1	-0.196893	5.08434	-3.34588	0.00223454	0.0361369	-1.94391
16180	Il1rap	interleukin 1 receptor accessory protein	-0.454097	2.96761	-3.34501	0.00223962	0.0361779	-1.48844
71207	Nudt4	nudix hydrolase 4	-0.151852	8.06339	-3.34377	0.0022469	0.0362543	-2.35629
78248	Armcx1	armadillo repeat containing, X-linked 1	-0.196706	5.66138	-3.3423	0.00225552	0.036352	-2.05409
26408	Map3k5	mitogen-activated protein kinase kinase kinase 5	-0.479044	3.45976	-3.37033	0.00227107	0.0365611	-1.5896
217265	Abca5	ATP-binding cassette, sub-family A (ABC1), member 5	-0.254754	5.60532	-3.36178	0.00227403	0.0365637	-2.05412
59027	Nampt	nicotinamide phosphoribosyltransferase	-0.173312	5.90824	-3.33877	0.00227638	0.0365637	-2.12887
21869	Nkx2-1	NK2 homeobox 1	1.21038	-0.22747	3.3378	0.00228216	0.0366151	-1.79557
58869	Pex5l	peroxisomal biogenesis factor 5-like	0.51637	3.83476	3.39874	0.00230839	0.0369941	-1.62524
72393	Faim2	Fas apoptotic inhibitory molecule 2	0.2114	5.2463	3.33291	0.00231142	0.037001	-1.99683
73246	Rassf6	Ras association (RalGDS/AF-6) domain family member 6	-1.53106	-1.67379	-3.33192	0.00231742	0.0370552	-2.38776
230082	Nol6	nucleolar protein family 6 (RNA-associated)	0.123952	7.05361	3.33084	0.00232395	0.0371179	-2.31099
74100	Arpp21	cyclic AMP-regulated phosphoprotein, 21	0.191499	6.91109	3.3416	0.00232804	0.03714	-2.29369
72053	Tmub2	transmembrane and ubiquitin-like domain containing 2	0.183317	5.61687	3.32975	0.00233057	0.03714	-2.08304
17436	Me1	malic enzyme 1, NADP(+)-dependent, cytosolic	0.232672	5.09095	3.32888	0.00233583	0.0371822	-1.99303
16650	Kpna6	karyopherin (importin) alpha 6	-0.126502	7.04328	-3.32819	0.00234002	0.0372072	-2.31347
19088	Prkar2b	protein kinase, cAMP dependent regulatory, type II beta	-0.148268	8.26557	-3.32596	0.00235366	0.0373454	-2.41032
11848	Rhoa	ras homolog family member A	-0.127484	7.13806	-3.32591	0.00235398	0.0373454	-2.33144
76886	Fam81a	family with sequence similarity 81, member A	0.367254	3.46962	3.32301	0.00237184	0.0375867	-1.61481
17988	Ndrg1	N-myc downstream regulated gene 1	0.199976	7.23286	3.35352	0.00237483	0.0375922	-2.33864
98432	Phlpp1	PH domain and leucine rich repeat protein phosphatase 1	-0.162623	6.42807	-3.32013	0.00238972	0.0377858	-2.26486
233726	Ipo7	importin 7	-0.13137	8.1397	-3.31891	0.00239728	0.0378617	-2.42154
16510	Kcnh1	potassium voltage-gated channel, subfamily H (eag-related), member 1	0.524558	2.09612	3.3185	0.00239985	0.0378617	-1.47656
226896	Tfap2d	transcription factor AP-2, delta	-0.715601	2.7062	-3.38306	0.00240796	0.0379474	-1.49256
240726	Slco5a1	solute carrier organic anion transporter family, member 5A1	-0.167943	6.91944	-3.31307	0.00243399	0.0383024	-2.33929
237759	Col23a1	collagen, type XXIII, alpha 1	0.969741	2.42619	3.39468	0.00243588	0.0383024	-1.44009
68055	Dmac2l	distal membrane arm assembly complex 2 like	0.333942	2.89083	3.31106	0.00244679	0.0384315	-1.55762
20536	Slc4a3	solute carrier family 4 (anion exchanger), member 3	0.181135	6.73405	3.31	0.00245354	0.0384402	-2.32368
66645	Pspc1	paraspeckle protein 1	0.208365	6.62801	3.33204	0.00245388	0.0384402	-2.30002
15562	Htr4	5 hydroxytryptamine (serotonin) receptor 4	0.820363	-0.117697	3.30969	0.00245547	0.0384402	-1.79837
78372	Snrnp25	small nuclear ribonucleoprotein 25 (U11/U12)	0.44316	2.73183	3.30713	0.0024719	0.0386301	-1.5535
57748	Jmy	junction-mediating and regulatory protein	-0.152042	7.26136	-3.30679	0.00247408	0.0386301	-2.39446
69903	Rasip1	Ras interacting protein 1	-0.295253	5.03789	-3.33247	0.00247577	0.0386301	-2.01149
14282	Fosb	FBJ osteosarcoma oncogene B	-0.931762	1.16182	-3.30537	0.00248707	0.0387333	-1.54763
52468	Ctdsp2	CTD (carboxy-terminal domain, RNA polymerase II, polypeptide A) small phosphatase 2	-0.143394	6.18177	-3.30466	0.00248784	0.0387333	-2.2542
106633	Ift140	intraflagellar transport 140	0.132787	6.10355	3.30319	0.00249734	0.0388387	-2.24808
217198	Plekhh3	pleckstrin homology domain containing, family H (with MyTH4 domain) member 3	-0.289162	3.81244	-3.29898	0.00252482	0.039223	-1.72721
231637	Ssh1	slingshot protein phosphatase 1	-0.193664	5.5612	-3.29835	0.00252895	0.0392444	-2.16303
68512	Tomm5	translocase of outer mitochondrial membrane 5	0.358697	3.51234	3.29769	0.00253331	0.0392691	-1.71751
76947	Ndufaf6	NADH:ubiquinone oxidoreductase complex assembly factor 6	0.412775	2.72943	3.29663	0.00254029	0.0393205	-1.56143
233865	Katnip	katanin interacting protein	-0.206653	4.9397	-3.29634	0.00254217	0.0393205	-2.01653
118567769	Gm53575	predicted gene, 53575	0.748799	0.671529	3.29592	0.00254494	0.0393206	-1.62681
408062	Zfp873	zinc finger protein 873	0.331403	3.76637	3.29472	0.00255288	0.0393791	-1.76644
57775	Usp29	ubiquitin specific peptidase 29	-0.177543	5.7516	-3.29451	0.00255428	0.0393791	-2.20402
386750	Slitrk3	SLIT and NTRK-like family, member 3	-0.28532	5.9722	-3.35858	0.00255805	0.0393945	-2.18657
22214	Ube2h	ubiquitin-conjugating enzyme E2H	-0.124248	7.57149	-3.29258	0.00256716	0.0394443	-2.44699
80748	BC004004	cDNA sequence BC004004	0.160275	5.60794	3.29198	0.00257112	0.0394443	-2.17763
194237	Rimkla	ribosomal modification protein rimK-like family member A	0.233957	5.08907	3.29185	0.00257202	0.0394443	-2.06344
18167	Npy2r	neuropeptide Y receptor Y2	1.10922	-0.29586	3.29179	0.00257239	0.0394443	-1.77775
11551	Adra2a	adrenergic receptor, alpha 2a	-0.521506	4.38331	-3.39486	0.00257537	0.0394473	-1.79907
15357	Hmgcr	3-hydroxy-3-methylglutaryl-Coenzyme A reductase	0.207994	9.21401	3.35451	0.00259084	0.0396416	-2.4928
107734	Mrpl30	mitochondrial ribosomal protein L30	0.201459	4.99908	3.28466	0.00262045	0.0400514	-2.07372
104418	Dgkz	diacylglycerol kinase zeta	-0.167002	6.68878	-3.28365	0.00262731	0.0400783	-2.37173
78244	Dnajc21	DnaJ heat shock protein family (Hsp40) member C21	-0.248423	4.14751	-3.28357	0.00262785	0.0400783	-1.85145
18186	Nrp1	neuropilin 1	-0.359382	7.62952	-3.44925	0.00263247	0.0400999	-2.36122
69017	Prrt2	proline-rich transmembrane protein 2	0.236101	6.10749	3.31097	0.00263492	0.0400999	-2.27002
26390	Mapkbp1	mitogen-activated protein kinase binding protein 1	0.138049	6.95148	3.28125	0.00264375	0.0401912	-2.42177
100041958	Lamtor3-ps	late endosomal/lysosomal adaptor, MAPK and MTOR activator 3, pseudogene	0.714577	1.23234	3.27788	0.00266696	0.0405007	-1.59288
227731	Slc25a25	solute carrier family 25 (mitochondrial carrier, phosphate carrier), member 25	-0.145941	5.67988	-3.27681	0.00267432	0.0405054	-2.23392
13877	Erh	ERH mRNA splicing and mitosis factor	0.249429	5.30644	3.28607	0.00267575	0.0405054	-2.16772
56846	Necab3	N-terminal EF-hand calcium binding protein 3	0.579195	2.13402	3.2766	0.00267583	0.0405054	-1.55898
230863	Sh2d5	SH2 domain containing 5	0.318249	4.52055	3.27772	0.00268854	0.0406545	-1.94924
50934	Slc7a8	solute carrier family 7 (cationic amino acid transporter, y+ system), member 8	-0.344757	5.18368	-3.33733	0.00269568	0.040719	-2.06847
20913	Stxbp4	syntaxin binding protein 4	0.227113	4.47677	3.27291	0.00270151	0.0407638	-1.97658
69668	Ccdc115	coiled-coil domain containing 115	0.235715	4.51197	3.27089	0.00271568	0.0409341	-1.97323
23988	Pin1	peptidyl-prolyl cis/trans isomerase, NIMA-interacting 1	0.184823	5.41145	3.2702	0.00272051	0.0409634	-2.19922
14570	Arhgdig	Rho GDP dissociation inhibitor (GDI) gamma	0.30133	5.07788	3.29631	0.00272456	0.0409809	-2.08177
100494	Zfand2a	zinc finger, AN1-type domain 2A	0.151894	5.82525	3.26906	0.00272858	0.0409866	-2.27416
12386	Ctnna2	catenin (cadherin associated protein), alpha 2	-0.142902	8.19032	-3.26833	0.00273373	0.0409866	-2.54698
54678	Zfp108	zinc finger protein 108	0.342918	2.56462	3.26818	0.00273481	0.0409866	-1.60972
381110	Rmdn2	regulator of microtubule dynamics 2	0.677168	1.42699	3.26794	0.00273648	0.0409866	-1.5871
210573	Tmem151b	transmembrane protein 151B	-0.152256	6.79291	-3.26598	0.00275047	0.0411527	-2.43316
66249	Pno1	partner of NOB1 homolog	0.23141	4.46011	3.2648	0.00275884	0.0412346	-2.01
14561	Gdf11	growth differentiation factor 11	0.199203	5.21851	3.26421	0.00276309	0.0412545	-2.15408
69786	Tprkb	Tp53rk binding protein	0.151905	5.3258	3.26171	0.00278102	0.0414609	-2.19515
73124	Golim4	golgi integral membrane protein 4	-0.210632	5.1022	-3.26147	0.00278275	0.0414609	-2.14066
11502	Adam9	a disintegrin and metallopeptidase domain 9 (meltrin gamma)	-0.20838	5.47557	-3.2603	0.00279114	0.0415345	-2.22847
26433	Plod3	procollagen-lysine, 2-oxoglutarate 5-dioxygenase 3	-0.195121	5.88004	-3.25977	0.00279503	0.0415345	-2.30803
81003	Trim23	tripartite motif-containing 23	0.191173	6.05113	3.25957	0.00279646	0.0415345	-2.35717
67254	Bmerb1	bMERB domain containing 1	0.143278	7.32144	3.25825	0.002806	0.0416327	-2.51301
20044	Rps14	ribosomal protein S14	0.248323	6.82748	3.32605	0.0028141	0.0416465	-2.41431
320495	Ipcef1	interaction protein for cytohesin exchange factors 1	0.772321	1.70286	3.27002	0.00281441	0.0416465	-1.59014
18189	Nrxn1	neurexin I	-0.124657	9.04135	-3.25691	0.00281574	0.0416465	-2.6136
74386	Rmi1	RecQ mediated genome instability 1	0.27738	3.9093	3.25592	0.00282299	0.0417103	-1.87759
277432	Vstm2l	V-set and transmembrane domain containing 2-like	0.360451	4.16334	3.2735	0.00283434	0.041825	-1.94792
23971	Papss1	3'-phosphoadenosine 5'-phosphosulfate synthase 1	-0.116677	7.14721	-3.25384	0.00283824	0.041825	-2.51286
70417	Megf10	multiple EGF-like-domains 10	-0.45756	3.67166	-3.28829	0.00283959	0.041825	-1.82507
229542	Gatad2b	GATA zinc finger domain containing 2B	-0.129348	7.87911	-3.25209	0.00285107	0.0419506	-2.56785
56426	Pdcd10	programmed cell death 10	0.293342	3.83139	3.24981	0.0028679	0.0420917	-1.90278
66440	Cdc26	cell division cycle 26	0.180547	5.16836	3.24974	0.00286847	0.0420917	-2.19567
229707	Strip1	striatin interacting protein 1	-0.117365	7.641	-3.24959	0.00286955	0.0420917	-2.56055
192156	Mvd	mevalonate (diphospho) decarboxylase	0.362505	6.20068	3.38174	0.00287563	0.0421006	-2.29693
73844	Ankrd45	ankyrin repeat domain 45	0.238613	4.87437	3.24871	0.00287609	0.0421006	-2.12213
60534	Fancg	Fanconi anemia, complementation group G	0.297926	4.45871	3.2483	0.00287915	0.042102	-2.00815
216028	Lrrtm3	leucine rich repeat transmembrane neuronal 3	0.403918	3.94488	3.27545	0.00289825	0.042304	-1.9147
52626	Cdkn2aipnl	CDKN2A interacting protein N-terminal like	0.15672	5.63334	3.24565	0.00289892	0.042304	-2.30104
66397	Sar1b	secretion associated Ras related GTPase 1B	0.286228	5.17113	3.27827	0.00290987	0.0424201	-2.20725
107932	Chd4	chromodomain helicase DNA binding protein 4	-0.140663	8.66948	-3.24368	0.00291372	0.0424327	-2.63067
280668	Adam1a	a disintegrin and metallopeptidase domain 1a	0.366558	3.31431	3.2428	0.00292034	0.0424856	-1.81981
29820	Tnfrsf19	tumor necrosis factor receptor superfamily, member 19	0.211846	5.44916	3.24098	0.0029341	0.0426421	-2.28399
223770	Brd1	bromodomain containing 1	-0.123753	7.02813	-3.23821	0.00295514	0.0428627	-2.53836
67621	Bend5	BEN domain containing 5	0.199961	4.72339	3.23819	0.00295532	0.0428627	-2.12778
19294	Nectin2	nectin cell adhesion molecule 2	-0.190226	5.00448	-3.23776	0.00295859	0.0428663	-2.16789
13664	Eif1a	eukaryotic translation initiation factor 1A	0.169013	5.70834	3.23723	0.00296262	0.042881	-2.34047
55949	Eef1b2	eukaryotic translation elongation factor 1 beta 2	0.162397	7.5656	3.23656	0.00296776	0.0429117	-2.59087
73178	Wasl	WASP like actin nucleation promoting factor	-0.151433	6.36306	-3.23542	0.00297649	0.0429941	-2.45279
12854	Cort	cortistatin	-1.43808	1.10743	-3.27631	0.00298223	0.0430332	-1.84596
59046	Arpp19	cAMP-regulated phosphoprotein 19	0.136066	7.62383	3.23383	0.00298877	0.0430838	-2.60158
24100	Tpra1	transmembrane protein, adipocyte asscociated 1	0.256854	4.2759	3.23339	0.00299215	0.0430888	-2.02131
93739	Gabarapl2	gamma-aminobutyric acid (GABA) A receptor-associated protein-like 2	0.266862	5.42262	3.26237	0.00299539	0.0430918	-2.27711
242083	Ppm1l	protein phosphatase 1 (formerly 2C)-like	-0.149002	7.61367	-3.23165	0.00300564	0.0431955	-2.6006
19221	Ptgfrn	prostaglandin F2 receptor negative regulator	-0.278239	6.59973	-3.32008	0.00301462	0.0432807	-2.43623
223701	Mrtfa	myocardin related transcription factor A	-0.165652	6.3096	-3.22963	0.00302134	0.0433334	-2.45965
270190	Ephb1	Eph receptor B1	0.296941	6.64199	3.33286	0.00304555	0.0436365	-2.44066
19340	Rab3d	RAB3D, member RAS oncogene family	-0.20429	6.21825	-3.23147	0.00304923	0.0436452	-2.44059
16870	Lhx2	LIM homeobox protein 2	-0.285915	8.08016	-3.35162	0.00305842	0.0437326	-2.55401
65107	Lrp10	low-density lipoprotein receptor-related protein 10	-0.185686	5.56671	-3.22344	0.0030699	0.0438527	-2.32717
14194	Fh1	fumarate hydratase 1	0.18088	5.48672	3.22297	0.00307361	0.0438615	-2.31635
72154	Zfp157	zinc finger protein 157	0.159728	6.13833	3.22203	0.00308111	0.0439093	-2.45747
27274	Zfp354b	zinc finger protein 354B	0.374901	2.47231	3.22145	0.00308569	0.0439093	-1.71043
56722	Litaf	LPS-induced TN factor	-0.372732	3.31803	-3.22138	0.00308624	0.0439093	-1.81928
381921	Taok2	TAO kinase 2	0.124042	7.66583	3.21995	0.00309769	0.0440085	-2.63495
211187	Lrtm2	leucine-rich repeats and transmembrane domains 2	0.564068	2.20377	3.21973	0.00309941	0.0440085	-1.68889
432572	Specc1	sperm antigen with calponin homology and coiled-coil domains 1	-0.278286	5.22886	-3.24648	0.00311326	0.0441397	-2.27116
20442	St3gal1	ST3 beta-galactoside alpha-2,3-sialyltransferase 1	0.344451	6.86865	3.35917	0.00311487	0.0441397	-2.46409
20430	Cyfip1	cytoplasmic FMR1 interacting protein 1	-0.127673	6.61144	-3.21556	0.00313285	0.0443191	-2.54421
238021	Fscn2	fascin actin-bundling protein 2	0.635877	1.3084	3.2151	0.00313661	0.0443191	-1.70002
104582	Rprml	reprimo-like	0.5891	2.04205	3.21506	0.00313689	0.0443191	-1.68987
66576	Uqcrh	ubiquinol-cytochrome c reductase hinge protein	0.283854	5.76533	3.2755	0.0031433	0.0443274	-2.36955
12453	Ccni	cyclin I	-0.112137	8.4691	-3.21411	0.00314459	0.0443274	-2.69051
74006	Dnm1l	dynamin 1-like	-0.103178	7.86087	-3.21383	0.00314684	0.0443274	-2.66444
102954	Nudt10	nudix hydrolase 10	0.182465	5.43741	3.21335	0.00315076	0.0443385	-2.34471
66573	Dzip1	DAZ interacting protein 1	0.182247	6.59984	3.21265	0.00315648	0.0443751	-2.54298
243743	Plxna4	plexin A4	-0.151234	9.80528	-3.21653	0.00316461	0.0444454	-2.74895
382051	Pdp2	pyruvate dehydrogenase phosphatase catalytic subunit 2	0.189666	5.06811	3.20931	0.00318371	0.0446695	-2.2562
69736	Nup37	nucleoporin 37	0.424585	2.13976	3.20872	0.00318856	0.0446898	-1.71679
14114	Fbln1	fibulin 1	0.375155	4.29259	3.24068	0.00319145	0.0446898	-2.06242
16526	Kcnk2	potassium channel, subfamily K, member 2	-0.179692	6.02385	-3.20782	0.00319595	0.0447087	-2.4795
56443	Arpc1a	actin related protein 2/3 complex, subunit 1A	0.133414	7.0823	3.20719	0.00320109	0.0447365	-2.61604
380664	Lemd3	LEM domain containing 3	-0.17561	5.86697	-3.20492	0.00321983	0.0449042	-2.44625
69519	Rwdd2a	RWD domain containing 2A	0.716529	1.08868	3.20471	0.00322164	0.0449042	-1.74386
66155	Ufc1	ubiquitin-fold modifier conjugating enzyme 1	0.180171	5.20838	3.20423	0.00322557	0.0449042	-2.30857
18481	Pak3	p21 (RAC1) activated kinase 3	-0.116151	8.16106	-3.20421	0.00322574	0.0449042	-2.70572
66119	Tomm6	translocase of outer mitochondrial membrane 6	0.203504	5.40495	3.20302	0.00323561	0.0449975	-2.34157
118567479	Gm53355	predicted gene, 53355	1.07656	-0.361095	3.20232	0.00324146	0.0450348	-2.13341
18797	Plcb3	phospholipase C, beta 3	-0.215444	4.71558	-3.20006	0.00326035	0.0452529	-2.20212
16549	Khsrp	KH-type splicing regulatory protein	-0.11466	7.71732	-3.19655	0.00328992	0.0455886	-2.69064
217351	Tnrc6c	trinucleotide repeat containing 6C	-0.122566	8.19731	-3.19609	0.00329381	0.0455886	-2.72503
56295	Higd1a	HIG1 domain family, member 1A	0.244223	3.98384	3.19605	0.00329417	0.0455886	-2.03597
213993	Ccdc186	coiled-coil domain containing 186	-0.149502	6.43375	-3.19519	0.00330141	0.0456443	-2.56486
17966	Nbr1	NBR1, autophagy cargo receptor	-0.122622	7.67496	-3.19462	0.00330623	0.0456664	-2.70009
74315	Rnf145	ring finger protein 145	-0.126507	6.90228	-3.19402	0.00331139	0.0456933	-2.63278
26556	Homer1	homer scaffolding protein 1	-0.162131	7.39765	-3.19287	0.0033212	0.0457841	-2.6812
74996	Usp47	ubiquitin specific peptidase 47	-0.110707	8.07176	-3.19176	0.00333063	0.0458697	-2.73108
66711	Sbds	SBDS ribosome maturation factor	-0.177469	4.9406	-3.18986	0.00334694	0.0460497	-2.27321
70294	Rnf126	ring finger protein 126	-0.146714	6.36345	-3.18714	0.00337043	0.046294	-2.57069
71313	Fsip1	fibrous sheath-interacting protein 1	0.90884	-0.228206	3.18704	0.00337122	0.046294	-2.00865
93714	Pcdhga6	protocadherin gamma subfamily A, 6	0.30398	4.30875	3.18596	0.00338065	0.0463786	-2.14356
67391	Fundc2	FUN14 domain containing 2	0.282247	4.43073	3.1812	0.00342217	0.0469029	-2.19143
12843	Col1a2	collagen, type I, alpha 2	0.82646	2.4769	3.26823	0.00343055	0.0469724	-1.77049
434179	Zfp975	zinc finger protein 975	0.42192	2.22298	3.17975	0.00343487	0.0469862	-1.78531
20646	Snrpn	small nuclear ribonucleoprotein N	0.456776	2.85019	3.17777	0.00345244	0.0471811	-1.84385
193838	Eme2	essential meiotic structure-specific endonuclease subunit 2	0.289082	3.11602	3.177	0.00345922	0.0471867	-1.9006
17476	Mpeg1	macrophage expressed gene 1	-0.342752	3.49088	-3.17697	0.00345949	0.0471867	-1.96798
68472	Tmem126b	transmembrane protein 126B	0.336623	2.78171	3.17658	0.00346298	0.0471888	-1.84509
16469	Jrk	jerky	0.240166	3.65012	3.17202	0.00350367	0.0476976	-2.02278
108116	Slco3a1	solute carrier organic anion transporter family, member 3a1	-0.144584	6.52161	-3.17052	0.00351714	0.0478284	-2.65097
235169	Foxred1	FAD-dependent oxidoreductase domain containing 1	0.243273	4.85114	3.1702	0.00352002	0.0478284	-2.29601
66091	Ndufa3	NADH:ubiquinone oxidoreductase subunit A3	0.306241	4.19806	3.16702	0.00354883	0.0481738	-2.18626
80981	Arl4d	ADP-ribosylation factor-like 4D	0.315944	3.99693	3.16562	0.00356157	0.0483005	-2.1313
27206	Nrk	Nik related kinase	-1.29381	-1.02225	-3.16243	0.00359076	0.0486304	-2.37796
66481	Rps21	ribosomal protein S21	0.354717	5.74722	3.27298	0.00359449	0.0486304	-2.45725
93734	Mpv17l	Mpv17 transgene, kidney disease mutant-like	0.211254	5.21149	3.16185	0.00359616	0.0486304	-2.40867
74766	Yipf2	Yip1 domain family, member 2	0.241397	3.6325	3.16123	0.00360187	0.0486612	-2.04759
56190	Rbm38	RNA binding motif protein 38	-0.254743	3.87025	-3.16009	0.00361234	0.0487563	-2.08232
11938	Atp2a2	ATPase, Ca++ transporting, cardiac muscle, slow twitch 2	-0.130722	9.09635	-3.15879	0.00362437	0.0487895	-2.85392
73010	Gpr22	G protein-coupled receptor 22	-0.364794	3.72525	-3.15859	0.00362624	0.0487895	-2.0745
72465	Zfp131	zinc finger protein 131	-0.153298	5.98543	-3.15855	0.00362659	0.0487895	-2.58007
12176	Bnip3	BCL2/adenovirus E1B interacting protein 3	0.280265	4.35349	3.1581	0.0036308	0.0487895	-2.23318
67095	Trak1	trafficking protein, kinesin binding 1	-0.130294	7.75208	-3.15797	0.00363198	0.0487895	-2.79023
56771	Med20	mediator complex subunit 20	0.184757	4.74278	3.15732	0.00363801	0.0488243	-2.31027
20662	Sos1	SOS Ras/Rac guanine nucleotide exchange factor 1	-0.126366	7.07226	-3.15409	0.00366825	0.0491837	-2.75162
217337	Srp68	signal recognition particle 68	-0.137262	6.31355	-3.15282	0.00368017	0.0492969	-2.64439
192285	Phf21a	PHD finger protein 21A	-0.12461	6.92845	-3.1519	0.00368886	0.0493668	-2.73181
408067	Zfp874b	zinc finger protein 874b	0.25634	3.6582	3.15017	0.0037052	0.0494967	-2.06677
13656	Egr4	early growth response 4	-1.34361	-1.38229	-3.15013	0.00370555	0.0494967	-2.55338
17954	Nap1l2	nucleosome assembly protein 1-like 2	0.178104	5.17427	3.14953	0.00371125	0.0495264	-2.42775
20698	Sphk1	sphingosine kinase 1	-1.67071	-1.25774	-3.1486	0.00372009	0.0495977	-2.52497
16874	Lhx6	LIM homeobox protein 6	0.384585	5.89677	3.27801	0.00372986	0.0496814	-2.49964
52615	Suz12	SUZ12 polycomb repressive complex 2 subunit	-0.155446	6.59337	-3.14575	0.00374729	0.0497746	-2.71732
66231	Thoc7	THO complex 7	0.225008	5.1739	3.1453	0.00375161	0.0497746	-2.45273
19330	Rab18	RAB18, member RAS oncogene family	-0.128114	7.30125	-3.14522	0.00375236	0.0497746	-2.79091
22682	Zfand5	zinc finger, AN1-type domain 5	-0.110997	7.58356	-3.14518	0.00375276	0.0497746	-2.81367
68250	Ciao2a	cytosolic iron-sulfur assembly component 2A	0.336316	3.84714	3.14438	0.00376045	0.0497746	-2.13144
12757	Clta	clathrin, light polypeptide (Lca)	0.136497	7.40097	3.14423	0.00376182	0.0497746	-2.80187
69186	Tmem256	transmembrane protein 256	0.343559	3.73676	3.14414	0.00376272	0.0497746	-2.11501
20624	Eftud2	elongation factor Tu GTP binding domain containing 2	-0.122048	6.98153	-3.14391	0.0037649	0.0497746	-2.76061
68537	Mrpl13	mitochondrial ribosomal protein L13	0.286126	4.29833	3.14328	0.00377101	0.0498089	-2.26686
67286	Ift22	intraflagellar transport 22	0.224803	4.32218	3.14213	0.00378208	0.0499087	-2.25711
219150	Hmbox1	homeobox containing 1	-0.150622	7.31517	-3.14023	0.00380051	0.0501054	-2.8011
232232	Hdac11	histone deacetylase 11	0.218197	5.14816	3.13834	0.00381891	0.0503012	-2.4432
22019	Tpp2	tripeptidyl peptidase II	-0.152753	6.6705	-3.13681	0.00383381	0.0503947	-2.7469
70186	Fam162a	family with sequence similarity 162, member A	0.304408	3.83871	3.13633	0.00383851	0.0503947	-2.14642
14586	Gfra2	glial cell line derived neurotrophic factor family receptor alpha 2	0.312668	4.32611	3.14103	0.00384062	0.0503947	-2.26861
21849	Trim28	tripartite motif-containing 28	-0.108842	8.67321	-3.1358	0.00384368	0.0503947	-2.89503
72590	Ppme1	protein phosphatase methylesterase 1	-0.121028	7.01175	-3.13575	0.0038442	0.0503947	-2.78464
14590	Ggh	gamma-glutamyl hydrolase	0.32084	3.32382	3.13543	0.0038473	0.0503947	-2.06281
213783	Plekhg1	pleckstrin homology domain containing, family G (with RhoGef domain) member 1	0.267003	4.1984	3.13324	0.00386893	0.0506313	-2.2418
71131	Zfp689	zinc finger protein 689	0.298566	3.88913	3.1318	0.00388315	0.0507705	-2.16636
216831	Arhgap44	Rho GTPase activating protein 44	0.195563	5.67192	3.13139	0.00388723	0.0507727	-2.56664
100042150	Nrg2	neuregulin 2	0.345299	2.89354	3.13106	0.00389046	0.0507727	-1.99011
68346	Sirt5	sirtuin 5	0.328616	3.47943	3.13042	0.00389688	0.0508097	-2.07413
109305	Orai1	ORAI calcium release-activated calcium modulator 1	-0.415776	3.77748	-3.14498	0.00390308	0.0508439	-2.10837
54122	Uevld	UEV and lactate/malate dehyrogenase domains	-0.2595	3.77561	-3.12886	0.00391235	0.050918	-2.15246
216156	Wdr18	WD repeat domain 18	0.157891	5.94491	3.12846	0.00391633	0.0509231	-2.64461
227682	Trub2	TruB pseudouridine (psi) synthase family member 2	0.223465	4.84042	3.12748	0.00392616	0.0510041	-2.40654
27375	Tjp3	tight junction protein 3	-0.400716	3.1958	-3.12711	0.00392991	0.0510062	-2.02979
71409	Fmnl2	formin-like 2	-0.146284	7.91186	-3.12554	0.00394558	0.0511628	-2.88113
73998	Herc3	hect domain and RLD 3	-0.159538	6.22923	-3.12387	0.00396249	0.0513353	-2.70648
22774	Zic4	zinc finger protein of the cerebellum 4	1.07277	0.634022	3.13517	0.00397477	0.0514031	-1.96672
75782	Lca5	Leber congenital amaurosis 5 (human)	0.288568	4.50029	3.12296	0.0039779	0.0514031	-2.34452
100043813	Rps27rt	ribosomal protein S27, retrogene	0.289057	5.86194	3.19448	0.00398197	0.0514031	-2.60715
56464	Ctsf	cathepsin F	0.258202	4.40955	3.12167	0.00398477	0.0514031	-2.31764
23980	Pebp1	phosphatidylethanolamine binding protein 1	0.16106	7.84204	3.12652	0.00398583	0.0514031	-2.88423
13665	Eif2s1	eukaryotic translation initiation factor 2, subunit 1 alpha	0.178182	5.97762	3.12009	0.00400081	0.0515494	-2.68357
233887	Zfp553	zinc finger protein 553	-0.169909	6.12038	-3.1194	0.00400783	0.0515931	-2.69585
70611	Fbxo33	F-box protein 33	-0.254419	4.37011	-3.11715	0.00403083	0.0518422	-2.30801
66292	Mrps21	mitochondrial ribosomal protein S21	0.275991	4.08146	3.11617	0.00404092	0.0519249	-2.25965
14766	Adgrg1	adhesion G protein-coupled receptor G1	-0.155943	7.49211	-3.11545	0.00404841	0.0519741	-2.87158
231134	Dok7	docking protein 7	0.362237	2.91207	3.11503	0.00405266	0.0519816	-2.01025
13430	Dnm2	dynamin 2	-0.14327	6.29572	-3.11281	0.0040756	0.0522288	-2.74135
67811	Poldip2	polymerase (DNA-directed), delta interacting protein 2	0.143149	6.33049	3.11122	0.00409221	0.0523943	-2.75518
230696	AU022252	expressed sequence AU022252	0.19227	5.27778	3.11067	0.00409794	0.0524204	-2.54644
71911	Bdh1	3-hydroxybutyrate dehydrogenase, type 1	-0.143723	7.64089	-3.10944	0.00411077	0.0525372	-2.89999
108767	Pnrc1	proline-rich nuclear receptor coactivator 1	-0.227692	4.9944	-3.10829	0.00412277	0.0526229	-2.49019
78506	Micu3	mitochondrial calcium uptake family, member 3	-0.161258	5.77967	-3.10809	0.00412489	0.0526229	-2.6487
238205	Lrfn5	leucine rich repeat and fibronectin type III domain containing 5	-0.178672	7.00631	-3.11697	0.00412983	0.0526245	-2.83768
382019	Zfp882	zinc finger protein 882	0.255694	4.37274	3.10737	0.00413243	0.0526245	-2.38125
21915	Dtymk	deoxythymidylate kinase	0.241755	5.2586	3.10928	0.00414475	0.0527342	-2.54061
244864	Layn	layilin	0.584693	1.64507	3.1045	0.00416272	0.0529154	-1.94286
93834	Peli2	pellino 2	-0.214745	5.88734	-3.11667	0.0041908	0.0532064	-2.70412
192231	Hexim1	hexamethylene bis-acetamide inducible 1	-0.172442	5.60704	-3.10115	0.00419836	0.0532064	-2.64922
236727	Slc9a7	solute carrier family 9 (sodium/hydrogen exchanger), member 7	0.208621	5.22275	3.10087	0.00420129	0.0532064	-2.57942
18789	Papola	poly (A) polymerase alpha	-0.105035	7.71631	-3.10039	0.0042064	0.0532064	-2.9301
68944	Tmco1	transmembrane and coiled-coil domains 1	0.233015	4.90102	3.10036	0.00420679	0.0532064	-2.48652
110078	Pygb	brain glycogen phosphorylase	-0.117697	7.28565	-3.09996	0.00421104	0.0532064	-2.89582
66905	Plin3	perilipin 3	-0.579896	1.21253	-3.09989	0.00421185	0.0532064	-1.948
212996	Galnt17	polypeptide N-acetylgalactosaminyltransferase 17	-0.187504	6.0674	-3.09894	0.00422193	0.0532864	-2.72513
235567	Dnajc13	DnaJ heat shock protein family (Hsp40) member C13	-0.132915	6.80879	-3.09835	0.0042283	0.0533194	-2.85625
12321	Calu	calumenin	-0.153007	7.22907	-3.09781	0.00423411	0.0533294	-2.89886
66510	Rnf181	ring finger protein 181	-0.151222	5.46877	-3.09758	0.00423661	0.0533294	-2.6187
217866	Cdc42bpb	CDC42 binding protein kinase beta	-0.0998333	8.27444	-3.09713	0.00424147	0.0533434	-2.96826
21420	Tfap2c	transcription factor AP-2, gamma	-0.496344	2.54215	-3.09613	0.00425223	0.0534314	-2.00763
100041581	Zkscan16	zinc finger with KRAB and SCAN domains 16	0.459984	3.08068	3.10109	0.00425987	0.0534508	-2.09293
216856	Nlgn2	neuroligin 2	-0.111193	8.84012	-3.09529	0.00426131	0.0534508	-2.99425
19346	Rab6a	RAB6A, member RAS oncogene family	-0.11708	8.68515	-3.09322	0.00428372	0.0536845	-2.99802
22761	Zfpm1	zinc finger protein, multitype 1	-0.373973	3.29831	-3.09248	0.00429178	0.0537381	-2.10743
68734	Ppp4r3a	protein phosphatase 4 regulatory subunit 3A	-0.184555	5.99032	-3.09189	0.00429825	0.0537717	-2.74432
15551	Htr1b	5-hydroxytryptamine (serotonin) receptor 1B	-0.518901	2.181	-3.09142	0.00430341	0.0537888	-1.97556
74316	Isca2	iron-sulfur cluster assembly 2	0.262775	3.52937	3.09049	0.00431354	0.053868	-2.18917
320244	Ttll5	tubulin tyrosine ligase-like family, member 5	0.208757	4.68563	3.08996	0.00431933	0.0538929	-2.461
15560	Htr2c	5-hydroxytryptamine (serotonin) receptor 2C	-0.731089	1.43323	-3.0892	0.0043277	0.0539499	-1.96451
230075	Ndufb6	NADH:ubiquinone oxidoreductase subunit B6	0.34908	4.84182	3.15005	0.00433366	0.0539769	-2.48309
67126	Atp5e	ATP synthase, H+ transporting, mitochondrial F1 complex, epsilon subunit	0.511847	5.34637	3.23518	0.0043647	0.0543158	-2.53386
60532	Wtap	WT1 associating protein	0.140373	6.55775	3.08546	0.00436897	0.0543213	-2.85732
51813	Ccnc	cyclin C	0.181391	4.97242	3.08484	0.00437585	0.0543547	-2.55469
140486	Igf2bp1	insulin-like growth factor 2 mRNA binding protein 1	-0.261429	4.73659	-3.08453	0.00437931	0.0543547	-2.47076
68728	Trp53inp2	transformation related protein 53 inducible nuclear protein 2	-0.109142	8.94754	-3.08252	0.00440168	0.0545778	-3.03037
20965	Syn2	synapsin II	0.265155	6.20932	3.14454	0.00440497	0.0545778	-2.74362
12325	Camk2g	calcium/calmodulin-dependent protein kinase II gamma	-0.11188	7.36658	-3.08161	0.00441181	0.0546149	-2.9456
93736	Aff4	AF4/FMR2 family, member 4	-0.112771	9.13905	-3.08099	0.00441879	0.0546536	-3.04677
27204	Syn3	synapsin III	0.1683	7.51573	3.09074	0.00442412	0.0546719	-2.95783
269704	Zfp664	zinc finger protein 664	-0.118003	6.95824	-3.08004	0.00442942	0.0546736	-2.91023
19697	Rela	v-rel reticuloendotheliosis viral oncogene homolog A (avian)	-0.188193	5.03363	-3.07982	0.00443196	0.0546736	-2.55295
225994	Nmrk1	nicotinamide riboside kinase 1	0.7322	1.26673	3.07832	0.00444876	0.0548333	-1.99782
66477	Atp5md	ATP synthase membrane subunit DAPIT	0.408379	4.43132	3.14678	0.00445718	0.0548894	-2.40036
70428	Polr3b	polymerase (RNA) III (DNA directed) polypeptide B	0.221781	4.97267	3.07691	0.00446472	0.0549346	-2.57228
74440	Cmip	c-Maf inducing protein	-0.122098	9.30406	-3.07646	0.00446977	0.0549492	-3.05848
19989	Rpl7	ribosomal protein L7	0.141157	7.17303	3.07573	0.00447814	0.0550044	-2.95057
52120	Hgsnat	heparan-alpha-glucosaminide N-acetyltransferase	-0.163081	5.01997	-3.075	0.00448636	0.0550578	-2.57696
20147	Rs1	retinoschisis (X-linked, juvenile) 1 (human)	-0.397427	2.377	-3.07462	0.00449066	0.0550629	-2.03753
241289	Ppp1r26	protein phosphatase 1, regulatory subunit 26	0.182998	5.55631	3.07383	0.00449969	0.0551261	-2.70631
68953	Chmp2a	charged multivesicular body protein 2A	0.170775	5.06464	3.07329	0.00450582	0.0551536	-2.59947
330119	Adamts3	a disintegrin-like and metallopeptidase (reprolysin type) with thrombospondin type 1 motif, 3	-0.136661	6.14362	-3.07023	0.00454095	0.0555236	-2.84835
18029	Nfic	nuclear factor I/C	-0.170182	5.6488	-3.06944	0.00454996	0.0555236	-2.72828
66291	Smim8	small integral membrane protein 8	0.362712	2.99926	3.06909	0.00455409	0.0555236	-2.13959
243312	Elfn1	leucine rich repeat and fibronectin type III, extracellular 1	0.327228	4.35544	3.06896	0.00455555	0.0555236	-2.33542
18994	Pou3f4	POU domain, class 3, transcription factor 4	0.294113	4.30537	3.06895	0.0045556	0.0555236	-2.40948
328977	Zfp532	zinc finger protein 532	-0.127566	7.4703	-3.06771	0.00457	0.0556447	-2.99046
76206	Gpr165	G protein-coupled receptor 165	0.653822	1.65637	3.06742	0.00457337	0.0556447	-1.9997
235582	Glyctk	glycerate kinase	0.597054	1.37177	3.06667	0.00458207	0.0556706	-2.00764
237615	Ankrd52	ankyrin repeat domain 52	-0.11514	7.63035	-3.06656	0.00458335	0.0556706	-3.00062
104271	Tex15	testis expressed gene 15	-0.536352	2.18587	-3.06569	0.00459339	0.0556851	-2.03852
664883	Nova1	NOVA alternative splicing regulator 1	0.38288	4.08756	3.09504	0.00459519	0.0556851	-2.35378
24132	Zfp53	zinc finger protein 53	0.338765	3.42887	3.06492	0.00460238	0.0556851	-2.23926
75572	Acyp2	acylphosphatase 2, muscle type	0.818361	0.603197	3.0645	0.0046073	0.0556851	-2.08872
16904	Gzmm	granzyme M (lymphocyte met-ase 1)	-0.509777	1.74808	-3.06446	0.0046077	0.0556851	-2.00673
16588	Kin	Kin17 DNA and RNA binding protein	-0.247731	4.08691	-3.06443	0.00460811	0.0556851	-2.37555
20955	Vamp7	vesicle-associated membrane protein 7	0.269431	4.99247	3.08461	0.00461199	0.0556851	-2.60723
320951	Pisd	phosphatidylserine decarboxylase	-0.165451	5.70215	-3.0637	0.00461664	0.0556939	-2.74631
20224	Sar1a	secretion associated Ras related GTPase 1A	-0.106923	7.33112	-3.06171	0.00463994	0.0558944	-2.99506
56085	Ubqln1	ubiquilin 1	-0.113263	8.28457	-3.0616	0.00464113	0.0558944	-3.05331
17932	Myt1	myelin transcription factor 1	0.184517	5.54564	3.06067	0.00465212	0.0559792	-2.73881
70790	Ubr5	ubiquitin protein ligase E3 component n-recognin 5	-0.129666	8.54608	-3.05916	0.00466991	0.0561457	-3.07495
19291	Purb	purine rich element binding protein B	-0.151184	7.4827	-3.05833	0.00467975	0.0561721	-3.01617
93699	Pcdhgb1	protocadherin gamma subfamily B, 1	-0.367261	4.03826	-3.07574	0.00468027	0.0561721	-2.35698
216859	Acap1	ArfGAP with coiled-coil, ankyrin repeat and PH domains 1	-0.908204	0.863945	-3.05757	0.0046887	0.0561721	-2.09564
269589	Sytl1	synaptotagmin-like 1	0.796453	-0.462348	3.05732	0.00469169	0.0561721	-2.29199
226252	Fhip2a	FHF complex subunit HOOK interacting protein 2A	-0.159702	6.48595	-3.0573	0.00469189	0.0561721	-2.90642
98396	Slc41a1	solute carrier family 41, member 1	-0.195392	5.229	-3.05471	0.00472275	0.0564315	-2.67846
73830	Eif3k	eukaryotic translation initiation factor 3, subunit K	0.185903	5.93784	3.05453	0.00472488	0.0564315	-2.82046
237636	Npc1l1	NPC1 like intracellular cholesterol transporter 1	-1.13863	-0.726775	-3.05423	0.00472848	0.0564315	-2.48992
66660	Sltm	SAFB-like, transcription modulator	-0.128707	7.25002	-3.05415	0.00472945	0.0564315	-2.99839
67529	Fgfr1op2	FGFR1 oncogene partner 2	0.209049	4.72004	3.05144	0.00476191	0.0567711	-2.56631
211739	Vstm2a	V-set and transmembrane domain containing 2A	0.396189	4.61175	3.11758	0.00477167	0.0568128	-2.47855
12337	Capn5	calpain 5	0.170227	5.86144	3.05049	0.00477341	0.0568128	-2.8152
71947	Tmem94	transmembrane protein 94	-0.150057	6.461	-3.04996	0.00477978	0.0568219	-2.9212
28042	Selenoi	selenoprotein I	-0.114094	7.0323	-3.04976	0.00478218	0.0568219	-2.99238
14660	Gls	glutaminase	-0.11301	7.93773	-3.04916	0.00478943	0.0568605	-3.06272
13865	Nr2f1	nuclear receptor subfamily 2, group F, member 1	-0.274478	7.55193	-3.15499	0.00479816	0.0569007	-2.96073
236643	Sytl5	synaptotagmin-like 5	-0.600013	1.8237	-3.04786	0.0048052	0.0569007	-2.04118
269180	Inpp4a	inositol polyphosphate-4-phosphatase, type I	-0.114653	7.12122	-3.04769	0.00480723	0.0569007	-3.00344
330460	Tmem150b	transmembrane protein 150B	0.922374	-0.475159	3.04756	0.00480885	0.0569007	-2.36718
67733	Itgb3bp	integrin beta 3 binding protein (beta3-endonexin)	0.854055	0.315045	3.04705	0.00481503	0.0569265	-2.13357
27207	Rps11	ribosomal protein S11	0.243604	4.69975	3.04598	0.00482806	0.057033	-2.56575
21907	Nr2e1	nuclear receptor subfamily 2, group E, member 1	-0.367494	3.96293	-3.06448	0.00484835	0.057212	-2.39714
67282	Washc3	WASH complex subunit 3	0.332336	3.25465	3.04408	0.00485127	0.057212	-2.23571
76429	Lhpp	phospholysine phosphohistidine inorganic pyrophosphate phosphatase	0.303821	4.0473	3.04332	0.00486059	0.0572743	-2.40823
213491	Szrd1	SUZ RNA binding domain containing 1	-0.149221	6.47002	-3.04293	0.00486534	0.0572828	-2.92586
217154	Stac2	SH3 and cysteine rich domain 2	0.34296	3.76516	3.04101	0.00488898	0.0574685	-2.3342
67530	Uqcrb	ubiquinol-cytochrome c reductase binding protein	0.21868	4.29477	3.04099	0.00488922	0.0574685	-2.4858
75710	Rbm12	RNA binding motif protein 12	0.144624	5.99737	3.04	0.00490148	0.0575651	-2.87988
16578	Kif9	kinesin family member 9	0.560527	1.31386	3.03827	0.00492289	0.0577687	-2.06622
20826	Snu13	SNU13 homolog, small nuclear ribonucleoprotein (U4/U6.U5)	0.167886	5.64946	3.03781	0.00492853	0.0577872	-2.81723
378462	Morn2	MORN repeat containing 2	0.418652	2.44214	3.03714	0.00493698	0.0578265	-2.11317
99439	Duox1	dual oxidase 1	-0.868463	-0.0439206	-3.03667	0.00494282	0.0578265	-2.25201
11941	Atp2b2	ATPase, Ca++ transporting, plasma membrane 2	-0.171463	7.70083	-3.05416	0.00494411	0.0578265	-3.06512
12864	Cox6c	cytochrome c oxidase subunit 6C	0.255236	5.77293	3.08199	0.0049494	0.0578408	-2.81433
233424	Tmc3	transmembrane channel-like gene family 3	1.69857	-1.44256	3.0334	0.0049837	0.058188	-2.73887
207393	Elfn2	leucine rich repeat and fibronectin type III, extracellular 2	0.150729	6.33487	3.03311	0.00498731	0.058188	-2.9447
545389	Cep170	centrosomal protein 170	-0.114049	9.47925	-3.03262	0.00499353	0.0582128	-3.17426
14635	Galk1	galactokinase 1	-0.271374	4.42228	-3.03224	0.00499826	0.0582202	-2.4902
170677	Cdhr1	cadherin-related family member 1	1.56437	-0.865724	3.04194	0.00500914	0.0582836	-2.50313
73122	Tgfbrap1	transforming growth factor, beta receptor associated protein 1	-0.12846	6.44148	-3.03104	0.00501337	0.0582836	-2.96007
66072	Sdhaf2	succinate dehydrogenase complex assembly factor 2	0.232032	4.67721	3.03083	0.00501603	0.0582836	-2.61588
241694	Ralgapa2	Ral GTPase activating protein, alpha subunit 2 (catalytic)	-0.164135	6.49232	-3.02827	0.00504849	0.0586128	-2.97616
229801	Tram1l1	translocation associated membrane protein 1-like 1	0.216718	4.61395	3.02745	0.00505894	0.0586862	-2.59452
14708	Gng7	guanine nucleotide binding protein (G protein), gamma 7	0.211612	5.78369	3.03329	0.00506405	0.0586975	-2.83797
18472	Pafah1b1	platelet-activating factor acetylhydrolase, isoform 1b, subunit 1	-0.110587	9.46901	-3.02584	0.00507951	0.0588287	-3.18779
15211	Hexa	hexosaminidase A	-0.21724	4.95439	-3.0237	0.00510694	0.0590982	-2.67865
21858	Timp2	tissue inhibitor of metalloproteinase 2	0.172062	8.59643	3.04877	0.00512554	0.0592556	-3.13771
115488119	Gm47655	predicted gene, 47655	0.475433	2.06437	3.022	0.00512889	0.0592556	-2.11631
12355	Nr1i3	nuclear receptor subfamily 1, group I, member 3	0.512306	1.85449	3.02076	0.00514485	0.059389	-2.10508
52036	Ppp6r3	protein phosphatase 6, regulatory subunit 3	-0.102621	7.14583	-3.02046	0.0051488	0.059389	-3.07603
207227	Stxbp5l	syntaxin binding protein 5-like	-0.223386	4.83233	-3.01979	0.00515749	0.0594409	-2.68834
67267	Uqcc2	ubiquinol-cytochrome c reductase complex assembly factor 2	0.352906	4.50473	3.06141	0.00516294	0.0594555	-2.55891
93685	Entpd7	ectonucleoside triphosphate diphosphohydrolase 7	0.255848	4.13554	3.01872	0.00517137	0.0595043	-2.49309
102866	Pls3	plastin 3 (T-isoform)	-0.239363	6.31507	-3.06719	0.00517865	0.0595398	-2.92654
217379	Ubxn2a	UBX domain protein 2A	-0.163169	5.8659	-3.01732	0.00518967	0.0595844	-2.87264
66105	Ube2d3	ubiquitin-conjugating enzyme E2D 3	0.124452	7.82648	3.0168	0.00519639	0.0595844	-3.13835
55948	Sfn	stratifin	0.734543	0.992904	3.01604	0.00520634	0.0595844	-2.14034
67003	Uqcrc2	ubiquinol cytochrome c reductase core protein 2	0.14518	7.00897	3.01591	0.00520803	0.0595844	-3.07186
20846	Stat1	signal transducer and activator of transcription 1	0.570819	3.37549	3.08122	0.0052113	0.0595844	-2.28646
223915	Krt73	keratin 73	2.19552	-2.21293	3.04847	0.00521152	0.0595844	-2.81687
21664	Phlda1	pleckstrin homology like domain, family A, member 1	0.348641	3.42903	3.01562	0.0052119	0.0595844	-2.31339
78808	Stxbp5	syntaxin binding protein 5 (tomosyn)	0.126273	6.49927	3.01407	0.00523226	0.0597501	-3.01837
21336	Tacr1	tachykinin receptor 1	0.976028	0.128616	3.01384	0.00523528	0.0597501	-2.27814
56077	Dgke	diacylglycerol kinase, epsilon	0.118104	6.12586	3.01342	0.00524076	0.0597501	-2.95565
56258	Hnrnph2	heterogeneous nuclear ribonucleoprotein H2	-0.150728	6.65132	-3.01323	0.00524323	0.0597501	-3.03466
11927	Atox1	antioxidant 1 copper chaperone	0.286374	4.2995	3.01155	0.00526543	0.0598843	-2.55951
67678	Lsm3	LSM3 homolog, U6 small nuclear RNA and mRNA degradation associated	0.283397	3.79292	3.01149	0.00526627	0.0598843	-2.45651
22350	Ezr	ezrin	-0.214465	6.00914	-3.02679	0.00526895	0.0598843	-2.90162
14228	Fkbp4	FK506 binding protein 4	-0.115987	8.20995	-3.01082	0.00527513	0.0598843	-3.17029
22634	Plagl1	pleiomorphic adenoma gene-like 1	-0.381295	5.55711	-3.11553	0.00527667	0.0598843	-2.74776
14725	Lrp2	low density lipoprotein receptor-related protein 2	1.0299	1.95268	3.11919	0.00528139	0.0598843	-2.10048
78330	Ndufv3	NADH:ubiquinone oxidoreductase core subunit V3	0.276197	4.70741	3.01871	0.00528453	0.0598843	-2.65259
227800	Rabgap1	RAB GTPase activating protein 1	-0.0932241	7.51606	-3.00919	0.00529679	0.0599754	-3.13507
140740	Sec63	SEC63-like (S. cerevisiae)	-0.128769	7.05601	-3.00878	0.00530226	0.059983	-3.09316
107568	Wwp1	WW domain containing E3 ubiquitin protein ligase 1	-0.225247	5.29869	-3.0136	0.00530591	0.059983	-2.81607
72543	Mvb12b	multivesicular body subunit 12B	0.121543	8.25132	3.00754	0.00531873	0.0600801	-3.18178
210710	Gab3	growth factor receptor bound protein 2-associated protein 3	1.28538	-1.32113	3.00691	0.00532715	0.0601186	-2.67775
18591	Pdgfb	platelet derived growth factor, B polypeptide	0.713618	1.16276	3.00666	0.00533061	0.0601186	-2.15777
26922	Mecr	mitochondrial trans-2-enoyl-CoA reductase	0.289594	3.8181	3.00551	0.00534601	0.0602444	-2.42879
140723	Cacng5	calcium channel, voltage-dependent, gamma subunit 5	-0.37215	3.52919	-3.00379	0.00536913	0.060457	-2.30942
193742	Abhd16a	abhydrolase domain containing 16A	0.179928	5.15013	3.00249	0.00538662	0.0605311	-2.76981
226982	Eif5b	eukaryotic translation initiation factor 5B	-0.131821	7.56074	-3.00249	0.0053867	0.0605311	-3.1455
670832	Rps12-ps10	ribosomal protein S12, pseudogene 10	0.503941	2.21509	3.00235	0.0053885	0.0605311	-2.17813
69605	Lnpk	lunapark, ER junction formation factor	-0.173712	6.65573	-3.00407	0.0054033	0.0606097	-3.05692
231506	Lin54	lin-54 DREAM MuvB core complex component	-0.251371	4.04344	-3.00121	0.00540404	0.0606097	-2.50886
233575	Pgap2	post-GPI attachment to proteins 2	0.234356	4.12428	3.00029	0.0054165	0.0607016	-2.53522
17428	Mnt	max binding protein	-0.118875	6.64411	-2.99968	0.00542481	0.0607349	-3.05905
270028	Nalf1	NALCN channel auxiliary factor 1	0.199782	5.25355	2.99944	0.00542803	0.0607349	-2.80683
81896	Ift122	intraflagellar transport 122	0.171565	5.20773	2.99801	0.00544752	0.060905	-2.80472
270893	Tmem132e	transmembrane protein 132E	0.488526	2.36074	2.99682	0.00546383	0.0610393	-2.21188
620592	Nalf2	NALCN channel auxiliary factor 2	-0.277035	4.80689	-3.00582	0.00546938	0.0610533	-2.68329
67239	Rpf2	ribosome production factor 2 homolog	0.204729	4.63375	2.99393	0.00550362	0.0613872	-2.68926
229357	Gpr149	G protein-coupled receptor 149	0.470332	1.69815	2.99348	0.00550982	0.0614081	-2.15768
57261	Brd4	bromodomain containing 4	-0.127933	7.98979	-2.99279	0.0055194	0.0614667	-3.19543
381629	Atraid	all-trans retinoic acid induced differentiation factor	0.174362	4.92591	2.99184	0.0055325	0.0615483	-2.76436
20148	Dhrs3	dehydrogenase/reductase (SDR family) member 3	0.537415	2.19774	2.99117	0.00554179	0.0615483	-2.16977
100043761	Gm14399	predicted gene 14399	0.364238	3.5736	2.99113	0.00554238	0.0615483	-2.42914
360216	Zranb1	zinc finger, RAN-binding domain containing 1	-0.120435	7.03043	-2.99082	0.00554677	0.0615483	-3.13674
210719	Mkx	mohawk homeobox	0.518582	1.69879	2.9907	0.00554841	0.0615483	-2.1828
105722	Ano6	anoctamin 6	-0.1442	5.60594	-2.98755	0.00559234	0.0619671	-2.91567
170767	Rfxap	regulatory factor X-associated protein	-0.168516	5.73865	-2.98645	0.00560774	0.0619671	-2.93751
13885	Esd	esterase D/formylglutathione hydrolase	0.215568	5.20615	2.98638	0.00560874	0.0619671	-2.83356
20334	Sec23a	SEC23 homolog A, COPII coat complex component	-0.107534	7.42172	-2.98625	0.00561064	0.0619671	-3.18275
224090	Tmem44	transmembrane protein 44	0.148866	7.47863	2.98611	0.00561253	0.0619671	-3.18574
26466	Zfp260	zinc finger protein 260	-0.120433	6.22591	-2.98588	0.00561579	0.0619671	-3.03439
383563	Gpr25	G protein-coupled receptor 25	-0.385985	2.84119	-2.9854	0.00562257	0.0619671	-2.2729
381438	Gm5148	predicted gene 5148	0.154284	6.46359	2.98537	0.00562303	0.0619671	-3.08612
67826	Snap47	synaptosomal-associated protein, 47	0.141255	7.94705	2.9852	0.00562543	0.0619671	-3.21836
14007	Celf2	CUGBP, Elav-like family member 2	-0.114462	10.3151	-2.98478	0.00563128	0.0619834	-3.31199
18230	Nxn	nucleoredoxin	0.334198	3.65568	2.98229	0.00566657	0.0623235	-2.43753
14807	Grik3	glutamate receptor, ionotropic, kainate 3	0.722008	6.96441	3.1328	0.00567869	0.0624084	-2.99282
17760	Map6	microtubule-associated protein 6	-0.115056	8.30327	-2.9802	0.00569629	0.0625534	-3.24697
72098	Tmem68	transmembrane protein 68	0.210982	5.1642	2.97866	0.0057182	0.0627301	-2.86247
109934	Abr	active BCR-related gene	0.123611	8.90534	2.97845	0.00572121	0.0627301	-3.28203
14154	Fem1a	fem 1 homolog a	0.119343	6.66129	2.97706	0.00574116	0.0628574	-3.12124
20656	Sod2	superoxide dismutase 2, mitochondrial	0.146878	6.69267	2.97675	0.00574567	0.0628574	-3.12513
320560	Dennd5b	DENN domain containing 5B	-0.15507	6.58207	-2.97627	0.00575253	0.0628574	-3.11135
12053	Bcl6	B cell leukemia/lymphoma 6	-0.263136	4.44482	-2.97624	0.00575293	0.0628574	-2.67591
14056	Ezh2	enhancer of zeste 2 polycomb repressive complex 2 subunit	-0.126841	6.21849	-2.9761	0.00575495	0.0628574	-3.0613
192657	Ell2	elongation factor for RNA polymerase II 2	-0.48317	1.75432	-2.97471	0.00577504	0.0630283	-2.19232
23923	Aadat	aminoadipate aminotransferase	-1.14049	-0.438286	-2.97421	0.00578224	0.0630584	-2.4601
68436	Rpl34	ribosomal protein L34	0.338543	5.33039	3.05142	0.00579422	0.0631406	-2.82818
23992	Prkra	protein kinase, interferon inducible double stranded RNA dependent activator	0.225234	5.23587	2.97314	0.0058152	0.0633192	-2.87218
54200	Sult2b1	sulfotransferase family, cytosolic, 2B, member 1	-0.986672	1.21586	-2.98034	0.00581953	0.0633192	-2.24183
20585	Hltf	helicase-like transcription factor	-0.188079	4.68905	-2.96899	0.00585822	0.0636785	-2.74937
668212	Efr3b	EFR3 homolog B	0.104356	7.37539	2.96877	0.00586152	0.0636785	-3.21912
78610	Uvrag	UV radiation resistance associated gene	-0.169649	5.01732	-2.96715	0.00588526	0.0638875	-2.82336
57810	Cdon	cell adhesion molecule-related/down-regulated by oncogenes	-0.157715	5.90242	-2.96681	0.00589024	0.0638927	-3.02707
321000	Lrif1	ligand dependent nuclear receptor interacting factor 1	0.265743	4.36229	2.96495	0.00591769	0.0641165	-2.68806
380711	Rap1gap2	RAP1 GTPase activating protein 2	0.143272	5.97908	2.9648	0.0059199	0.0641165	-3.05588
666704	Samd1	sterile alpha motif domain containing 1	-0.165889	6.07402	-2.96184	0.00596375	0.0645049	-3.05605
16011	Igfbp5	insulin-like growth factor binding protein 5	-0.308716	7.04868	-3.07554	0.00596485	0.0645049	-3.11539
17294	Mest	mesoderm specific transcript	-0.487951	10.0846	-3.1091	0.00597224	0.0645357	-3.24802
320873	Cdh10	cadherin 10	-0.169086	5.97202	-2.96096	0.00597699	0.0645379	-3.03336
19094	Mapk11	mitogen-activated protein kinase 11	-0.181646	5.70091	-2.95971	0.0059956	0.064672	-2.96964
320129	Grk3	G protein-coupled receptor kinase 3	0.314992	4.59764	2.9862	0.00600205	0.064672	-2.73017
68095	Ociad1	OCIA domain containing 1	0.118824	7.50774	2.95921	0.00600308	0.064672	-3.25019
20732	Spint1	serine protease inhibitor, Kunitz type 1	-1.06045	-0.830712	-2.95813	0.00601929	0.0647975	-2.62039
13603	Opn3	opsin 3	-0.521035	1.75925	-2.95716	0.00603394	0.064906	-2.22836
22668	Sf1	splicing factor 1	-0.120764	7.99892	-2.95492	0.00606766	0.0651619	-3.28977
72018	Fundc1	FUN14 domain containing 1	0.221578	4.42446	2.9547	0.00607104	0.0651619	-2.72024
621697	Rpl32l	ribosomal protein L32-like	0.343104	4.23019	2.98119	0.0060792	0.0651619	-2.67181
16886	Limk2	LIM domain kinase 2	0.119604	7.30076	2.954	0.00608174	0.0651619	-3.24451
107448	Unc5a	unc-5 netrin receptor A	-0.1777	6.16605	-2.95376	0.00608528	0.0651619	-3.11338
100434	Slc44a1	solute carrier family 44, member 1	-0.151617	5.52299	-2.9537	0.00608622	0.0651619	-2.98814
237459	Cdk17	cyclin-dependent kinase 17	0.110254	7.37704	2.95346	0.00608985	0.0651619	-3.24915
68581	Tmed10	transmembrane p24 trafficking protein 10	-0.12254	6.87304	-2.95274	0.00610078	0.0652297	-3.20531
73689	Bloc1s2	biogenesis of lysosomal organelles complex-1, subunit 2	0.226394	4.05759	2.95001	0.00614242	0.0656255	-2.63545
13007	Csrp1	cysteine and glycine-rich protein 1	-0.270856	4.54896	-2.94758	0.00617977	0.0659749	-2.75286
77976	Nuak1	NUAK family, SNF1-like kinase, 1	-0.162224	8.06619	-2.96251	0.00619358	0.0660463	-3.29844
235505	Cd109	CD109 antigen	-0.573926	1.87669	-2.94655	0.00619577	0.0660463	-2.25852
70433	Draxin	dorsal inhibitory axon guidance protein	0.189073	7.37022	2.98012	0.00620846	0.0660766	-3.25043
224105	Pak2	p21 (RAC1) activated kinase 2	-0.114195	7.45501	-2.94548	0.00621217	0.0660766	-3.27853
114741	Supt16	SPT16, facilitates chromatin remodeling subunit	-0.131269	6.86484	-2.94546	0.00621257	0.0660766	-3.22004
378430	Nanos2	nanos C2HC-type zinc finger 2	-0.847319	-0.261854	-2.94481	0.00622258	0.0661336	-2.45971
71679	Atp5h	ATP synthase, H+ transporting, mitochondrial F0 complex, subunit D	0.212178	4.42156	2.94433	0.00623012	0.0661641	-2.75018
241514	Zfp804a	zinc finger protein 804A	-0.335112	4.8129	-2.99378	0.00623844	0.066203	-2.80023
244668	Sipa1l2	signal-induced proliferation-associated 1 like 2	-0.110463	6.73939	-2.94276	0.00625451	0.0663239	-3.2106
329502	Pla2g4e	phospholipase A2, group IVE	-0.25534	3.36176	-2.94096	0.00628264	0.0665726	-2.50246
74498	Gorasp1	golgi reassembly stacking protein 1	0.202185	4.61979	2.94004	0.00629704	0.0666217	-2.79333
230594	Tut4	terminal uridylyl transferase 4	-0.122222	6.70805	-2.93997	0.00629812	0.0666217	-3.21972
68631	Cryl1	crystallin, lambda 1	0.447381	1.78924	2.93974	0.00630169	0.0666217	-2.26926
14853	Gspt2	G1 to S phase transition 2	0.328232	3.70652	2.93946	0.00630605	0.0666217	-2.55505
24063	Spry1	sprouty RTK signaling antagonist 1	-0.296796	3.50989	-2.93723	0.00634123	0.0669436	-2.52387
16647	Kpna2	karyopherin (importin) alpha 2	-0.251256	3.69757	-2.93478	0.00637994	0.067262	-2.58063
67263	Zswim6	zinc finger SWIM-type containing 6	-0.155272	7.23815	-2.93588	0.00638087	0.067262	-3.28732
382056	Crtc1	CREB regulated transcription coactivator 1	0.120866	7.20053	2.93125	0.00643623	0.0677952	-3.28799
380686	Cnrip1	cannabinoid receptor interacting protein 1	0.139841	6.27794	2.93052	0.00644795	0.0678683	-3.18003
71151	Eri2	exoribonuclease 2	0.310711	3.52864	2.92892	0.00647366	0.0680885	-2.55717
21847	Klf10	Kruppel-like factor 10	0.31505	3.82259	2.92688	0.00650655	0.0683552	-2.62926
231207	Cpeb2	cytoplasmic polyadenylation element binding protein 2	-0.161715	6.32254	-2.92655	0.00651195	0.0683552	-3.18566
252870	Usp7	ubiquitin specific peptidase 7	-0.118769	7.92795	-2.92645	0.00651346	0.0683552	-3.35548
109229	Fam118b	family with sequence similarity 118, member B	-0.174537	5.17662	-2.92579	0.00652415	0.0684119	-2.96476
73181	Nfatc4	nuclear factor of activated T cells, cytoplasmic, calcineurin dependent 4	-0.366286	2.78554	-2.92552	0.0065285	0.0684119	-2.38958
72668	Skida1	SKI/DACH domain containing 1	-0.237847	4.51355	-2.92463	0.0065431	0.0685143	-2.79858
319934	Sbf2	SET binding factor 2	-0.117514	8.2136	-2.92428	0.00654868	0.0685223	-3.37797
215351	Senp6	SUMO/sentrin specific peptidase 6	-0.115006	7.48922	-2.92192	0.00658727	0.0688753	-3.33608
668303	Kif26a	kinesin family member 26A	0.416777	6.5109	3.05369	0.00660846	0.0690225	-3.11939
382406	Poc1b	POC1 centriolar protein B	-0.235243	4.41291	-2.92046	0.00661107	0.0690225	-2.79
66258	Mrps17	mitochondrial ribosomal protein S17	0.218482	5.12493	2.91908	0.00663386	0.0692095	-2.9754
233060	Zfp382	zinc finger protein 382	-0.135352	5.73983	-2.91776	0.00665559	0.0693543	-3.10222
12484	Cd24a	CD24a antigen	-0.161149	9.91547	-2.94601	0.00665751	0.0693543	-3.43552
54561	Nap1l3	nucleosome assembly protein 1-like 3	0.204498	4.99851	2.91704	0.00666757	0.0693809	-2.94406
235441	Usp3	ubiquitin specific peptidase 3	-0.130456	6.4846	-2.9169	0.00666983	0.0693809	-3.23903
235504	Slc17a5	solute carrier family 17 (anion/sugar transporter), member 5	-0.24452	3.99623	-2.9154	0.00669463	0.0695879	-2.6978
14936	Gys1	glycogen synthase 1, muscle	-0.213953	4.80616	-2.91485	0.00670383	0.0696325	-2.88059
28035	Usp39	ubiquitin specific peptidase 39	-0.138242	5.66753	-2.91315	0.00673223	0.0698273	-3.09959
268882	Fbxo45	F-box protein 45	-0.13123	6.95633	-2.91314	0.00673242	0.0698273	-3.30601
279706	Nup62cl	nucleoporin 62 C-terminal like	-1.22928	-1.2567	-2.91272	0.0067394	0.0698304	-2.78226
245683	Klhl34	kelch-like 34	-0.290747	4.04524	-2.91231	0.00674622	0.0698304	-2.73641
66167	Tma7	translational machinery associated 7	0.276654	4.28542	2.91241	0.00674747	0.0698304	-2.81007
245880	Wasf3	WASP family, member 3	0.126492	6.77788	2.9106	0.00677493	0.0700635	-3.28899
55944	Eif3d	eukaryotic translation initiation factor 3, subunit D	-0.109061	6.9327	-2.90997	0.00678555	0.0701223	-3.31048
56715	Rabgef1	RAB guanine nucleotide exchange factor (GEF) 1	-0.176999	5.21345	-2.90958	0.00679201	0.070138	-3.01883
19230	Twf1	twinfilin actin binding protein 1	-0.120154	6.17871	-2.90893	0.00680303	0.0701687	-3.20657
28075	Desi1	desumoylating isopeptidase 1	-0.146891	6.42729	-2.90829	0.0068139	0.0701687	-3.23979
56551	Txn2	thioredoxin 2	-0.133679	6.16087	-2.90824	0.0068147	0.0701687	-3.20325
27395	Mrpl15	mitochondrial ribosomal protein L15	0.190553	5.03061	2.908	0.00681876	0.0701687	-2.96507
16885	Limk1	LIM domain kinase 1	-0.120008	6.75406	-2.90778	0.00682252	0.0701687	-3.28621
225164	Mib1	MIB E3 ubiquitin protein ligase 1	-0.127205	7.47926	-2.90757	0.00682593	0.0701687	-3.36711
18631	Pex11a	peroxisomal biogenesis factor 11 alpha	0.328869	3.40283	2.90736	0.00682958	0.0701687	-2.57122
56357	Ivd	isovaleryl coenzyme A dehydrogenase	0.227511	4.82521	2.90692	0.00683694	0.0701936	-2.9112
21754	Tesk1	testis specific protein kinase 1	-0.134278	7.24047	-2.90643	0.00684522	0.0702278	-3.34882
381126	Garem1	GRB2 associated regulator of MAPK1 subtype 1	-0.202724	5.0099	-2.90572	0.00685743	0.0703022	-2.96499
16561	Kif1b	kinesin family member 1B	-0.108132	10.3837	-2.90541	0.00686258	0.0703043	-3.49864
73873	Fam161a	family with sequence similarity 161, member A	0.827502	0.324642	2.90233	0.00691528	0.0707591	-2.45952
109232	Sccpdh	saccharopine dehydrogenase (putative)	0.17101	5.75998	2.90204	0.00692014	0.0707591	-3.15161
70620	Ube2v2	ubiquitin-conjugating enzyme E2 variant 2	0.165735	5.63865	2.90194	0.00692193	0.0707591	-3.10776
241520	Fam171b	family with sequence similarity 171, member B	-0.171687	8.00614	-2.92695	0.00694763	0.0709708	-3.40123
107477	Guca1b	guanylate cyclase activator 1B	1.06361	-0.545721	2.89952	0.0069634	0.0710808	-2.6217
268490	Lsm12	LSM12 homolog	-0.155823	5.84217	-2.89825	0.0069854	0.0712114	-3.14483
70598	Filip1	filamin A interacting protein 1	-0.524507	1.62525	-2.8982	0.00698623	0.0712114	-2.347
239393	Lrp12	low density lipoprotein-related protein 12	0.132133	6.71457	2.89726	0.00700256	0.0713267	-3.32245
74125	Armc8	armadillo repeat containing 8	0.128193	6.31444	2.89654	0.00701497	0.0713918	-3.25904
14069	F8	coagulation factor VIII	0.763598	0.367691	2.89631	0.00701902	0.0713918	-2.41675
108737	Oxsr1	oxidative-stress responsive 1	-0.125234	6.46768	-2.89476	0.00704609	0.071594	-3.2818
26417	Mapk3	mitogen-activated protein kinase 3	-0.123156	6.97544	-2.89459	0.00704898	0.071594	-3.34836
67383	Carnmt1	carnosine N-methyltransferase 1	-0.268096	3.2608	-2.89393	0.00706054	0.071614	-2.5554
16324	Inhbb	inhibin beta-B	-0.303638	5.29064	-2.94314	0.00706103	0.071614	-2.99207
110920	Hspa13	heat shock protein 70 family, member 13	0.112017	6.27683	2.89296	0.00707753	0.07173	-3.26838
21645	Tcte1	t-complex-associated testis expressed 1	-0.87627	0.0166295	-2.89207	0.00709302	0.0717526	-2.54923
218850	Tasor	transcription activation suppressor	-0.147111	6.37433	-2.89181	0.00709756	0.0717526	-3.28968
14977	Slc39a7	solute carrier family 39 (zinc transporter), member 7	-0.117183	6.73833	-2.89173	0.00709902	0.0717526	-3.33115
117592	B3galt6	UDP-Gal:betaGal beta 1,3-galactosyltransferase, polypeptide 6	0.23228	4.4606	2.89168	0.00709996	0.0717526	-2.87286
22756	Zfp94	zinc finger protein 94	0.2836	3.49539	2.89131	0.00710645	0.0717671	-2.6335
20813	Srp14	signal recognition particle 14	0.186633	5.60897	2.89027	0.00712476	0.0719009	-3.15706
66757	Adat2	adenosine deaminase, tRNA-specific 2	0.516343	2.10075	2.88891	0.00714876	0.0720722	-2.39262
213006	Mfsd4a	major facilitator superfamily domain containing 4A	-0.236782	4.44207	-2.88857	0.00715473	0.0720722	-2.85966
57750	Wdr12	WD repeat domain 12	0.151546	5.40274	2.88844	0.00715697	0.0720722	-3.09449
75909	Vmp1	vacuole membrane protein 1	0.189956	5.82318	2.88869	0.00717227	0.0721751	-3.19386
54709	Eif3i	eukaryotic translation initiation factor 3, subunit I	0.176878	5.98616	2.88677	0.00718666	0.0722217	-3.22478
319554	Idi1	isopentenyl-diphosphate delta isomerase	0.214857	6.06211	2.91401	0.00718707	0.0722217	-3.22396
66357	Ostc	oligosaccharyltransferase complex subunit (non-catalytic)	0.219113	5.45696	2.89518	0.00722054	0.0724794	-3.12262
235559	Topbp1	topoisomerase (DNA) II binding protein 1	-0.154105	6.20331	-2.88473	0.00722292	0.0724794	-3.26836
66643	Lix1	limb and CNS expressed 1	-0.278392	5.48973	-2.93058	0.00724901	0.0726206	-3.08437
408068	Zfp738	zinc finger protein 738	0.201189	4.57056	2.88321	0.00725007	0.0726206	-2.93693
320007	Sidt1	SID1 transmembrane family, member 1	-0.808781	1.58044	-2.89698	0.00725235	0.0726206	-2.36771
76299	Erp44	endoplasmic reticulum protein 44	-0.147057	5.86921	-2.88269	0.00725946	0.0726407	-3.21442
26914	Macroh2a1	macroH2A.1 histone	-0.0990863	7.59952	-2.88199	0.00727208	0.0727157	-3.43504
74114	Crot	carnitine O-octanoyltransferase	0.372838	3.78576	2.89805	0.00731933	0.0730758	-2.72825
209086	Samd9l	sterile alpha motif domain containing 9-like	1.22576	-0.811296	2.87903	0.00732531	0.0730758	-2.62545
71375	Foxn3	forkhead box N3	-0.149973	6.47773	-2.87886	0.00732845	0.0730758	-3.31565
23829	C1ql1	complement component 1, q subcomponent-like 1	-0.885964	1.19698	-2.8887	0.00733596	0.0730758	-2.38949
66310	Dpy30	dpy-30, histone methyltransferase complex regulatory subunit	0.272698	4.33518	2.88016	0.00733796	0.0730758	-2.90084
414872	Zyg11b	zyg-ll family member B, cell cycle regulator	-0.118633	9.04571	-2.87828	0.00733897	0.0730758	-3.51893
12819	Col15a1	collagen, type XV, alpha 1	0.553653	2.30583	2.8809	0.00735961	0.0732299	-2.44789
227659	Slc2a6	solute carrier family 2 (facilitated glucose transporter), member 6	0.398534	2.96847	2.87595	0.00738121	0.0733492	-2.55748
68303	Fam114a1	family with sequence similarity 114, member A1	-0.491647	1.68535	-2.87591	0.00738193	0.0733492	-2.39526
223696	Tomm22	translocase of outer mitochondrial membrane 22	0.165362	5.56552	2.87419	0.00741332	0.0735951	-3.1808
20254	Scg2	secretogranin II	-0.538787	5.73132	-3.00398	0.00741704	0.0735951	-3.03815
12283	Cab39	calcium binding protein 39	-0.109751	8.14177	-2.87325	0.00743063	0.0736452	-3.49081
22378	Wbp2	WW domain binding protein 2	-0.106597	7.3868	-2.87315	0.00743246	0.0736452	-3.43491
12841	Col9a3	collagen, type IX, alpha 3	-0.269179	4.834	-2.87823	0.00743932	0.0736617	-2.94017
73836	Slc35b2	solute carrier family 35, member B2	0.189024	4.79858	2.87204	0.00745276	0.0737122	-3.00196
192160	Casc3	exon junction complex subunit	-0.105985	6.99406	-2.87166	0.00745978	0.0737122	-3.40077
17222	Anapc1	anaphase promoting complex subunit 1	0.0987977	8.01385	2.87165	0.00745999	0.0737122	-3.4889
74577	Glb1l	galactosidase, beta 1-like	0.244676	3.93599	2.87111	0.00746994	0.0737592	-2.77734
77106	Tmem181a	transmembrane protein 181A	0.184508	6.01845	2.87117	0.0075109	0.0741121	-3.26649
225028	Map4k3	mitogen-activated protein kinase kinase kinase kinase 3	-0.101283	6.86199	-2.86682	0.00754937	0.0744399	-3.40665
223601	Cyrib	CYFIP related Rac1 interactor B	0.0975944	7.65868	2.86633	0.0075585	0.0744427	-3.47781
668923	Zfp442	zinc finger protein 442	0.295811	3.57389	2.86614	0.00756192	0.0744427	-2.69494
17169	Mark3	MAP/microtubule affinity regulating kinase 3	-0.0964712	7.5482	-2.86596	0.00756538	0.0744427	-3.47057
319801	Tigar	Trp53 induced glycolysis regulatory phosphatase	-0.182533	4.95314	-2.86526	0.00757847	0.0744981	-3.05031
12328	Caml	calcium modulating ligand	0.286276	5.10479	2.90455	0.0075815	0.0744981	-3.06141
28064	Yipf3	Yip1 domain family, member 3	-0.149839	5.19615	-2.86462	0.00759046	0.0744991	-3.09888
71885	Faap100	Fanconi anemia core complex associated protein 100	0.179032	6.44751	2.8745	0.0075921	0.0744991	-3.34726
12653	Chgb	chromogranin B	-0.240162	6.86115	-2.92774	0.0076241	0.0747614	-3.34234
19646	Rbbp4	retinoblastoma binding protein 4, chromatin remodeling factor	0.130203	7.773	2.86109	0.00765666	0.0749681	-3.49622
140810	Ttbk2	tau tubulin kinase 2	-0.12693	7.68481	-2.86085	0.00766125	0.0749681	-3.4958
71452	Ankrd40	ankyrin repeat domain 40	0.152934	5.5484	2.86074	0.00766318	0.0749681	-3.1855
268566	Gphn	gephyrin	-0.155382	6.16266	-2.86055	0.00766692	0.0749681	-3.31534
58231	Stk4	serine/threonine kinase 4	-0.132618	6.30201	-2.86013	0.00767483	0.0749681	-3.34867
432720	Akr1c19	aldo-keto reductase family 1, member C19	0.777267	0.490738	2.85993	0.00767863	0.0749681	-2.47127
93880	Pcdhb9	protocadherin beta 9	0.234137	4.0952	2.8593	0.00769052	0.0749681	-2.87847
20840	Stac	src homology three (SH3) and cysteine rich domain	-0.549031	1.88838	-2.85903	0.00769564	0.0749681	-2.43288
67039	Rbm25	RNA binding motif protein 25	-0.104628	7.84227	-2.85894	0.00769734	0.0749681	-3.50151
14275	Folr1	folate receptor 1 (adult)	1.71642	-2.33	2.86284	0.00769797	0.0749681	-2.96987
22592	Ercc5	excision repair cross-complementing rodent repair deficiency, complementation group 5	-0.151001	5.47893	-2.85827	0.00770991	0.0750329	-3.17994
74569	Ttc17	tetratricopeptide repeat domain 17	-0.133186	5.63504	-2.85733	0.00772791	0.0751452	-3.22289
14803	Grid1	glutamate receptor, ionotropic, delta 1	0.256614	5.07317	2.87831	0.00773203	0.0751452	-3.09387
12874	Cpd	carboxypeptidase D	-0.151848	6.63251	-2.85615	0.00775031	0.0752713	-3.40281
243499	Lrrtm4	leucine rich repeat transmembrane neuronal 4	0.376861	3.60283	2.86973	0.00777638	0.0754728	-2.75445
214489	Uqcc4	ubiquinol-cytochrome c reductase complex assembly factor 4	0.231466	4.72953	2.85384	0.00779447	0.0755408	-3.01541
75099	Lysmd4	LysM, putative peptidoglycan-binding, domain containing 4	0.184274	4.89078	2.85355	0.00779998	0.0755408	-3.03193
78892	Crispld2	cysteine-rich secretory protein LCCL domain containing 2	0.809931	0.538923	2.85338	0.00780325	0.0755408	-2.485
20972	Syngr1	synaptogyrin 1	-0.0957258	7.53574	-2.85331	0.00780466	0.0755408	-3.49485
67465	Sf3a1	splicing factor 3a, subunit 1	-0.118697	7.26026	-2.85127	0.00784402	0.07587	-3.47689
217364	Engase	endo-beta-N-acetylglucosaminidase	0.349071	3.13798	2.85047	0.00785937	0.0759287	-2.63717
112405	Egln1	egl-9 family hypoxia-inducible factor 1	-0.117444	6.86298	-2.8504	0.00786078	0.0759287	-3.44234
338366	Mia3	MIA SH3 domain ER export factor 3	-0.109432	7.31013	-2.8493	0.00788205	0.0760705	-3.48585
12626	Cetn3	centrin 3	0.235293	6.43449	2.90417	0.00788618	0.0760705	-3.34756
107476	Acaca	acetyl-Coenzyme A carboxylase alpha	0.143775	7.34383	2.84835	0.00790048	0.0761568	-3.49579
12866	Cox7a2	cytochrome c oxidase subunit 7A2	0.307032	5.59271	2.92354	0.00790953	0.0761923	-3.20049
66410	Mterf3	mitochondrial transcription termination factor 3	0.229296	4.68414	2.84727	0.0079215	0.0762191	-3.01298
11652	Akt2	thymoma viral proto-oncogene 2	-0.144479	5.97379	-2.84719	0.00792305	0.0762191	-3.3016
76205	Stard3nl	STARD3 N-terminal like	0.214795	5.20527	2.84661	0.00793425	0.0762752	-3.14876
30059	Timm10	translocase of inner mitochondrial membrane 10	0.297747	3.85901	2.84593	0.00794763	0.0763521	-2.82418
110213	Tmbim6	transmembrane BAX inhibitor motif containing 6	-0.110697	7.54525	-2.84501	0.0079655	0.076472	-3.51514
54375	Azin1	antizyme inhibitor 1	0.102648	8.49926	2.84313	0.00800249	0.0767752	-3.57821
245469	Pdzd4	PDZ domain containing 4	-0.10698	8.11418	-2.84265	0.00801194	0.076814	-3.55837
70549	Tln2	talin 2	0.146622	5.69316	2.84099	0.00804466	0.0770668	-3.27458
233033	Samd4b	sterile alpha motif domain containing 4B	-0.138551	7.04478	-2.84066	0.00805104	0.0770668	-3.47924
269275	Acvr1c	activin A receptor, type IC	-0.42819	2.57559	-2.84025	0.00805921	0.0770668	-2.56812
76411	Ift43	intraflagellar transport 43	-0.354046	2.9894	-2.84021	0.00806001	0.0770668	-2.62439
67694	Ift74	intraflagellar transport 74	0.234278	3.91273	2.83842	0.00809544	0.0773534	-2.86555
19981	Rpl37a	ribosomal protein L37a	0.245382	4.11404	2.83717	0.0081204	0.0775281	-2.91446
21766	Tex261	testis expressed gene 261	0.134111	5.40958	2.83696	0.00812464	0.0775281	-3.21394
15561	Htr3a	5-hydroxytryptamine (serotonin) receptor 3A	0.833362	2.51936	2.90739	0.00813717	0.0775713	-2.49296
241226	Itga8	integrin alpha 8	-0.488441	2.94346	-2.85066	0.00814433	0.0775713	-2.62122
71508	Zfp935	zinc finger protein 935	0.240855	3.88085	2.83567	0.00815035	0.0775713	-2.88711
104836	Cbll1	Casitas B-lineage lymphoma-like 1	-0.143458	5.82789	-2.83563	0.00815103	0.0775713	-3.30905
21853	Timeless	timeless circadian clock 1	0.321068	3.72446	2.83257	0.00821252	0.0781042	-2.79382
433940	Fam222a	family with sequence similarity 222, member A	0.586399	3.02012	2.88591	0.00822237	0.0781455	-2.63771
240322	Adamts19	a disintegrin-like and metallopeptidase (reprolysin type) with thrombospondin type 1 motif, 19	0.775855	0.0943831	2.83155	0.00823314	0.0781956	-2.61515
213109	Phf3	PHD finger protein 3	-0.114004	7.61624	-2.8311	0.00824213	0.0782286	-3.55674
100042335	Rps15a-ps5	ribosomal protein S15A, pseudogene 5	0.323168	4.08255	2.83998	0.00825099	0.0782604	-2.8959
383787	Ankrd63	ankyrin repeat domain 63	1.20242	0.709963	2.86488	0.00825952	0.078289	-2.51933
19070	Mob4	MOB family member 4, phocein	0.142882	6.44221	2.82967	0.00827109	0.0783463	-3.44107
17690	Msi1	musashi RNA-binding protein 1	-0.132006	7.31441	-2.82923	0.00827996	0.0783781	-3.526
319263	Pcmtd1	protein-L-isoaspartate (D-aspartate) O-methyltransferase domain containing 1	-0.12951	6.756	-2.82844	0.00829619	0.0784794	-3.48039
68404	Nrn1	neuritin 1	-0.2652	5.05921	-2.84881	0.00831695	0.0785891	-3.13028
140795	P2ry14	purinergic receptor P2Y, G-protein coupled, 14	-0.961453	0.277781	-2.82732	0.00831886	0.0785891	-2.56318
12648	Chd1	chromodomain helicase DNA binding protein 1	-0.1537	6.07335	-2.82697	0.00832595	0.0786039	-3.38275
268996	Ss18	SS18, nBAF chromatin remodeling complex subunit	0.181356	4.76891	2.82664	0.00833286	0.0786168	-3.08271
232210	Hmces	5-hydroxymethylcytosine (hmC) binding, ES cell specific	-0.229961	4.44142	-2.82631	0.00833959	0.0786281	-2.99996
28077	Med10	mediator complex subunit 10	0.177576	4.89268	2.82573	0.0083513	0.0786862	-3.13757
20872	Stk16	serine/threonine kinase 16	0.199891	5.61033	2.82881	0.00835899	0.0787064	-3.28422
67252	Cap2	CAP, adenylate cyclase-associated protein, 2 (yeast)	-0.185387	4.4922	-2.82494	0.00836751	0.0787345	-3.02403
67886	Camsap2	calmodulin regulated spectrin-associated protein family, member 2	-0.102918	8.31662	-2.82381	0.0083907	0.0789004	-3.61384
244745	Dpy19l1	dpy-19-like 1 (C. elegans)	0.149962	6.7269	2.82305	0.00840644	0.078996	-3.48851
78787	Usp54	ubiquitin specific peptidase 54	0.175237	4.97336	2.82255	0.00841662	0.0790394	-3.16162
93878	Pcdhb7	protocadherin beta 7	0.272927	4.11096	2.82214	0.00842512	0.0790669	-2.94899
66795	Atg10	autophagy related 10	0.611715	1.89374	2.82182	0.00843181	0.0790774	-2.51366
234988	Mbd3l2	methyl-CpG binding domain protein 3-like 2	-1.37524	-1.45673	-2.8202	0.00846519	0.0793349	-2.98555
16497	Kcnab1	potassium voltage-gated channel, shaker-related subfamily, beta member 1	0.380137	3.00566	2.81995	0.00847044	0.0793349	-2.7291
399603	Lratd2	LRAT domain containing 1	0.235921	4.25138	2.819	0.00849006	0.0794333	-2.99176
53945	Slc40a1	solute carrier family 40 (iron-regulated transporter), member 1	-0.654397	0.365208	-2.81873	0.00849572	0.0794333	-2.56946
81018	Rnf114	ring finger protein 114	-0.152417	6.07857	-2.81864	0.00849772	0.0794333	-3.38757
66422	Dctpp1	dCTP pyrophosphatase 1	0.244758	3.87043	2.81834	0.00850394	0.0794391	-2.89017
230316	Megf9	multiple EGF-like-domains 9	-0.133205	6.8425	-2.81775	0.00851611	0.0795005	-3.51636
239796	Mb21d2	Mab-21 domain containing 2	0.171973	5.68313	2.81585	0.00855587	0.0798192	-3.34504
77739	Adamtsl1	ADAMTS-like 1	0.409334	2.57736	2.81538	0.00856568	0.0798582	-2.63387
216198	Tcp11l2	t-complex 11 (mouse) like 2	0.251254	4.16929	2.81511	0.00857138	0.079859	-2.96259
217325	Llgl2	LLGL2 scribble cell polarity complex component	-1.17584	0.0416553	-2.82047	0.00858864	0.0799341	-2.65186
74148	Cluh	clustered mitochondria (cluA/CLU1) homolog	0.121473	6.19494	2.81419	0.00859071	0.0799341	-3.41387
66885	Acadsb	acyl-Coenzyme A dehydrogenase, short/branched chain	-0.124152	6.19222	-2.81299	0.00861584	0.0801155	-3.43263
12824	Col2a1	collagen, type II, alpha 1	-0.381939	2.77215	-2.81265	0.00862298	0.0801294	-2.66359
74167	Nudt9	nudix hydrolase 9	0.160119	4.75558	2.81238	0.00862877	0.0801307	-3.11246
225655	Prelid3a	PRELI domain containing 3A	-0.116829	5.53724	-2.81177	0.00864173	0.0801987	-3.28791
192651	Zfp286	zinc finger protein 286	0.151922	5.38166	2.81092	0.00865963	0.0803123	-3.27089
67619	Nob1	NIN1/RPN12 binding protein 1 homolog	-0.1461	5.47168	-2.81063	0.00866586	0.0803176	-3.27884
69875	Ndufa11	NADH:ubiquinone oxidoreductase subunit A11	0.195987	4.85774	2.80973	0.00868487	0.0804413	-3.15546
218952	Fermt2	fermitin family member 2	-0.136629	6.27052	-2.80835	0.00871424	0.0806328	-3.45325
70423	Tspan15	tetraspanin 15	0.442936	2.02392	2.80758	0.00873067	0.0806328	-2.56302
13663	Ei24	etoposide induced 2.4 mRNA	0.0963905	7.23048	2.80756	0.00873111	0.0806328	-3.57862
104799	Vipas39	VPS33B interacting protein, apical-basolateral polarity regulator, spe-39 homolog	0.119014	6.01824	2.80746	0.00873311	0.0806328	-3.41846
64011	Nrgn	neurogranin	0.578863	5.53828	2.9302	0.00873945	0.0806328	-3.12903
66549	Aggf1	angiogenic factor with G patch and FHA domains 1	-0.136571	6.49492	-2.80692	0.00874477	0.0806328	-3.48967
228790	Asxl1	ASXL transcriptional regulator 1	-0.120518	7.03488	-2.80681	0.00874705	0.0806328	-3.5602
56392	Shoc2	Shoc2, leucine rich repeat scaffold protein	-0.133944	6.95037	-2.80662	0.00875098	0.0806328	-3.55581
12929	Crkl	v-crk avian sarcoma virus CT10 oncogene homolog-like	-0.146271	6.75985	-2.80554	0.0087742	0.0807492	-3.52606
60596	Gucy1a1	guanylate cyclase 1, soluble, alpha 1	-0.164034	8.28674	-2.83002	0.00877499	0.0807492	-3.6338
58807	Slco1c1	solute carrier organic anion transporter family, member 1c1	-0.309032	4.44344	-2.82788	0.00879271	0.0808599	-3.05236
22166	Txn1	thioredoxin 1	0.175721	6.12452	2.8079	0.00880382	0.0809097	-3.4471
448850	Znhit3	zinc finger, HIT type 3	0.31684	3.24195	2.80379	0.00881169	0.0809296	-2.79921
11907	Ate1	arginyltransferase 1	-0.130238	6.3124	-2.80237	0.00884249	0.081152	-3.47163
57377	Mogs	mannosyl-oligosaccharide glucosidase	-0.136865	4.94973	-2.80205	0.00884936	0.081152	-3.17235
50759	Fbxo16	F-box protein 16	0.330562	3.23598	2.8018	0.00885468	0.081152	-2.78465
13429	Dnm1	dynamin 1	-0.111773	7.60671	-2.80128	0.00886602	0.081152	-3.61739
16401	Itga4	integrin alpha 4	-0.423858	2.60529	-2.8011	0.00886987	0.081152	-2.6411
78895	Pus7l	pseudouridylate synthase 7-like	0.385142	2.60101	2.80108	0.0088702	0.081152	-2.64735
382253	Cdkl5	cyclin-dependent kinase-like 5	-0.168409	6.05455	-2.8007	0.0088786	0.0811592	-3.45447
227580	C1ql3	C1q-like 3	-0.525772	2.26088	-2.8004	0.00888509	0.0811592	-2.58964
224907	Dus3l	dihydrouridine synthase 3-like (S. cerevisiae)	0.160082	6.2021	2.80011	0.0088914	0.0811592	-3.45789
72900	Ndufv2	NADH:ubiquinone oxidoreductase core subunit V2	0.131319	6.19132	2.79999	0.00889384	0.0811592	-3.47234
433693	Akirin2	akirin 2	-0.106101	7.09828	-2.79963	0.0089018	0.0811796	-3.58695
245670	Rragb	Ras-related GTP binding B	0.169451	5.27981	2.79913	0.00891258	0.0812258	-3.28358
22776	Zim1	zinc finger, imprinted 1	-0.273019	4.40319	-2.80176	0.00894308	0.0814217	-3.07053
54367	Zfp326	zinc finger protein 326	0.130578	6.43438	2.79737	0.00895088	0.0814217	-3.50402
245865	Spag4	sperm associated antigen 4	-0.471169	2.43877	-2.79722	0.00895418	0.0814217	-2.61444
76898	B3gat1	beta-1,3-glucuronyltransferase 1 (glucuronosyltransferase P)	0.279236	8.28164	2.9005	0.00895702	0.0814217	-3.58558
66309	Tmem128	transmembrane protein 128	0.220357	4.32426	2.79658	0.00896825	0.0814716	-3.05278
242620	Dmrta2	doublesex and mab-3 related transcription factor like family A2	-0.295015	3.66026	-2.79499	0.00900308	0.0817357	-2.87825
241528	Lrrc55	leucine rich repeat containing 55	-0.205047	6.75432	-2.83533	0.00901524	0.0817939	-3.52726
60595	Actn4	actinin alpha 4	-0.112161	7.33857	-2.79336	0.00903886	0.0819558	-3.61803
115490131	Gm42517	predicted gene 42517	0.246698	4.26859	2.7929	0.00904908	0.0819578	-3.04109
101148	Bmt2	base methyltransferase of 25S rRNA 2	-0.167235	5.96267	-2.79283	0.00905063	0.0819578	-3.44756
69642	Mlip	muscular LMNA-interacting protein	-0.359177	3.83921	-2.80543	0.00909199	0.0821904	-2.917
73068	Fut11	fucosyltransferase 11	-0.157513	5.32965	-2.79093	0.0090926	0.0821904	-3.30079
67724	Pop1	processing of precursor 1, ribonuclease P/MRP family, (S. cerevisiae)	0.194902	4.44272	2.79054	0.00910133	0.0821904	-3.11006
384569	Nova2	NOVA alternative splicing regulator 2	-0.121437	8.97973	-2.79048	0.00910265	0.0821904	-3.714
67138	Herc6	hect domain and RLD 6	-0.655814	0.43647	-2.78982	0.00911727	0.0821904	-2.59645
105638	Dph3	diphthamine biosynthesis 3	0.227755	4.80701	2.78963	0.00912148	0.0821904	-3.18817
239318	Plcxd3	phosphatidylinositol-specific phospholipase C, X domain containing 3	0.481013	1.92761	2.7896	0.00912224	0.0821904	-2.59713
14456	Gas6	growth arrest specific 6	0.23754	5.27835	2.80559	0.00912262	0.0821904	-3.27249
23948	Mmp17	matrix metallopeptidase 17	-0.169468	7.32034	-2.80916	0.00913743	0.0822716	-3.6116
53380	Psmd10	proteasome (prosome, macropain) 26S subunit, non-ATPase, 10	0.282357	3.38341	2.78861	0.0091441	0.0822796	-2.8409
20979	Syt1	synaptotagmin I	-0.143296	8.56032	-2.79569	0.00915784	0.0822828	-3.6979
109129	Mmadhc	methylmalonic aciduria (cobalamin deficiency) cblD type, with homocystinuria	0.162243	5.60028	2.78798	0.0091582	0.0822828	-3.36974
27981	Rsrp1	arginine/serine rich protein 1	0.200148	7.35686	2.83313	0.00916498	0.0822828	-3.58886
22352	Vim	vimentin	-0.238955	7.44998	-2.863	0.00917218	0.0822828	-3.57542
100504239	Gm10591	predicted gene 10591	-0.632735	0.868144	-2.78689	0.00918251	0.0822828	-2.58933
17776	Mast2	microtubule associated serine/threonine kinase 2	-0.101449	8.08274	-2.78662	0.0091887	0.0822828	-3.68309
66358	Adprm	ADP-ribose/CDP-alcohol diphosphatase, manganese dependent	0.317717	3.20454	2.78656	0.00918998	0.0822828	-2.79761
28028	Mrpl50	mitochondrial ribosomal protein L50	0.163919	5.46453	2.78647	0.009192	0.0822828	-3.35931
30785	Cttnbp2	cortactin binding protein 2	-0.174357	7.21622	-2.80833	0.00920062	0.0822828	-3.60182
18712	Pim1	proviral integration site 1	-0.3073	3.65671	-2.786	0.00920242	0.0822828	-2.89072
13476	Reep5	receptor accessory protein 5	0.0916236	8.26005	2.7854	0.00921595	0.0823236	-3.69766
11820	App	amyloid beta (A4) precursor protein	-0.108911	9.49439	-2.78508	0.00922301	0.0823236	-3.74841
270192	Rab6b	RAB6B, member RAS oncogene family	-0.0974711	9.19364	-2.78492	0.00922674	0.0823236	-3.73434
12452	Ccng2	cyclin G2	-0.129362	6.93917	-2.78477	0.00923017	0.0823236	-3.60336
13649	Egfr	epidermal growth factor receptor	0.413948	4.13602	2.83543	0.00925113	0.0824588	-2.98015
13617	Ednra	endothelin receptor type A	-0.680205	1.08626	-2.78259	0.00927922	0.0826227	-2.57119
102857	Slc6a8	solute carrier family 6 (neurotransmitter transporter, creatine), member 8	-0.126426	6.62119	-2.7825	0.00928116	0.0826227	-3.55318
109880	Braf	Braf transforming gene	-0.159096	6.73281	-2.78385	0.0093027	0.0827626	-3.57622
229681	St7l	suppression of tumorigenicity 7-like	0.206685	4.74721	2.78046	0.00932731	0.0828455	-3.19715
272031	Plppr1	phospholipid phosphatase related 1	-0.156059	6.60693	-2.78015	0.00933452	0.0828455	-3.56816
223455	Marchf6	membrane associated ring-CH-type finger 6	-0.0962574	8.80522	-2.77966	0.00934552	0.0828455	-3.73554
73094	Sgip1	SH3-domain GRB2-like (endophilin) interacting protein 1	-0.121083	7.32544	-2.77957	0.0093476	0.0828455	-3.64784
245684	Cnksr2	connector enhancer of kinase suppressor of Ras 2	-0.140476	7.24327	-2.7794	0.00935143	0.0828455	-3.65022
50780	Rgs3	regulator of G-protein signaling 3	0.22644	4.65673	2.77938	0.00935191	0.0828455	-3.17055
407821	Znrf3	zinc and ring finger 3	0.239746	3.69619	2.77922	0.0093557	0.0828455	-2.92224
75734	Mff	mitochondrial fission factor	0.151849	7.25514	2.78499	0.00935881	0.0828455	-3.64568
239839	Ccdc14	coiled-coil domain containing 14	0.37178	2.71674	2.77819	0.00937898	0.0828455	-2.7211
22321	Vars	valyl-tRNA synthetase	-0.123829	7.21647	-2.77818	0.00937931	0.0828455	-3.63475
544963	Iqgap2	IQ motif containing GTPase activating protein 2	-0.334286	3.4275	-2.77818	0.00937938	0.0828455	-2.86101
14182	Fgfr1	fibroblast growth factor receptor 1	-0.213331	7.09019	-2.82889	0.00938831	0.0828455	-3.57642
18576	Pde3b	phosphodiesterase 3B, cGMP-inhibited	-0.190233	4.47389	-2.7776	0.00939257	0.0828455	-3.12905
233532	Rsf1	remodeling and spacing factor 1	-0.125533	7.17004	-2.77755	0.0093937	0.0828455	-3.6468
101056029	Gm7206	predicted pseudogene 7206	0.336518	4.34774	2.81564	0.00942144	0.0830385	-3.11219
230596	Prpf38a	PRP38 pre-mRNA processing factor 38 (yeast) domain containing A	0.206083	5.20251	2.77539	0.00944318	0.0831785	-3.3239
226791	Lyplal1	lysophospholipase-like 1	0.64253	1.34485	2.77389	0.00947774	0.0833479	-2.58791
20681	Sox8	SRY (sex determining region Y)-box 8	0.381392	3.79701	2.79245	0.00947791	0.0833479	-2.92504
15490	Hsd17b7	hydroxysteroid (17-beta) dehydrogenase 7	0.222303	5.61874	2.79538	0.00948002	0.0833479	-3.39744
69632	Arhgef12	Rho guanine nucleotide exchange factor (GEF) 12	0.0890158	8.75956	2.77314	0.00949505	0.0834284	-3.74994
70546	Zdhhc2	zinc finger, DHHC domain containing 2	-0.14381	6.09743	-2.77146	0.00953371	0.0837163	-3.50751
268747	Carmil3	capping protein regulator and myosin 1 linker 3	-0.178292	7.41272	-2.79645	0.00957445	0.084022	-3.64271
140904	Caln1	calneuron 1	0.213667	7.4154	2.82686	0.00960952	0.0842777	-3.63359
105827	Amigo2	adhesion molecule with Ig like domain 2	-0.480664	2.13421	-2.76763	0.00962298	0.0843437	-2.66305
67381	Med4	mediator complex subunit 4	-0.172143	4.97636	-2.76725	0.00963185	0.0843693	-3.27134
238161	Akap6	A kinase (PRKA) anchor protein 6	0.136922	7.42755	2.76645	0.00965044	0.084451	-3.69278
192176	Flna	filamin, alpha	0.221657	8.84045	2.84299	0.00965307	0.084451	-3.70132
320237	Smim10l2a	small integral membrane protein 10 like 2A	0.206965	4.47277	2.76477	0.00968998	0.0847125	-3.16455
68187	Fam135a	family with sequence similarity 135, member A	-0.147898	5.88266	-2.76456	0.0096949	0.0847125	-3.48457
19656	Rbmxl1	RNA binding motif protein, X-linked like-1	0.126794	6.02982	2.76382	0.00971238	0.0848064	-3.51758
57896	Krcc1	lysine-rich coiled-coil 1	0.298295	3.28312	2.7636	0.00971759	0.0848064	-2.84862
109857	Cbr3	carbonyl reductase 3	0.822108	0.185812	2.76289	0.00973431	0.0848088	-2.68154
14042	Ext1	exostosin glycosyltransferase 1	-0.167834	6.36817	-2.76482	0.0097349	0.0848088	-3.56018
22215	Ube3a	ubiquitin protein ligase E3A	-0.126731	7.81099	-2.76283	0.00973578	0.0848088	-3.72471
17133	Maff	v-maf musculoaponeurotic fibrosarcoma oncogene family, protein F (avian)	-0.520751	2.79474	-2.77399	0.00975378	0.0848979	-2.72341
320472	Ppm1e	protein phosphatase 1E (PP2C domain containing)	-0.116266	7.73325	-2.76189	0.00975797	0.0848979	-3.72297
83429	Ctns	cystinosis, nephropathic	0.251947	4.04837	2.76037	0.00979396	0.0851575	-3.0621
11988	Slc7a2	solute carrier family 7 (cationic amino acid transporter, y+ system), member 2	-0.242462	4.23831	-2.75996	0.00980365	0.0851575	-3.09683
108903	Tbcd	tubulin-specific chaperone d	-0.131115	6.28009	-2.75969	0.00981019	0.0851575	-3.55798
319508	Syt15	synaptotagmin XV	-0.952498	-1.00463	-2.75962	0.00981179	0.0851575	-2.9304
66899	Fip1l1	FIP1 like 1 (S. cerevisiae)	-0.113193	7.06089	-2.75862	0.00983553	0.0853114	-3.66758
212127	Proser1	proline and serine rich 1	-0.148865	5.99594	-2.75613	0.00989509	0.0857756	-3.51209
16572	Kif5a	kinesin family member 5A	0.0827638	9.10932	2.75528	0.00991573	0.085902	-3.80166
19244	Ptp4a2	protein tyrosine phosphatase 4a2	-0.102934	7.89522	-2.75357	0.00995677	0.086205	-3.74932
80913	Pum2	pumilio RNA-binding family member 2	-0.104667	8.42072	-2.75323	0.00996508	0.0862243	-3.78094
15569	Elavl2	ELAV like RNA binding protein 1	-0.118723	7.76049	-2.7529	0.00997297	0.0862275	-3.74129
66356	Knop1	lysine rich nucleolar protein 1	0.135898	6.34236	2.75271	0.00997759	0.0862275	-3.5871
243842	Bicra	BRD4 interacting chromatin remodeling complex associated protein	-0.140992	6.70922	-2.75198	0.00999521	0.0862873	-3.63544
93762	Smarca5	SWI/SNF related, matrix associated, actin dependent regulator of chromatin, subfamily a, member 5	-0.135118	6.07246	-2.75184	0.00999859	0.0862873	-3.54377
218629	Dhx29	DEAH (Asp-Glu-Ala-His) box polypeptide 29	0.138566	5.74214	2.75167	0.0100027	0.0862873	-3.48399
269261	Rpl12	ribosomal protein L12	0.330705	3.43555	2.75089	0.0100217	0.0863876	-2.92722
14799	Gria1	glutamate receptor, ionotropic, AMPA1 (alpha 1)	0.204915	7.74592	2.8072	0.0100312	0.0863876	-3.70151
69137	Vstm5	V-set and transmembrane domain containing 5	0.774107	1.18855	2.75005	0.0100421	0.0863876	-2.63564
70382	Kctd2	potassium channel tetramerisation domain containing 2	-0.142421	5.75765	-2.74992	0.0100452	0.0863876	-3.47339
23908	Hs2st1	heparan sulfate 2-O-sulfotransferase 1	-0.131703	6.75988	-2.74965	0.0100518	0.0863876	-3.66016
216238	Eea1	early endosome antigen 1	-0.138274	5.65897	-2.74943	0.0100572	0.0863876	-3.48072
76894	Mettl15	methyltransferase like 15	0.405681	2.02352	2.74924	0.0100619	0.0863876	-2.67921
54563	Nup210	nucleoporin 210	0.130693	6.09824	2.74919	0.010063	0.0863876	-3.55359
226123	Morn4	MORN repeat containing 4	0.131394	6.66883	2.74894	0.0100692	0.0863881	-3.65382
69804	Tmem147	transmembrane protein 147	0.18795	5.24945	2.74845	0.010081	0.0864373	-3.38016
232313	Gxylt2	glucoside xylosyltransferase 2	0.715524	1.21396	2.7481	0.0100895	0.0864576	-2.64512
14184	Fgfr3	fibroblast growth factor receptor 3	-0.192264	4.91105	-2.74702	0.0101161	0.0866338	-3.30231
268936	Brpf3	bromodomain and PHD finger containing, 3	0.182998	4.9382	2.74634	0.0101328	0.0867012	-3.31018
14998	H2-DMa	histocompatibility 2, class II, locus DMa	0.385094	2.80176	2.7462	0.0101362	0.0867012	-2.8016
50524	Sall2	spalt like transcription factor 2	0.154275	6.4247	2.74526	0.0101591	0.0867784	-3.62875
66241	Tmem9	transmembrane protein 9	0.15322	5.51116	2.74505	0.0101644	0.0867784	-3.44453
20916	Sucla2	succinate-Coenzyme A ligase, ADP-forming, beta subunit	-0.14795	6.13648	-2.7447	0.0101729	0.0867784	-3.57195
627626	Ptchd4	patched domain containing 4	0.598744	3.02007	2.79772	0.0101852	0.0867784	-2.8103
68693	Hnrnpul2	heterogeneous nuclear ribonucleoprotein U-like 2	-0.100598	8.76333	-2.74416	0.0101862	0.0867784	-3.81251
629595	Gm6988	predicted gene 6988	0.388883	3.72801	2.77597	0.0101907	0.0867784	-3.02928
22260	Nr1h2	nuclear receptor subfamily 1, group H, member 2	-0.169872	5.23327	-2.74385	0.0101939	0.0867784	-3.38336
18571	Pdcd6ip	programmed cell death 6 interacting protein	-0.110614	6.27778	-2.74358	0.0102006	0.0867784	-3.60169
53892	Ppm1d	protein phosphatase 1D magnesium-dependent, delta isoform	-0.175498	5.00363	-2.74355	0.0102014	0.0867784	-3.31502
171286	Slc12a8	solute carrier family 12 (potassium/chloride transporters), member 8	-0.755241	0.300836	-2.74335	0.0102063	0.0867784	-2.73601
27784	Commd8	COMM domain containing 8	0.156554	5.22419	2.74276	0.0102208	0.086849	-3.39426
110829	Lims1	LIM and senescent cell antigen-like domains 1	-0.1597	5.45375	-2.74212	0.0102368	0.0868937	-3.43502
73046	Glrx5	glutaredoxin 5	0.165675	5.45053	2.74205	0.0102383	0.0868937	-3.44114
12611	Cebpg	CCAAT/enhancer binding protein (C/EBP), gamma	-0.132051	6.12589	-2.74157	0.0102502	0.0869427	-3.5688
21937	Tnfrsf1a	tumor necrosis factor receptor superfamily, member 1a	-0.294978	3.27834	-2.74086	0.0102679	0.0870416	-2.90062
79196	Osbpl5	oxysterol binding protein-like 5	0.153848	5.75196	2.73983	0.0102936	0.08718	-3.50324
30057	Timm8b	translocase of inner mitochondrial membrane 8B	0.324031	4.47255	2.77765	0.0102966	0.08718	-3.21437
106014	Tafa5	TAFA chemokine like family member 5	0.20004	5.69283	2.75022	0.0103142	0.0872775	-3.50008
17242	Mdk	midkine	-0.30187	3.86679	-2.73801	0.0103389	0.0874338	-3.06732
54712	Plxnc1	plexin C1	0.297905	5.00723	2.78215	0.0103666	0.0876162	-3.33367
18008	Nes	nestin	-0.147807	6.49406	-2.73521	0.010409	0.0879052	-3.65217
76080	Ttpal	tocopherol (alpha) transfer protein-like	0.133291	5.65574	2.73505	0.0104132	0.0879052	-3.50369
23807	Arih2	ariadne RBR E3 ubiquitin protein ligase 2	-0.135746	5.74685	-2.73475	0.0104206	0.0879158	-3.52072
59029	Psmd14	proteasome (prosome, macropain) 26S subunit, non-ATPase, 14	0.143542	6.65214	2.73432	0.0104315	0.0879555	-3.68368
16391	Irf9	interferon regulatory factor 9	0.242513	4.12417	2.73396	0.0104406	0.087969	-3.13722
12390	Cav2	caveolin 2	-0.417671	3.26026	-2.74691	0.0104502	0.087969	-2.91785
108645	Mat2b	methionine adenosyltransferase II, beta	0.177533	5.12424	2.73352	0.0104517	0.087969	-3.40996
94061	Mrpl1	mitochondrial ribosomal protein L1	0.219104	3.75463	2.73281	0.0104697	0.0880679	-3.04378
104184	Blmh	bleomycin hydrolase	0.132802	6.12579	2.73092	0.0105175	0.0884183	-3.60487
280667	Adam1b	a disintegrin and metallopeptidase domain 1b	0.530416	1.51031	2.73055	0.010527	0.0884455	-2.68158
66904	Pccb	propionyl Coenzyme A carboxylase, beta polypeptide	0.153056	5.40799	2.73	0.010541	0.0885109	-3.45334
84094	Plvap	plasmalemma vesicle associated protein	0.762307	0.350503	2.72968	0.010549	0.0885257	-2.73579
100504285	Abhd12b	abhydrolase domain containing 12B	1.64753	-1.47085	2.73952	0.0106029	0.0889256	-3.06383
60611	Foxj2	forkhead box J2	-0.13799	5.98421	-2.72656	0.0106288	0.0890791	-3.5882
27176	Rpl7a	ribosomal protein L7A	0.137306	5.75686	2.72623	0.0106372	0.0890791	-3.54197
77032	Tstd3	thiosulfate sulfurtransferase (rhodanese)-like domain containing 3	0.338177	2.44487	2.72611	0.0106403	0.0890791	-2.77663
22658	Pcgf2	polycomb group ring finger 2	-0.110927	6.86216	-2.72588	0.0106463	0.0890791	-3.71476
30046	Zfp292	zinc finger protein 292	-0.144103	7.24383	-2.72676	0.0106621	0.0891583	-3.77139
71703	Armcx3	armadillo repeat containing, X-linked 3	-0.104686	6.1737	-2.725	0.0106689	0.0891627	-3.61873
74108	Parn	poly(A)-specific ribonuclease (deadenylation nuclease)	0.164727	5.15059	2.72326	0.0107137	0.0894437	-3.40183
69742	Tm2d2	TM2 domain containing 2	0.18355	5.33448	2.72321	0.0107151	0.0894437	-3.45939
67513	Faap20	Fanconi anemia core complex associated protein 20	-0.172824	4.83411	-2.72131	0.0107643	0.0898017	-3.34068
14430	Galt	galactose-1-phosphate uridyl transferase	0.328214	2.98949	2.71946	0.0108123	0.0901035	-2.8715
228598	Ebf4	early B cell factor 4	-0.290203	3.67367	-2.71943	0.0108132	0.0901035	-3.00023
246709	Rgs13	regulator of G-protein signaling 13	-1.05299	-0.889802	-2.71869	0.0108324	0.090211	-2.9366
338350	Acad12	acyl-Coenzyme A dehydrogenase family, member 12	0.632982	0.426304	2.71803	0.0108497	0.0902519	-2.72847
18813	Pa2g4	proliferation-associated 2G4	-0.10964	7.46154	-2.71789	0.0108533	0.0902519	-3.79694
100900	Hscb	HscB iron-sulfur cluster co-chaperone	0.430464	1.55525	2.71777	0.0108564	0.0902519	-2.70184
619287	Rtl4	retrotransposon Gag like 4	0.760033	0.113285	2.71746	0.0108646	0.0902671	-2.82085
18181	Nrf1	nuclear respiratory factor 1	-0.143242	5.35654	-2.7171	0.0108739	0.0902918	-3.47462
245886	Ankrd27	ankyrin repeat domain 27 (VPS9 domain)	0.135088	5.4681	2.71573	0.0109098	0.090537	-3.49903
20218	Khdrbs1	KH domain containing, RNA binding, signal transduction associated 1	-0.0927643	8.56192	-2.71437	0.0109458	0.0907821	-3.87169
71910	Plpp5	phospholipid phosphatase 5	0.25387	4.12358	2.71359	0.0109662	0.0908987	-3.16716
56323	Dnajb5	DnaJ heat shock protein family (Hsp40) member B5	0.122391	7.18981	2.71299	0.0109821	0.0909485	-3.78218
26943	Serinc3	serine incorporator 3	-0.10835	7.05352	-2.71288	0.010985	0.0909485	-3.76988
14867	Gstm6	glutathione S-transferase, mu 6	-1.0734	-0.310632	-2.71222	0.0110026	0.0910202	-2.92889
110082	Dnah5	dynein, axonemal, heavy chain 5	0.46639	1.0084	2.71175	0.0110151	0.0910202	-2.70657
100037278	Niban3	niban apoptosis regulator 3	0.437213	3.01915	2.71551	0.0110181	0.0910202	-2.89058
78658	Ncapd3	non-SMC condensin II complex, subunit D3	0.144797	5.13565	2.71159	0.0110194	0.0910202	-3.44272
225432	Rbm27	RNA binding motif protein 27	-0.141197	6.29569	-2.71064	0.0110444	0.0911739	-3.68208
382236	Brwd3	bromodomain and WD repeat domain containing 3	-0.159815	6.04078	-2.71	0.0110615	0.0912619	-3.65231
67264	Ndufb8	NADH:ubiquinone oxidoreductase subunit B8	0.22778	5.53022	2.73394	0.011069	0.0912712	-3.52196
245468	Pnma3	paraneoplastic antigen MA3	-0.30972	3.45233	-2.70891	0.0110907	0.0913539	-2.97312
50850	Spast	spastin	-0.110784	8.19627	-2.70886	0.0110919	0.0913539	-3.86745
13644	Efs	embryonal Fyn-associated substrate	-0.280138	3.85645	-2.70783	0.0111194	0.0915275	-3.0852
27373	Csnk1e	casein kinase 1, epsilon	-0.0970233	8.91872	-2.70717	0.0111372	0.0916208	-3.89949
214058	Megf11	multiple EGF-like-domains 11	0.149062	5.84558	2.70576	0.0111749	0.0918777	-3.60243
70556	Slc25a33	solute carrier family 25, member 33	0.223608	3.97906	2.70552	0.0111815	0.0918784	-3.15209
66126	Elof1	ELF1 homolog, elongation factor 1	0.240812	4.59023	2.70582	0.0111943	0.0919079	-3.33371
57259	Tob2	transducer of ERBB2, 2	-0.158287	5.32001	-2.70472	0.0112029	0.0919079	-3.49717
268663	Cdhr2	cadherin-related family member 2	-1.0139	-0.609777	-2.70445	0.0112102	0.0919079	-2.9432
26400	Map2k7	mitogen-activated protein kinase kinase 7	-0.126049	6.12456	-2.70422	0.0112163	0.0919079	-3.6525
14732	Gpam	glycerol-3-phosphate acyltransferase, mitochondrial	0.117909	6.58354	2.70402	0.0112218	0.0919079	-3.74134
22258	Usp4	ubiquitin specific peptidase 4 (proto-oncogene)	-0.0965213	7.25382	-2.70394	0.0112239	0.0919079	-3.81248
11303	Abca1	ATP-binding cassette, sub-family A (ABC1), member 1	-0.369126	5.45856	-2.79178	0.0112357	0.0919515	-3.45539
407785	Ndufs6	NADH:ubiquinone oxidoreductase core subunit S6	0.236253	4.16637	2.70304	0.0112483	0.0919831	-3.22766
232314	Ppp4r2	protein phosphatase 4, regulatory subunit 2	-0.107348	6.59116	-2.70288	0.0112525	0.0919831	-3.73631
66923	Pbrm1	polybromo 1	-0.108121	7.61147	-2.70259	0.0112606	0.0919958	-3.84743
20014	Rpn2	ribophorin II	-0.113215	7.07891	-2.70167	0.0112852	0.0921444	-3.79686
57257	Vav3	vav 3 oncogene	0.296505	3.78454	2.7012	0.0112982	0.0921974	-3.11339
56808	Cacna2d2	calcium channel, voltage-dependent, alpha 2/delta subunit 2	0.361904	5.47421	2.78454	0.0113547	0.0926049	-3.45683
432442	Akap7	A kinase (PRKA) anchor protein 7	0.197961	4.93794	2.69885	0.0113621	0.0926119	-3.4193
433256	Acsl5	acyl-CoA synthetase long-chain family member 5	0.227925	4.55356	2.69828	0.0113775	0.0926847	-3.32007
20643	Snrpe	small nuclear ribonucleoprotein E	0.261722	4.46744	2.70438	0.0114049	0.0928541	-3.31973
67072	Cdc37l1	cell division cycle 37-like 1	-0.123672	7.00216	-2.69617	0.0114353	0.0930489	-3.80498
231004	Samd11	sterile alpha motif domain containing 11	-0.956682	1.12338	-2.71582	0.0114692	0.0932519	-2.73294
21778	Tex9	testis expressed gene 9	0.33607	3.37092	2.69479	0.0114734	0.0932519	-3.00506
243197	Slc49a3	solute carrier family 49 member 3	1.081	-1.07904	2.69453	0.0114807	0.0932575	-3.03851
19281	Ptprt	protein tyrosine phosphatase, receptor type, T	0.328195	6.13899	2.78353	0.0115108	0.0934259	-3.60686
226351	Tmem185b	transmembrane protein 185B	0.300735	3.38869	2.6933	0.0115146	0.0934259	-3.0391
226139	Cox15	cytochrome c oxidase assembly protein 15	0.144107	5.27489	2.69252	0.0115361	0.0935207	-3.51569
237711	Eml6	echinoderm microtubule associated protein like 6	-0.213157	4.80258	-2.6924	0.0115394	0.0935207	-3.38086
100039532	Gm10029	predicted gene 10029	0.385989	2.81607	2.6914	0.0115672	0.0936602	-2.92978
20469	Sipa1	signal-induced proliferation associated gene 1	-0.320685	3.84341	-2.69341	0.0115698	0.0936602	-3.13541
71745	Cul2	cullin 2	0.111932	6.45655	2.69064	0.0115882	0.0937554	-3.75557
65247	Asb1	ankyrin repeat and SOCS box-containing 1	0.145147	5.68721	2.69024	0.0115994	0.0937925	-3.60566
16906	Lmnb1	lamin B1	-0.109205	7.9021	-2.68991	0.0116087	0.0938141	-3.89208
14886	Gtf2i	general transcription factor II I	-0.093035	8.52863	-2.68808	0.0116597	0.0941733	-3.92738
20648	Snta1	syntrophin, acidic 1	-0.279627	3.4798	-2.68765	0.0116715	0.0941835	-3.08256
100042149	Gm3696	predicted gene 3696	0.399014	2.10423	2.68746	0.011677	0.0941835	-2.8111
217030	Synrg	synergin, gamma	-0.11693	6.97939	-2.68732	0.0116809	0.0941835	-3.82538
108168114	Gm5451	predicted gene 5451	0.298376	3.62503	2.68598	0.0117184	0.0943961	-3.13546
78246	Phf23	PHD finger protein 23	-0.118371	5.92593	-2.68591	0.0117206	0.0943961	-3.66502
68036	Zfp706	zinc finger protein 706	0.108927	7.67096	2.68519	0.0117406	0.0944912	-3.88921
66164	Nip7	NIP7, nucleolar pre-rRNA processing protein	0.194946	5.21039	2.6848	0.0117516	0.0944912	-3.51821
19184	Psmc5	protease (prosome, macropain) 26S subunit, ATPase 5	-0.102079	6.69205	-2.68469	0.0117547	0.0944912	-3.79835
12294	Cacna2d3	calcium channel, voltage-dependent, alpha2/delta subunit 3	0.300268	4.97757	2.72019	0.011759	0.0944912	-3.38132
223752	Gramd4	GRAM domain containing 4	-0.110786	6.95718	-2.68375	0.0117814	0.0946177	-3.82781
80905	Polh	polymerase (DNA directed), eta (RAD 30 related)	-0.213357	3.87218	-2.68248	0.0118173	0.0948134	-3.15683
13494	Drg1	developmentally regulated GTP binding protein 1	0.117969	6.23913	2.68241	0.0118191	0.0948134	-3.73589
20909	Stx4a	syntaxin 4A (placental)	-0.210438	4.10704	-2.68051	0.0118732	0.0951935	-3.23379
12402	Cbl	Casitas B-lineage lymphoma	-0.13047	7.39849	-2.67984	0.0118921	0.0952912	-3.87955
18208	Ntn1	netrin 1	0.592637	2.05537	2.69198	0.0118994	0.0952956	-2.82628
210106	Tent4a	terminal nucleotidyltransferase 4A	-0.122307	6.62024	-2.6781	0.0119419	0.0955822	-3.79894
226182	Taf5	TATA-box binding protein associated factor 5	-0.201821	4.40083	-2.67717	0.0119683	0.0957396	-3.33049
243547	Grip2	glutamate receptor interacting protein 2	0.196461	5.68352	2.68672	0.0120121	0.0959564	-3.63888
381546	Ccdc24	coiled-coil domain containing 24	-0.208827	4.41935	-2.67563	0.0120125	0.0959564	-3.32676
29809	Rabgap1l	RAB GTPase activating protein 1-like	-0.096674	8.10746	-2.67552	0.0120157	0.0959564	-3.9348
100503068	Smim43	small integral membrane protein 43	1.54915	-1.51182	2.67613	0.0120261	0.0959859	-3.17319
627901	Gm14419	predicted gene 14419	0.454077	2.28263	2.67464	0.012041	0.0960092	-2.85565
56473	Fads2	fatty acid desaturase 2	0.102872	8.71109	2.67459	0.0120426	0.0960092	-3.96667
18597	Pdha1	pyruvate dehydrogenase E1 alpha 1	-0.110501	7.19398	-2.67351	0.0120738	0.0961894	-3.87269
237898	Usp32	ubiquitin specific peptidase 32	-0.103315	7.07579	-2.67327	0.0120807	0.0961894	-3.86823
12537	Cdk11b	cyclin-dependent kinase 11B	-0.1219	6.84646	-2.67295	0.01209	0.0961894	-3.82737
50875	Tmod3	tropomodulin 3	-0.129519	6.32327	-2.67287	0.0120923	0.0961894	-3.77032
68795	Ubr3	ubiquitin protein ligase E3 component n-recognin 3	-0.124688	7.84342	-2.67222	0.012111	0.0962811	-3.92904
118449	Synpo2	synaptopodin 2	0.487673	2.65715	2.67197	0.0121183	0.0962811	-2.82907
74137	Nuak2	NUAK family, SNF1-like kinase, 2	-0.385784	2.72575	-2.67142	0.0121342	0.0962811	-2.92622
67180	Yipf5	Yip1 domain family, member 5	0.162401	5.38838	2.67138	0.0121355	0.0962811	-3.59208
225339	Ammecr1l	AMME chromosomal region gene 1-like	0.11166	5.9182	2.67118	0.0121411	0.0962811	-3.69378
209773	Dennd2a	DENN domain containing 2A	0.184697	4.86293	2.67107	0.0121445	0.0962811	-3.45052
74776	Ppa2	pyrophosphatase (inorganic) 2	0.210215	4.29615	2.67034	0.0121656	0.0963947	-3.32882
380768	Ccdc177	coiled-coil domain containing 177	0.15189	5.48358	2.6698	0.0121812	0.0964645	-3.623
26561	Mmp23	matrix metallopeptidase 23	0.298247	2.7249	2.66914	0.0122005	0.0965637	-2.96282
11983	Atpif1	ATPase inhibitory factor 1	0.224652	7.01256	2.72857	0.0122198	0.0966432	-3.81777
20807	Srf	serum response factor	-0.127531	6.13374	-2.66833	0.0122242	0.0966432	-3.74176
21371	Tbca	tubulin cofactor A	0.349043	5.55976	2.74967	0.0122921	0.0971086	-3.56429
68197	Ndufc2	NADH:ubiquinone oxidoreductase subunit C2	0.191169	5.82703	2.67808	0.0122967	0.0971086	-3.69148
67467	Gpalpp1	GPALPP motifs containing 1	-0.11634	5.86948	-2.66528	0.0123136	0.0971877	-3.70342
100310872	Dynlt1a	dynein light chain Tctex-type 1A	0.219326	4.65561	2.66396	0.0123524	0.0973969	-3.43593
668166	Zxdb	zinc finger, X-linked, duplicated B	-0.20211	4.26085	-2.66371	0.0123598	0.0973969	-3.31214
103742	Mien1	migration and invasion enhancer 1	0.224428	5.08869	2.67536	0.0123607	0.0973969	-3.54583
66881	Pcyox1	prenylcysteine oxidase 1	0.103261	6.81547	2.66274	0.0123885	0.097562	-3.86261
12823	Col19a1	collagen, type XIX, alpha 1	-0.474377	3.34215	-2.69895	0.0124129	0.0977001	-3.07284
270802	Kics2	KICSTOR subunit 2	-0.238483	3.70676	-2.66148	0.0124258	0.0977476	-3.17281
68082	Dusp19	dual specificity phosphatase 19	0.279679	3.46672	2.661	0.0124403	0.0978068	-3.15007
20661	Sort1	sortilin 1	-0.109481	7.88582	-2.6607	0.0124489	0.097821	-3.9573
108954	Ppp1r15b	protein phosphatase 1, regulatory subunit 15B	-0.124041	6.77423	-2.65913	0.0124957	0.0981337	-3.85794
217944	Rapgef5	Rap guanine nucleotide exchange factor (GEF) 5	0.140316	6.7785	2.65879	0.0125058	0.0981594	-3.87524
210105	Zfp719	zinc finger protein 719	0.164531	4.44649	2.65731	0.0125502	0.098359	-3.3907
18974	Pole2	polymerase (DNA directed), epsilon 2 (p59 subunit)	0.51205	1.63301	2.65731	0.0125503	0.098359	-2.82083
22720	Zfp62	zinc finger protein 62	-0.162725	6.03585	-2.65725	0.0125521	0.098359	-3.75647
68185	Coa4	cytochrome c oxidase assembly factor 4	0.588438	0.781011	2.6562	0.0125833	0.0985496	-2.81278
225724	Mapk4	mitogen-activated protein kinase 4	-0.153975	5.35697	-2.65517	0.0126145	0.0987326	-3.59869
29873	Cspg5	chondroitin sulfate proteoglycan 5	-0.131793	7.11591	-2.65484	0.0126243	0.0987326	-3.90763
12062	Bdkrb2	bradykinin receptor, beta 2	-0.927227	-0.0743047	-2.65473	0.0126275	0.0987326	-2.95059
71405	Fam83c	family with sequence similarity 83, member C	1.10492	-0.970588	2.6544	0.0126376	0.0987568	-3.14144
231872	Aimp2	aminoacyl tRNA synthetase complex-interacting multifunctional protein 2	0.180874	4.91872	2.65385	0.0126541	0.0988237	-3.51256
73332	Ccdc30	coiled-coil domain containing 30	0.310198	3.21367	2.65365	0.0126601	0.0988237	-3.10027
105727	Slc38a1	solute carrier family 38, member 1	-0.138904	8.83485	-2.66371	0.0126889	0.0989941	-4.0095
15980	Ifngr2	interferon gamma receptor 2	-0.124665	6.50301	-2.6521	0.0127071	0.0990324	-3.83402
286942	Kif19a	kinesin family member 19A	0.772796	-0.218678	2.65208	0.0127077	0.0990324	-2.90848
67878	Tmem33	transmembrane protein 33	0.108703	6.93919	2.65146	0.0127264	0.0991236	-3.90342
216505	Pik3ip1	phosphoinositide-3-kinase interacting protein 1	0.26797	4.05291	2.64871	0.01281	0.09972	-3.31214
72102	Dusp11	dual specificity phosphatase 11 (RNA/RNP complex 1-interacting)	-0.127903	6.94956	-2.64838	0.0128203	0.0997453	-3.90544
22701	Zfp41	zinc finger protein 41	0.113189	6.31807	2.64778	0.0128384	0.0998155	-3.82788
74256	Cyld	CYLD lysine 63 deubiquitinase	0.12688	5.34547	2.64755	0.0128457	0.0998155	-3.62898
108156	Mthfd1	methylenetetrahydrofolate dehydrogenase (NADP+ dependent), methenyltetrahydrofolate cyclohydrolase, formyltetrahydrofolate synthase	-0.141361	5.37015	-2.64737	0.0128511	0.0998155	-3.62456
101055915	Gm14438	predicted gene 14438	0.338073	3.45614	2.64703	0.0128617	0.0998155	-3.16059
12505	Cd44	CD44 antigen	-0.420108	2.81048	-2.64693	0.0128644	0.0998155	-3.00964
93877	Pcdhb6	protocadherin beta 6	0.31355	2.58625	2.64666	0.0128728	0.0998258	-2.99024
67279	Med31	mediator complex subunit 31	0.375976	2.84523	2.64624	0.0128858	0.0998718	-3.0584
67285	Cwc27	CWC27 spliceosome-associated protein	-0.210371	4.52777	-2.64589	0.0128964	0.0998996	-3.40469
56220	Zfp386	zinc finger protein 386 (Kruppel-like)	0.172692	5.0245	2.64466	0.0129345	0.10014	-3.56839
12751	Tpp1	tripeptidyl peptidase I	-0.250662	4.26519	-2.64287	0.0129896	0.100512	-3.36313
57440	Ehd3	EH-domain containing 3	0.166664	5.17764	2.64169	0.0130261	0.100739	-3.59559
18667	Pgr	progesterone receptor	0.328411	2.52716	2.6404	0.0130662	0.100947	-2.9856
105670	Rcbtb2	regulator of chromosome condensation (RCC1) and BTB (POZ) domain containing protein 2	0.128317	5.76071	2.64036	0.0130672	0.100947	-3.73091
12831	Col5a1	collagen, type V, alpha 1	0.439188	4.27357	2.71154	0.0130945	0.101103	-3.34935
71564	Izumo4	IZUMO family member 4	0.343204	3.70285	2.64563	0.0131136	0.101195	-3.20996
231287	Atp10d	ATPase, class V, type 10D	-0.397724	2.3218	-2.63852	0.0131245	0.101225	-2.96446
209478	Tbc1d12	TBC1D12: TBC1 domain family, member 12	-0.157594	5.32401	-2.63823	0.0131337	0.101241	-3.64251
72354	Ttc4	tetratricopeptide repeat domain 4	0.162872	5.59733	2.6372	0.0131659	0.101418	-3.70396
67945	Rpl41	ribosomal protein L41	0.241605	6.21732	2.6944	0.013171	0.101418	-3.80145
671641	Rps12-ps24	ribosomal protein S12, pseudogene 24	0.390581	2.92401	2.63782	0.0131812	0.101442	-3.08995
20111	Rps6ka1	ribosomal protein S6 kinase polypeptide 1	-0.195952	4.35581	-2.6355	0.0132193	0.101656	-3.39084
67557	Larp6	La ribonucleoprotein 6, translational regulator	0.263523	3.69999	2.63494	0.0132368	0.101656	-3.21552
20361	Sema7a	sema domain, immunoglobulin domain (Ig), and GPI membrane anchor, (semaphorin) 7A	-0.172559	7.94352	-2.66912	0.0132386	0.101656	-3.986
11931	Atp1b1	ATPase, Na+/K+ transporting, beta 1 polypeptide	-0.127205	8.53053	-2.63471	0.013244	0.101656	-4.04481
241118	Asic4	acid-sensing (proton-gated) ion channel family member 4	0.667605	1.61513	2.65018	0.0132448	0.101656	-2.87671
317717	Sec22a	SEC22 homolog A, vesicle trafficking protein	0.237686	3.73279	2.63392	0.013269	0.101787	-3.27034
11307	Abcg1	ATP binding cassette subfamily G member 1	-0.248181	3.38222	-2.63366	0.0132771	0.101793	-3.1614
74238	Mterf2	mitochondrial transcription termination factor 2	0.338083	2.90082	2.63336	0.0132866	0.101811	-3.04206
67830	Rer1	retention in endoplasmic reticulum sorting receptor 1	0.122909	5.73261	2.63204	0.0133285	0.102031	-3.74784
240843	Brinp2	bone morphogenic protein/retinoic acid inducible neural-specific 2	0.14889	6.04467	2.63151	0.0133452	0.102031	-3.81027
22063	Trpc1	transient receptor potential cation channel, subfamily C, member 1	-0.15514	5.1932	-2.63139	0.0133491	0.102031	-3.62635
69928	Cenps	centromere protein S	0.338521	2.2753	2.6312	0.0133549	0.102031	-2.95218
216739	Acsl6	acyl-CoA synthetase long-chain family member 6	0.112069	6.50321	2.63116	0.0133563	0.102031	-3.8858
66566	Ntpcr	nucleoside-triphosphatase, cancer-related	0.293254	3.53825	2.6311	0.0133584	0.102031	-3.19136
320858	L3mbtl4	L3MBTL4 histone methyl-lysine binding protein	0.373544	2.44665	2.63067	0.0133718	0.102079	-2.97299
12291	Cacna1g	calcium channel, voltage-dependent, T type, alpha 1G subunit	0.186543	5.67926	2.63905	0.0134018	0.102253	-3.76503
76687	Spcs3	signal peptidase complex subunit 3 homolog (S. cerevisiae)	-0.130577	5.70771	-2.62849	0.0134412	0.102498	-3.75415
84004	Mcam	melanoma cell adhesion molecule	-0.465961	4.46808	-2.70632	0.0134938	0.102844	-3.37223
140709	Col26a1	collagen, type XXVI, alpha 1	-0.394814	3.44517	-2.63704	0.0135156	0.102903	-3.15147
66320	Tmem208	transmembrane protein 208	0.264338	4.03736	2.62596	0.0135221	0.102903	-3.35556
69288	Rhobtb1	Rho-related BTB domain containing 1	-0.175338	4.68873	-2.62593	0.0135233	0.102903	-3.49761
13190	Dct	dopachrome tautomerase	-1.24239	-0.567021	-2.63572	0.0135576	0.103018	-2.9943
107823	Nsd2	nuclear receptor binding SET domain protein 2	-0.0867064	8.66089	-2.62481	0.0135591	0.103018	-4.0746
66674	Spryd7	SPRY domain containing 7	0.189998	5.2114	2.62446	0.0135705	0.103018	-3.66375
11568	Aebp1	AE binding protein 1	-0.504584	1.94828	-2.62444	0.013571	0.103018	-2.90743
67590	Tctn3	tectonic family member 3	0.242564	4.00415	2.62433	0.0135747	0.103018	-3.35126
15168	Hcn3	hyperpolarization-activated, cyclic nucleotide-gated K+ 3	0.130161	5.93119	2.62377	0.0135926	0.103099	-3.79546
17965	Nbl1	NBL1, DAN family BMP antagonist	-0.266569	4.27662	-2.62299	0.0136179	0.103236	-3.38817
232164	Paip2b	poly(A) binding protein interacting protein 2B	0.105891	6.87123	2.62189	0.0136535	0.10345	-3.95584
320869	Spata33	spermatogenesis associated 33	0.479663	1.72646	2.62155	0.0136644	0.103478	-2.89931
233315	Mtmr10	myotubularin related protein 10	0.23956	3.47103	2.61966	0.0137257	0.103887	-3.22468
14314	Fstl1	follistatin-like 1	-0.189987	6.53729	-2.64621	0.0137373	0.103919	-3.88392
15568	Elavl1	ELAV (embryonic lethal, abnormal vision)-like 1 (Hu antigen R)	-0.129709	6.99747	-2.61827	0.0137711	0.104068	-3.96639
11569	Aebp2	AE binding protein 2	-0.149048	5.60076	-2.61826	0.0137716	0.104068	-3.75147
75475	Oplah	5-oxoprolinase (ATP-hydrolysing)	-0.2393	3.46414	-2.61759	0.0137933	0.104087	-3.23592
329152	Hecw2	HECT, C2 and WW domain containing E3 ubiquitin protein ligase 2	-0.202523	5.41939	-2.62698	0.0137959	0.104087	-3.71263
108098	Med21	mediator complex subunit 21	0.300496	3.43628	2.6175	0.0137962	0.104087	-3.22975
66925	Sdhd	succinate dehydrogenase complex, subunit D, integral membrane protein	0.150829	5.74013	2.61702	0.013812	0.104151	-3.7777
269344	Ell3	elongation factor RNA polymerase II-like 3	0.602923	1.20627	2.61564	0.0138572	0.104437	-2.8848
230917	Tmem201	transmembrane protein 201	0.114469	6.43051	2.61536	0.0138664	0.10445	-3.90245
94185	Tnfrsf21	tumor necrosis factor receptor superfamily, member 21	0.115883	6.58656	2.61448	0.0138954	0.104613	-3.92769
74319	Mettl23	methyltransferase like 23	0.266846	3.41216	2.61388	0.013915	0.104706	-3.21543
18508	Pax6	paired box 6	-0.224621	3.94979	-2.61306	0.0139422	0.10485	-3.34815
115489150	Gm14681	predicted gene 14681	0.150927	5.80283	2.61285	0.013949	0.10485	-3.79519
18220	Nucb1	nucleobindin 1	-0.138342	6.03593	-2.61173	0.0139861	0.105073	-3.83823
12289	Cacna1d	calcium channel, voltage-dependent, L type, alpha 1D subunit	0.276699	6.24125	2.68231	0.0140017	0.105096	-3.82171
66234	Msmo1	methylsterol monoxygenase 1	0.177399	7.10005	2.64105	0.0140039	0.105096	-3.98124
16599	Klf3	Kruppel-like factor 3 (basic)	-0.160371	5.77905	-2.61094	0.0140125	0.105105	-3.76157
403174	Msantd1	Myb/SANT-like DNA-binding domain containing 1	-0.413107	2.22962	-2.61023	0.0140359	0.105217	-2.99307
216560	Wdpcp	WD repeat containing planar cell polarity effector	0.371881	2.46465	2.61004	0.0140422	0.105217	-3.01193
19049	Ppp1r1b	protein phosphatase 1, regulatory inhibitor subunit 1B	0.476386	2.67941	2.61723	0.0140627	0.105291	-3.0501
71779	Marchf8	membrane associated ring-CH-type finger 8	0.107734	6.88264	2.6093	0.0140669	0.105291	-3.98606
68736	Tyw5	tRNA-yW synthesizing protein 5	0.358368	2.85442	2.60748	0.0141275	0.105668	-3.10163
66271	Tmem126a	transmembrane protein 126A	0.246086	4.04523	2.60721	0.0141366	0.105668	-3.41025
218214	Kdm1b	lysine (K)-specific demethylase 1B	0.1457	5.67006	2.60712	0.0141397	0.105668	-3.80396
260305	Nphp4	nephronophthisis 4 (juvenile) homolog (human)	-0.20367	3.81478	-2.60664	0.0141556	0.105731	-3.30857
22121	Rpl13a	ribosomal protein L13A	0.230967	7.41932	2.67339	0.0141998	0.106006	-3.98634
20316	Sdf2	stromal cell derived factor 2	0.193402	4.76015	2.60416	0.0142391	0.106243	-3.5723
66793	Clxn	calaxin	0.441393	2.06141	2.60393	0.0142467	0.106244	-2.98571
218518	Marveld2	MARVEL (membrane-associating) domain containing 2	-0.973357	-0.867109	-2.60366	0.0142557	0.106255	-3.11338
240121	Fsd1	fibronectin type 3 and SPRY domain-containing protein	-0.1224	6.42779	-2.60265	0.0142898	0.106454	-3.93227
27404	Abca8b	ATP-binding cassette, sub-family A (ABC1), member 8b	0.38032	2.29266	2.60225	0.0143033	0.106499	-3.01947
12123	Hrk	harakiri, BCL2 interacting protein (contains only BH3 domain)	0.204905	6.5979	2.64032	0.0143132	0.106516	-3.91924
73192	Xpot	exportin, tRNA (nuclear export receptor for tRNAs)	-0.123837	6.85391	-2.60092	0.0143485	0.106723	-3.99765
66176	Nat9	N-acetyltransferase 9 (GCN5-related, putative)	0.334235	2.77208	2.59936	0.0144014	0.107038	-3.07984
20689	Sall3	spalt like transcription factor 3	0.366932	4.03333	2.62961	0.0144059	0.107038	-3.35782
252966	Cables2	CDK5 and Abl enzyme substrate 2	-0.156844	5.92019	-2.5987	0.014424	0.107063	-3.85476
238988	Erc2	ELKS/RAB6-interacting/CAST family member 2	0.0944854	7.39598	2.59869	0.0144243	0.107063	-4.05931
109711	Actn1	actinin, alpha 1	-0.182283	6.1169	-2.61138	0.0144393	0.107118	-3.87125
319719	Simc1	SUMO-interacting motifs containing 1	-0.139103	5.63707	-2.59783	0.0144535	0.107141	-3.80621
18951	Septin5	septin 5	0.0945539	8.69214	2.59771	0.0144576	0.107141	-4.13363
99375	Cul4a	cullin 4A	0.102317	6.70249	2.59693	0.0144844	0.107284	-3.99034
192734	Lrrc75b	leucine rich repeat containing 75B	0.141065	6.16794	2.59644	0.014501	0.107345	-3.91206
60510	Syt9	synaptotagmin IX	-0.214262	4.12189	-2.59589	0.0145199	0.107345	-3.45428
100042165	Thoc2l	THO complex subunit 2-like	-0.17168	5.49489	-2.59584	0.0145217	0.107345	-3.7781
406220	Krt77	keratin 77	1.14054	-1.10797	2.59556	0.0145314	0.107345	-3.16129
71807	Tars2	threonyl-tRNA synthetase 2, mitochondrial (putative)	0.173931	5.06149	2.59518	0.0145443	0.107345	-3.67617
227231	Cps1	carbamoyl-phosphate synthetase 1	1.10898	-0.58323	2.59802	0.0145498	0.107345	-3.02038
66489	Rpl35	ribosomal protein L35	0.337191	3.20928	2.595	0.0145504	0.107345	-3.25024
106618	Wdr90	WD repeat domain 90	-0.220867	4.95795	-2.59797	0.0145531	0.107345	-3.6312
74287	Kcmf1	potassium channel modulatory factor 1	-0.110441	6.38741	-2.59312	0.0146152	0.107743	-3.94971
319387	Adgrl3	adhesion G protein-coupled receptor L3	-0.118773	8.07808	-2.59274	0.0146283	0.107743	-4.11926
244810	AW551984	expressed sequence AW551984	0.58051	2.1	2.60678	0.0146298	0.107743	-3.00373
381738	Drc1	dynein regulatory complex subunit 1	-0.343778	2.60566	-2.59229	0.0146436	0.107743	-3.08668
331374	Dgkk	diacylglycerol kinase kappa	-0.664551	0.769552	-2.59226	0.0146449	0.107743	-2.93168
52838	Dnlz	DNL-type zinc finger	0.136802	5.04571	2.5919	0.0146574	0.107779	-3.66223
223881	Rnd1	Rho family GTPase 1	0.198507	4.7491	2.59095	0.0146903	0.107964	-3.62434
208820	Triqk	triple QxxK/R motif containing	0.459706	1.90233	2.59036	0.0147106	0.108002	-2.98563
73296	Rhobtb3	Rho-related BTB domain containing 3	-0.121509	6.65788	-2.59036	0.0147107	0.108002	-3.9907
68691	Kansl1l	KAT8 regulatory NSL complex subunit 1-like	-0.19063	4.82965	-2.58974	0.0147323	0.108105	-3.64814
14924	Magi1	membrane associated guanylate kinase, WW and PDZ domain containing 1	0.132486	6.9716	2.58926	0.0147489	0.108171	-4.0314
18616	Peg3	paternally expressed 3	-0.316271	6.9637	-2.68082	0.014778	0.108328	-3.95532
233489	Picalm	phosphatidylinositol binding clathrin assembly protein	-0.0949553	8.38375	-2.58787	0.0147972	0.108394	-4.144
71876	Cenpu	centromere protein U	0.49545	1.21227	2.58773	0.0148021	0.108394	-2.93413
80334	Kcnip4	Kv channel interacting protein 4	-0.306404	3.32652	-2.58721	0.0148263	0.108502	-3.34884
12448	Ccne2	cyclin E2	0.461043	1.65978	2.58687	0.0148322	0.108502	-2.96543
118568281	LOC118568281	-	0.362538	3.19593	2.59082	0.014865	0.108686	-3.25371
140559	Igsf8	immunoglobulin superfamily, member 8	-0.127235	6.64831	-2.5848	0.0149049	0.108922	-4.00144
56873	Lmbr1	limb region 1	0.130219	5.56817	2.58417	0.0149267	0.109025	-3.82275
13202	Ddt	D-dopachrome tautomerase	0.276497	3.30363	2.58371	0.0149432	0.109089	-3.26548
53375	Mtx2	metaxin 2	0.150021	5.32987	2.58315	0.0149626	0.109146	-3.77288
232878	Zscan22	zinc finger and SCAN domain containing 22	0.203643	3.68089	2.58295	0.0149698	0.109146	-3.34633
83815	Cenpq	centromere protein Q	0.31916	2.39138	2.58283	0.0149741	0.109146	-3.06775
100503572	Bbip1	BBSome interacting protein 1	0.204435	5.66734	2.60084	0.0150017	0.109291	-3.83901
69090	Ascc1	activating signal cointegrator 1 complex subunit 1	0.163269	4.63283	2.58114	0.0150338	0.109366	-3.60324
208117	Aph1b	aph1 homolog B, gamma secretase subunit	0.113197	6.07045	2.58085	0.0150442	0.109366	-3.93429
56297	Arl6	ADP-ribosylation factor-like 6	0.227216	3.71457	2.58062	0.0150523	0.109366	-3.36925
16590	Kit	KIT proto-oncogene receptor tyrosine kinase	0.188491	5.45003	2.58258	0.0150523	0.109366	-3.79327
26913	Gprin1	G protein-regulated inducer of neurite outgrowth 1	0.103979	8.44848	2.58054	0.015055	0.109366	-4.16168
66810	Rbm22	RNA binding motif protein 22	-0.120277	6.10214	-2.58045	0.0150581	0.109366	-3.93342
12972	Cryz	crystallin, zeta	0.401638	2.26501	2.57951	0.0150917	0.109545	-3.04219
66537	Pomp	proteasome maturation protein	0.131554	6.19072	2.5793	0.015099	0.109545	-3.95267
27984	Efhd2	EF hand domain containing 2	-0.18528	5.05795	-2.57911	0.015106	0.109545	-3.71243
69666	Psmg4	proteasome (prosome, macropain) assembly chaperone 4	0.314304	2.81246	2.57888	0.015114	0.109548	-3.16842
20511	Slc1a2	solute carrier family 1 (glial high affinity glutamate transporter), member 2	-0.258039	7.3154	-2.65599	0.0151328	0.109628	-4.01818
78618	Acap2	ArfGAP with coiled-coil, ankyrin repeat and PH domains 2	-0.185316	6.38181	-2.59952	0.0151638	0.109796	-3.96405
30795	Fkbp3	FK506 binding protein 3	0.153475	5.94994	2.57726	0.0151719	0.109799	-3.91047
16573	Kif5b	kinesin family member 5B	-0.105359	8.1777	-2.57602	0.0152162	0.10989	-4.15655
226744	Cnst	consortin, connexin sorting protein	-0.13771	5.9628	-2.57569	0.015228	0.10989	-3.90793
11886	Asah1	N-acylsphingosine amidohydrolase 1	0.181685	4.58973	2.57557	0.0152323	0.10989	-3.60049
192678	Rassf3	Ras association (RalGDS/AF-6) domain family member 3	-0.296253	3.58761	-2.57544	0.015237	0.10989	-3.29548
67795	Rnls	renalase, FAD-dependent amine oxidase	1.26156	-1.23678	2.57534	0.0152406	0.10989	-3.24503
100036521	Umad1	UMAP1-MVP12 associated (UMA) domain containing 1	-0.185542	4.24595	-2.57531	0.0152417	0.10989	-3.51096
208846	Daam1	dishevelled associated activator of morphogenesis 1	-0.0991313	8.46241	-2.57515	0.0152473	0.10989	-4.17355
66190	Acer3	alkaline ceramidase 3	0.437024	2.246	2.57479	0.0152604	0.10989	-3.049
20116	Rps8	ribosomal protein S8	0.133099	5.75965	2.57475	0.0152616	0.10989	-3.87498
19357	Rad21	RAD21 cohesin complex component	-0.0918528	7.80846	-2.57474	0.0152619	0.10989	-4.13791
68750	Rreb1	ras responsive element binding protein 1	0.363841	2.0962	2.57413	0.0152839	0.109938	-3.08192
11441	Chrna7	cholinergic receptor, nicotinic, alpha polypeptide 7	-0.233842	4.64314	-2.5757	0.0152841	0.109938	-3.60932
66647	Nsmce3	NSE3 homolog, SMC5-SMC6 complex component	-0.178282	4.33607	-2.57336	0.0153116	0.110081	-3.5241
209212	Osgin2	oxidative stress induced growth inhibitor family member 2	-0.179907	4.34783	-2.57287	0.0153293	0.110107	-3.53414
69981	Tmem30a	transmembrane protein 30A	-0.105277	7.59221	-2.57242	0.0153456	0.110107	-4.1275
12616	Cenpb	centromere protein B	0.088427	7.56145	2.57233	0.0153487	0.110107	-4.12389
67767	Jagn1	jagunal homolog 1	0.182151	4.51781	2.57229	0.0153503	0.110107	-3.59162
13641	Efnb1	ephrin B1	-0.135343	6.38592	-2.57196	0.0153619	0.110107	-3.99815
74533	Gzf1	GDNF-inducible zinc finger protein 1	0.137962	5.06693	2.57181	0.0153677	0.110107	-3.71789
20324	Cavin2	caveolae associated 2	-0.563118	1.51707	-2.57175	0.0153696	0.110107	-2.97907
67231	Tbc1d20	TBC1 domain family, member 20	-0.120793	6.07709	-2.57073	0.0154066	0.110317	-3.94056
50755	Fbh1	F-box DNA helicase 1	0.12452	6.12183	2.57051	0.0154146	0.110319	-3.94567
74998	Rab11fip2	RAB11 family interacting protein 2 (class I)	0.106183	6.48886	2.56907	0.0154669	0.110637	-4.0223
230085	Phf24	PHD finger protein 24	0.12564	6.99718	2.56826	0.0154962	0.110791	-4.08441
19713	Ret	ret proto-oncogene	-0.483479	1.60464	-2.56785	0.0155112	0.110842	-2.99984
18641	Pfkl	phosphofructokinase, liver, B-type	0.135412	6.15996	2.56743	0.0155267	0.110888	-3.96862
109241	Mbd5	methyl-CpG binding domain protein 5	-0.121328	6.21823	-2.56677	0.0155505	0.110888	-3.9813
212627	Prpsap2	phosphoribosyl pyrophosphate synthetase-associated protein 2	0.20771	4.71588	2.5667	0.0155531	0.110888	-3.65484
20823	Ssb	small RNA binding exonuclease protection factor La	-0.101578	7.39411	-2.56643	0.0155631	0.110888	-4.12585
12727	Clcn4	chloride channel, voltage-sensitive 4	0.0820978	8.39894	2.56643	0.0155632	0.110888	-4.18982
14389	Gab2	growth factor receptor bound protein 2-associated protein 2	-0.12202	6.20717	-2.56639	0.0155645	0.110888	-3.97493
14172	Fgf18	fibroblast growth factor 18	0.471975	2.06161	2.56543	0.0155998	0.111049	-3.02589
13823	Epb41l3	erythrocyte membrane protein band 4.1 like 3	-0.110111	6.63089	-2.565	0.0156155	0.111049	-4.0294
216805	Flcn	folliculin	-0.129638	5.69874	-2.56493	0.015618	0.111049	-3.88215
210992	Lpcat1	lysophosphatidylcholine acyltransferase 1	-0.102182	6.94724	-2.56492	0.0156184	0.111049	-4.07968
268980	Strn	striatin, calmodulin binding protein	-0.123754	6.20664	-2.56467	0.0156275	0.111059	-3.98092
226551	Suco	SUN domain containing ossification factor	-0.129082	6.03225	-2.56366	0.0156648	0.111268	-3.95828
[truncated: 12,200 more rows]

## Sheet: Kat6b+– ALC vs  Kat6b++ Veh
GeneID	Symbol	Full_name_from_nomenclature_authority	logFC	AveExpr	t	P.Value	adj.P.Val	B
71685	Galnt14	polypeptide N-acetylgalactosaminyltransferase 14	1.09898	4.05919	14.825	2.87356e-15	3.16092e-11	24.5547
243312	Elfn1	leucine rich repeat and fibronectin type III, extracellular 1	1.34761	4.35544	14.5796	4.45232e-15	3.16092e-11	24.2456
68070	Pdzd2	PDZ domain containing 2	1.23333	4.44033	13.7053	2.22057e-14	1.051e-10	22.7465
66259	Camk2n1	calcium/calmodulin-dependent protein kinase II inhibitor 1	0.911767	6.06803	13.2245	1.8631e-13	6.49972e-10	20.7824
12767	Cxcr4	chemokine (C-X-C motif) receptor 4	1.22766	4.28391	12.5545	2.2888e-13	6.49972e-10	20.469
16658	Mafb	MAF bZIP transcription factor B	0.99138	5.38964	12.6701	4.78836e-13	1.07266e-09	19.8589
26557	Homer2	homer scaffolding protein 2	0.497793	6.27932	12.093	5.28812e-13	1.07266e-09	19.6583
16010	Igfbp4	insulin-like growth factor binding protein 4	1.5211	5.04425	13.7301	6.56864e-13	1.16585e-09	19.5995
67703	Kirrel3	kirre like nephrin family adhesion molecule 3	0.897452	5.85497	11.7876	4.75153e-12	5.10371e-09	17.5878
239556	Cacna1i	calcium channel, voltage-dependent, alpha 1I subunit	-0.794359	5.23949	-11.045	4.86036e-12	5.10371e-09	17.5163
67760	Slc38a2	solute carrier family 38, member 2	-0.494065	8.59314	-11.1303	4.03721e-12	5.10371e-09	17.4974
101809	Spred3	sprouty-related EVH1 domain containing 3	0.590843	6.45182	11.0438	4.87355e-12	5.10371e-09	17.4168
12293	Cacna2d1	calcium channel, voltage-dependent, alpha2/delta subunit 1	-0.493264	8.3145	-11.0291	5.03218e-12	5.10371e-09	17.2823
231605	Galnt9	polypeptide N-acetylgalactosaminyltransferase 9	1.07726	4.72018	11.3771	7.1433e-12	6.33923e-09	17.202
244867	Arhgap20	Rho GTPase activating protein 20	-0.748738	7.42295	-11.8103	6.47839e-12	6.13245e-09	17.2009
219257	Pcdh20	protocadherin 20	-0.744181	5.02479	-10.8217	7.93226e-12	6.6253e-09	17.0389
18030	Nfil3	nuclear factor, interleukin 3, regulated	-0.498012	5.73233	-10.7905	8.49829e-12	6.70374e-09	16.9193
69068	Tcim	transcriptional and immune response regulator	-2.19681	2.43362	-11.3587	2.46803e-12	3.89373e-09	16.7289
70357	Kcnip1	Kv channel-interacting protein 1	0.978994	4.41482	10.5203	1.55146e-11	1.15943e-08	16.385
75599	Pcdh1	protocadherin 1	0.454047	7.24421	10.3752	2.1519e-11	1.52774e-08	15.8595
71306	Mfap3l	microfibrillar-associated protein 3-like	-0.852312	4.90194	-10.2526	3.49055e-11	2.25283e-08	15.5914
104156	Etv5	ets variant 5	0.905118	6.23534	11.2685	4.1145e-11	2.49134e-08	15.4719
238384	Slc24a4	solute carrier family 24 (sodium/potassium/calcium exchanger), member 4	-1.1904	2.86825	-10.2672	2.75033e-11	1.85962e-08	15.4242
17196	Mbp	myelin basic protein	0.860429	4.27296	10.0341	4.69261e-11	2.66521e-08	15.3004
12064	Bdnf	brain derived neurotrophic factor	-0.975145	3.37077	-10.0811	4.21101e-11	2.49134e-08	15.2303
20393	Sgk1	serum/glucocorticoid regulated kinase 1	-0.5508	5.81301	-9.99573	5.12729e-11	2.69638e-08	15.1092
79221	Hdac9	histone deacetylase 9	-0.480333	6.83072	-10.0111	4.94882e-11	2.69638e-08	15.049
627191	Syndig1l	synapse differentiation inducing 1 like	1.16912	3.27487	9.95932	5.57818e-11	2.82874e-08	14.9097
24066	Spry4	sprouty RTK signaling antagonist 4	1.13337	4.3205	10.1085	1.06536e-10	5.04237e-08	14.545
16519	Kcnj3	potassium inwardly-rectifying channel, subfamily J, member 3	-0.511016	6.01893	-9.70394	1.01231e-10	4.95648e-08	14.3971
381310	Stum	mechanosensory transduction mediator	0.9352	5.99775	10.7968	1.35036e-10	6.1851e-08	14.3167
211770	Trib1	tribbles pseudokinase 1	-0.841796	4.31844	-9.43288	1.92348e-10	8.2762e-08	13.9201
19272	Ptprk	protein tyrosine phosphatase, receptor type, K	-0.751517	8.0635	-10.7208	1.79605e-10	7.9694e-08	13.9056
214240	Disp2	dispatched RND tramsporter family member 2	0.383649	7.46828	9.35713	2.30535e-10	9.62753e-08	13.4486
12778	Ackr3	atypical chemokine receptor 3	1.13892	3.40602	9.08471	4.79533e-10	1.84024e-07	12.9948
68166	Spire1	spire type actin nucleation factor 1	-0.36764	7.79638	-9.16144	3.69351e-10	1.4984e-07	12.9558
108030	Lin7a	lin-7 homolog A, crumbs cell polarity complex component	-0.580316	5.36164	-9.05739	4.75526e-10	1.84024e-07	12.9295
20315	Cxcl12	chemokine (C-X-C motif) ligand 12	1.4447	4.51732	10.1116	6.7438e-10	2.22686e-07	12.8362
242259	Slc44a5	solute carrier family 44, member 5	0.857175	5.83005	9.84481	6.25908e-10	2.11602e-07	12.7691
171486	Cd99l2	CD99 antigen-like 2	0.368782	6.69573	8.99433	5.54601e-10	2.01918e-07	12.6197
68519	Eml1	echinoderm microtubule associated protein like 1	-0.525381	6.82264	-9.10854	5.84191e-10	2.04099e-07	12.5895
71207	Nudt4	nudix hydrolase 4	-0.407539	8.06339	-8.99805	5.49586e-10	2.01918e-07	12.5451
20983	Syt4	synaptotagmin IV	-0.481334	9.57247	-9.28526	5.8934e-10	2.04099e-07	12.4927
338370	Nalcn	sodium leak channel, non-selective	0.746769	4.23121	8.80685	8.78902e-10	2.77323e-07	12.4246
71302	Arhgap26	Rho GTPase activating protein 26	0.618835	5.04098	8.7863	9.24644e-10	2.85414e-07	12.3086
20418	Shc3	src homology 2 domain-containing transforming protein C3	0.345934	8.35366	8.84958	7.91018e-10	2.55265e-07	12.1615
12570	Cdk5r2	cyclin-dependent kinase 5, regulatory subunit 2 (p39)	0.485348	7.13321	8.86403	9.52793e-10	2.87845e-07	12.0608
20356	Sema5a	sema domain, seven thrombospondin repeats (type 1 and type 1-like), transmembrane domain (TM) and short cytoplasmic domain, (semaphorin) 5A	0.446164	5.90893	8.67968	1.20425e-09	3.56232e-07	11.9074
232174	Cyp26b1	cytochrome P450, family 26, subfamily b, polypeptide 1	2.36916	5.33748	10.7813	2.116e-09	5.46274e-07	11.8467
12300	Cacng2	calcium channel, voltage-dependent, gamma subunit 2	0.45395	5.82377	8.60142	1.46334e-09	4.15558e-07	11.7394
67448	Plxdc2	plexin domain containing 2	-0.616944	5.02546	-8.53779	1.71557e-09	4.69912e-07	11.6877
20614	Snap25	synaptosomal-associated protein 25	0.453927	8.20364	8.77445	1.3207e-09	3.82705e-07	11.682
12389	Cav1	caveolin 1, caveolae protein	-0.911114	4.37219	-8.71043	2.27707e-09	5.77359e-07	11.5306
14768	Lancl1	LanC (bacterial lantibiotic synthetase component C)-like 1	0.348827	6.37188	8.52894	1.75402e-09	4.69912e-07	11.4964
108013	Celf4	CUGBP, Elav-like family member 4	0.443676	8.27002	8.65555	1.74882e-09	4.69912e-07	11.3922
80334	Kcnip4	Kv channel interacting protein 4	-1.08354	3.32652	-8.367	2.65791e-09	6.50683e-07	11.3356
381356	Cacfd1	calcium channel flower domain containing 1	0.371529	6.84328	8.45437	2.11499e-09	5.46274e-07	11.2548
15370	Nr4a1	nuclear receptor subfamily 4, group A, member 1	-1.14563	3.91382	-8.53208	4.35916e-09	1.01468e-06	10.9293
14400	Gabrb1	gamma-aminobutyric acid (GABA) A receptor, subunit beta 1	-0.889676	6.00721	-9.31388	4.58905e-09	1.05097e-06	10.8107
50766	Crim1	cysteine rich transmembrane BMP regulator 1 (chordin like)	-0.375838	6.82391	-8.24565	3.58463e-09	8.6268e-07	10.7211
118449	Synpo2	synaptopodin 2	1.31568	2.65715	8.22186	3.80825e-09	9.01221e-07	10.7097
18751	Prkcb	protein kinase C, beta	0.806622	6.73134	9.2571	5.47526e-09	1.23402e-06	10.5697
23945	Mgll	monoglyceride lipase	0.9875	3.35098	8.01039	6.54094e-09	1.45117e-06	10.4664
12577	Cdkn1c	cyclin-dependent kinase inhibitor 1C (P57)	-0.565727	6.24113	-8.23433	7.66327e-09	1.62404e-06	10.1027
72828	Ubash3b	ubiquitin associated and SH3 domain containing, B	0.447277	6.06908	7.9578	7.48938e-09	1.61124e-06	10.0711
53886	Cdkl2	cyclin-dependent kinase-like 2 (CDC2-related kinase)	0.429124	5.29342	7.87099	9.37238e-09	1.95704e-06	9.94951
11682	Alk	anaplastic lymphoma kinase	1.22078	2.81805	7.79956	1.12797e-08	2.19397e-06	9.85364
20496	Slc12a2	solute carrier family 12, member 2	-0.305396	6.30555	-7.84544	1.00138e-08	2.03123e-06	9.73532
18227	Nr4a2	nuclear receptor subfamily 4, group A, member 2	-0.894185	6.25679	-8.8948	1.4146e-08	2.64289e-06	9.69163
11980	Atp8a1	ATPase, aminophospholipid transporter (APLT), class I, type 8A, member 1	-0.367305	8.192	-7.85557	9.75434e-09	2.00727e-06	9.62869
63953	Dusp10	dual specificity phosphatase 10	1.22795	2.06379	7.82613	1.05278e-08	2.10541e-06	9.62141
19878	Rock2	Rho-associated coiled-coil containing protein kinase 2	-0.321891	6.94553	-7.81553	1.08216e-08	2.1341e-06	9.5949
15245	Hhip	Hedgehog-interacting protein	-1.08508	2.42053	-7.69259	1.49037e-08	2.74245e-06	9.57432
18040	Nefm	neurofilament, medium polypeptide	0.514132	8.18794	8.27258	1.2866e-08	2.44272e-06	9.48299
110197	Dgkg	diacylglycerol kinase, gamma	0.994765	3.19518	7.5792	2.00548e-08	3.47266e-06	9.38375
102442	Dennd4a	DENN domain containing 4A	-0.337731	5.85004	-7.65709	1.63524e-08	2.93908e-06	9.30232
12919	Crhbp	corticotropin releasing hormone binding protein	3.37397	1.31051	8.79739	2.4732e-09	6.16087e-07	9.29135
329502	Pla2g4e	phospholipase A2, group IVE	-0.664543	3.36176	-7.53742	2.23814e-08	3.6528e-06	9.28575
80976	Syt13	synaptotagmin XIII	1.3513	2.40608	7.62177	1.79365e-08	3.18351e-06	9.23588
269788	Lhfpl4	lipoma HMGIC fusion partner-like protein 4	0.313069	7.44976	7.68846	1.50652e-08	2.74245e-06	9.22733
17937	Nab2	Ngfi-A binding protein 2	0.680394	3.75901	7.51079	2.4006e-08	3.8299e-06	9.21773
96935	Susd4	sushi domain containing 4	0.65696	4.65214	7.56887	2.33341e-08	3.76501e-06	9.14743
218544	Sgtb	small glutamine-rich tetratricopeptide repeat (TPR)-containing, beta	-0.344292	6.18516	-7.599	1.90394e-08	3.33753e-06	9.11586
105348	Golm1	golgi membrane protein 1	0.358232	5.45646	7.55231	2.15224e-08	3.57172e-06	9.09939
99382	Abtb2	ankyrin repeat and BTB (POZ) domain containing 2	0.654511	3.7541	7.46028	2.7425e-08	4.18718e-06	9.08193
22360	Nrsn1	neurensin 1	0.662714	3.52362	7.41453	3.09483e-08	4.39435e-06	8.97613
14397	Gabra4	gamma-aminobutyric acid (GABA) A receptor, subunit alpha 4	-0.682513	4.26485	-7.4377	2.91095e-08	4.27074e-06	8.97478
225358	Fam13b	family with sequence similarity 13, member B	0.439171	6.1541	7.55035	2.16331e-08	3.57172e-06	8.97241
210417	Thsd7b	thrombospondin, type I, domain containing 7B	1.4635	3.336	7.88967	3.66923e-08	4.96184e-06	8.87736
66993	Smarcd3	SWI/SNF related, matrix associated, actin dependent regulator of chromatin, subfamily d, member 3	0.485609	5.56682	7.47083	2.66718e-08	4.16168e-06	8.86388
18166	Npy1r	neuropeptide Y receptor Y1	-0.523627	5.37587	-7.47314	2.74011e-08	4.18718e-06	8.86182
12671	Chrm3	cholinergic receptor, muscarinic 3, cardiac	0.839049	3.77702	7.37336	3.66134e-08	4.96184e-06	8.80538
108068	Grm2	glutamate receptor, metabotropic 2	-0.641087	6.02188	-7.93401	3.05646e-08	4.38371e-06	8.80006
19736	Rgs4	regulator of G-protein signaling 4	-0.897039	5.81807	-8.34519	3.65511e-08	4.96184e-06	8.77846
19108	Prkx	protein kinase, X-linked	-0.383411	6.31978	-7.47962	2.60611e-08	4.11157e-06	8.7752
192650	Cabp7	calcium binding protein 7	2.6713	1.5699	8.11805	1.29026e-08	2.44272e-06	8.74747
244864	Layn	layilin	1.27196	1.64507	7.57108	2.04866e-08	3.50468e-06	8.72631
209707	Lcorl	ligand dependent nuclear receptor corepressor-like	-0.402568	6.08301	-7.43772	2.91085e-08	4.27074e-06	8.70063
93834	Peli2	pellino 2	-0.517367	5.88734	-7.53554	3.22759e-08	4.53748e-06	8.66651
218397	Rasa1	RAS p21 protein activator 1	-0.289116	7.25119	-7.44923	2.82368e-08	4.26525e-06	8.6081
12294	Cacna2d3	calcium channel, voltage-dependent, alpha2/delta subunit 3	0.78585	4.97757	7.75513	4.42814e-08	5.82177e-06	8.57584
11517	Adcyap1r1	adenylate cyclase activating polypeptide 1 receptor 1	0.313956	7.29733	7.43685	2.91754e-08	4.27074e-06	8.57108
15476	Hs3st1	heparan sulfate (glucosamine) 3-O-sulfotransferase 1	-0.61931	4.92793	-7.35888	4.32186e-08	5.73514e-06	8.51627
246317	Neto1	neuropilin (NRP) and tolloid (TLL)-like 1	1.37549	5.53735	8.65019	5.61296e-08	7.11594e-06	8.48199
21892	Tll1	tolloid-like	-1.2607	2.57459	-7.25518	4.72376e-08	6.15346e-06	8.46798
52389	Adgra1	adhesion G protein-coupled receptor A1	1.00584	3.4554	7.3275	5.37173e-08	6.87146e-06	8.46726
13447	Doc2b	double C2, beta	0.580521	3.85858	7.15854	6.1133e-08	7.68166e-06	8.28907
83922	Cep41	centrosomal protein 41	0.614276	3.67218	7.14831	6.28295e-08	7.82557e-06	8.27811
76820	Cyria	CYFIP related Rac1 interactor A	-0.314034	9.71126	-7.36045	3.57126e-08	4.96184e-06	8.26678
18549	Pcsk2	proprotein convertase subtilisin/kexin type 2	-0.518615	5.03308	-7.20736	5.36594e-08	6.87146e-06	8.25386
21333	Tac1	tachykinin 1	1.90938	1.70264	7.42619	3.00084e-08	4.34784e-06	8.15798
319582	Trmt9b	tRNA methyltransferase 9B	1.15775	4.67724	7.89846	9.47484e-08	1.11184e-05	7.98631
24117	Wif1	Wnt inhibitory factor 1	-3.08604	1.08107	-8.02247	7.44974e-09	1.61124e-06	7.94841
330119	Adamts3	a disintegrin-like and metallopeptidase (reprolysin type) with thrombospondin type 1 motif, 3	-0.312066	6.14362	-7.1172	6.82847e-08	8.43108e-06	7.81993
22065	Trpc3	transient receptor potential cation channel, subfamily C, member 3	-0.716371	3.87991	-6.97374	1.00391e-07	1.13131e-05	7.81363
665180	Clec2l	C-type lectin domain family 2, member L	0.568981	4.48031	6.97779	9.93033e-08	1.12801e-05	7.73007
171171	Ntng2	netrin G2	-0.479433	6.76612	-7.36108	7.77815e-08	9.43948e-06	7.7079
93837	Dach2	dachshund family transcription factor 2	0.862471	3.90655	7.07021	1.21099e-07	1.33294e-05	7.66302
64051	Sv2a	synaptic vesicle glycoprotein 2a	0.286571	7.77819	7.09847	7.17995e-08	8.78863e-06	7.63518
21366	Slc6a6	solute carrier family 6 (neurotransmitter transporter, taurine), member 6	-0.338257	8.60941	-7.06359	7.93686e-08	9.55046e-06	7.49904
71529	Kazn	kazrin, periplakin interacting protein	0.531877	5.94521	7.19464	1.07002e-07	1.19631e-05	7.49275
15220	Foxq1	forkhead box Q1	-1.65641	0.822767	-7.30044	4.18787e-08	5.60977e-06	7.46604
226922	Kcnq5	potassium voltage-gated channel, subfamily Q, member 5	-0.434968	6.32233	-7.05589	9.92784e-08	1.12801e-05	7.46052
54195	Gucy1b1	guanylate cyclase 1, soluble, beta 1	-0.343048	7.33637	-7.01092	9.08296e-08	1.08377e-05	7.42827
52040	Ppp1r10	protein phosphatase 1, regulatory subunit 10	-0.275427	6.78375	-6.98515	9.73521e-08	1.12801e-05	7.40175
236899	Pcyt1b	phosphate cytidylyltransferase 1, choline, beta isoform	0.288407	7.27199	6.99643	9.44401e-08	1.11184e-05	7.39019
15184	Hdac5	histone deacetylase 5	-0.27869	7.66494	-6.98169	9.82638e-08	1.12801e-05	7.32874
100503085	Klhl3	kelch-like 3	0.431927	5.16999	6.87133	1.3236e-07	1.44568e-05	7.32001
171211	Edaradd	EDAR (ectodysplasin-A receptor)-associated death domain	1.07429	2.93666	6.81803	1.75039e-07	1.81415e-05	7.31001
16521	Kcnj5	potassium inwardly-rectifying channel, subfamily J, member 5	2.54385	0.642858	7.55879	2.11585e-08	3.57172e-06	7.28142
240334	Pcyox1l	prenylcysteine oxidase 1 like	0.44799	4.62654	6.79446	1.63001e-07	1.71441e-05	7.22156
109648	Npy	neuropeptide Y	2.97557	4.61603	7.93075	2.46482e-07	2.34886e-05	7.20066
235130	Adamts15	a disintegrin-like and metallopeptidase (reprolysin type) with thrombospondin type 1 motif, 15	-1.31401	2.96704	-6.91611	1.96673e-07	1.99469e-05	7.19372
56216	Stx1b	syntaxin 1B	0.248209	8.46545	6.91754	1.16821e-07	1.29589e-05	7.11302
17387	Mmp14	matrix metallopeptidase 14 (membrane-inserted)	-0.432936	5.54366	-6.80303	1.59256e-07	1.70021e-05	7.08189
18761	Prkcq	protein kinase C, theta	1.42911	1.86549	6.75184	1.82999e-07	1.86935e-05	7.0424
319477	Insyn1	inhibitory synaptic factor 1	0.352396	6.0391	6.81644	1.53572e-07	1.65195e-05	7.04204
233744	Spon1	spondin 1, (f-spondin) extracellular matrix protein	0.920822	3.76495	6.89101	2.40795e-07	2.31017e-05	7.01941
21858	Timp2	tissue inhibitor of metalloproteinase 2	0.394242	8.59643	7.06828	1.40706e-07	1.5251e-05	6.99048
231238	Sel1l3	sel-1 suppressor of lin-12-like 3 (C. elegans)	0.348867	6.11657	6.79863	1.61171e-07	1.70781e-05	6.97917
269643	Ppp2r2c	protein phosphatase 2, regulatory subunit B, gamma	0.266331	7.89642	6.76968	1.74342e-07	1.81415e-05	6.73461
20249	Scd1	stearoyl-Coenzyme A desaturase 1	0.441163	6.37573	6.83348	2.22521e-07	2.17902e-05	6.66685
109754	Cyb5r3	cytochrome b5 reductase 3	0.282507	6.59656	6.69112	2.15863e-07	2.15848e-05	6.62034
20454	St3gal5	ST3 beta-galactoside alpha-2,3-sialyltransferase 5	0.384213	6.0976	6.65602	2.3753e-07	2.29435e-05	6.58566
75725	Phf14	PHD finger protein 14	0.280038	7.68627	6.70886	2.05685e-07	2.07129e-05	6.5774
11844	Arf5	ADP-ribosylation factor 5	0.335271	7.15969	6.68293	2.20734e-07	2.17902e-05	6.54702
227937	Pkp4	plakophilin 4	-0.323807	7.26912	-6.682	2.21292e-07	2.17902e-05	6.53682
241794	Kcng1	potassium voltage-gated channel, subfamily G, member 1	0.66802	4.35174	6.57619	3.79472e-07	3.34666e-05	6.46014
21960	Tnr	tenascin R	-0.33984	7.61628	-6.6683	2.35756e-07	2.29281e-05	6.45205
171212	Galnt10	polypeptide N-acetylgalactosaminyltransferase 10	0.457458	4.30936	6.48921	3.74803e-07	3.34666e-05	6.44266
16590	Kit	KIT proto-oncogene receptor tyrosine kinase	0.452732	5.45003	6.58372	3.0719e-07	2.88508e-05	6.42626
216760	Mfap3	microfibrillar-associated protein 3	0.260586	6.23182	6.59182	2.83019e-07	2.67906e-05	6.38894
225266	Klhl14	kelch-like 14	-1.18964	2.15208	-6.47669	3.87905e-07	3.39423e-05	6.3726
19699	Reln	reelin	1.18105	8.72013	7.73623	3.5131e-07	3.1976e-05	6.36299
99470	Magi3	membrane associated guanylate kinase, WW and PDZ domain containing 3	-0.352518	5.97108	-6.55988	3.08847e-07	2.88508e-05	6.34818
14396	Gabra3	gamma-aminobutyric acid (GABA) A receptor, subunit alpha 3	0.558549	5.0533	6.61756	3.79085e-07	3.34666e-05	6.33947
319504	Nrcam	neuronal cell adhesion molecule	0.460356	8.46946	6.99371	3.19828e-07	2.94886e-05	6.24465
382051	Pdp2	pyruvate dehydrogenase phosphatase catalytic subunit 2	0.359872	5.06811	6.44845	4.19164e-07	3.5896e-05	6.19154
108079	Prkaa2	protein kinase, AMP-activated, alpha 2 catalytic subunit	-0.338064	6.69125	-6.53483	3.30762e-07	3.02999e-05	6.17952
622434	Arhgef26	Rho guanine nucleotide exchange factor (GEF) 26	-0.403811	6.23697	-6.56197	3.59336e-07	3.23392e-05	6.17046
72780	Rspo3	R-spondin 3	0.547142	4.87589	6.47673	4.5817e-07	3.84944e-05	6.16547
226255	Atrnl1	attractin like 1	-0.250261	7.69946	-6.55498	3.13015e-07	2.9049e-05	6.15707
75747	Sesn3	sestrin 3	0.423926	4.77797	6.41208	4.63203e-07	3.86884e-05	6.13426
102278	Cpne7	copine VII	1.49848	1.64666	6.44444	4.23797e-07	3.60329e-05	6.06815
12053	Bcl6	B cell leukemia/lymphoma 6	-0.559412	4.44482	-6.34963	5.50052e-07	4.51456e-05	6.06083
52589	Ncald	neurocalcin delta	-0.488569	7.03685	-6.83819	4.19659e-07	3.5896e-05	6.04995
14266	Aff2	AF4/FMR2 family, member 2	-0.33377	7.23597	-6.50406	3.59856e-07	3.23392e-05	6.04698
52882	Rgs7bp	regulator of G-protein signalling 7 binding protein	-0.354084	6.38691	-6.46093	4.05038e-07	3.50679e-05	6.01194
16518	Kcnj2	potassium inwardly-rectifying channel, subfamily J, member 2	-0.634903	5.38108	-6.70375	5.67628e-07	4.60557e-05	5.96893
26562	Ncdn	neurochondrin	0.27031	8.14411	6.47505	3.89646e-07	3.39423e-05	5.91367
72393	Faim2	Fas apoptotic inhibitory molecule 2	0.381513	5.2463	6.35112	5.47803e-07	4.51456e-05	5.89022
241062	Pgap1	post-GPI attachment to proteins 1	-0.319481	7.21284	-6.4337	4.36483e-07	3.68906e-05	5.85072
12123	Hrk	harakiri, BCL2 interacting protein (contains only BH3 domain)	0.504879	6.5979	6.74389	5.55279e-07	4.53127e-05	5.80098
72160	Tmem163	transmembrane protein 163	1.14628	2.42011	6.20636	8.16842e-07	6.23561e-05	5.79585
244310	Dlgap2	DLG associated protein 2	0.633633	4.65212	6.40826	7.37278e-07	5.68946e-05	5.77023
22393	Wfs1	wolframin ER transmembrane glycoprotein	0.741259	2.9674	6.17203	8.98253e-07	6.57627e-05	5.74561
23969	Pacsin1	protein kinase C and casein kinase substrate in neurons 1	0.324655	5.41914	6.30223	6.26821e-07	5.00013e-05	5.73309
78283	Map7d2	MAP7 domain containing 2	0.386335	5.33787	6.29384	6.41492e-07	5.08858e-05	5.71815
237759	Col23a1	collagen, type XXIII, alpha 1	1.69827	2.42619	6.56754	9.48525e-07	6.82068e-05	5.71227
94214	Spock2	sparc/osteonectin, cwcv and kazal-like domains proteoglycan 2	0.327099	7.99553	6.42367	4.93873e-07	4.10088e-05	5.69725
22670	Trim26	tripartite motif-containing 26	0.346331	4.73544	6.20029	8.30669e-07	6.24057e-05	5.57733
217517	Stxbp6	syntaxin binding protein 6 (amisyn)	0.743181	4.88694	6.57963	9.5112e-07	6.82068e-05	5.55752
74552	Nipal3	NIPA-like domain containing 3	0.776576	4.23934	6.4275	1.02211e-06	7.22037e-05	5.54792
107831	Adgrb1	adhesion G protein-coupled receptor B1	0.27305	7.32655	6.32322	5.91568e-07	4.74558e-05	5.54268
83679	Pde4dip	phosphodiesterase 4D interacting protein (myomegalin)	0.203911	8.01283	6.32961	5.81246e-07	4.68927e-05	5.51707
108927	Lhfpl6	LHFPL tetraspan subfamily member 6	-0.364407	4.80532	-6.17628	8.87744e-07	6.56515e-05	5.5021
93707	Pcdhgc4	protocadherin gamma subfamily C, 4	0.393511	5.02523	6.19612	8.40308e-07	6.27975e-05	5.49946
207495	Baiap2l2	BAI1-associated protein 2-like 2	-0.937715	2.4648	-6.08752	1.13531e-06	7.90209e-05	5.49917
19298	Pex19	peroxisomal biogenesis factor 19	0.24419	6.32504	6.27076	6.83688e-07	5.36336e-05	5.49507
18039	Nefl	neurofilament, light polypeptide	0.415002	8.4258	6.61639	6.73702e-07	5.31439e-05	5.46689
12286	Cacna1a	calcium channel, voltage-dependent, P/Q type, alpha 1A subunit	0.354378	6.51277	6.26149	7.05504e-07	5.50409e-05	5.44581
216831	Arhgap44	Rho GTPase activating protein 44	0.368704	5.67192	6.20308	8.2428e-07	6.23561e-05	5.41609
70564	Prxl2a	peroxiredoxin like 2A	0.263593	5.94465	6.21207	8.04045e-07	6.17116e-05	5.39345
12398	Cbfa2t3	CBFA2/RUNX1 translocation partner 3	0.614117	5.35813	6.49219	1.01651e-06	7.21672e-05	5.37523
270028	Nalf1	NALCN channel auxiliary factor 1	0.38733	5.25355	6.15179	9.5002e-07	6.82068e-05	5.33365
67254	Bmerb1	bMERB domain containing 1	0.269663	7.32144	6.24437	7.35363e-07	5.68946e-05	5.32218
241688	Dzank1	double zinc ribbon and ankyrin repeat domains 1	0.533069	4.37662	6.07765	1.16685e-06	8.04279e-05	5.31394
110891	Slc8a2	solute carrier family 8 (sodium/calcium exchanger), member 2	0.3751	6.8898	6.31463	8.25618e-07	6.23561e-05	5.28432
50913	Olig2	oligodendrocyte transcription factor 2	0.852875	3.86241	6.21816	1.47535e-06	9.65369e-05	5.25322
319520	Dusp4	dual specificity phosphatase 4	0.300498	6.40268	6.17938	8.8016e-07	6.54314e-05	5.22869
227632	Kcnt1	potassium channel, subfamily T, member 1	0.653095	4.69304	6.28228	1.29622e-06	8.72274e-05	5.22515
211187	Lrtm2	leucine-rich repeats and transmembrane domains 2	0.962712	2.20377	5.98045	1.52862e-06	9.91091e-05	5.22105
12043	Bcl2	B cell leukemia/lymphoma 2	0.405771	4.64013	6.05132	1.25534e-06	8.52853e-05	5.19334
381217	Entrep1	endosomal transmembrane epsin interactor 1	-0.64646	3.5515	-5.96314	1.60408e-06	0.000102596	5.13857
19049	Ppp1r1b	protein phosphatase 1, regulatory inhibitor subunit 1B	0.987626	2.67941	5.99685	1.75548e-06	0.000109325	5.12589
211673	Arfgef1	ADP-ribosylation factor guanine nucleotide-exchange factor 1(brefeldin A-inhibited)	-0.22121	7.41049	-6.17192	8.98512e-07	6.57627e-05	5.11493
238331	Zdhhc22	zinc finger, DHHC-type containing 22	1.09141	2.3441	5.94016	1.74455e-06	0.000109164	5.09925
71532	Fam217b	family with sequence similarity 217, member B	0.444625	4.61074	6.01018	1.40732e-06	9.29424e-05	5.0862
17346	Mknk1	MAP kinase-interacting serine/threonine kinase 1	0.519152	4.61233	6.01352	1.42525e-06	9.36901e-05	5.06759
17954	Nap1l2	nucleosome assembly protein 1-like 2	0.323679	5.17427	6.0419	1.2886e-06	8.71275e-05	5.05206
22784	Slc30a3	solute carrier family 30 (zinc transporter), member 3	2.50117	-0.233474	6.75664	1.80626e-07	1.85849e-05	4.99711
20965	Syn2	synapsin II	0.515786	6.20932	6.37859	1.37899e-06	9.14964e-05	4.93979
69181	Dyrk2	dual-specificity tyrosine-(Y)-phosphorylation regulated kinase 2	-0.275617	7.82782	-6.11761	1.04441e-06	7.34136e-05	4.93956
20024	Sub1	SUB1 homolog, transcriptional regulator	0.270499	7.18548	6.10044	1.09534e-06	7.66142e-05	4.93413
11842	Arf3	ADP-ribosylation factor 3	0.264359	8.94468	6.12913	1.01159e-06	7.21672e-05	4.92471
22095	Tshr	thyroid stimulating hormone receptor	-0.936137	2.52242	-5.85983	2.13907e-06	0.000128155	4.91683
243274	Tmem132d	transmembrane protein 132D	1.95404	0.755563	6.16428	9.17735e-07	6.68252e-05	4.91035
18550	Furin	furin (paired basic amino acid cleaving enzyme)	0.314468	5.75199	6.0246	1.35206e-06	9.05564e-05	4.90999
60596	Gucy1a1	guanylate cyclase 1, soluble, alpha 1	-0.361618	8.28674	-6.26257	1.16474e-06	8.04279e-05	4.87939
20913	Stxbp4	syntaxin binding protein 4	0.38653	4.47677	5.92522	1.7827e-06	0.000110055	4.85841
244745	Dpy19l1	dpy-19-like 1 (C. elegans)	0.313109	6.7269	6.05674	1.23658e-06	8.48224e-05	4.84781
494504	Apcdd1	adenomatosis polyposis coli down-regulated 1	0.488855	4.97159	6.00369	1.67411e-06	0.000106119	4.84697
105445	Dock9	dedicator of cytokinesis 9	0.300925	7.26338	6.05255	1.25105e-06	8.52853e-05	4.79319
57440	Ehd3	EH-domain containing 3	0.353384	5.17764	5.93285	1.74521e-06	0.000109164	4.7454
245450	Slitrk2	SLIT and NTRK-like family, member 2	-0.437727	5.10903	-5.92015	1.80804e-06	0.000111136	4.73123
68053	Ubxn2b	UBX domain protein 2B	0.392679	5.35338	5.93655	1.72729e-06	0.000109004	4.71941
18484	Pam	peptidylglycine alpha-amidating monooxygenase	-0.239349	7.10919	-6.01981	1.37019e-06	9.13394e-05	4.71808
104010	Cdh22	cadherin 22	1.05626	2.03461	5.7931	2.57703e-06	0.000149227	4.71659
100494	Zfand2a	zinc finger, AN1-type domain 2A	0.265116	5.82525	5.95141	1.65728e-06	0.000105523	4.68668
66871	Cpne8	copine VIII	-0.579196	4.00298	-5.82127	2.38207e-06	0.000139765	4.68375
66540	Fam107b	family with sequence similarity 107, member B	-0.327002	6.68337	-5.98876	1.49373e-06	9.7291e-05	4.66943
22062	Trp73	transformation related protein 73	0.839267	3.88589	6.0031	2.74335e-06	0.00015519	4.6534
110651	Rps6ka3	ribosomal protein S6 kinase polypeptide 3	-0.304197	6.66302	-5.97374	1.55745e-06	0.000100065	4.62652
208884	Zdhhc9	zinc finger, DHHC domain containing 9	0.265315	6.83334	5.97674	1.54449e-06	9.9683e-05	4.61935
19401	Rara	retinoic acid receptor, alpha	0.62277	3.69765	5.78141	2.66252e-06	0.00015244	4.61271
192976	Lrrc75a	leucine rich repeat containing 75A	-0.418826	4.33096	-5.79194	2.58539e-06	0.000149227	4.52906
20312	Cx3cl1	chemokine (C-X3-C motif) ligand 1	0.664331	3.7952	5.76109	3.01657e-06	0.000168631	4.49809
231287	Atp10d	ATPase, class V, type 10D	-0.885151	2.3218	-5.70216	3.3229e-06	0.000182875	4.49441
627214	Insyn2a	inhibitory synaptic factor 2A	0.398838	4.86224	5.81135	2.44898e-06	0.000143099	4.47663
56524	Pals2	protein associated with LIN7 2, MAGUK family member	-0.328939	6.14644	-5.89279	1.95129e-06	0.000118403	4.47186
103554	Psme4	proteasome (prosome, macropain) activator subunit 4	-0.234279	7.03829	-5.92593	1.77917e-06	0.000110055	4.46091
70997	Spef1	sperm flagellar 1	-0.46818	5.02963	-5.83204	2.50587e-06	0.000145823	4.44701
268902	Robo2	roundabout guidance receptor 2	-0.366614	8.20133	-6.12583	1.83577e-06	0.000112354	4.43764
11539	Adora1	adenosine A1 receptor	0.456644	6.21168	6.10227	2.2194e-06	0.000131855	4.42829
13593	Ebf3	early B cell factor 3	1.18817	2.42571	5.76216	3.74319e-06	0.000201324	4.40746
14807	Grik3	glutamate receptor, ionotropic, kainate 3	1.48342	6.96441	6.68658	2.65076e-06	0.000152381	4.40383
75234	Rnf19b	ring finger protein 19B	-0.233788	6.3752	-5.87762	2.03553e-06	0.000122989	4.40117
23849	Klf6	Kruppel-like factor 6	-0.289176	7.09363	-5.89937	1.91582e-06	0.00011675	4.38704
94249	Slc24a3	solute carrier family 24 (sodium/potassium/calcium exchanger), member 3	0.554938	4.62025	5.82056	3.00996e-06	0.000168631	4.36891
72946	Lrrc47	leucine rich repeat containing 47	0.311979	6.36682	5.85672	2.15773e-06	0.00012873	4.3433
66306	Fam53c	family with sequence similarity 53, member C	0.237876	6.70396	5.86337	2.11808e-06	0.000127435	4.31868
72585	Lypd1	Ly6/Plaur domain containing 1	1.00781	2.6784	5.75895	4.23081e-06	0.000221673	4.30757
80718	Rab27b	RAB27B, member RAS oncogene family	1.10967	1.95747	5.61824	4.20278e-06	0.00022102	4.22048
12739	Cldn3	claudin 3	-0.953516	2.1476	-5.60356	4.37931e-06	0.000226116	4.20272
65963	Tmem176b	transmembrane protein 176B	0.67884	3.5436	5.60545	4.35612e-06	0.000226116	4.17768
225742	St8sia5	ST8 alpha-N-acetyl-neuraminide alpha-2,8-sialyltransferase 5	0.810831	3.13516	5.62549	4.60672e-06	0.000233698	4.17705
234847	Spg7	SPG7, paraplegin matrix AAA peptidase subunit	-0.282536	6.14513	-5.77324	2.72404e-06	0.000154715	4.15122
17470	Cd200	CD200 molecule	0.239048	7.77289	5.83351	2.30205e-06	0.00013563	4.15069
211739	Vstm2a	V-set and transmembrane domain containing 2A	0.706629	4.61175	5.96958	4.04402e-06	0.000214258	4.1468
18164	Nptx1	neuronal pentraxin 1	0.539687	4.58503	5.75635	3.78363e-06	0.000202731	4.12266
70546	Zdhhc2	zinc finger, DHHC domain containing 2	-0.293065	6.09743	-5.75819	2.84099e-06	0.000160076	4.11332
74410	Ttll11	tubulin tyrosine ligase-like family, member 11	0.545616	3.42992	5.57451	4.75068e-06	0.00023752	4.10927
11595	Acan	aggrecan	-1.89106	0.514007	-5.84261	2.24434e-06	0.000132781	4.09938
13507	Dsc3	desmocollin 3	-1.312	1.50082	-5.61023	4.83159e-06	0.000240715	4.08355
12443	Ccnd1	cyclin D1	0.620329	4.08022	5.64891	4.48621e-06	0.000230702	4.07378
17116	Mab21l1	mab-21-like 1	1.05036	1.26518	5.58108	4.66402e-06	0.000235674	4.03353
245446	Slitrk4	SLIT and NTRK-like family, member 4	-0.331395	4.85831	-5.64082	3.94525e-06	0.000210596	4.01712
233781	Xylt1	xylosyltransferase 1	0.483299	3.83543	5.56433	4.88818e-06	0.000241837	3.99804
11776	Ap3d1	adaptor-related protein complex 3, delta 1 subunit	0.19366	7.97077	5.77842	2.68489e-06	0.000153103	3.98676
68203	Diras2	DIRAS family, GTP-binding RAS-like 2	0.551302	6.57887	6.14787	3.72308e-06	0.000201004	3.9623
100502846	Gm19410	predicted gene, 19410	0.981888	3.2433	5.64359	6.10338e-06	0.000289839	3.95665
81006	Gpr63	G protein-coupled receptor 63	0.370641	4.48522	5.58536	4.60846e-06	0.000233698	3.93494
18389	Oprl1	opioid receptor-like 1	0.254303	6.13802	5.68981	3.43965e-06	0.00018857	3.91408
16452	Jak2	Janus kinase 2	-0.277927	7.07608	-5.71996	3.1615e-06	0.00017467	3.88046
18205	Ntf3	neurotrophin 3	-0.683722	2.53392	-5.46164	6.52003e-06	0.000305538	3.87308
72043	Sulf2	sulfatase 2	0.779901	5.80115	6.21886	4.87769e-06	0.000241837	3.8599
17754	Map1a	microtubule-associated protein 1 A	0.265817	7.76193	5.72873	3.08488e-06	0.000171102	3.85645
330908	Opcml	opioid binding protein/cell adhesion molecule-like	0.419335	8.0173	6.02905	3.55798e-06	0.000193562	3.83999
72033	Tsc22d2	TSC22 domain family, member 2	-0.269053	6.47387	-5.68079	3.52759e-06	0.000192647	3.8289
19876	Robo1	roundabout guidance receptor 1	0.254017	8.59001	5.73027	3.07164e-06	0.000171036	3.82281
20630	Snrpc	U1 small nuclear ribonucleoprotein C	-0.399687	4.62242	-5.5212	5.51658e-06	0.000263737	3.73265
380702	Shisa6	shisa family member 6	0.666211	6.23914	6.15167	5.11295e-06	0.00024948	3.72593
68262	Agpat4	1-acylglycerol-3-phosphate O-acyltransferase 4 (lysophosphatidic acid acyltransferase, delta)	0.31574	5.26283	5.55664	4.99473e-06	0.000246251	3.69642
230157	Tmeff1	transmembrane protein with EGF-like and two follistatin-like domains 1	-0.230527	8.48451	-5.67417	3.59359e-06	0.000194753	3.67167
268860	Abat	4-aminobutyrate aminotransferase	0.864999	5.52899	6.13181	6.34486e-06	0.000299304	3.66176
77582	Mboat7	membrane bound O-acyltransferase domain containing 7	0.24581	6.04252	5.5938	4.50063e-06	0.000230702	3.65628
223693	Tmem184b	transmembrane protein 184b	-0.245003	5.9938	-5.57907	4.69038e-06	0.000236166	3.62398
64011	Nrgn	neurogranin	1.13132	5.53828	6.15414	7.1932e-06	0.000326467	3.59827
11516	Adcyap1	adenylate cyclase activating polypeptide 1	-1.09445	3.93166	-5.8343	8.93582e-06	0.000390399	3.58589
245684	Cnksr2	connector enhancer of kinase suppressor of Ras 2	-0.281288	7.24327	-5.6183	4.20208e-06	0.00022102	3.58161
50914	Olig1	oligodendrocyte transcription factor 1	1.12645	4.61633	6.00979	8.42388e-06	0.000374993	3.57226
240753	Plekha6	pleckstrin homology domain containing, family A member 6	0.303874	5.73406	5.54582	5.1486e-06	0.000250359	3.5714
239420	Csmd3	CUB and Sushi multiple domains 3	-0.528763	4.2834	-5.47468	6.95228e-06	0.000318437	3.56606
102607	Snx19	sorting nexin 19	0.357767	5.59514	5.535	5.30723e-06	0.000255455	3.56585
237979	Sdk2	sidekick cell adhesion molecule 2	0.51448	4.87337	5.58396	6.46972e-06	0.000304184	3.56129
71228	Dlg5	discs large MAGUK scaffold protein 5	0.233759	7.24842	5.60972	4.30435e-06	0.000224696	3.55985
77569	Limch1	LIM and calponin homology domains 1	-0.351988	8.68526	-5.82763	4.37555e-06	0.000226116	3.5585
66887	Lonp2	lon peptidase 2, peroxisomal	0.251509	5.99627	5.55443	5.02584e-06	0.000246796	3.55346
329641	Sertm1	serine rich and transmembrane domain containing 1	0.478401	6.92972	5.93097	5.30735e-06	0.000255455	3.54339
14933	Gk	glycerol kinase	-0.443312	3.98966	-5.40292	7.68872e-06	0.000346578	3.54097
230126	Shb	src homology 2 domain-containing transforming protein B	0.632607	5.27661	5.8375	6.84144e-06	0.000315395	3.52468
12659	Ovgp1	oviductal glycoprotein 1	-0.671118	3.7026	-5.37762	8.66292e-06	0.00038082	3.51232
11865	Bmal1	basic helix-loop-helix ARNT like 1	-0.368234	4.51394	-5.43522	7.02208e-06	0.0003206	3.50994
13712	Elk1	ELK1, member of ETS oncogene family	0.249792	6.11851	5.5441	5.17347e-06	0.00025071	3.4987
68337	Crip2	cysteine rich protein 2	-0.24258	7.34587	-5.58875	4.56478e-06	0.000233149	3.49439
72413	Kcnmb2	potassium large conductance calcium-activated channel, subfamily M, beta member 2	-0.599906	3.32282	-5.34064	9.15856e-06	0.000396075	3.49304
72902	Spock3	sparc/osteonectin, cwcv and kazal-like domains proteoglycan 3	-0.686547	3.90009	-5.47447	8.65614e-06	0.00038082	3.48408
320158	Zmat4	zinc finger, matrin type 4	-0.887957	2.40479	-5.30654	1.00797e-05	0.000427538	3.46505
21346	Tagln2	transgelin 2	-0.47696	4.07002	-5.37037	8.42473e-06	0.000374993	3.43891
243725	Ppp1r9a	protein phosphatase 1, regulatory subunit 9A	0.225176	7.55276	5.57451	4.75073e-06	0.00023752	3.43552
66356	Knop1	lysine rich nucleolar protein 1	0.263765	6.34236	5.52532	5.45324e-06	0.00026159	3.41621
23888	Gpc6	glypican 6	0.458477	4.42753	5.38784	8.02135e-06	0.000360428	3.39855
17855	Mvk	mevalonate kinase	0.384319	5.36734	5.45465	6.64919e-06	0.000308535	3.39749
110391	Qdpr	quinoid dihydropteridine reductase	0.283012	5.56916	5.46019	6.54671e-06	0.000305779	3.36824
20370	Sez6	seizure related gene 6	0.293356	8.38979	5.61969	5.04055e-06	0.000246796	3.36369
17385	Mmp11	matrix metallopeptidase 11	-0.686786	3.72221	-5.38872	1.01171e-05	0.000427538	3.35197
66412	Arrdc4	arrestin domain containing 4	0.434005	4.36207	5.36778	8.4863e-06	0.000376553	3.34861
57783	Tnip1	TNFAIP3 interacting protein 1	0.455974	3.66525	5.29087	1.05334e-05	0.000438603	3.28469
11423	Ache	acetylcholinesterase	0.609122	4.2268	5.42041	9.99859e-06	0.000426336	3.27341
18548	Pcsk1	proprotein convertase subtilisin/kexin type 1	-0.774601	1.96602	-5.23139	1.24504e-05	0.000490949	3.24695
66959	Dusp26	dual specificity phosphatase 26 (putative)	0.896904	3.59828	5.45674	1.25166e-05	0.000490949	3.23836
225028	Map4k3	mitogen-activated protein kinase kinase kinase kinase 3	-0.190455	6.86199	-5.47482	6.28329e-06	0.000297388	3.21637
14802	Gria4	glutamate receptor, ionotropic, AMPA4 (alpha 4)	0.360971	5.99385	5.47268	7.41653e-06	0.000335374	3.18786
57339	Jph1	junctophilin 1	-0.556383	3.3048	-5.22969	1.251e-05	0.000490949	3.18716
21838	Thy1	thymus cell antigen 1, theta	0.745936	4.59849	5.64173	1.13352e-05	0.00045724	3.16387
110460	Acat2	acetyl-Coenzyme A acetyltransferase 2	0.353884	7.84101	5.64816	6.74352e-06	0.000311893	3.16022
69863	Ttc39b	tetratricopeptide repeat domain 39B	0.767934	4.21267	5.51742	1.22547e-05	0.000487409	3.15448
18591	Pdgfb	platelet derived growth factor, B polypeptide	1.1428	1.16276	5.24674	1.19245e-05	0.000475605	3.1193
234267	Gpm6a	glycoprotein m6a	-0.228311	10.3218	-5.4958	5.92413e-06	0.000282271	3.11268
241520	Fam171b	family with sequence similarity 171, member B	-0.325372	8.00614	-5.57834	6.91981e-06	0.000317975	3.09783
229706	Slc6a17	solute carrier family 6 (neurotransmitter transporter), member 17	-0.238878	7.95843	-5.455	6.64263e-06	0.000308535	3.08404
18583	Pde7a	phosphodiesterase 7A	-0.224241	7.07527	-5.42647	7.19658e-06	0.000326467	3.05878
68034	Pabir1	PP2A A alpha (PPP2R1A) and B55A (PPP2R2A) interacting phosphatase regulator 1	0.393034	4.06984	5.23003	1.24981e-05	0.000490949	3.05082
11504	Adamts1	a disintegrin-like and metallopeptidase (reprolysin type) with thrombospondin type 1 motif, 1	-0.364636	4.72932	-5.28205	1.07979e-05	0.000445697	3.04661
104079	Nxph3	neurexophilin 3	2.02565	3.92275	5.77542	1.67488e-05	0.000622556	3.0422
72555	Shisa9	shisa family member 9	0.313864	5.55522	5.33991	9.17731e-06	0.000396075	3.03642
12530	Cdc25a	cell division cycle 25A	-0.264005	4.99409	-5.2993	1.02868e-05	0.000429595	3.0355
53902	Rcan3	regulator of calcineurin 3	0.565099	5.4282	5.59653	1.10679e-05	0.000454791	3.00481
217951	Tmem196	transmembrane protein 196	-0.729976	2.64637	-5.12434	1.68228e-05	0.000623673	2.98014
100043257	Rbm3-ps	RNA binding motif (RNP1, RRM) protein 3	0.362341	5.51032	5.30141	1.02503e-05	0.000429595	2.93678
20688	Sp4	trans-acting transcription factor 4	-0.298687	6.13839	-5.34381	9.07727e-06	0.000395362	2.93186
17872	Ppp1r15a	protein phosphatase 1, regulatory subunit 15A	-0.557674	4.36283	-5.27441	1.3879e-05	0.000531179	2.92264
16508	Kcnd2	potassium voltage-gated channel, Shal-related family, member 2	-0.328316	6.16498	-5.36133	9.36094e-06	0.000402776	2.9114
17202	Mc4r	melanocortin 4 receptor	1.02705	1.42322	5.11979	1.70396e-05	0.000626801	2.8739
235493	Atosa	atos homolog A	0.303747	5.24848	5.26138	1.14437e-05	0.000460309	2.87031
69727	Usp46	ubiquitin specific peptidase 46	0.283057	6.29313	5.32495	9.57139e-06	0.00040935	2.86657
57780	Fxyd7	FXYD domain-containing ion transport regulator 7	1.58987	0.242931	5.26701	1.12641e-05	0.000456642	2.83142
668923	Zfp442	zinc finger protein 442	0.490505	3.57389	5.11256	1.73892e-05	0.000636363	2.8108
380629	Heca	hdc homolog, cell cycle regulator	-0.205212	6.45161	-5.30163	1.02195e-05	0.000429595	2.77769
68018	Cert1	ceramide transporter 1	-0.24298	5.92838	-5.27258	1.10891e-05	0.000454791	2.77602
382066	Prdm10	PR domain containing 10	-0.310872	5.85437	-5.26625	1.12882e-05	0.000456642	2.77464
216439	Agap2	ArfGAP with GTPase domain, ankyrin repeat and PH domain 2	0.215908	8.7689	5.3545	8.80882e-06	0.000386038	2.76453
16526	Kcnk2	potassium channel, subfamily K, member 2	-0.28854	6.02385	-5.27168	1.11172e-05	0.000454791	2.75467
69017	Prrt2	proline-rich transmembrane protein 2	0.368172	6.10749	5.35562	1.15484e-05	0.000463207	2.75352
12484	Cd24a	CD24a antigen	-0.298841	9.91547	-5.48068	9.1245e-06	0.000396075	2.75299
76561	Snx7	sorting nexin 7	-0.379413	4.6004	-5.15489	1.54379e-05	0.000582986	2.75014
11419	Asic1	acid-sensing (proton-gated) ion channel 1	0.218626	6.71606	5.30001	1.02663e-05	0.000429595	2.74317
545474	Scrt2	scratch family zinc finger 2	0.264877	6.56305	5.28311	1.07658e-05	0.000445666	2.71665
56089	Ramp3	receptor (calcitonin) activity modifying protein 3	-0.955961	2.07779	-5.02332	2.23486e-05	0.000773969	2.69454
50884	Nckap1	NCK-associated protein 1	-0.203022	8.90095	-5.32774	9.49667e-06	0.000407381	2.68465
211652	Wwc1	WW, C2 and coiled-coil domain containing 1	0.367607	7.74201	5.50334	1.11464e-05	0.000454791	2.68325
215303	Camk1g	calcium/calmodulin-dependent protein kinase I gamma	0.281545	5.48522	5.20658	1.33496e-05	0.000516488	2.67816
268288	Samd3	sterile alpha motif domain containing 3	1.97098	-0.138057	5.36288	8.60383e-06	0.000380579	2.67044
108097	Prkab2	protein kinase, AMP-activated, beta 2 non-catalytic subunit	0.304182	5.36922	5.19679	1.37224e-05	0.000526606	2.66687
22421	Wnt7a	wingless-type MMTV integration site family, member 7A	0.530914	4.55971	5.24343	1.70108e-05	0.000626801	2.6638
69908	Rab3b	RAB3B, member RAS oncogene family	0.339605	5.36051	5.18924	1.40168e-05	0.000533579	2.65917
68525	Evc2	EvC ciliary complex subunit 2	0.554625	3.30511	5.01589	2.28208e-05	0.000779648	2.60916
17174	Masp1	mannan-binding lectin serine peptidase 1	0.33514	6.08646	5.2465	1.30921e-05	0.000509299	2.60874
23850	Pappa2	pappalysin 2	0.825528	3.03349	5.07398	2.46267e-05	0.00081891	2.60206
216825	Usp22	ubiquitin specific peptidase 22	0.185931	9.86034	5.30624	1.00881e-05	0.000427538	2.5925
13642	Efnb2	ephrin B2	-0.254832	8.42391	-5.28884	1.06187e-05	0.000440863	2.59249
100504715	Tmppe	transmembrane protein with metallophosphoesterase domain	0.506313	3.7831	5.0455	2.09976e-05	0.000737983	2.5886
14805	Grik1	glutamate receptor, ionotropic, kainate 1	-0.728745	3.16083	-5.02627	2.42894e-05	0.000815333	2.5803
329278	Tnn	tenascin N	-2.21963	-0.0602323	-5.37624	8.28684e-06	0.000371182	2.57114
19259	Ptpn5	protein tyrosine phosphatase, non-receptor type 5	0.276686	7.25058	5.25851	1.1822e-05	0.000472848	2.55698
57443	Fbxo3	F-box protein 3	0.23907	6.06914	5.19814	1.36703e-05	0.000526029	2.54638
19088	Prkar2b	protein kinase, cAMP dependent regulatory, type II beta	-0.23326	8.26557	-5.26722	1.12573e-05	0.000456642	2.5413
18212	Ntrk2	neurotrophic tyrosine kinase, receptor, type 2	-0.353909	8.23437	-5.46001	1.26052e-05	0.000493062	2.52941
18386	Oprd1	opioid receptor, delta 1	1.96609	0.180788	5.23285	1.23994e-05	0.000490949	2.52059
18530	Pcdh8	protocadherin 8	-0.349973	7.22914	-5.38684	1.32234e-05	0.000513003	2.51711
328381	Sh2d4b	SH2 domain containing 4B	-0.534609	4.52833	-5.17483	2.02487e-05	0.000722389	2.50781
319880	Tmcc3	transmembrane and coiled coil domains 3	0.893747	2.49973	4.96716	2.87011e-05	0.000915792	2.49014
17155	Man1a	mannosidase 1, alpha	-0.309258	4.75437	-5.08645	1.8714e-05	0.000676133	2.4881
110596	Arhgef28	Rho guanine nucleotide exchange factor (GEF) 28	0.6637	3.45246	5.03172	2.5385e-05	0.000834355	2.48367
228911	Tshz2	teashirt zinc finger family member 2	1.2022	4.93561	5.62595	2.25743e-05	0.000777991	2.48016
57257	Vav3	vav 3 oncogene	0.509618	3.78454	5.00367	2.36181e-05	0.000798461	2.46534
232313	Gxylt2	glucoside xylosyltransferase 2	1.18502	1.21396	4.97611	2.55208e-05	0.000834955	2.45927
76527	Il34	interleukin 34	1.19301	0.460559	5.05691	2.03349e-05	0.000723646	2.43874
241134	Nyap2	neuronal tyrosine-phophorylated phosphoinositide 3-kinase adaptor 2	-0.292135	5.10531	-5.09496	1.82717e-05	0.000661838	2.42161
208213	Tmem132c	transmembrane protein 132C	1.01219	1.88518	4.91007	3.08558e-05	0.000975773	2.42119
237459	Cdk17	cyclin-dependent kinase 17	0.190902	7.37704	5.19891	1.36407e-05	0.000526029	2.40133
230824	Grhl3	grainyhead like transcription factor 3	2.95363	-1.12572	5.64796	4.00009e-06	0.000212724	2.39909
18718	Pip4k2a	phosphatidylinositol-5-phosphate 4-kinase, type II, alpha	-0.290208	5.46119	-5.09689	1.81729e-05	0.000659942	2.37016
77579	Myh10	myosin, heavy polypeptide 10, non-muscle	-0.205112	9.54841	-5.22305	1.27458e-05	0.000497193	2.36904
277414	Trp53i11	transformation related protein 53 inducible protein 11	0.249066	7.42361	5.18583	1.4152e-05	0.000537283	2.35973
18573	Pde1a	phosphodiesterase 1A, calmodulin-dependent	0.763899	5.02886	5.43885	2.48174e-05	0.000821403	2.34617
64291	Osbpl1a	oxysterol binding protein-like 1A	-0.34763	6.71703	-5.26488	1.6413e-05	0.000614902	2.33504
20148	Dhrs3	dehydrogenase/reductase (SDR family) member 3	0.811644	2.19774	4.8735	3.40493e-05	0.00104972	2.33323
319934	Sbf2	SET binding factor 2	-0.207218	8.2136	-5.19049	1.39677e-05	0.00053314	2.32817
328162	Trmt61a	tRNA methyltransferase 61A	0.330228	4.39344	4.98914	2.46024e-05	0.00081891	2.32438
67526	Atg12	autophagy related 12	0.229459	6.54099	5.14158	1.6027e-05	0.000602029	2.32402
229759	Olfm3	olfactomedin 3	-0.944698	2.10541	-4.86688	3.46879e-05	0.00105921	2.31211
13717	Eln	elastin	0.46019	3.84677	4.94636	2.77463e-05	0.000889324	2.31076
12696	Cirbp	cold inducible RNA binding protein	0.237072	6.73159	5.1441	1.59136e-05	0.000599354	2.30859
78334	Cdk19	cyclin-dependent kinase 19	-0.274031	7.28648	-5.18064	1.51226e-05	0.000572601	2.30775
72981	Thap12	THAP domain containing 12	0.232762	6.35847	5.11508	1.72666e-05	0.000633511	2.27053
13653	Egr1	early growth response 1	0.752904	3.42059	4.95917	3.41553e-05	0.00104972	2.25459
223604	Kcnk9	potassium channel, subfamily K, member 9	-0.321284	7.33836	-5.23896	1.69356e-05	0.00062622	2.24791
72605	Car10	carbonic anhydrase 10	0.886157	1.82375	4.83568	3.78645e-05	0.0011398	2.23109
67603	Dusp6	dual specificity phosphatase 6	0.524	5.08386	5.16354	2.54539e-05	0.000834687	2.22858
104582	Rprml	reprimo-like	0.826953	2.04205	4.82897	3.85847e-05	0.00114928	2.21806
18230	Nxn	nucleoredoxin	0.512727	3.65568	4.89322	3.2214e-05	0.00100529	2.21305
81905	Cacng8	calcium channel, voltage-dependent, gamma subunit 8	0.367157	5.30077	5.0425	2.22237e-05	0.000771527	2.20899
69642	Mlip	muscular LMNA-interacting protein	-0.627496	3.83921	-4.95058	3.27325e-05	0.00101257	2.20679
16195	Il6st	interleukin 6 signal transducer	0.318681	5.37881	5.03191	2.18159e-05	0.000759224	2.19554
225872	Npas4	neuronal PAS domain protein 4	-1.32313	3.61349	-5.24912	4.11707e-05	0.00119547	2.19396
22682	Zfand5	zinc finger, AN1-type domain 5	-0.179149	7.58356	-5.12932	1.65889e-05	0.000618229	2.19154
228730	Kiz	kizuna centrosomal protein	0.432798	3.43369	4.87251	3.41441e-05	0.00104972	2.18584
102414	Clk3	CDC-like kinase 3	-0.338327	6.00289	-5.09838	2.05927e-05	0.000729165	2.17809
69608	Sec24d	Sec24 related gene family, member D (S. cerevisiae)	0.351569	5.42624	5.01675	2.28034e-05	0.000779648	2.16693
383787	Ankrd63	ankyrin repeat domain 63	1.93027	0.709963	5.04091	3.21514e-05	0.00100529	2.1588
228807	Zfp341	zinc finger protein 341	-0.333963	4.67119	-4.95359	2.71883e-05	0.000877379	2.14718
21849	Trim28	tripartite motif-containing 28	-0.17702	8.67321	-5.13079	1.65204e-05	0.000617299	2.14233
16180	Il1rap	interleukin 1 receptor accessory protein	-0.63915	2.96761	-4.8227	3.92694e-05	0.00116164	2.14034
327743	Ccn6	cellular communication network factor 6	0.818003	2.3942	4.80002	4.18505e-05	0.00120863	2.13586
14687	Gnaz	guanine nucleotide binding protein, alpha z subunit	0.245473	6.47875	5.07105	1.95422e-05	0.000698942	2.13154
235106	Ntm	neurotrimin	0.321135	7.60704	5.22145	1.88013e-05	0.000677562	2.1283
14281	Fos	FBJ osteosarcoma oncogene	-1.04214	3.19732	-4.97397	4.4083e-05	0.00124937	2.11786
224617	Tbc1d24	TBC1 domain family, member 24	0.17654	7.5818	5.09884	1.80736e-05	0.000658018	2.10445
14561	Gdf11	growth differentiation factor 11	0.289869	5.21851	4.98003	2.52406e-05	0.000833469	2.10427
19009	Pou6f1	POU domain, class 6, transcription factor 1	-0.212042	7.98211	-5.1044	1.77928e-05	0.000649461	2.0995
18111	Nnat	neuronatin	0.45317	9.54747	5.50047	2.0665e-05	0.000729907	2.09099
26466	Zfp260	zinc finger protein 260	-0.198361	6.22591	-5.03817	2.14351e-05	0.000749649	2.0795
228564	Frmd5	FERM domain containing 5	-0.214378	6.72482	-5.05374	2.05169e-05	0.000728299	2.05694
193385	Ripor2	RHO family interacting cell polarization regulator 2	0.4701	5.50248	5.15648	2.73371e-05	0.000880181	2.05437
81904	Cacng7	calcium channel, voltage-dependent, gamma subunit 7	0.232062	7.51785	5.07664	1.92375e-05	0.00068978	2.04921
21766	Tex261	testis expressed gene 261	0.224562	5.40958	4.97425	2.56545e-05	0.000837399	2.04066
20404	Sh3gl2	SH3-domain GRB2-like 2	0.388287	6.94258	5.25523	2.26744e-05	0.00077955	2.04013
107448	Unc5a	unc-5 netrin receptor A	-0.296012	6.16605	-5.02083	2.25055e-05	0.000777508	2.03112
15042	H2-T24	histocompatibility 2, T region locus 24	0.551932	3.37372	4.81189	4.04792e-05	0.00118103	2.02881
18021	Nfatc3	nuclear factor of activated T cells, cytoplasmic, calcineurin dependent 3	-0.319999	5.15101	-4.94919	2.75261e-05	0.000884259	2.02741
14362	Fzd1	frizzled class receptor 1	-0.347542	5.55954	-5.01041	2.5361e-05	0.000834355	2.02238
30052	Pcsk1n	proprotein convertase subtilisin/kexin type 1 inhibitor	0.259625	6.70174	5.03917	2.1375e-05	0.000749392	2.01947
210297	Lrch2	leucine-rich repeats and calponin homology (CH) domain containing 2	-0.234926	6.70108	-5.0338	2.16998e-05	0.00075704	1.99795
71146	Golga7b	golgin A7B	0.261066	5.94136	4.99185	2.44159e-05	0.000817646	1.99642
16572	Kif5a	kinesin family member 5A	0.15139	9.10932	5.07828	1.91492e-05	0.000688354	1.97838
228852	Ppp1r16b	protein phosphatase 1, regulatory subunit 16B	0.290854	6.1111	4.99527	2.41822e-05	0.000813656	1.96934
13528	Dtnb	dystrobrevin, beta	0.276606	4.8618	4.90505	3.11614e-05	0.000981067	1.96921
19418	Rasgrf2	RAS protein-specific guanine nucleotide-releasing factor 2	-0.550505	5.8715	-5.28209	3.01637e-05	0.000960302	1.95995
56461	Kcnip3	Kv channel interacting protein 3, calsenilin	0.48614	5.16983	5.06825	3.21221e-05	0.00100529	1.95559
226352	Epb41l5	erythrocyte membrane protein band 4.1 like 5	0.380931	4.37845	4.85767	3.55966e-05	0.0010823	1.94252
53378	Sdcbp	syndecan binding protein	-0.202573	6.71169	-5.00836	2.33088e-05	0.000791774	1.92861
22695	Zfp36	zinc finger protein 36	-0.545472	2.4038	-4.71848	5.26058e-05	0.00142006	1.91668
67628	Anp32b	acidic (leucine-rich) nuclear phosphoprotein 32 family, member B	0.324994	6.29487	5.03598	2.58138e-05	0.000840665	1.91486
71951	Gpc2	glypican 2 (cerebroglycan)	-0.221339	8.75217	-5.04628	2.09519e-05	0.000737983	1.9042
236727	Slc9a7	solute carrier family 9 (sodium/hydrogen exchanger), member 7	0.315198	5.22275	4.91199	3.05598e-05	0.000970735	1.88525
245683	Klhl34	kelch-like 34	-0.467667	4.04524	-4.79786	4.21053e-05	0.00121023	1.85631
57138	Slc12a5	solute carrier family 12, member 5	0.302339	5.13539	4.89089	3.24255e-05	0.00100647	1.8552
27375	Tjp3	tight junction protein 3	-0.591088	3.1958	-4.72672	5.14047e-05	0.00139827	1.85326
110157	Raf1	v-raf-leukemia viral oncogene 1	-0.206263	7.01433	-4.99097	2.44765e-05	0.000817746	1.8494
246316	Lgi2	leucine-rich repeat LGI family, member 2	-1.15499	5.91196	-5.37697	3.90392e-05	0.00115724	1.84605
11928	Atp1a1	ATPase, Na+/K+ transporting, alpha 1 polypeptide	-0.231693	7.60581	-5.00521	2.3516e-05	0.000796906	1.84417
226412	R3hdm1	R3H domain containing 1	-0.195839	8.02574	-5.0085	2.32998e-05	0.000791774	1.82923
14172	Fgf18	fibroblast growth factor 18	0.794012	2.06161	4.67683	5.91197e-05	0.00157199	1.82547
233878	Sez6l2	seizure related 6 homolog like 2	0.181794	7.63993	4.99712	2.40567e-05	0.000811357	1.81959
269152	Kif26b	kinesin family member 26B	-0.338521	7.66698	-5.15229	2.63051e-05	0.000854706	1.81655
19159	Cyth3	cytohesin 3	-0.253483	6.63241	-4.96043	2.66705e-05	0.000864599	1.80076
18760	Prkd1	protein kinase D1	-0.453112	4.00273	-4.77475	4.49267e-05	0.0012657	1.79103
56357	Ivd	isovaleryl coenzyme A dehydrogenase	0.357694	4.82521	4.82874	3.86088e-05	0.00114928	1.76612
78689	Naa35	N(alpha)-acetyltransferase 35, NatC auxiliary subunit	-0.217349	6.61575	-4.94168	2.81138e-05	0.000899071	1.75234
69663	Ddx51	DEAD box helicase 51	0.299869	4.82524	4.81702	3.99005e-05	0.00117541	1.74329
14479	Usp15	ubiquitin specific peptidase 15	-0.210177	7.15305	-4.95675	2.69481e-05	0.000871607	1.73988
628779	Hs3st4	heparan sulfate (glucosamine) 3-O-sulfotransferase 4	1.55988	3.92051	5.15678	6.16998e-05	0.00162236	1.73422
332110	Mapk15	mitogen-activated protein kinase 15	-0.82652	2.07025	-4.64111	6.53391e-05	0.00169918	1.73373
230903	Fbxo44	F-box protein 44	0.312708	4.90911	4.81705	3.98973e-05	0.00117541	1.72289
59125	Nek7	NIMA (never in mitosis gene a)-related expressed kinase 7	0.494348	2.99393	4.6675	6.06851e-05	0.0016046	1.71811
59028	Rcl1	RNA terminal phosphate cyclase-like 1	0.43536	3.97022	4.73428	5.03262e-05	0.00137684	1.71296
170571	Cntnap4	contactin associated protein-like 4	0.434544	4.77095	4.85828	4.18834e-05	0.00120863	1.71272
320679	Samd12	sterile alpha motif domain containing 12	0.289645	6.22885	4.91104	3.10048e-05	0.000978305	1.70747
68134	Upf3b	UPF3 regulator of nonsense transcripts homolog B (yeast)	0.243731	5.65742	4.86762	3.46162e-05	0.00105921	1.70063
66614	Gpatch4	G patch domain containing 4	0.268392	5.02351	4.81547	4.00752e-05	0.00117599	1.69064
17967	Ncam1	neural cell adhesion molecule 1	0.191078	10.1918	4.98634	2.47971e-05	0.000821403	1.688
114604	Prdm15	PR domain containing 15	-0.304481	5.30895	-4.83469	3.79694e-05	0.0011398	1.68132
382253	Cdkl5	cyclin-dependent kinase-like 5	-0.287961	6.05455	-4.8907	3.24431e-05	0.00100647	1.67912
233335	Synm	synemin, intermediate filament protein	-0.379461	4.80959	-4.78964	4.30883e-05	0.00123598	1.66651
74149	Zfp946	zinc finger protein 946	-0.270325	5.37407	-4.8302	3.8451e-05	0.00114928	1.65097
19659	Rbp1	retinol binding protein 1, cellular	1.59959	0.523366	4.79975	4.18826e-05	0.00120863	1.64457
68152	Fam133b	family with sequence similarity 133, member B	0.260915	5.03256	4.78824	4.32568e-05	0.00123831	1.60796
237553	Trhde	TRH-degrading enzyme	-0.513949	3.02978	-4.63774	6.59583e-05	0.00170902	1.60742
20020	Polr2a	polymerase (RNA) II (DNA directed) polypeptide A	0.279164	7.85831	4.98552	3.08292e-05	0.000975773	1.59369
320707	Atp2b3	ATPase, Ca++ transporting, plasma membrane 3	0.316781	5.00174	4.78265	4.39416e-05	0.00124871	1.5833
22325	Vav2	vav 2 oncogene	0.204811	6.88992	4.89047	3.24645e-05	0.00100647	1.58146
353282	Sfmbt2	Scm-like with four mbt domains 2	0.959763	1.0884	4.6111	7.10644e-05	0.00180897	1.57344
12833	Col6a1	collagen, type VI, alpha 1	1.85199	1.39537	4.78353	7.15717e-05	0.00181149	1.56421
72293	Nkd2	naked cuticle 2	-0.26893	5.22203	-4.78325	4.38672e-05	0.00124871	1.55408
16981	Lrrn3	leucine rich repeat protein 3, neuronal	-0.34465	7.23688	-5.04048	3.53772e-05	0.00107794	1.55366
54561	Nap1l3	nucleosome assembly protein 1-like 3	0.317589	4.99851	4.76817	4.57639e-05	0.00128104	1.54841
226178	Wbp1l	WW domain binding protein 1 like	0.211228	6.02714	4.83194	3.82637e-05	0.00114622	1.53619
245880	Wasf3	WASP family, member 3	0.206669	6.77788	4.86868	3.45129e-05	0.00105842	1.53161
20602	Ncor2	nuclear receptor co-repressor 2	0.229396	7.798	4.89489	3.20633e-05	0.00100529	1.52524
211612	Ptchd1	patched domain containing 1	-0.443917	3.82735	-4.65627	6.26234e-05	0.00164057	1.52379
216543	Cep68	centrosomal protein 68	0.216799	5.27789	4.77817	4.44973e-05	0.0012561	1.52227
333050	Ksr2	kinase suppressor of ras 2	0.332966	4.35577	4.70143	5.51808e-05	0.00148112	1.49628
210027	Slc35f3	solute carrier family 35, member F3	0.41817	3.85069	4.64385	6.48404e-05	0.0016893	1.49341
17035	Lxn	latexin	0.451865	3.50653	4.61963	6.93882e-05	0.00177842	1.47997
268739	Arhgef40	Rho guanine nucleotide exchange factor (GEF) 40	0.311798	5.18716	4.74968	4.81995e-05	0.00132121	1.47354
69257	Elf2	E74-like factor 2	-0.232353	6.51565	-4.83482	3.79555e-05	0.0011398	1.46723
57266	Cxcl14	chemokine (C-X-C motif) ligand 14	0.804321	4.05458	4.85014	7.44751e-05	0.00185521	1.46215
20656	Sod2	superoxide dismutase 2, mitochondrial	0.232779	6.69267	4.83707	3.7717e-05	0.00113945	1.45148
14265	Fmr1	fragile X messenger ribonucleoprotein 1	-0.184492	6.99142	-4.84835	3.65408e-05	0.00110864	1.45146
69638	Enho	energy homeostasis associated	0.27906	5.03024	4.72878	5.1109e-05	0.00139289	1.44267
269951	Idh2	isocitrate dehydrogenase 2 (NADP+), mitochondrial	-0.24794	5.47375	-4.75512	4.74693e-05	0.00130877	1.43011
19248	Ptpn12	protein tyrosine phosphatase, non-receptor type 12	-0.179861	6.37538	-4.81238	4.04238e-05	0.00118103	1.42147
235415	Cplx3	complexin 3	2.07412	-1.42015	5.01556	2.2842e-05	0.000779648	1.42081
622675	Zfp827	zinc finger protein 827	0.310034	5.94379	4.80693	4.39716e-05	0.00124871	1.41916
384281	Gatc	glutamyl-tRNA(Gln) amidotransferase, subunit C	0.227424	5.62652	4.76175	4.65947e-05	0.00128966	1.41546
18970	Polb	polymerase (DNA directed), beta	-0.31703	5.76781	-4.78293	4.58272e-05	0.00128104	1.41008
72978	Cnih3	cornichon family AMPA receptor auxiliary protein 3	0.415278	5.45555	4.83003	5.24339e-05	0.00141811	1.40707
68969	Eif1b	eukaryotic translation initiation factor 1B	-0.303695	7.1648	-4.91617	4.0086e-05	0.00117599	1.39445
140919	Slc17a6	solute carrier family 17 (sodium-dependent inorganic phosphate cotransporter), member 6	-0.355699	5.3833	-4.76813	5.0618e-05	0.00138216	1.39343
64706	Scube1	signal peptide, CUB domain, EGF-like 1	-0.280835	7.60287	-4.90022	3.89009e-05	0.00115555	1.38258
110208	Pgd	phosphogluconate dehydrogenase	0.220223	5.83885	4.76384	4.63221e-05	0.00128966	1.37503
17703	Msx3	msh homeobox 3	-1.06187	1.31276	-4.503	9.61318e-05	0.00225184	1.35965
18626	Per1	period circadian clock 1	-0.253609	5.99438	-4.75629	4.73143e-05	0.00130703	1.34509
76376	Slc24a2	solute carrier family 24 (sodium/potassium/calcium exchanger), member 2	0.567604	4.374	4.74849	7.29288e-05	0.00183602	1.32179
52123	Agpat5	1-acylglycerol-3-phosphate O-acyltransferase 5 (lysophosphatidic acid acyltransferase, epsilon)	0.176256	6.24486	4.76807	4.57764e-05	0.00128104	1.319
109284	R3hdm4	R3H domain containing 4	0.210543	7.60999	4.81165	4.05072e-05	0.00118103	1.30499
68507	Ppfia4	protein tyrosine phosphatase, receptor type, f polypeptide (PTPRF), interacting protein (liprin), alpha 4	0.575325	4.60133	4.77054	7.3592e-05	0.00184331	1.29731
22632	Yy1	YY1 transcription factor	-0.166345	7.2807	-4.79905	4.19646e-05	0.00120863	1.29179
23948	Mmp17	matrix metallopeptidase 17	-0.290648	7.32034	-4.86807	4.37418e-05	0.00124871	1.29167
17118	Marcks	myristoylated alanine rich protein kinase C substrate	0.191831	9.83339	4.83938	3.74726e-05	0.00113448	1.28769
72301	Shisal1	shisa like 1	0.404284	5.11952	4.76466	5.96672e-05	0.00158062	1.28393
81004	Tbl1xr1	transducin (beta)-like 1X-linked receptor 1	0.205271	6.53359	4.76203	4.65586e-05	0.00128966	1.25789
19206	Ptch1	patched 1	0.424327	5.07754	4.75193	6.34729e-05	0.00165976	1.25658
22318	Vamp2	vesicle-associated membrane protein 2	0.169642	8.74404	4.8085	4.0866e-05	0.00118905	1.24082
270190	Ephb1	Eph receptor B1	0.433907	6.64199	4.9988	5.42614e-05	0.0014592	1.23979
13796	Emx1	empty spiracles homeobox 1	-0.419104	5.21805	-4.75529	6.38022e-05	0.00166531	1.23451
14950	H13	histocompatibility 13	0.166841	7.62958	4.78054	4.42025e-05	0.00125026	1.21546
232441	Rerg	RAS-like, estrogen-regulated, growth-inhibitor	-0.648845	2.40046	-4.44765	0.000112181	0.00254044	1.21268
12412	Cbx1	chromobox 1	0.222365	7.09072	4.76232	4.65208e-05	0.00128966	1.20976
20747	Spop	speckle-type BTB/POZ protein	0.189781	7.27399	4.76387	4.63183e-05	0.00128966	1.19284
224997	Dlgap1	DLG associated protein 1	0.218939	7.51396	4.76763	4.5832e-05	0.00128104	1.18939
105827	Amigo2	adhesion molecule with Ig like domain 2	-0.763313	2.13421	-4.42612	0.000119117	0.00266354	1.17692
17380	Mme	membrane metallo endopeptidase	-0.656326	4.47148	-4.80381	8.58906e-05	0.00206705	1.1719
665033	Col6a5	collagen, type VI, alpha 5	1.53923	-0.211205	4.60706	7.18728e-05	0.00181587	1.17126
71452	Ankrd40	ankyrin repeat domain 40	0.238387	5.5484	4.65987	6.1996e-05	0.00162714	1.14725
15273	Hivep2	human immunodeficiency virus type I enhancer binding protein 2	0.276909	8.18758	4.8452	4.79673e-05	0.00131739	1.14699
26408	Map3k5	mitogen-activated protein kinase kinase kinase 5	-0.626683	3.45976	-4.54795	0.000102091	0.0023609	1.14501
15561	Htr3a	5-hydroxytryptamine (serotonin) receptor 3A	1.22484	2.51936	4.61433	0.000132941	0.00289512	1.13423
66480	Rpl15	ribosomal protein L15	0.242883	6.69598	4.72112	5.22176e-05	0.00141496	1.13279
20713	Serpini1	serine (or cysteine) peptidase inhibitor, clade I, member 1	0.394986	7.1482	4.95367	5.72918e-05	0.00153199	1.12818
56541	Habp4	hyaluronic acid binding protein 4	0.32193	4.85897	4.59181	7.50048e-05	0.00186514	1.11257
66296	Haus2	HAUS augmin-like complex, subunit 2	0.342099	4.60733	4.56163	8.16096e-05	0.0020048	1.10322
102637087	Gm33989	predicted gene, 33989	-0.267499	6.07305	-4.68065	5.84903e-05	0.00155817	1.0934
100036521	Umad1	UMAP1-MVP12 associated (UMA) domain containing 1	-0.316012	4.24595	-4.52939	8.9304e-05	0.00213473	1.08783
16009	Igfbp3	insulin-like growth factor binding protein 3	0.394134	4.39635	4.55209	8.38144e-05	0.00203433	1.08282
240913	Adamts4	a disintegrin-like and metallopeptidase (reprolysin type) with thrombospondin type 1 motif, 4	0.578443	4.48288	4.6744	9.37083e-05	0.00221392	1.08087
239606	Slc2a13	solute carrier family 2 (facilitated glucose transporter), member 13	0.337227	4.65762	4.56923	7.98934e-05	0.00196604	1.07962
403174	Msantd1	Myb/SANT-like DNA-binding domain containing 1	-0.688604	2.22962	-4.38894	0.000132107	0.0028814	1.07665
170771	Khdrbs2	KH domain containing, RNA binding, signal transduction associated 2	-0.349648	4.59708	-4.55543	8.30352e-05	0.00202832	1.07132
14696	Gnb4	guanine nucleotide binding protein (G protein), beta 4	-0.370424	5.5726	-4.69257	7.02499e-05	0.00179726	1.07053
214742	Rcor3	REST corepressor 3	0.300345	4.50596	4.54374	8.57942e-05	0.00206705	1.07025
243743	Plxna4	plexin A4	-0.223114	9.80528	-4.76582	4.78584e-05	0.00131694	1.05291
210801	Unc5d	unc-5 netrin receptor D	0.318026	5.88734	4.68711	6.58046e-05	0.00170815	1.03614
56044	Rala	v-ral simian leukemia viral oncogene A (ras related)	-0.174227	7.943	-4.72225	5.20536e-05	0.00141321	1.0358
244059	Chd2	chromodomain helicase DNA binding protein 2	-0.211962	6.84159	-4.6905	5.68982e-05	0.00152433	1.03067
109050	Inka2	inka box actin regulator 2	0.499631	3.94705	4.49298	0.000103526	0.0023863	1.02832
19769	Rit1	Ras-like without CAAX 1	0.241634	4.68201	4.54415	8.56953e-05	0.00206705	1.0252
30945	Rnf19a	ring finger protein 19A	-0.226015	5.7972	-4.62776	6.78284e-05	0.00175147	1.01141
213819	Casd1	CAS1 domain containing 1	0.248246	5.46884	4.60368	7.25559e-05	0.00182988	1.00601
73010	Gpr22	G protein-coupled receptor 22	-0.496009	3.72525	-4.45576	0.000109672	0.00249158	1.00476
72057	Phf10	PHD finger protein 10	-0.173683	6.45248	-4.66431	6.12287e-05	0.00161596	1.00443
241514	Zfp804a	zinc finger protein 804A	-0.510276	4.8129	-4.67395	9.21304e-05	0.00218391	1.00342
20964	Syn1	synapsin I	0.181079	8.14286	4.70867	5.40727e-05	0.00145689	0.989451
59058	Bhlhe22	basic helix-loop-helix family, member e22	-0.349111	9.06419	-4.93387	5.94878e-05	0.00157882	0.985691
242425	Gabbr2	gamma-aminobutyric acid (GABA) B receptor, 2	0.241919	7.15736	4.68343	5.80361e-05	0.00154897	0.981306
142688	Asb13	ankyrin repeat and SOCS box-containing 13	0.245701	4.95558	4.55499	8.31385e-05	0.00202832	0.97851
18546	Pcp4	Purkinje cell protein 4	0.803637	3.52338	4.56688	0.000133144	0.00289512	0.961585
67792	Rgs8	regulator of G-protein signaling 8	1.20789	4.44287	4.82753	0.000125003	0.00276467	0.954425
74256	Cyld	CYLD lysine 63 deubiquitinase	0.209337	5.34547	4.5785	7.78503e-05	0.00192914	0.952864
12348	Car11	carbonic anhydrase 11	0.287715	5.3494	4.56949	7.98362e-05	0.00196604	0.947889
245545	Pabpc1l2a	poly(A) binding protein, cytoplasmic 1-like 2A	0.436096	4.15353	4.46226	0.000107704	0.00245079	0.924382
23994	Dazap2	DAZ associated protein 2	-0.221136	6.06386	-4.61097	7.109e-05	0.00180897	0.911906
93724	Pcdhga12	protocadherin gamma subfamily A, 12	0.279202	5.28401	4.55388	8.33968e-05	0.00203113	0.906356
13714	Elk4	ELK4, member of ETS oncogene family	-0.442876	2.91195	-4.36064	0.000142929	0.0030518	0.904127
73072	Prr36	proline rich 36	0.19365	7.61014	4.66178	6.16656e-05	0.00162236	0.887715
110695	Aldh7a1	aldehyde dehydrogenase family 7, member A1	0.331936	4.74073	4.50191	9.64238e-05	0.00225184	0.88177
22696	Zfp37	zinc finger protein 37	0.334471	4.4235	4.46565	0.000106691	0.00243953	0.867685
269629	Lhfpl3	lipoma HMGIC fusion partner-like 3	0.639091	2.19899	4.30595	0.000166374	0.00340093	0.851427
80906	Kcnip2	Kv channel-interacting protein 2	0.593713	3.29667	4.34738	0.000148294	0.00312384	0.850021
68024	H2bc4	H2B clustered histone 4	-0.55708	3.15295	-4.34752	0.000148235	0.00312384	0.833121
269994	Gsg1l	GSG1-like	0.449946	4.08266	4.46051	0.000116112	0.00260044	0.832562
72729	Cdc42se2	CDC42 small effector 2	-0.176261	7.02605	-4.6214	6.90456e-05	0.00177842	0.817574
238871	Pde4d	phosphodiesterase 4D, cAMP specific	-0.208638	6.74022	-4.6096	7.13639e-05	0.00181126	0.814237
225913	Tkfc	triokinase, FMN cyclase	0.267815	4.9777	4.49113	9.93705e-05	0.00230549	0.811986
16492	Kcna4	potassium voltage-gated channel, shaker-related subfamily, member 4	-0.387783	4.2892	-4.44343	0.00011351	0.00256236	0.811137
14084	Faf1	Fas-associated factor 1	0.171236	6.05609	4.57037	7.96405e-05	0.00196604	0.804122
20430	Cyfip1	cytoplasmic FMR1 interacting protein 1	-0.178637	6.61144	-4.5954	7.42553e-05	0.00185299	0.79367
98970	Fibcd1	fibrinogen C domain containing 1	0.947862	3.7911	4.62763	0.000159277	0.00330429	0.783415
66492	Zmat2	zinc finger, matrin type 2	0.213701	7.09071	4.60924	7.14349e-05	0.00181126	0.782522
66119	Tomm6	translocase of outer mitochondrial membrane 6	0.274627	5.40495	4.51268	9.35679e-05	0.00221392	0.779654
22045	Trhr	thyrotropin releasing hormone receptor	1.27618	0.283124	4.32913	0.000156007	0.00325755	0.766251
58520	Erg28	ergosterol biosynthesis 28	0.318134	5.76292	4.56245	9.00209e-05	0.00214259	0.761371
239273	Abcc4	ATP-binding cassette, sub-family C (CFTR/MRP), member 4	0.679746	2.1674	4.26247	0.000187695	0.00373261	0.758871
26554	Cul3	cullin 3	-0.205536	7.84899	-4.62084	6.91542e-05	0.00177842	0.758452
52668	Ifi27	interferon, alpha-inducible protein 27	0.957288	1.48204	4.2601	0.000188931	0.00373625	0.757459
68631	Cryl1	crystallin, lambda 1	0.609048	1.78924	4.25608	0.000191049	0.00375449	0.754785
54376	Cacng3	calcium channel, voltage-dependent, gamma subunit 3	0.753584	2.78911	4.3452	0.000176461	0.00353893	0.750725
230917	Tmem201	transmembrane protein 201	0.194148	6.43051	4.5703	7.96551e-05	0.00196604	0.749175
66264	Ccdc28b	coiled coil domain containing 28B	0.275224	4.70407	4.44501	0.000113011	0.00255516	0.748412
23965	Tenm3	teneurin transmembrane protein 3	-0.221727	8.63431	-4.6315	6.78434e-05	0.00175147	0.739308
73032	Ttc9b	tetratricopeptide repeat domain 9B	0.272441	5.72676	4.52255	9.10255e-05	0.00216132	0.737358
215114	Hip1	huntingtin interacting protein 1	-0.233537	7.35726	-4.59853	7.36079e-05	0.00184331	0.727918
241727	Snph	syntaphilin	0.252163	6.06567	4.53986	8.67289e-05	0.00208017	0.718943
12287	Cacna1b	calcium channel, voltage-dependent, N type, alpha 1B subunit	0.199308	7.64048	4.59996	7.33153e-05	0.00184248	0.712733
235461	Mindy2	MINDY lysine 48 deubiquitinase 2	0.184083	6.19134	4.54613	8.52215e-05	0.00206143	0.712126
619287	Rtl4	retrotransposon Gag like 4	1.13342	0.113285	4.36925	0.000139545	0.00300867	0.70715
23936	Lynx1	Ly6/neurotoxin 1	0.516855	3.29501	4.30818	0.00016535	0.00340083	0.70561
71096	Sntg1	syntrophin, gamma 1	0.561834	2.55132	4.2606	0.000188673	0.00373625	0.700189
72621	Pdzd11	PDZ domain containing 11	0.265513	4.47743	4.40645	0.000125824	0.00276561	0.699573
108083	Pip4k2b	phosphatidylinositol-5-phosphate 4-kinase, type II, beta	0.175624	8.76077	4.61377	7.05358e-05	0.00180133	0.698374
12571	Cdk6	cyclin-dependent kinase 6	0.468345	4.31966	4.43499	0.000134566	0.00291709	0.694747
15382	Hnrnpa1	heterogeneous nuclear ribonucleoprotein A1	0.22673	7.95304	4.59584	7.4165e-05	0.00185299	0.688567
21888	Tle4	transducin-like enhancer of split 4	1.02313	5.61335	4.85333	0.000121882	0.0027168	0.681626
56404	Trip4	thyroid hormone receptor interactor 4	0.269271	4.93686	4.4413	0.000114183	0.00257233	0.677069
77644	Steep1	STING1 ER exit protein 1	0.283203	4.49058	4.40057	0.000127902	0.00280258	0.662693
237010	Klhl4	kelch-like 4	-0.438307	4.18283	-4.37624	0.00014111	0.00303119	0.65554
20250	Scd2	stearoyl-Coenzyme A desaturase 2	0.199045	11.0007	4.61992	6.93333e-05	0.00177842	0.650131
21853	Timeless	timeless circadian clock 1	0.459703	3.72446	4.32031	0.000159874	0.00330429	0.648376
74559	Elovl7	ELOVL family member 7, elongation of long chain fatty acids (yeast)	1.43013	0.690663	4.27045	0.00018867	0.00373625	0.624197
115490131	Gm42517	predicted gene 42517	0.363918	4.26859	4.36444	0.000141425	0.0030312	0.617319
93734	Mpv17l	Mpv17 transgene, kidney disease mutant-like	0.283418	5.21149	4.44089	0.000114313	0.00257233	0.613336
66044	Dtd1	D-tyrosyl-tRNA deacylase 1	0.310288	4.38009	4.36622	0.000140728	0.00302758	0.611786
12616	Cenpb	centromere protein B	0.154545	7.56145	4.56041	8.18894e-05	0.0020082	0.611539
27204	Syn3	synapsin III	0.24616	7.51573	4.58375	8.30913e-05	0.00202832	0.610363
71263	Mro	maestro	0.492255	2.32202	4.21542	0.000213808	0.00409698	0.600483
76484	Kndc1	kinase non-catalytic C-lobe domain (KIND) containing 1	0.433249	3.85794	4.32041	0.000159828	0.00330429	0.584183
118568718	LOC118568718	-	0.913964	1.43255	4.19119	0.00022862	0.00429957	0.58137
21808	Tgfb2	transforming growth factor, beta 2	-0.3584	4.67032	-4.3855	0.000133379	0.00289578	0.58028
18595	Pdgfra	platelet derived growth factor receptor, alpha polypeptide	0.819036	2.76828	4.30811	0.000217074	0.00413995	0.575859
53413	Exoc7	exocyst complex component 7	0.166466	6.46842	4.50604	9.53202e-05	0.00223711	0.569955
252870	Usp7	ubiquitin specific peptidase 7	-0.183212	7.92795	-4.55306	8.3587e-05	0.00203228	0.569205
216198	Tcp11l2	t-complex 11 (mouse) like 2	0.364774	4.16929	4.33292	0.000154371	0.00322816	0.559739
56077	Dgke	diacylglycerol kinase, epsilon	0.170219	6.12586	4.48543	0.000100965	0.00233866	0.554716
24087	Tll2	tolloid-like 2	2.59052	-0.996018	4.60062	8.9594e-05	0.00213806	0.544115
21664	Phlda1	pleckstrin homology like domain, family A, member 1	0.46306	3.42903	4.25458	0.000191846	0.00376247	0.544025
17966	Nbr1	NBR1, autophagy cargo receptor	-0.172384	7.67496	-4.53832	8.71019e-05	0.0020856	0.541698
59027	Nampt	nicotinamide phosphoribosyltransferase	-0.224823	5.90824	-4.46506	0.000106866	0.00243953	0.53906
50787	Hs6st3	heparan sulfate 6-O-sulfotransferase 3	-0.406874	5.32526	-4.51898	0.000129367	0.00283034	0.530207
52615	Suz12	SUZ12 polycomb repressive complex 2 subunit	-0.217892	6.59337	-4.49947	9.70833e-05	0.00225611	0.526862
20681	Sox8	SRY (sex determining region Y)-box 8	0.554526	3.79701	4.32698	0.000184302	0.00367028	0.525011
269587	Epb41	erythrocyte membrane protein band 4.1	-0.17492	7.53517	-4.52626	9.00857e-05	0.00214259	0.516355
17242	Mdk	midkine	-0.459055	3.86679	-4.28489	0.000176384	0.00353893	0.516191
76687	Spcs3	signal peptidase complex subunit 3 homolog (S. cerevisiae)	-0.214311	5.70771	-4.43928	0.000114829	0.00257903	0.5066
192197	Bcas3	BCAS3 microtubule associated cell migration factor	0.318866	4.23912	4.31822	0.000160804	0.00331868	0.506107
66904	Pccb	propionyl Coenzyme A carboxylase, beta polypeptide	0.23661	5.40799	4.41642	0.000122381	0.00272364	0.504287
73442	Hspa12a	heat shock protein 12A	0.254456	7.35377	4.55104	9.48587e-05	0.00223109	0.501587
211401	Mtss1	MTSS I-BAR domain containing 1	-0.155856	8.76304	-4.54248	8.60961e-05	0.00206849	0.501044
66970	Ssbp2	single-stranded DNA binding protein 2	-0.286507	7.7744	-4.61731	9.63119e-05	0.00225184	0.497904
11757	Prdx3	peroxiredoxin 3	0.331317	4.90164	4.36416	0.000141537	0.0030312	0.491873
74243	Slx4ip	SLX4 interacting protein	0.251462	4.66673	4.35027	0.000147109	0.00311762	0.489801
14401	Gabrb2	gamma-aminobutyric acid (GABA) A receptor, subunit beta 2	-0.190857	7.4176	-4.49991	9.69647e-05	0.00225611	0.451995
16564	Kif21a	kinesin family member 21A	-0.164188	7.92091	-4.50904	9.45253e-05	0.00222951	0.447828
229709	Ahcyl1	S-adenosylhomocysteine hydrolase-like 1	-0.146036	7.95849	-4.5076	9.49065e-05	0.00223109	0.443937
14282	Fosb	FBJ osteosarcoma oncogene B	-1.13846	1.16182	-4.13787	0.000265651	0.0048483	0.434296
12552	Cdh11	cadherin 11	0.29363	6.60437	4.53025	0.000110951	0.00251661	0.433633
239857	Cadm2	cell adhesion molecule 2	-0.25411	8.8061	-4.57875	9.69178e-05	0.00225611	0.42534
60367	Il1rapl2	interleukin 1 receptor accessory protein-like 2	1.10651	-0.0398069	4.22314	0.00020929	0.00402671	0.415653
66049	Rogdi	rogdi homolog	0.296125	4.75593	4.32757	0.000156686	0.00326214	0.413756
433693	Akirin2	akirin 2	-0.167021	7.09828	-4.47019	0.000105347	0.00241651	0.395456
19270	Ptprg	protein tyrosine phosphatase, receptor type, G	0.311466	6.14202	4.48071	0.000124967	0.00276467	0.384228
360216	Zranb1	zinc finger, RAN-binding domain containing 1	-0.176971	7.03043	-4.46257	0.000107611	0.00245079	0.380845
223915	Krt73	keratin 73	3.04181	-2.21293	4.67798	7.77164e-05	0.00192914	0.372435
327814	Ppfia2	protein tyrosine phosphatase, receptor type, f polypeptide (PTPRF), interacting protein (liprin), alpha 2	-0.179204	7.78568	-4.47799	0.000103079	0.00237987	0.369154
19347	Dennd5a	DENN domain containing 5A	-0.154276	7.8981	-4.47332	0.000104433	0.00239943	0.351891
67041	Oxct1	3-oxoacid CoA transferase 1	0.181211	7.97104	4.47481	0.000103999	0.00239333	0.351339
19079	Prkab1	protein kinase, AMP-activated, beta 1 non-catalytic subunit	-0.260008	4.76976	-4.30248	0.000167986	0.00341235	0.341052
64602	Ireb2	iron responsive element binding protein 2	-0.142881	7.89204	-4.46513	0.000106845	0.00243953	0.326899
26922	Mecr	mitochondrial trans-2-enoyl-CoA reductase	0.383563	3.8181	4.20686	0.000218929	0.0041614	0.326175
20186	Nr1h4	nuclear receptor subfamily 1, group H, member 4	2.00027	-1.68947	4.54807	8.47626e-05	0.00205383	0.305797
225215	Rsl24d1	ribosomal L24 domain containing 1	0.239433	5.16704	4.32095	0.000159589	0.00330429	0.303184
16449	Jag1	jagged 1	0.37948	4.24737	4.24016	0.000199662	0.00387295	0.293548
27999	Fam3c	FAM3 metabolism regulating signaling molecule C	0.239391	5.85182	4.36902	0.000139638	0.00300867	0.292624
73407	Tepp	testis, prostate and placenta expressed	-0.221124	5.05214	-4.30776	0.000165542	0.00340083	0.285224
18011	Neurl1a	neuralized E3 ubiquitin protein ligase 1A	0.581423	3.43273	4.21434	0.000250348	0.00465273	0.279784
71803	Slc25a18	solute carrier family 25 (mitochondrial carrier), member 18	1.06198	1.13284	4.07086	0.000318527	0.00559057	0.279246
171463	Il17rd	interleukin 17 receptor D	0.471018	2.76779	4.11638	0.000281027	0.00505101	0.279167
108116	Slco3a1	solute carrier organic anion transporter family, member 3a1	-0.196641	6.52161	-4.4065	0.000125807	0.00276561	0.276735
19142	Prss12	protease, serine 12 neurotrypsin (motopsin)	0.75743	3.93743	4.36434	0.000254679	0.00470071	0.275448
107260	Otub1	OTU domain, ubiquitin aldehyde binding 1	0.19414	6.83181	4.41496	0.000122878	0.00273042	0.273507
20442	St3gal1	ST3 beta-galactoside alpha-2,3-sialyltransferase 1	0.468815	6.86865	4.67178	0.000145985	0.00310306	0.267578
226896	Tfap2d	transcription factor AP-2, delta	-0.865122	2.7062	-4.19181	0.000312443	0.00549736	0.256357
140570	Plxnb2	plexin B2	-0.162609	8.05922	-4.43882	0.000114975	0.00257903	0.247128
271981	Tbck	TBC1 domain containing kinase	0.179039	5.84796	4.35394	0.000145613	0.00309979	0.244095
70428	Polr3b	polymerase (RNA) III (DNA directed) polypeptide B	0.295385	4.97267	4.29052	0.000173656	0.00350247	0.243766
239650	Ccdc184	coiled-coil domain containing 184	-0.369097	4.55339	-4.24406	0.000197516	0.00385237	0.239164
14430	Galt	galactose-1-phosphate uridyl transferase	0.463647	2.98949	4.10469	0.000290225	0.00517702	0.237335
22184	Zrsr2	zinc finger (CCCH type), RNA binding motif and serine/arginine rich 2	0.246647	5.22521	4.30464	0.000166981	0.00340166	0.232046
67245	Peli1	pellino 1	-0.209911	7.08369	-4.40713	0.000125585	0.00276561	0.22885
12823	Col19a1	collagen, type XIX, alpha 1	-0.731012	3.34215	-4.21652	0.000294	0.00523121	0.21562
76969	Chst1	carbohydrate sulfotransferase 1	0.326762	5.41257	4.34078	0.000167314	0.00340356	0.215007
22057	Tob1	transducer of ErbB-2.1	-0.244191	5.37347	-4.30733	0.000165742	0.00340083	0.213968
269437	Plch1	phospholipase C, eta 1	-0.462301	3.23201	-4.1188	0.000279162	0.00503023	0.213385
16531	Kcnma1	potassium large conductance calcium-activated channel, subfamily M, alpha member 1	0.32483	6.64565	4.49455	0.000143689	0.00306342	0.208052
17122	Mxd4	Max dimerization protein 4	0.206824	5.18201	4.28918	0.000174299	0.00351046	0.198417
194237	Rimkla	ribosomal modification protein rimK-like family member A	0.290595	5.08907	4.27438	0.000181603	0.00362713	0.191919
240119	St6gal2	beta galactoside alpha 2,6 sialyltransferase 2	-0.209451	7.57468	-4.4075	0.000125459	0.00276561	0.185474
26949	Vat1	vesicle amine transport 1	-0.232082	7.12371	-4.39381	0.000131071	0.0028632	0.18455
14536	Nr6a1	nuclear receptor subfamily 6, group A, member 1	-0.424013	2.87518	-4.08001	0.000310616	0.00547767	0.183967
93695	Gpnmb	glycoprotein (transmembrane) nmb	-0.971816	2.781	-4.17705	0.000352895	0.00607365	0.178879
239408	Tmem74	transmembrane protein 74	-0.243744	6.82142	-4.39132	0.000135775	0.00293883	0.178177
105651	Ppp1r3e	protein phosphatase 1, regulatory subunit 3E	0.264126	4.53172	4.22253	0.000209644	0.00402806	0.177128
67784	Plxnd1	plexin D1	0.209247	7.6056	4.4021	0.000127358	0.00279498	0.17348
13008	Csrp2	cysteine and glycine-rich protein 2	-0.306775	5.50658	-4.31127	0.000172593	0.00349882	0.1603
21778	Tex9	testis expressed gene 9	0.48089	3.37092	4.1028	0.000291738	0.00519748	0.157422
12890	Cplx2	complexin 2	0.159574	8.95205	4.41912	0.000121461	0.00271168	0.156009
207227	Stxbp5l	syntaxin binding protein 5-like	-0.302494	4.83233	-4.24788	0.00019544	0.00381713	0.153934
223527	Eny2	ENY2 transcription and export complex 2 subunit	-0.175842	6.86152	-4.37311	0.000138058	0.00298369	0.152353
12660	Chka	choline kinase alpha	-0.251554	6.40401	-4.35072	0.000147737	0.00312384	0.151344
217265	Abca5	ATP-binding cassette, sub-family A (ABC1), member 5	-0.317672	5.60532	-4.3361	0.000172796	0.00349882	0.147699
23871	Ets1	E26 avian leukemia oncogene 1, 5' domain	0.535058	3.89431	4.19377	0.000269839	0.00489955	0.140544
16873	Lhx5	LIM homeobox protein 5	0.698057	1.53846	3.99815	0.00038886	0.00651784	0.119228
71169	Nbas	neuroblastoma amplified sequence	0.232632	5.21778	4.25796	0.000190056	0.00374287	0.11553
252966	Cables2	CDK5 and Abl enzyme substrate 2	-0.253182	5.92019	-4.3049	0.00016686	0.00340166	0.107482
12307	Calb1	calbindin 1	0.761163	3.40015	4.19992	0.000331027	0.00576719	0.105762
381290	Atp2b4	ATPase, Ca++ transporting, plasma membrane 4	0.196425	6.6639	4.34803	0.000148026	0.00312384	0.100718
22627	Ywhae	tyrosine 3-monooxygenase/tryptophan 5-monooxygenase activation protein, epsilon polypeptide	0.182636	10.3176	4.41401	0.000123203	0.00273337	0.0987438
22067	Trpc5	transient receptor potential cation channel, subfamily C, member 5	0.588236	4.19179	4.27714	0.00027364	0.00496221	0.0904162
107568	Wwp1	WW domain containing E3 ubiquitin protein ligase 1	-0.308601	5.29869	-4.2716	0.000189563	0.00374287	0.0889209
20840	Stac	src homology three (SH3) and cysteine rich domain	-0.742146	1.88838	-3.98269	0.000405665	0.00669772	0.0772429
19227	Pthlh	parathyroid hormone-like peptide	-2.13912	-0.732005	-4.3067	0.000166029	0.00340093	0.0731874
14632	Gli1	GLI-Kruppel family member GLI1	1.19609	0.237207	4.04395	0.000342969	0.00592876	0.0693795
58231	Stk4	serine/threonine kinase 4	-0.195492	6.30201	-4.31644	0.000161604	0.00333035	0.064785
20191	Ryr2	ryanodine receptor 2, cardiac	0.396192	4.6929	4.25643	0.000225737	0.00426229	0.0642934
16000	Igf1	insulin-like growth factor 1	0.426017	3.83541	4.10843	0.000287252	0.00513044	0.0632153
100034361	Mfap1b	microfibrillar-associated protein 1B	0.224621	5.23507	4.24172	0.000198802	0.00386325	0.0598638
56747	Sez6l	seizure related 6 homolog like	0.216721	7.27276	4.35236	0.000146257	0.0031042	0.0582758
60533	Cd274	CD274 antigen	0.946203	1.19872	3.9722	0.000417474	0.00679783	0.0532315
381738	Drc1	dynein regulatory complex subunit 1	-0.515523	2.60566	-4.00522	0.000381397	0.00643931	0.0428981
241263	Gpr158	G protein-coupled receptor 158	0.421187	3.1158	4.04179	0.000345004	0.00595226	0.0415806
74287	Kcmf1	potassium channel modulatory factor 1	-0.179262	6.38741	-4.30576	0.000166466	0.00340093	0.0316795
67263	Zswim6	zinc finger SWIM-type containing 6	-0.226795	7.23815	-4.34408	0.000151015	0.0031673	0.0315995
233489	Picalm	phosphatidylinositol binding clathrin assembly protein	-0.158965	8.38375	-4.36138	0.000142634	0.00305009	0.0190718
238023	Hexdc	hexosaminidase (glycosyl hydrolase family 20, catalytic domain) containing	0.317336	4.9982	4.18833	0.000230432	0.00432791	-8.03155e-05
235431	Coro2b	coronin, actin binding protein, 2B	0.192216	7.26985	4.3286	0.000156238	0.0032576	-0.00238884
320365	Fry	FRY microtubule binding protein	0.227	7.63537	4.35338	0.000153088	0.00320603	-0.00509276
56030	Tmem131	transmembrane protein 131	-0.180065	7.88058	-4.34409	0.000149658	0.00314347	-0.00516694
12217	Bsn	bassoon	0.21733	8.25611	4.3587	0.000148503	0.00312384	-0.00976738
226970	Arhgef4	Rho guanine nucleotide exchange factor (GEF) 4	0.221006	5.34118	4.21832	0.000212099	0.00406973	-0.0198491
26912	Gcat	glycine C-acetyltransferase (2-amino-3-ketobutyrate-coenzyme A ligase)	0.428101	3.19284	4.01794	0.000368327	0.00627084	-0.0204941
50875	Tmod3	tropomodulin 3	-0.202735	6.32327	-4.28021	0.000178689	0.00357858	-0.0329938
209683	Ttc28	tetratricopeptide repeat domain 28	-0.283166	9.62415	-4.47641	0.000159854	0.00330429	-0.051989
67870	Enoph1	enolase-phosphatase 1	-0.221811	5.45416	-4.21332	0.000215053	0.00411529	-0.0553422
58869	Pex5l	peroxisomal biogenesis factor 5-like	0.598739	3.83476	4.15277	0.000343224	0.00592876	-0.0559811
99296	Hrh3	histamine receptor H3	-0.539779	3.7618	-4.10766	0.000339236	0.00590037	-0.0593211
245671	Klf8	Kruppel-like factor 8	-0.192843	5.6684	-4.22841	0.000206262	0.00397383	-0.0676584
329470	Accs	1-aminocyclopropane-1-carboxylate synthase (non-functional)	0.555395	2.99203	3.97578	0.00041341	0.00676256	-0.0746227
114301	Palmd	palmdelphin	-0.393348	4.52406	-4.13385	0.000283378	0.00508041	-0.0803969
381677	Vgf	VGF nerve growth factor inducible	0.516874	6.38403	4.50368	0.000226591	0.00427273	-0.0947059
66333	Aqp11	aquaporin 11	0.49922	2.34678	3.93994	0.000455952	0.00727423	-0.0965091
66873	Tril	TLR4 interactor with leucine-rich repeats	0.695546	2.64804	3.98742	0.000441003	0.00711568	-0.101207
319719	Simc1	SUMO-interacting motifs containing 1	-0.21844	5.63707	-4.20554	0.00021973	0.00417104	-0.116833
230863	Sh2d5	SH2 domain containing 5	0.379281	4.52055	4.10478	0.000294437	0.00523243	-0.118588
74513	Neto2	neuropilin (NRP) and tolloid (TLL)-like 2	0.427887	8.06441	4.54553	0.0002008	0.00388971	-0.133931
12151	Bmi1	Bmi1 polycomb ring finger oncogene	-0.191541	6.70002	-4.26177	0.000188061	0.00373465	-0.134575
20751	Spr	sepiapterin reductase	0.242557	4.95824	4.14322	0.000260989	0.00478783	-0.135974
69903	Rasip1	Ras interacting protein 1	-0.357341	5.03789	-4.18791	0.000262627	0.00480547	-0.137488
26433	Plod3	procollagen-lysine, 2-oxoglutarate 5-dioxygenase 3	-0.243944	5.88004	-4.2097	0.000217217	0.00413995	-0.142508
14853	Gspt2	G1 to S phase transition 2	0.423064	3.70652	4.01882	0.000367443	0.0062633	-0.149238
11772	Ap2a2	adaptor-related protein complex 2, alpha 2 subunit	0.167616	7.96067	4.29075	0.00017354	0.00350247	-0.152804
16578	Kif9	kinesin family member 9	0.678871	1.31386	3.88446	0.000530395	0.00810665	-0.153989
216963	Git1	GIT ArfGAP 1	-0.16087	8.10437	-4.29192	0.000172982	0.00349882	-0.155712
114873	Dscaml1	DS cell adhesion molecule like 1	0.256461	6.59683	4.27379	0.000198834	0.00386325	-0.158278
14680	Gnal	guanine nucleotide binding protein, alpha stimulating, olfactory type	0.281028	6.91279	4.323	0.00019889	0.00386325	-0.160405
15463	Agfg1	ArfGAP with FG repeats 1	-0.169583	7.9279	-4.28599	0.00017585	0.00353668	-0.164041
71780	Isyna1	myo-inositol 1-phosphate synthase A1	-0.233171	5.3369	-4.15564	0.000252202	0.0046773	-0.170563
319922	Vwc2	von Willebrand factor C domain containing 2	1.0823	0.867527	3.88575	0.000528546	0.00808709	-0.180543
216618	Cfap36	cilia and flagella associated protein 36	0.252657	5.6241	4.17965	0.000236028	0.00442133	-0.18717
110893	Slc8a3	solute carrier family 8 (sodium/calcium exchanger), member 3	0.586298	4.18284	4.17688	0.000367419	0.0062633	-0.200339
23923	Aadat	aminoadipate aminotransferase	-1.55692	-0.438286	-4.02272	0.000363537	0.00621912	-0.207685
66889	Rnf128	ring finger protein 128	-0.686866	1.74159	-3.86387	0.000560958	0.00843755	-0.210048
21402	Skp1	S-phase kinase-associated protein 1	0.182695	8.11638	4.27113	0.000183245	0.00365435	-0.212171
328977	Zfp532	zinc finger protein 532	-0.174843	7.4703	-4.25584	0.000191175	0.00375449	-0.217491
17295	Met	met proto-oncogene	-0.608877	6.47205	-4.5024	0.000254035	0.00469735	-0.223424
74148	Cluh	clustered mitochondria (cluA/CLU1) homolog	0.175334	6.19494	4.19769	0.000224549	0.0042455	-0.226839
320506	Lmbrd2	LMBR1 domain containing 2	0.176931	6.88552	4.23462	0.000202744	0.00392202	-0.231464
54710	Hs3st3b1	heparan sulfate (glucosamine) 3-O-sulfotransferase 3B1	1.09064	0.161353	3.89437	0.000516278	0.0079508	-0.233116
71206	Katnal2	katanin p60 subunit A-like 2	0.682193	1.56166	3.84747	0.00058651	0.00870204	-0.244343
18197	Nsg2	neuron specific gene family member 2	0.227206	10.4958	4.34054	0.000181625	0.00362713	-0.249573
67532	Mfap1a	microfibrillar-associated protein 1A	0.243514	6.23719	4.1928	0.000227603	0.00428613	-0.256993
12921	Crhr1	corticotropin releasing hormone receptor 1	-0.409074	3.79713	-3.98751	0.000400354	0.00665648	-0.25763
75723	Amotl1	angiomotin-like 1	0.273665	5.69497	4.15448	0.000256341	0.00471475	-0.276798
13821	Epb41l1	erythrocyte membrane protein band 4.1 like 1	0.163078	8.42566	4.25257	0.000192914	0.00377818	-0.279513
23963	Tenm1	teneurin transmembrane protein 1	-0.417174	6.54204	-4.39888	0.000255178	0.00470071	-0.283763
20147	Rs1	retinoschisis (X-linked, juvenile) 1 (human)	-0.477977	2.377	-3.86991	0.00055181	0.00834777	-0.285506
20333	Sec22b	SEC22 homolog B, vesicle trafficking protein	0.228244	5.8095	4.15296	0.000254072	0.00469735	-0.286493
14570	Arhgdig	Rho GDP dissociation inhibitor (GDI) gamma	0.360583	5.07788	4.12748	0.000310938	0.00547767	-0.287526
67295	Rab3c	RAB3C, member RAS oncogene family	0.152763	8.66135	4.25021	0.00019418	0.00379775	-0.294942
14194	Fh1	fumarate hydratase 1	0.2223	5.48672	4.12397	0.000275217	0.00498445	-0.297468
20744	Strbp	spermatid perinuclear RNA binding protein	-0.164003	7.84973	-4.23235	0.000204021	0.003936	-0.307962
108077	Skic2	SKI2 subunit of superkiller complex	0.213363	6.04899	4.16008	0.000249131	0.00463618	-0.310981
230868	Igsf21	immunoglobulin superfamily, member 21	0.480881	4.7635	4.15627	0.00036206	0.00620131	-0.316083
20662	Sos1	SOS Ras/Rac guanine nucleotide exchange factor 1	-0.165959	7.07226	-4.20767	0.000218441	0.0041577	-0.320615
11857	Arhgdib	Rho, GDP dissociation inhibitor (GDI) beta	-0.665703	2.84144	-3.87987	0.000563052	0.00845832	-0.323899
96957	Tmem62	transmembrane protein 62	0.357075	3.79497	3.96459	0.000426256	0.0068934	-0.330295
16560	Kif1a	kinesin family member 1A	0.128205	10.5162	4.25827	0.000189891	0.00374287	-0.332394
192897	Itgb4	integrin beta 4	-0.576058	1.6032	-3.81202	0.000645714	0.00934608	-0.341048
230233	Elp1	elongator complex protein 1	0.152743	7.19049	4.2017	0.000222076	0.00420435	-0.343464
26877	B3galt1	UDP-Gal:betaGlcNAc beta 1,3-galactosyltransferase, polypeptide 1	-0.235565	6.3585	-4.16724	0.000244257	0.00456344	-0.345105
214058	Megf11	multiple EGF-like-domains 11	0.219178	5.84558	4.13425	0.000267526	0.00487	-0.348628
12876	Cpe	carboxypeptidase E	0.181817	9.03436	4.23318	0.000203554	0.00393234	-0.356963
100039795	Ildr2	immunoglobulin-like domain containing receptor 2	0.597708	2.9194	3.88648	0.000549893	0.00833682	-0.36108
68553	Col6a4	collagen, type VI, alpha 4	1.80283	-0.705052	3.98614	0.000401856	0.00666583	-0.363598
15353	Hmg20b	high mobility group 20B	0.284185	4.08698	3.97499	0.000414307	0.00676256	-0.367547
20450	St8sia2	ST8 alpha-N-acetyl-neuraminide alpha-2,8-sialyltransferase 2	-0.241149	9.00239	-4.28664	0.000216186	0.00413139	-0.371042
16653	Kras	Kirsten rat sarcoma viral oncogene homolog	-0.142922	7.68635	-4.2049	0.00022012	0.00417288	-0.371345
227731	Slc25a25	solute carrier family 25 (mitochondrial carrier, phosphate carrier), member 25	-0.176874	5.67988	-4.11343	0.000283323	0.00508041	-0.371618
74103	Nebl	nebulette	0.424126	3.85422	3.94953	0.000444166	0.00715046	-0.373192
67542	Cog6	component of oligomeric golgi complex 6	-0.188983	5.84884	-4.12238	0.00027642	0.00499986	-0.375508
75580	Zbtb4	zinc finger and BTB domain containing 4	0.215754	5.35519	4.08537	0.00030607	0.00542558	-0.376409
18159	Nppc	natriuretic peptide type C	-1.27075	0.196324	-3.87706	0.000541193	0.00822741	-0.38331
245643	Frmpd3	FERM and PDZ domain containing 3	-0.315255	4.80625	-4.03703	0.000349545	0.00602328	-0.384848
20608	Sstr4	somatostatin receptor 4	0.8485	1.06065	3.78651	0.000691895	0.00986368	-0.388335
20361	Sema7a	sema domain, immunoglobulin domain (Ig), and GPI membrane anchor, (semaphorin) 7A	-0.275478	7.94352	-4.29291	0.000237912	0.00445074	-0.393058
76303	Osbp	oxysterol binding protein	-0.143632	6.86431	-4.16463	0.00024602	0.00459032	-0.413425
231863	Fbxl18	F-box and leucine-rich repeat protein 18	0.16393	6.40383	4.14272	0.000261352	0.0047883	-0.414696
59009	Sh3rf1	SH3 domain containing ring finger 1	0.264997	6.32817	4.17213	0.000268842	0.00488768	-0.417717
244886	Tmem266	transmembrane protein 266	-0.511357	2.48596	-3.81319	0.000643674	0.00933557	-0.418421
22185	U2af2	U2 small nuclear ribonucleoprotein auxiliary factor (U2AF) 2	0.164112	7.66103	4.17996	0.000235822	0.00442133	-0.436877
18167	Npy2r	neuropeptide Y receptor Y2	1.2314	-0.29586	3.80791	0.000652939	0.00944101	-0.450995
215378	Brinp3	bone morphogenetic protein/retinoic acid inducible neural specific 3	-0.865392	1.95327	-3.80508	0.000724248	0.0102121	-0.451269
109349	Fam163b	family with sequence similarity 163, member B	0.269795	5.37517	4.05824	0.000329765	0.00575933	-0.452056
319804	Glt1d1	glycosyltransferase 1 domain containing 1	0.553246	3.24099	3.8721	0.000576433	0.00859745	-0.457996
71373	Prr16	proline rich 16	-0.785885	0.958679	-3.75829	0.000746732	0.010499	-0.465353
19130	Prox1	prospero homeobox 1	0.467685	4.70663	4.11327	0.000412965	0.00676256	-0.470799
17311	Kitl	kit ligand	-0.510176	6.17215	-4.32724	0.000339588	0.00590037	-0.471333
16589	Uhmk1	U2AF homology motif (UHM) kinase 1	0.169474	7.02111	4.14909	0.000256803	0.00471714	-0.471757
20350	Sema3f	sema domain, immunoglobulin domain (Ig), short basic domain, secreted, (semaphorin) 3F	-0.223286	5.93087	-4.08458	0.000306735	0.0054306	-0.484989
118568705	Gm54268	predicted gene, 54268	0.607171	2.37912	3.78188	0.000700608	0.00995789	-0.489138
245638	Tbc1d8b	TBC1 domain family, member 8B	-0.671144	2.56199	-3.80308	0.000687503	0.00982078	-0.492519
229791	Plppr4	phospholipid phosphatase related 4	-0.368261	6.99485	-4.30102	0.000300463	0.00533285	-0.495612
233919	Gpr26	G protein-coupled receptor 26	-0.263016	4.96188	-4.00918	0.000377282	0.00638501	-0.49616
209032	Zc3hav1l	zinc finger CCCH-type, antiviral 1-like	0.240523	4.96974	4.01141	0.000374979	0.00636121	-0.498416
56745	C1qtnf1	C1q and tumor necrosis factor related protein 1	0.604286	2.48172	3.78816	0.0006888	0.00982942	-0.500493
18715	Pim2	proviral integration site 2	-0.292984	4.15303	-3.9279	0.000471191	0.00742557	-0.507402
51796	Srrm1	serine/arginine repetitive matrix 1	0.160955	7.59424	4.15129	0.000255247	0.00470071	-0.507903
13617	Ednra	endothelin receptor type A	-0.900817	1.08626	-3.73607	0.000792863	0.0108341	-0.509097
14706	Gng4	guanine nucleotide binding protein (G protein), gamma 4	-0.724	4.26204	-4.10928	0.000535193	0.00816241	-0.513676
241770	Rims4	regulating synaptic membrane exocytosis 4	0.20879	6.61424	4.11048	0.000285633	0.00511439	-0.524996
71833	Dcaf7	DDB1 and CUL4 associated factor 7	0.167984	8.62854	4.16408	0.000246392	0.00459124	-0.528668
101148	Bmt2	base methyltransferase of 25S rRNA 2	-0.237448	5.96267	-4.07705	0.000313151	0.00550301	-0.532636
73274	Gpbp1	GC-rich promoter binding protein 1	-0.145515	7.0851	-4.12032	0.000277997	0.00501977	-0.553839
18190	Nrxn2	neurexin II	0.159732	8.97163	4.15546	0.000252328	0.0046773	-0.564114
68002	Sdhaf4	succinate dehydrogenase complex assembly factor 4	0.415273	2.715	3.77213	0.000719313	0.0101728	-0.565592
381353	Ajm1	apical junction component 1	-0.257553	5.37057	-4.01163	0.000374755	0.00636121	-0.567057
18431	Oca2	oculocutaneous albinism II	-0.625547	1.91939	-3.72204	0.00082342	0.0111033	-0.567087
76886	Fam81a	family with sequence similarity 81, member A	0.403092	3.46962	3.83499	0.000606719	0.00890879	-0.568079
382137	Fdxacb1	ferredoxin-fold anticodon binding domain containing 1	0.459526	2.24299	3.7369	0.000791085	0.0108234	-0.571695
15982	Ifrd1	interferon-related developmental regulator 1	-0.260007	5.85922	-4.05127	0.000340311	0.00590037	-0.578035
94226	S1pr5	sphingosine-1-phosphate receptor 5	-0.580548	2.4725	-3.74919	0.0007653	0.0106326	-0.589357
217031	Tada2a	transcriptional adaptor 2A	-0.216849	4.97021	-3.97509	0.000414194	0.00676256	-0.59028
102093	Phkb	phosphorylase kinase beta	0.270804	4.45933	3.93056	0.000467782	0.00739648	-0.593653
70601	Ecd	ecdysoneless cell cycle regulator	0.234584	5.27328	4.00015	0.000386728	0.00649072	-0.593864
24057	Sh3yl1	Sh3 domain YSC-like 1	-0.225078	5.08434	-3.98496	0.000403151	0.00667665	-0.595698
13191	Dctn1	dynactin 1	0.131919	8.67943	4.1387	0.000264265	0.00482921	-0.598405
240025	Dact2	dishevelled-binding antagonist of beta-catenin 2	0.773879	1.17521	3.69461	0.000886481	0.011688	-0.605321
71994	Cnn3	calponin 3, acidic	-0.162498	7.77443	-4.12002	0.000278228	0.00501977	-0.605482
545253	Gm5820	predicted gene 5820	0.740268	2.25362	3.75399	0.000813305	0.0110297	-0.608343
12972	Cryz	crystallin, zeta	0.544091	2.26501	3.72758	0.000811205	0.0110118	-0.610314
11981	Atp9a	ATPase, class II, type 9A	0.145119	8.67479	4.13455	0.000267307	0.00487	-0.610691
19735	Rgs2	regulator of G-protein signaling 2	-0.581617	4.38943	-4.03593	0.000552638	0.00834777	-0.610959
380785	Begain	brain-enriched guanylate kinase-associated	0.206527	5.75702	4.02623	0.000360057	0.00617446	-0.611544
668303	Kif26a	kinesin family member 26A	0.572937	6.5109	4.31682	0.000382191	0.00644505	-0.618444
20841	Zfp143	zinc finger protein 143	-0.278458	4.26126	-3.89645	0.000513363	0.00793171	-0.621882
384783	Irs2	insulin receptor substrate 2	0.185808	6.35255	4.06156	0.00032677	0.00571647	-0.622265
68303	Fam114a1	family with sequence similarity 114, member A1	-0.608021	1.68535	-3.69527	0.000884925	0.011688	-0.622543
217733	Tmem63c	transmembrane protein 63c	0.449655	4.39239	3.96345	0.000526271	0.00808129	-0.631253
13557	E2f3	E2F transcription factor 3	0.199516	5.36395	3.99216	0.000395287	0.00659539	-0.63297
108832	Tmem74b	transmembrane protein 74B	-0.172024	6.15829	-4.04676	0.000340334	0.00590037	-0.639106
65113	Ndfip1	Nedd4 family interacting protein 1	0.179496	8.33575	4.11697	0.000280575	0.00504928	-0.641403
76877	Rab36	RAB36, member RAS oncogene family	0.349299	3.91131	3.84558	0.000589523	0.00872302	-0.644595
68169	Ndnf	neuron-derived neurotrophic factor	0.85071	5.38226	4.23591	0.000477099	0.00747718	-0.647146
20200	S100a6	S100 calcium binding protein A6 (calcyclin)	-0.602926	2.56457	-3.72282	0.000821682	0.0110993	-0.656165
18612	Etv4	ets variant 4	0.41637	3.99218	3.8488	0.000589767	0.00872302	-0.657786
64010	Sav1	salvador family WW domain containing 1	-0.199864	5.50454	-3.99045	0.000397139	0.00661853	-0.658514
71897	Lypd6b	LY6/PLAUR domain containing 6B	0.434613	3.7856	3.844	0.000605928	0.00890639	-0.659165
244349	Kat6a	K(lysine) acetyltransferase 6A	-0.164968	8.19097	-4.10881	0.000286948	0.00513044	-0.659343
105377	Slf1	SMC5-SMC6 complex localization factor 1	-0.342245	5.5426	-4.05958	0.000413545	0.00676256	-0.659516
69151	Lzic	leucine zipper and CTNNBIP1 domain containing	0.199758	5.81649	4.01445	0.000371868	0.00632354	-0.667162
74053	Grip1	glutamate receptor interacting protein 1	0.240444	5.97792	4.0264	0.000359882	0.00617446	-0.669912
104771	Jkamp	JNK1/MAPK8-associated membrane protein	0.245455	5.52471	3.98622	0.000401765	0.00666583	-0.674555
74430	Cfap20dc	CFAP20 domain containing	0.61639	1.62008	3.66846	0.000950983	0.0122509	-0.677668
71927	Itfg1	integrin alpha FG-GAP repeat containing 1	0.184816	7.47383	4.08332	0.000307803	0.00544271	-0.685033
73068	Fut11	fucosyltransferase 11	-0.21609	5.32965	-3.965	0.000425777	0.0068934	-0.687591
102866	Pls3	plastin 3 (T-isoform)	-0.312811	6.31507	-4.11168	0.000378953	0.00640566	-0.693548
242570	Raver2	ribonucleoprotein, PTB-binding 2	0.42944	2.97	3.7581	0.000747105	0.010499	-0.694422
269701	Cfap251	cilia and flagella associated protein 251	0.812831	0.930537	3.65497	0.000986015	0.012579	-0.702128
18720	Pip5k1a	phosphatidylinositol-4-phosphate 5-kinase, type 1 alpha	-0.192379	5.53062	-3.9767	0.000412372	0.00676256	-0.705102
208043	Setd1b	SET domain containing 1B	0.203677	7.00157	4.06141	0.000326909	0.00571647	-0.70558
106200	Txndc11	thioredoxin domain containing 11	-0.236809	5.14934	-3.94548	0.000449109	0.00721369	-0.707805
56752	Aldh9a1	aldehyde dehydrogenase 9, subfamily A1	0.389994	4.50572	3.91336	0.000543922	0.00826005	-0.709575
13602	Sparcl1	SPARC-like 1	0.458011	6.86957	4.2677	0.000394242	0.0065857	-0.717758
71354	Wdr31	WD repeat domain 31	0.517632	2.0808	3.67416	0.000936552	0.0121222	-0.734003
20194	S100a10	S100 calcium binding protein A10 (calpactin)	0.34178	4.51202	3.85777	0.000570323	0.00854221	-0.742983
545391	Catspere2	cation channel sperm associated auxiliary subunit epsilon 2	0.372311	3.66903	3.79604	0.000674265	0.0096511	-0.745906
14998	H2-DMa	histocompatibility 2, class II, locus DMa	0.491223	2.80176	3.7145	0.000840304	0.0112561	-0.745972
78309	Cul9	cullin 9	0.214552	6.08913	4.00043	0.000386433	0.00649072	-0.747395
118567373	LOC118567373	-	-1.77709	-1.12173	-3.96685	0.000423628	0.0068744	-0.748304
13367	Diaph1	diaphanous related formin 1	-0.171184	6.65981	-4.02904	0.000357289	0.00614182	-0.754991
60510	Syt9	synaptotagmin IX	-0.304613	4.12189	-3.83577	0.000605444	0.00890639	-0.757706
16477	Junb	jun B proto-oncogene	-0.462936	2.83653	-3.70672	0.000858082	0.0114188	-0.759134
14114	Fbln1	fibulin 1	0.428671	4.29259	3.88595	0.000608057	0.00891688	-0.761111
319764	Sertm2	serine rich and transmembrane domain containing 2	1.52934	-1.30041	3.84883	0.000584343	0.00867896	-0.764932
18789	Papola	poly (A) polymerase alpha	-0.135992	7.71631	-4.05755	0.000330392	0.0057632	-0.770417
13649	Egfr	epidermal growth factor receptor	0.539928	4.13602	3.9142	0.000673676	0.0096511	-0.78008
26406	Map3k3	mitogen-activated protein kinase kinase kinase 3	-0.209338	4.96621	-3.89855	0.000510436	0.00789508	-0.784227
67484	Eepd1	endonuclease/exonuclease/phosphatase family domain containing 1	-0.504483	3.47366	-3.77035	0.000768025	0.0106521	-0.785625
18196	Nsg1	neuron specific gene family member 1	0.169981	9.77968	4.08276	0.000308279	0.00544434	-0.787881
241528	Lrrc55	leucine rich repeat containing 55	-0.291665	6.75432	-4.10361	0.000389262	0.00651784	-0.789331
232232	Hdac11	histone deacetylase 11	0.260389	5.14816	3.9104	0.000494215	0.00769446	-0.789385
327987	Med13	mediator complex subunit 13	-0.236801	8.32508	-4.11065	0.00034281	0.00592876	-0.800816
329152	Hecw2	HECT, C2 and WW domain containing E3 ubiquitin protein ligase 2	-0.295292	5.41939	-3.95494	0.000471905	0.00742858	-0.804448
269704	Zfp664	zinc finger protein 664	-0.151311	6.95824	-4.02111	0.000365144	0.00623909	-0.805766
12737	Cldn1	claudin 1	-0.677274	2.33661	-3.63797	0.00103195	0.0129441	-0.80884
193736	Zbtb12	zinc finger and BTB domain containing 12	-0.192649	6.562	-4.00356	0.000383133	0.00645326	-0.808943
13052	Cxadr	coxsackie virus and adenovirus receptor	-0.150469	9.29187	-4.06926	0.000319929	0.00560824	-0.809682
76453	Prss23	protease, serine 23	-0.409127	3.38288	-3.71981	0.000828375	0.0111595	-0.810981
320878	Mical2	microtubule associated monooxygenase, calponin and LIM domain containing 2	0.368518	6.86776	4.16423	0.000424995	0.0068887	-0.818203
68133	Gcsh	glycine cleavage system protein H (aminomethyl carrier)	0.290885	4.35549	3.82616	0.000621439	0.00906867	-0.822764
56699	Cdc42ep4	CDC42 effector protein (Rho GTPase binding) 4	-0.181826	6.85454	-4.01064	0.000375774	0.00636708	-0.825946
267019	Rps15a	ribosomal protein S15A	0.260607	6.67852	4.03708	0.000406314	0.00670031	-0.843606
627626	Ptchd4	patched domain containing 4	0.761577	3.02007	3.78414	0.000951669	0.0122509	-0.845275
75665	Bicdl1	BICD family like cargo adaptor 1	-0.197629	5.80458	-3.93793	0.000458466	0.00729509	-0.84978
56534	Hspb3	heat shock protein 3	-0.94331	0.202862	-3.63923	0.00102847	0.0129233	-0.852731
19645	Rb1	RB transcriptional corepressor 1	-0.1773	6.48005	-3.98441	0.000403768	0.00667665	-0.853606
69125	Cnot8	CCR4-NOT transcription complex, subunit 8	-0.152743	6.37901	-3.97807	0.000410833	0.00675946	-0.85469
59036	Dact1	dishevelled-binding antagonist of beta-catenin 1	0.279288	5.88003	3.98565	0.000453502	0.00725961	-0.854919
15551	Htr1b	5-hydroxytryptamine (serotonin) receptor 1B	-0.579785	2.181	-3.62688	0.00106304	0.0131997	-0.855628
67252	Cap2	CAP, adenylate cyclase-associated protein, 2 (yeast)	-0.240481	4.4922	-3.82504	0.000623322	0.0090868	-0.861337
68801	Elovl5	ELOVL family member 5, elongation of long chain fatty acids (yeast)	-0.170319	6.61488	-3.98778	0.00040006	0.00665648	-0.862766
338346	Gpr21	G protein-coupled receptor 21	0.204549	5.76504	3.9402	0.000455635	0.00727423	-0.864272
53945	Slc40a1	solute carrier family 40 (iron-regulated transporter), member 1	-0.81971	0.365208	-3.60686	0.00112148	0.0137393	-0.865556
52838	Dnlz	DNL-type zinc finger	0.194981	5.04571	3.87102	0.000550152	0.00833682	-0.870095
18072	Nhlh2	nescient helix loop helix 2	0.515676	4.1164	3.8487	0.000750163	0.0104999	-0.874556
233424	Tmc3	transmembrane channel-like gene family 3	2.04994	-1.44256	3.8672	0.000555896	0.00837916	-0.879152
327942	Pigl	phosphatidylinositol glycan anchor biosynthesis, class L	0.325321	3.25694	3.69439	0.000887009	0.011688	-0.886012
214791	Sertad4	SERTA domain containing 4	0.225362	6.02468	3.93725	0.000459315	0.00729509	-0.89892
20334	Sec23a	SEC23 homolog A, COPII coat complex component	-0.142326	7.42172	-4.00241	0.000384346	0.00646602	-0.900753
20689	Sall3	spalt like transcription factor 3	0.50253	4.03333	3.82303	0.000777879	0.0107062	-0.903224
17069	Ly6e	lymphocyte antigen 6 complex, locus E	0.279545	5.11312	3.85516	0.00057438	0.00857584	-0.917573
244958	Mrap2	melanocortin 2 receptor accessory protein 2	1.30288	-0.630422	3.69424	0.000887366	0.011688	-0.918895
378462	Morn2	MORN repeat containing 2	0.472397	2.44214	3.61356	0.00110158	0.0135894	-0.920691
228005	Ppig	peptidyl-prolyl isomerase G (cyclophilin G)	0.160967	6.78591	3.9698	0.000420232	0.00682709	-0.928642
170935	Grid2ip	glutamate receptor, ionotropic, delta 2 (Grid2) interacting protein 1	0.643094	1.68794	3.55801	0.00127743	0.0151915	-0.933002
12452	Ccng2	cyclin G2	-0.181591	6.93917	-3.97481	0.00041451	0.00676256	-0.933133
217038	Mrm1	mitochondrial rRNA methyltransferase 1	-0.318621	3.95942	-3.74168	0.000780965	0.0107139	-0.941783
14677	Gnai1	guanine nucleotide binding protein (G protein), alpha inhibiting 1	-0.212825	7.24746	-3.98389	0.000414831	0.00676256	-0.951743
68703	Rere	arginine glutamic acid dipeptide (RE) repeats	0.168464	7.96956	3.99507	0.000392151	0.00655849	-0.952313
52635	Esyt2	extended synaptotagmin-like protein 2	-0.238733	6.58144	-3.97427	0.000448848	0.00721369	-0.957209
232533	Stk38l	serine/threonine kinase 38 like	-0.311795	4.04365	-3.74508	0.000773821	0.0106986	-0.960631
209212	Osgin2	oxidative stress induced growth inhibitor family member 2	-0.252929	4.34783	-3.77029	0.000722911	0.0102034	-0.961187
382056	Crtc1	CREB regulated transcription coactivator 1	0.161044	7.20053	3.97032	0.000419632	0.00682514	-0.966343
106628	Trip10	thyroid hormone receptor interactor 10	-0.407738	3.08606	-3.64049	0.00102501	0.0128912	-0.986044
319801	Tigar	Trp53 induced glycolysis regulatory phosphatase	-0.234278	4.95314	-3.82059	0.000630884	0.0091688	-0.988747
56233	Hdac7	histone deacetylase 7	-0.237553	6.16766	-3.91357	0.000496245	0.00770918	-0.99838
16773	Lama2	laminin, alpha 2	-0.355876	4.06034	-3.7323	0.000800966	0.0109027	-0.998521
20355	Sema4f	sema domain, immunoglobulin domain (Ig), TM domain, and short cytoplasmic domain	0.181222	5.85489	3.89198	0.00051965	0.00799406	-1.00233
16007	Ccn1	cellular communication network factor 1	-0.505941	4.26981	-3.80926	0.000842168	0.0112704	-1.00316
80913	Pum2	pumilio RNA-binding family member 2	-0.15042	8.42072	-3.98427	0.000403919	0.00667665	-1.00469
18993	Pou3f3	POU domain, class 3, transcription factor 3	-0.21748	9.12115	-4.033	0.000406766	0.00670031	-1.007
24099	Tnfsf13b	tumor necrosis factor (ligand) superfamily, member 13b	-1.99654	-1.64724	-3.82753	0.000619134	0.00904432	-1.01435
76411	Ift43	intraflagellar transport 43	-0.431367	2.9894	-3.61383	0.00110078	0.0135894	-1.01634
56079	Astn2	astrotactin 2	0.369252	4.36231	3.7782	0.000752172	0.0105016	-1.01643
140492	Kcnn2	potassium intermediate/small conductance calcium-activated channel, subfamily N, member 2	-0.379229	4.13162	-3.74842	0.000794336	0.0108346	-1.018
98432	Phlpp1	PH domain and leucine rich repeat protein phosphatase 1	-0.187245	6.42807	-3.92022	0.000481162	0.00751598	-1.02036
330836	Slc7a6	solute carrier family 7 (cationic amino acid transporter, y+ system), member 6	-0.180878	6.08427	-3.89535	0.00051491	0.00794697	-1.0226
71787	Trnau1ap	tRNA selenocysteine 1 associated protein 1	-0.26893	4.49196	-3.75637	0.000750613	0.0104999	-1.02485
11477	Acvr1	activin A receptor, type 1	-0.307025	6.20507	-3.97401	0.000539018	0.00820312	-1.02722
83965	Enpp5	ectonucleotide pyrophosphatase/phosphodiesterase 5	0.16361	6.90673	3.93796	0.00045842	0.00729509	-1.0277
71446	Get1	guided entry of tail-anchored proteins factor 1	0.174189	6.15157	3.89866	0.000510288	0.00789508	-1.02839
11924	Neurog2	neurogenin 2	-0.429402	3.99442	-3.75706	0.000838499	0.0112459	-1.02929
12289	Cacna1d	calcium channel, voltage-dependent, L type, alpha 1D subunit	0.405148	6.24125	4.06082	0.000568915	0.00853012	-1.03045
18216	Ntsr1	neurotensin receptor 1	-0.263505	6.55038	-3.96558	0.000501663	0.00778483	-1.03975
244058	Rgma	repulsive guidance molecule family member A	0.247257	8.13128	4.03002	0.000449695	0.00721494	-1.04023
230594	Tut4	terminal uridylyl transferase 4	-0.159866	6.70805	-3.92473	0.000475283	0.00745696	-1.04334
19277	Ptpro	protein tyrosine phosphatase, receptor type, O	-0.257962	7.48123	-4.01452	0.000470259	0.00741912	-1.04405
238161	Akap6	A kinase (PRKA) anchor protein 6	0.192799	7.42755	3.9502	0.000443351	0.00714545	-1.04413
18053	Ngfr	nerve growth factor receptor (TNFR superfamily, member 16)	0.82482	2.09346	3.56458	0.00138926	0.016116	-1.04667
57259	Tob2	transducer of ERBB2, 2	-0.216522	5.32001	-3.82975	0.000615403	0.00900836	-1.04847
77697	Mmab	methylmalonic aciduria (cobalamin deficiency) cblB type homolog (human)	0.354091	4.98788	3.83636	0.000696035	0.00991273	-1.05054
17158	Man2a1	mannosidase 2, alpha 1	0.315432	4.10986	3.71562	0.000837763	0.0112459	-1.05362
231887	Pdap1	PDGFA associated protein 1	0.172641	7.28781	3.93756	0.00045893	0.00729509	-1.05835
114863	Plpbp	pyridoxal phosphate binding protein	-0.224981	5.01661	-3.79278	0.000680244	0.00972687	-1.05969
77975	Tmem50b	transmembrane protein 50B	0.180059	6.16235	3.88641	0.000527598	0.00808129	-1.06048
106572	Rab31	RAB31, member RAS oncogene family	-0.220927	6.87583	-3.93682	0.000479622	0.00750017	-1.0609
13823	Epb41l3	erythrocyte membrane protein band 4.1 like 3	0.161108	6.63089	3.91186	0.000492249	0.00767227	-1.06469
233879	Asphd1	aspartate beta-hydroxylase domain containing 1	0.324074	3.67425	3.66208	0.000967407	0.0123973	-1.06517
98396	Slc41a1	solute carrier family 41, member 1	-0.235152	5.229	-3.81706	0.000636947	0.00924746	-1.06757
22323	Vasp	vasodilator-stimulated phosphoprotein	-0.174103	5.77789	-3.85518	0.000574355	0.00857584	-1.07328
233046	Rasgrp4	RAS guanyl releasing protein 4	0.889184	1.73124	3.51895	0.00150235	0.0171478	-1.07499
234344	Naf1	nuclear assembly factor 1 ribonucleoprotein	-0.294072	4.54591	-3.75474	0.000753921	0.0105053	-1.0789
108169053	Gm15682	predicted gene 15682	0.384777	3.06046	3.59949	0.00114376	0.0139641	-1.08059
70620	Ube2v2	ubiquitin-conjugating enzyme E2 variant 2	0.210784	5.63865	3.83884	0.000600415	0.00885285	-1.08584
68592	Syf2	SYF2 homolog, RNA splicing factor (S. cerevisiae)	-0.20081	4.92006	-3.7805	0.000703224	0.00998508	-1.08667
75296	Cep43	centrosomal protein 43	-0.232895	4.72156	-3.75703	0.000749263	0.0104999	-1.08732
74238	Mterf2	mitochondrial transcription termination factor 2	0.432714	2.90082	3.57879	0.00120867	0.0146433	-1.09159
230936	Phf13	PHD finger protein 13	-0.187975	5.48014	-3.82165	0.000629073	0.00915185	-1.09995
68952	Tlcd3b	TLC domain containing 3B	0.180684	7.64033	3.92998	0.000468526	0.0074	-1.1058
78593	Nrip3	nuclear receptor interacting protein 3	0.413283	4.0999	3.70751	0.00091899	0.0119604	-1.10634
24136	Zeb2	zinc finger E-box binding homeobox 2	-0.222303	8.40386	-3.98331	0.000464569	0.00736207	-1.10727
15118	Has3	hyaluronan synthase 3	0.331898	5.48541	3.87206	0.000668539	0.00960788	-1.11179
15519	Hsp90aa1	heat shock protein 90, alpha (cytosolic), class A member 1	0.150368	9.06596	3.95267	0.000440368	0.00711352	-1.11285
382406	Poc1b	POC1 centriolar protein B	-0.286745	4.41291	-3.71844	0.000831433	0.0111901	-1.12129
17181	Matn2	matrilin 2	-0.477245	2.96562	-3.57511	0.00122058	0.0147498	-1.12355
14924	Magi1	membrane associated guanylate kinase, WW and PDZ domain containing 1	0.195524	6.9716	3.89995	0.000508496	0.00788224	-1.1305
18479	Pak1	p21 (RAC1) activated kinase 1	0.21176	8.4655	3.9621	0.00047386	0.00744286	-1.13723
320720	Fastkd1	FAST kinase domains 1	-0.200753	4.84409	-3.74778	0.000768203	0.0106521	-1.14228
26356	Ing1	inhibitor of growth family, member 1	-0.171106	6.70436	-3.88393	0.000531166	0.00810971	-1.14247
107823	Nsd2	nuclear receptor binding SET domain protein 2	-0.129148	8.66089	-3.93539	0.000461653	0.00732403	-1.14309
14230	Fkbp10	FK506 binding protein 10	-0.541156	3.02182	-3.58213	0.00124382	0.0149416	-1.14511
54563	Nup210	nucleoporin 210	0.177239	6.09824	3.85147	0.000580172	0.00863507	-1.14531
56045	Samhd1	SAM domain and HD domain, 1	0.285684	4.61223	3.72572	0.000815284	0.011046	-1.14564
56772	Mllt11	myeloid/lymphoid or mixed-lineage leukemia; translocated to, 11	0.158954	9.27341	3.94296	0.000452206	0.00724704	-1.14594
115490335	Gm44180	predicted gene, 44180	-1.0469	-0.247679	-3.5124	0.00144193	0.016632	-1.14663
226747	Ahctf1	AT hook containing transcription factor 1	-0.161969	6.74866	-3.88664	0.000527265	0.00808129	-1.14701
13385	Dlg4	discs large MAGUK scaffold protein 4	0.171143	8.55168	3.93136	0.000466755	0.00738846	-1.14875
16538	Kcns1	K+ voltage-gated channel, subfamily S, 1	-0.748324	1.51461	-3.46988	0.00161359	0.0179838	-1.15698
545389	Cep170	centrosomal protein 170	-0.147416	9.47925	-3.94075	0.00045495	0.00727423	-1.16036
20491	Sla	src-like adaptor	0.315983	7.55872	4.03707	0.000552136	0.00834777	-1.16049
53881	Slc5a3	solute carrier family 5 (inositol transporters), member 3	-0.207756	5.76775	-3.82405	0.000625001	0.00910194	-1.16093
19346	Rab6a	RAB6A, member RAS oncogene family	-0.147616	8.68515	-3.92649	0.000473007	0.00743767	-1.16822
234214	Sorbs2	sorbin and SH3 domain containing 2	0.18917	6.489	3.86801	0.000554674	0.00836962	-1.16927
12902	Cr2	complement receptor 2	1.00787	0.330675	3.45821	0.00166403	0.0183444	-1.1734
23879	Fxr2	FMR1 autosomal homolog 2	-0.144669	7.29284	-3.89473	0.000515779	0.0079508	-1.17525
667742	Piezo2	piezo-type mechanosensitive ion channel component 2	-0.574422	2.29899	-3.49599	0.00150597	0.0171615	-1.17579
209630	Frmd4a	FERM domain containing 4A	-0.186771	8.81203	-3.92328	0.000479224	0.00750017	-1.18468
214944	Mob3b	MOB kinase activator 3B	0.738937	0.838083	3.44287	0.00173272	0.0187908	-1.18487
270118	Maml2	mastermind like transcriptional coactivator 2	0.300303	3.70801	3.62731	0.00106182	0.0131997	-1.18572
28035	Usp39	ubiquitin specific peptidase 39	-0.174527	5.66753	-3.80582	0.000656648	0.00948499	-1.18593
13430	Dnm2	dynamin 2	-0.172245	6.29572	-3.8468	0.000587583	0.00870887	-1.1866
217030	Synrg	synergin, gamma	-0.166109	6.97939	-3.88024	0.000536527	0.00817397	-1.18782
66757	Adat2	adenosine deaminase, tRNA-specific 2	0.589694	2.10075	3.47956	0.00157286	0.0177376	-1.18831
382571	Kcnf1	potassium voltage-gated channel, subfamily F, member 1	-0.317308	4.35668	-3.68473	0.00091034	0.0119243	-1.18888
18430	Oxtr	oxytocin receptor	0.82834	0.792888	3.44108	0.00174092	0.0188331	-1.1898
216850	Kdm6b	KDM1 lysine (K)-specific demethylase 6B	0.156646	8.22769	3.90918	0.000495865	0.00770918	-1.19396
75786	Ckap5	cytoskeleton associated protein 5	-0.151357	8.45405	-3.91259	0.000491278	0.00766556	-1.19672
238680	Cntnap3	contactin associated protein-like 3	0.619544	3.10751	3.61388	0.00131708	0.0155454	-1.20317
66921	Prpf38b	PRP38 pre-mRNA processing factor 38 (yeast) domain containing B	0.161797	6.62619	3.85682	0.000571803	0.00855535	-1.2073
12448	Ccne2	cyclin E2	0.580337	1.65978	3.4523	0.00169019	0.0185178	-1.20807
238276	Akap5	A kinase (PRKA) anchor protein 5	0.355743	4.77633	3.74725	0.000860024	0.0114233	-1.2103
70292	Afap1	actin filament associated protein 1	-0.188248	7.67189	-3.88669	0.000527186	0.00808129	-1.22086
15165	Hcn1	hyperpolarization activated cyclic nucleotide gated potassium channel 1	-0.263655	5.40018	-3.77953	0.000713305	0.0100979	-1.2227
230696	AU022252	expressed sequence AU022252	0.222878	5.27778	3.7548	0.000753798	0.0105053	-1.23413
57808	Rpl35a	ribosomal protein L35A	-0.555036	2.28438	-3.47071	0.00161005	0.0179584	-1.24097
72388	Ripk4	receptor-interacting serine-threonine kinase 4	0.868503	0.82203	3.41626	0.00185837	0.0196095	-1.24582
67064	Chmp1b	charged multivesicular body protein 1B	-0.217299	4.9979	-3.72518	0.000816467	0.0110515	-1.24847
269275	Acvr1c	activin A receptor, type IC	-0.501883	2.57559	-3.49325	0.00151693	0.0172725	-1.25195
104885	Tmem179	transmembrane protein 179	0.337464	5.12233	3.77733	0.000822341	0.0110993	-1.25239
14369	Fzd7	frizzled class receptor 7	-0.299274	4.05796	-3.63147	0.00105006	0.0130929	-1.26238
109229	Fam118b	family with sequence similarity 118, member B	-0.214414	5.17662	-3.73683	0.000791231	0.0108234	-1.26283
22359	Vldlr	very low density lipoprotein receptor	-0.156041	6.99222	-3.85197	0.000579383	0.00863239	-1.26486
64450	Gpr85	G protein-coupled receptor 85	-0.206237	7.65271	-3.88268	0.000559114	0.00841873	-1.27071
74155	Errfi1	ERBB receptor feedback inhibitor 1	-0.265804	4.4342	-3.6636	0.000963475	0.0123728	-1.27209
244682	Cntn5	contactin 5	-0.341527	4.03152	-3.61917	0.00108519	0.0134338	-1.28072
326618	Tpm4	tropomyosin 4	-0.203892	6.6495	-3.82818	0.00061803	0.00903749	-1.28488
217682	Plekhd1	pleckstrin homology domain containing, family D (with coiled-coil domains) member 1	1.18097	-0.496534	3.45333	0.0016856	0.0184817	-1.28568
54216	Pcdh7	protocadherin 7	-0.221651	8.29544	-3.9129	0.00056353	0.00845832	-1.28835
20909	Stx4a	syntaxin 4A (placental)	-0.271307	4.10704	-3.61731	0.00109058	0.0134888	-1.28841
67586	Ubxn11	UBX domain protein 11	0.472924	2.59888	3.46778	0.00162256	0.0180596	-1.28918
234814	Mthfsd	methenyltetrahydrofolate synthetase domain containing	0.251351	4.98646	3.70159	0.000870008	0.0115235	-1.29375
108672	Zdhhc15	zinc finger, DHHC domain containing 15	0.437428	2.73889	3.48634	0.0015449	0.0175208	-1.29836
226182	Taf5	TATA-box binding protein associated factor 5	-0.262834	4.40083	-3.64725	0.00100663	0.0127261	-1.30279
73844	Ankrd45	ankyrin repeat domain 45	0.25987	4.87437	3.69165	0.000893565	0.0117588	-1.30327
57436	Gabarapl1	gamma-aminobutyric acid (GABA) A receptor-associated protein-like 1	-0.149317	7.49714	-3.851	0.000580908	0.00863698	-1.30565
225994	Nmrk1	nicotinamide riboside kinase 1	0.771727	1.26673	3.39076	0.00198703	0.020594	-1.30591
320495	Ipcef1	interaction protein for cytohesin exchange factors 1	0.781411	1.70286	3.42542	0.00188512	0.019823	-1.30684
67074	Mon2	MON2 homolog, regulator of endosome to Golgi trafficking	-0.165322	7.1097	-3.83976	0.000598927	0.00884009	-1.31023
94185	Tnfrsf21	tumor necrosis factor receptor superfamily, member 21	0.164726	6.58656	3.81268	0.000644554	0.0093388	-1.31732
22276	Uros	uroporphyrinogen III synthase	0.304393	4.65798	3.65666	0.000981554	0.0125334	-1.31907
209773	Dennd2a	DENN domain containing 2A	0.242959	4.86293	3.68292	0.000914775	0.0119603	-1.32098
20641	Snrpd1	small nuclear ribonucleoprotein D1	-0.205612	5.74279	-3.75751	0.000748292	0.010499	-1.32318
23947	Mid2	midline 2	0.354316	4.08429	3.61111	0.00110881	0.0136508	-1.32389
238988	Erc2	ELKS/RAB6-interacting/CAST family member 2	0.137635	7.39598	3.84048	0.000597743	0.00883179	-1.33038
19027	Sypl	synaptophysin-like protein	-0.212137	4.89496	-3.67953	0.000923129	0.0120032	-1.33052
99349	Dnajc24	DnaJ heat shock protein family (Hsp40) member C24	0.443054	2.37954	3.44097	0.0017414	0.0188331	-1.33199
20224	Sar1a	secretion associated Ras related GTPase 1A	-0.132132	7.33112	-3.83631	0.000604548	0.00890454	-1.33474
636808	Cntnap5a	contactin associated protein-like 5A	0.37203	4.60416	3.67736	0.00103572	0.0129798	-1.33934
269113	Nup54	nucleoporin 54	-0.223979	4.91755	-3.68191	0.000917257	0.0119604	-1.34255
67557	Larp6	La ribonucleoprotein 6, translational regulator	0.335651	3.69999	3.55087	0.00130193	0.0154437	-1.34554
13070	Cyp11a1	cytochrome P450, family 11, subfamily a, polypeptide 1	0.572484	1.81871	3.39997	0.00193961	0.0202058	-1.34944
12563	Cdh6	cadherin 6	-0.363732	5.70915	-3.84124	0.000843158	0.0112731	-1.35556
76299	Erp44	endoplasmic reticulum protein 44	-0.185476	5.86921	-3.75602	0.000751314	0.0104999	-1.36006
18186	Nrp1	neuropilin 1	-0.413937	7.62952	-4.01825	0.000712667	0.0100979	-1.36417
223650	Eppk1	epiplakin 1	-1.57399	-0.353868	-3.47624	0.00158671	0.0177845	-1.36471
210105	Zfp719	zinc finger protein 719	0.213874	4.44649	3.6314	0.00105027	0.0130929	-1.36511
16494	Kcna6	potassium voltage-gated channel, shaker-related, subfamily, member 6	0.40207	5.38814	3.82187	0.000916734	0.0119604	-1.37162
118568783	Gm54326	predicted gene, 54326	0.326863	3.22518	3.50004	0.0014899	0.0170331	-1.37525
14062	F2r	coagulation factor II (thrombin) receptor	-0.173036	5.96656	-3.75919	0.000744908	0.010493	-1.37653
231050	Galnt11	polypeptide N-acetylgalactosaminyltransferase 11	-0.220002	5.12328	-3.68803	0.000902306	0.0118409	-1.38462
235567	Dnajc13	DnaJ heat shock protein family (Hsp40) member C13	-0.159804	6.80879	-3.79954	0.000667911	0.00960788	-1.38543
193838	Eme2	essential meiotic structure-specific endonuclease subunit 2	0.302068	3.11602	3.4813	0.00156564	0.0176853	-1.38846
226517	Smg7	SMG7 nonsense mediated mRNA decay factor	0.135568	7.04622	3.804	0.000659891	0.00952214	-1.39477
26390	Mapkbp1	mitogen-activated protein kinase binding protein 1	0.156908	6.95148	3.7985	0.000669802	0.0096163	-1.39792
76799	Tmem234	transmembrane protein 234	0.202432	5.14821	3.67603	0.000931856	0.0120909	-1.39959
66176	Nat9	N-acetyltransferase 9 (GCN5-related, putative)	0.416931	2.77208	3.43923	0.00174939	0.0188895	-1.40032
68170	Iftap	intraflagellar transport associated protein	0.365917	3.41796	3.5079	0.00145922	0.0167768	-1.40235
71843	R3hcc1	R3H domain and coiled-coil containing 1	0.21473	5.01078	3.66315	0.000964625	0.0123728	-1.40376
66743	Rnf220	ring finger protein 220	-0.14667	7.03867	-3.80018	0.000666765	0.00960183	-1.40381
107035	Fbxo38	F-box protein 38	-0.175488	5.93729	-3.74315	0.000777857	0.0107062	-1.40646
66664	Tmem41a	transmembrane protein 41a	0.348479	3.52059	3.51257	0.00144127	0.016632	-1.40839
12262	C1qc	complement component 1, q subcomponent, C chain	-0.779534	0.767165	-3.34369	0.00224734	0.0223616	-1.4085
73181	Nfatc4	nuclear factor of activated T cells, cytoplasmic, calcineurin dependent 4	-0.407873	2.78554	-3.43192	0.00178341	0.0191403	-1.41153
23971	Papss1	3'-phosphoadenosine 5'-phosphosulfate synthase 1	-0.134157	7.14721	-3.80118	0.000664952	0.00958543	-1.41261
208936	Adamts18	a disintegrin-like and metallopeptidase (reprolysin type) with thrombospondin type 1 motif, 18	0.363471	3.66579	3.54515	0.00132188	0.0155762	-1.41905
22348	Slc32a1	solute carrier family 32 (GABA vesicular transporter), member 1	0.643547	5.4797	3.88204	0.00102951	0.0129248	-1.42013
70127	Dpf3	double PHD fingers 3	-0.379985	3.73036	-3.53866	0.00134489	0.0157949	-1.42353
12648	Chd1	chromodomain helicase DNA binding protein 1	-0.19772	6.07335	-3.74326	0.00077764	0.0107062	-1.4312
12908	Crat	carnitine acetyltransferase	-0.201138	5.12838	-3.66614	0.000956922	0.0123074	-1.43302
72349	Dusp3	dual specificity phosphatase 3 (vaccinia virus phosphatase VH1-related)	-0.257087	5.03717	-3.65151	0.000995207	0.0126282	-1.43382
93679	Trim8	tripartite motif-containing 8	0.175724	7.03626	3.78356	0.000697437	0.00992276	-1.44532
11519	Add2	adducin 2 (beta)	-0.152804	9.63645	-3.8339	0.000608526	0.00891688	-1.44702
18049	Ngf	nerve growth factor	1.16473	-0.439139	3.38374	0.00202392	0.0208849	-1.45325
241627	Wdr76	WD repeat domain 76	-0.397893	2.66188	-3.4228	0.0018267	0.019414	-1.45361
65247	Asb1	ankyrin repeat and SOCS box-containing 1	0.192347	5.68721	3.70533	0.000861301	0.0114295	-1.45435
14056	Ezh2	enhancer of zeste 2 polycomb repressive complex 2 subunit	-0.155174	6.21849	-3.74302	0.000778142	0.0107062	-1.45453
278676	AY358078	cDNA sequence AY358078	0.763334	0.330022	3.32778	0.00234254	0.022955	-1.45549
12704	Cit	citron	0.425538	3.24109	3.47197	0.00160471	0.0179129	-1.45649
108829	Jmjd1c	jumonji domain containing 1C	-0.198788	7.76933	-3.81085	0.00067272	0.00964844	-1.45881
21420	Tfap2c	transcription factor AP-2, gamma	-0.516045	2.54215	-3.41032	0.0018876	0.019824	-1.45997
12337	Capn5	calpain 5	0.200346	5.86144	3.71518	0.00083875	0.0112459	-1.46122
56449	Ybx3	Y box protein 3	-0.176243	6.92694	-3.77073	0.000722052	0.0102014	-1.46374
234889	Gucy1a2	guanylate cyclase 1, soluble, alpha 2	-0.221881	6.6337	-3.77796	0.000747587	0.010499	-1.46673
244216	Zfp771	zinc finger protein 771	0.224078	4.80089	3.62491	0.00106866	0.0132523	-1.46838
171429	Slc26a6	solute carrier family 26, member 6	0.322972	3.23165	3.45896	0.00166074	0.018332	-1.47421
12576	Cdkn1b	cyclin-dependent kinase inhibitor 1B	-0.17041	7.07332	-3.77591	0.000712015	0.0100979	-1.47603
14268	Fn1	fibronectin 1	-0.351047	8.16974	-3.95936	0.000762782	0.010608	-1.47993
12359	Cat	catalase	0.16241	6.26223	3.7332	0.000799021	0.010888	-1.48597
70611	Fbxo33	F-box protein 33	-0.276637	4.37011	-3.56838	0.00124268	0.0149406	-1.48731
20254	Scg2	secretogranin II	-0.67025	5.73132	-3.85062	0.00111233	0.0136508	-1.48817
677884	Pakap	paralemmin A kinase anchor protein	0.219293	6.36236	3.74521	0.00078899	0.0108136	-1.489
71820	Dync2i2	dynein 2 intermediate chain 2	0.20774	5.27039	3.65365	0.000989502	0.0125896	-1.4927
12561	Cdh4	cadherin 4	0.381246	6.47785	3.88105	0.000884482	0.011688	-1.49271
140795	P2ry14	purinergic receptor P2Y, G-protein coupled, 14	-1.10556	0.277781	-3.31471	0.00242365	0.0235225	-1.49584
11787	Apbb2	amyloid beta (A4) precursor protein-binding, family B, member 2	-0.178973	6.18678	-3.72447	0.000818037	0.0110622	-1.4963
381411	Accsl	1-aminocyclopropane-1-carboxylate synthase (non-functional)-like	-1.33863	-0.426273	-3.38017	0.00204293	0.0209871	-1.50004
231866	Zfp12	zinc finger protein 12	-0.16633	5.94932	-3.7071	0.000857211	0.011418	-1.50252
54367	Zfp326	zinc finger protein 326	0.169791	6.43438	3.73575	0.000793542	0.0108341	-1.50317
257633	Acsf3	acyl-CoA synthetase family member 3	0.318945	3.68672	3.49091	0.00152634	0.017338	-1.50445
19184	Psmc5	protease (prosome, macropain) 26S subunit, ATPase 5	-0.139605	6.69205	-3.7471	0.000769627	0.0106614	-1.50941
14615	Gjc1	gap junction protein, gamma 1	-0.259182	5.2328	-3.64534	0.00101179	0.0127702	-1.51033
56846	Necab3	N-terminal EF-hand calcium binding protein 3	0.567455	2.13402	3.34553	0.00223661	0.0222861	-1.51203
76792	Spring1	SREBF pathway regulator in golgi 1	0.197068	5.57418	3.67375	0.00093758	0.0121245	-1.51479
102058	Exoc8	exocyst complex component 8	0.16531	5.59022	3.67546	0.000933278	0.0120909	-1.51613
54614	Prpf40b	pre-mRNA processing factor 40B	-0.169312	6.76897	-3.74181	0.000780682	0.0107139	-1.51924
11568	Aebp1	AE binding protein 1	-0.615557	1.94828	-3.32382	0.00236683	0.0231132	-1.5208
18029	Nfic	nuclear factor I/C	-0.196631	5.6488	-3.67579	0.000932469	0.0120909	-1.52198
103284	Zc3h10	zinc finger CCCH type containing 10	-0.227106	4.55548	-3.56673	0.00124814	0.0149681	-1.53029
66967	Edem3	ER degradation enhancer, mannosidase alpha-like 3	-0.150818	6.84521	-3.7462	0.000771491	0.0106768	-1.53198
217364	Engase	endo-beta-N-acetylglucosaminidase	0.397486	3.13798	3.42107	0.00183502	0.0194443	-1.54197
269424	Jade1	jade family PHD finger 1	0.284759	4.76241	3.58992	0.00117333	0.014276	-1.54429
20462	Tra2b	transformer 2 beta	-0.153598	6.64586	-3.72968	0.000806643	0.0109603	-1.54662
209743	Minar1	membrane integral NOTCH2 associated receptor 1	-0.540392	2.79992	-3.37775	0.00206139	0.0210725	-1.55112
268934	Grm4	glutamate receptor, metabotropic 4	0.574133	2.52077	3.37287	0.002123	0.0215626	-1.55462
381379	Med19	mediator complex subunit 19	0.162465	5.56508	3.65434	0.000987696	0.0125816	-1.55985
14701	Gng12	guanine nucleotide binding protein (G protein), gamma 12	0.299038	4.55791	3.56591	0.00125086	0.0149802	-1.56571
11766	Ap1g2	adaptor protein complex AP-1, gamma 2 subunit	-0.45281	3.73681	-3.48974	0.001658	0.0183206	-1.5661
216134	Pdxk	pyridoxal (pyridoxine, vitamin B6) kinase	0.204198	5.26696	3.62672	0.00106349	0.0131997	-1.56802
319832	Tmem229a	transmembrane protein 229A	0.283781	3.88114	3.48516	0.00154975	0.0175618	-1.56933
104910	Slc25a47	solute carrier family 25, member 47	-0.462382	2.36586	-3.33322	0.00230958	0.0227104	-1.57451
71405	Fam83c	family with sequence similarity 83, member C	1.35732	-0.970588	3.42337	0.00182394	0.0193994	-1.57857
224088	Atp13a3	ATPase type 13A3	-0.188604	7.65531	-3.75275	0.000759518	0.0105729	-1.57879
268354	Tafa2	TAFA chemokine like family member 2	-0.268296	7.11788	-3.80886	0.000845856	0.0112879	-1.58004
108168140	Gm46442	predicted gene, 46442	-1.29317	-0.735325	-3.34971	0.00221229	0.0221214	-1.5803
67467	Gpalpp1	GPALPP motifs containing 1	-0.155137	5.86948	-3.66919	0.000949127	0.0122404	-1.58497
16469	Jrk	jerky	0.249466	3.65012	3.45747	0.00166731	0.0183663	-1.58679
104009	Qsox1	quiescin Q6 sulfhydryl oxidase 1	0.211981	4.80326	3.57088	0.00123443	0.0148749	-1.59002
237339	L3mbtl3	L3MBTL3 histone methyl-lysine binding protein	-0.268211	6.54618	-3.76806	0.000901066	0.0118356	-1.59682
16438	Itpr1	inositol 1,4,5-trisphosphate receptor 1	-0.229718	8.52367	-3.8175	0.000777913	0.0107062	-1.59802
72014	Btbd17	BTB (POZ) domain containing 17	0.428525	3.29538	3.41616	0.00185889	0.0196095	-1.59902
668382	Pabpc1l2b	poly(A) binding protein, cytoplasmic 1-like 2B	0.319655	4.37346	3.5275	0.00138533	0.01611	-1.59942
140904	Caln1	calneuron 1	0.285619	7.4154	3.83362	0.000859938	0.0114233	-1.60089
16206	Lrig1	leucine-rich repeats and immunoglobulin-like domains 1	0.264046	4.7912	3.57235	0.00122961	0.0148463	-1.60269
216028	Lrrtm3	leucine rich repeat transmembrane neuronal 3	0.415591	3.94488	3.51314	0.00158149	0.0177584	-1.60973
56737	Alg2	asparagine-linked glycosylation 2 (alpha-1,3-mannosyltransferase)	0.144563	7.74409	3.74252	0.000779186	0.0107102	-1.61033
54391	Rfk	riboflavin kinase	0.193744	5.65192	3.64167	0.00102178	0.0128733	-1.61174
14799	Gria1	glutamate receptor, ionotropic, AMPA1 (alpha 1)	0.276843	7.74592	3.83683	0.000848631	0.0113143	-1.61326
28018	Ubfd1	ubiquitin family domain containing 1	0.146671	6.97754	3.71656	0.000835655	0.0112362	-1.61576
269109	Dpp10	dipeptidylpeptidase 10	0.323224	4.97546	3.62041	0.00121766	0.0147271	-1.61957
50706	Postn	periostin, osteoblast specific factor	-0.735078	1.71994	-3.26616	0.00274918	0.0256139	-1.61978
192657	Ell2	elongation factor for RNA polymerase II 2	-0.501307	1.75432	-3.27516	0.00268584	0.025189	-1.62051
268935	Scube3	signal peptide, CUB domain, EGF-like 3	0.196479	5.5102	3.62762	0.00106095	0.0131997	-1.62214
70673	Prdm16	PR domain containing 16	-0.275702	5.0993	-3.60716	0.00115831	0.0141175	-1.62995
331461	Il1rapl1	interleukin 1 receptor accessory protein-like 1	-0.502141	2.56793	-3.33882	0.0022761	0.0225372	-1.6344
108071	Grm5	glutamate receptor, metabotropic 5	0.314088	7.26082	3.83535	0.000918292	0.0119604	-1.63501
12824	Col2a1	collagen, type II, alpha 1	-0.4354	2.77215	-3.35122	0.00220359	0.0220654	-1.64027
207911	Mchr1	melanin-concentrating hormone receptor 1	1.1936	-0.358117	3.28112	0.00264464	0.024951	-1.6506
320557	Fam169a	family with sequence similarity 169, member A	-0.162402	6.08597	-3.6582	0.000977507	0.0125042	-1.65237
57874	Hacd3	3-hydroxyacyl-CoA dehydratase 3	0.128567	7.42274	3.71288	0.00084397	0.0112733	-1.66292
225288	Fhod3	formin homology 2 domain containing 3	-0.19326	6.22503	-3.65997	0.000972878	0.0124562	-1.66457
217140	Scrn2	secernin 2	0.402066	2.27673	3.29367	0.00255988	0.0244931	-1.66462
231225	Tapt1	transmembrane anterior posterior transformation 1	-0.144684	5.97663	-3.6448	0.00101325	0.0127772	-1.66673
72258	Kcnk10	potassium channel, subfamily K, member 10	-0.189137	6.12323	-3.65254	0.00099245	0.0126158	-1.66754
67513	Faap20	Fanconi anemia core complex associated protein 20	-0.215989	4.83411	-3.54591	0.00131923	0.0155579	-1.66853
74020	Cpne4	copine IV	0.51053	4.85629	3.67154	0.00145849	0.0167768	-1.67172
12317	Calr	calreticulin	0.151663	8.44942	3.73198	0.000801639	0.0109027	-1.67272
59012	Moxd1	monooxygenase, DBH-like 1	1.3908	-0.76825	3.30019	0.00251692	0.0242125	-1.67772
237716	Gpr75	G protein-coupled receptor 75	0.417946	2.4273	3.30376	0.00249363	0.0240211	-1.67973
14584	Gfpt2	glutamine fructose-6-phosphate transaminase 2	-0.284154	3.89998	-3.43856	0.00175251	0.0188943	-1.67986
69668	Ccdc115	coiled-coil domain containing 115	0.241697	4.51197	3.50427	0.0014733	0.0168978	-1.68029
225651	Mppe1	metallophosphoesterase 1	0.694681	0.913918	3.21937	0.00310229	0.028057	-1.68283
14810	Grin1	glutamate receptor, ionotropic, NMDA1 (zeta 1)	0.256184	6.06335	3.67306	0.00104627	0.0130659	-1.68528
216166	Plk5	polo like kinase 5	-0.761122	0.922468	-3.21417	0.00314415	0.0283093	-1.69135
15331	Hmgn2	high mobility group nucleosomal binding domain 2	0.175774	5.68438	3.61206	0.00110601	0.0136322	-1.6935
245555	Nexmif	neurite extension and migration factor	-0.220083	7.91971	-3.75481	0.000868772	0.0115179	-1.69546
114664	Hsd17b11	hydroxysteroid (17-beta) dehydrogenase 11	0.435487	2.856	3.33153	0.00231975	0.0227569	-1.69663
72844	Kctd17	potassium channel tetramerisation domain containing 17	0.156152	7.1287	3.68873	0.00090061	0.0118356	-1.69691
27360	Add3	adducin 3 (gamma)	0.269622	4.78788	3.53664	0.00135211	0.0158405	-1.69781
101943	Sf3b3	splicing factor 3b, subunit 3	0.142036	7.47794	3.6991	0.000875845	0.0115901	-1.70276
14154	Fem1a	fem 1 homolog a	0.14383	6.66129	3.66957	0.000948149	0.0122389	-1.70425
230582	Cyb5rl	cytochrome b5 reductase-like	0.600845	1.46052	3.22694	0.00304238	0.0275678	-1.70981
76829	Dok5	docking protein 5	-0.204367	7.16948	-3.69584	0.000918961	0.0119604	-1.71211
14544	Gda	guanine deaminase	-0.729619	3.32215	-3.45869	0.00229566	0.0226361	-1.71212
74105	Gga2	golgi associated, gamma adaptin ear containing, ARF binding protein 2	-0.201013	6.14377	-3.63496	0.0010403	0.0130258	-1.71931
68794	Flnc	filamin C, gamma	-0.417219	2.98726	-3.33137	0.00232072	0.0227569	-1.72242
72821	Scn2b	sodium channel, voltage-gated, type II, beta	0.248214	4.1075	3.44976	0.00170153	0.0185989	-1.72524
74732	Stx11	syntaxin 11	-1.4808	-0.524535	-3.27042	0.00271902	0.0254163	-1.72794
94109	Csmd1	CUB and Sushi multiple domains 1	-0.269916	5.82938	-3.65063	0.00113284	0.0138427	-1.72983
238386	Btbd7	BTB (POZ) domain containing 7	-0.155615	6.50631	-3.65422	0.000987989	0.0125816	-1.73052
19385	Ranbp1	RAN binding protein 1	0.154345	6.51416	3.64818	0.00100413	0.0127073	-1.73277
110959	Nudt19	nudix hydrolase 19	0.221945	5.17917	3.54768	0.00131304	0.0155106	-1.73433
240514	Ccdc85b	coiled-coil domain containing 85B	0.20355	5.24717	3.56128	0.00126636	0.0151148	-1.73683
107477	Guca1b	guanylate cyclase activator 1B	1.14568	-0.545721	3.24632	0.00289394	0.0266825	-1.73873
223770	Brd1	bromodomain containing 1	-0.137809	7.02813	-3.67003	0.000946981	0.0122349	-1.74402
105352	Dusp22	dual specificity phosphatase 22	0.269359	3.92772	3.42252	0.00182805	0.019414	-1.74933
66978	Luc7l	Luc7-like	0.119264	7.61982	3.68416	0.000911723	0.0119314	-1.75009
13136	Cd55	CD55 molecule, decay accelerating factor for complement	0.690635	0.607496	3.18569	0.00338295	0.0297796	-1.7517
56032	Nprl2	NPR2 like, GATOR1 complex subunit	-0.196689	5.05727	-3.53101	0.00137246	0.0159997	-1.75656
12390	Cav2	caveolin 2	-0.485413	3.26026	-3.36645	0.002247	0.0223616	-1.75946
11747	Anxa5	annexin A5	-0.3748	4.48294	-3.50507	0.00165196	0.0182823	-1.76201
100042450	Smim17	small integral membrane protein 17	-0.364009	2.86096	-3.30941	0.00245731	0.0237577	-1.76479
66510	Rnf181	ring finger protein 181	-0.167303	5.46877	-3.5658	0.00125125	0.0149802	-1.76488
18423	Otx1	orthodenticle homeobox 1	-0.342913	3.46595	-3.38446	0.00202011	0.0208607	-1.76736
235048	Zfp599	zinc finger protein 599	0.366669	3.5664	3.37925	0.00204787	0.0209947	-1.76762
574403	Insyn2b	inhibitory synaptic factor family member 2B	1.12695	0.028799	3.19102	0.00333699	0.029448	-1.76889
76206	Gpr165	G protein-coupled receptor 165	0.656482	1.65637	3.20331	0.00323319	0.0288924	-1.76952
18994	Pou3f4	POU domain, class 3, transcription factor 4	0.315374	4.30537	3.4489	0.00170541	0.0186032	-1.77219
234915	Cep126	centrosomal protein 126	0.47894	2.76842	3.29752	0.00253444	0.0243153	-1.77296
77032	Tstd3	thiosulfate sulfurtransferase (rhodanese)-like domain containing 3	0.384208	2.44487	3.26046	0.00278999	0.0259601	-1.77487
73251	Setd7	SET domain containing (lysine methyltransferase) 7	0.161914	6.89214	3.65062	0.000997589	0.0126469	-1.77804
57750	Wdr12	WD repeat domain 12	0.179117	5.40274	3.5545	0.00128943	0.0153082	-1.77963
11702	Amd1	S-adenosylmethionine decarboxylase 1	-0.246385	5.62643	-3.58154	0.00123389	0.0148749	-1.78153
67620	Lrp2bp	Lrp2 binding protein	-1.63565	-1.13605	-3.29547	0.00254792	0.0243951	-1.78178
20646	Snrpn	small nuclear ribonucleoprotein N	0.451962	2.85019	3.2861	0.00261068	0.0247954	-1.78322
272538	Tango6	transport and golgi organization 6	0.338024	3.11912	3.31771	0.00240477	0.0234057	-1.78434
319636	Fsd1l	fibronectin type III and SPRY domain containing 1-like	-0.173518	7.28106	-3.66345	0.000963857	0.0123728	-1.78771
24064	Spry2	sprouty RTK signaling antagonist 2	0.241223	5.47554	3.55791	0.0012778	0.0151915	-1.78801
28240	Trpm2	transient receptor potential cation channel, subfamily M, member 2	0.55465	3.46853	3.38603	0.00235047	0.023001	-1.78913
26419	Mapk8	mitogen-activated protein kinase 8	-0.135091	8.354	-3.68527	0.000909008	0.0119178	-1.7894
74365	Lonrf3	LON peptidase N-terminal domain and ring finger 3	-0.442205	2.67932	-3.27933	0.00265693	0.0250005	-1.79135
70617	Fam241a	family with sequence similarity 241, member A	-0.3516	3.35998	-3.33731	0.00228506	0.0225857	-1.79441
240816	Rgsl1	regulator of G-protein signaling like 1	-0.639488	1.18724	-3.17202	0.00350363	0.0305766	-1.79939
71371	Arid5b	AT rich interactive domain 5B (MRF1-like)	-0.211998	5.5493	-3.56073	0.00126824	0.0151198	-1.7994
207182	Ggt7	gamma-glutamyltransferase 7	0.24483	6.10315	3.61783	0.00117659	0.0143035	-1.79968
74200	Khdc4	KH domain containing 4, pre-mRNA splicing factor	-0.173915	6.70957	-3.63289	0.00104608	0.0130659	-1.80052
22260	Nr1h2	nuclear receptor subfamily 1, group H, member 2	-0.210096	5.23327	-3.52949	0.001378	0.0160379	-1.80301
19303	Pxn	paxillin	-0.198661	5.38954	-3.54467	0.00132357	0.0155832	-1.80413
226075	Glis3	GLIS family zinc finger 3	-0.429983	2.62351	-3.27112	0.0027141	0.025387	-1.80498
71751	Map3k13	mitogen-activated protein kinase kinase kinase 13	0.142409	5.78531	3.58214	0.00119794	0.0145381	-1.80666
54524	Syt6	synaptotagmin VI	1.23949	3.58489	3.48681	0.00256485	0.0245242	-1.80719
69952	Tunar	Tcl1 upstream neural differentiation associated RNA	0.248892	4.59822	3.47734	0.00158211	0.0177584	-1.80856
19229	Ptk2b	PTK2 protein tyrosine kinase 2 beta	0.498261	2.7628	3.2865	0.00261732	0.0248187	-1.80897
74347	Meak7	MTOR associated protein, eak-7 homolog	0.276715	3.91325	3.39208	0.00198014	0.0205376	-1.81075
75769	Plppr5	phospholipid phosphatase related 5	-0.265427	6.88579	-3.7005	0.00110067	0.0135894	-1.81338
77766	Elp4	elongator acetyltransferase complex subunit 4	0.203899	4.34455	3.44667	0.00171544	0.0186582	-1.81463
11553	Adra2c	adrenergic receptor, alpha 2c	0.408695	2.96619	3.28367	0.00262721	0.0248526	-1.81643
67096	Mmachc	methylmalonic aciduria cblC type, with homocystinuria	0.227211	4.29299	3.4286	0.00179905	0.01925	-1.8182
22720	Zfp62	zinc finger protein 62	-0.213524	6.03585	-3.59024	0.00117233	0.014276	-1.82202
18797	Plcb3	phospholipase C, beta 3	-0.222811	4.71558	-3.47414	0.00159552	0.0178499	-1.82422
98932	Myl9	myosin, light polypeptide 9, regulatory	-0.50316	4.12071	-3.4801	0.00202763	0.020908	-1.82593
215351	Senp6	SUMO/sentrin specific peptidase 6	-0.141922	7.48922	-3.65176	0.00099453	0.0126282	-1.82808
118568627	LOC118568627	-	1.26364	-1.07121	3.28797	0.00259802	0.0247234	-1.82982
24012	Rgs7	regulator of G protein signaling 7	0.187094	5.61318	3.54997	0.00130505	0.0154678	-1.83243
382562	Pfn4	profilin family, member 4	0.439555	2.20871	3.21275	0.00315565	0.0283474	-1.83439
66648	Tpgs2	tubulin polyglutamylase complex subunit 2	0.219374	5.54704	3.54772	0.00131289	0.0155106	-1.83963
71785	Pdgfd	platelet-derived growth factor, D polypeptide	1.63305	-1.52829	3.33425	0.0023034	0.022681	-1.83996
224530	Acat3	acetyl-Coenzyme A acetyltransferase 3	0.226448	5.14934	3.50486	0.00147102	0.0168853	-1.84535
16952	Anxa1	annexin A1	-0.607051	3.12406	-3.3389	0.00267651	0.0251348	-1.84625
228966	Ppp1r3d	protein phosphatase 1, regulatory subunit 3D	0.405898	2.22956	3.21303	0.00315334	0.0283474	-1.8473
23857	Dmtf1	cyclin D binding myb like transcription factor 1	-0.147171	6.39314	-3.59916	0.00114476	0.0139643	-1.84892
58807	Slco1c1	solute carrier organic anion transporter family, member 1c1	-0.361944	4.44344	-3.47015	0.00178958	0.0191797	-1.85008
14871	Gstt1	glutathione S-transferase, theta 1	-0.631261	1.31623	-3.14747	0.00373087	0.0320904	-1.8571
20893	Bhlhe40	basic helix-loop-helix family, member e40	-0.299654	4.72858	-3.46184	0.0016766	0.01844	-1.85848
192156	Mvd	mevalonate (diphospho) decarboxylase	0.386635	6.20068	3.70449	0.00134957	0.0158354	-1.85892
266692	Cpne1	copine I	-0.153252	5.75135	-3.54875	0.00130929	0.0154921	-1.86051
76709	Arpc2	actin related protein 2/3 complex, subunit 2	-0.13934	7.97845	-3.65029	0.000998466	0.0126469	-1.86227
378430	Nanos2	nanos C2HC-type zinc finger 2	-0.86092	-0.261854	-3.15224	0.00368562	0.0317988	-1.86243
218442	Serinc5	serine incorporator 5	0.207841	4.83047	3.4754	0.00159021	0.0178071	-1.86436
102640203	Gm36327	predicted gene, 36327	0.465749	2.57051	3.22591	0.00305043	0.0276231	-1.8674
214459	Fnbp1l	formin binding protein 1-like	-0.140831	9.85013	-3.67603	0.000931861	0.0120909	-1.86856
20401	Sh3bp1	SH3-domain binding protein 1	-0.380595	2.86456	-3.24501	0.00290373	0.0267554	-1.87475
226139	Cox15	cytochrome c oxidase assembly protein 15	0.179967	5.27489	3.50929	0.00145384	0.0167558	-1.87651
59043	Wsb2	WD repeat and SOCS box-containing 2	0.184013	8.01753	3.64734	0.00102498	0.0128912	-1.88448
70508	Bbx	bobby sox HMG box containing	0.32211	4.19526	3.40083	0.00193524	0.0201899	-1.88449
60595	Actn4	actinin alpha 4	-0.143528	7.33857	-3.62453	0.00106974	0.0132541	-1.8859
13612	Edil3	EGF-like repeats and discoidin I-like domains 3	-0.362091	6.06136	-3.68483	0.00136352	0.0159265	-1.886
14470	Rabac1	Rab acceptor 1 (prenylated)	-0.202753	6.06138	-3.56205	0.0012638	0.015105	-1.88648
55944	Eif3d	eukaryotic translation initiation factor 3, subunit D	-0.132828	6.9327	-3.61009	0.00111184	0.0136508	-1.88739
15364	Hmga2	high mobility group AT-hook 2	1.33954	0.332619	3.15287	0.00394942	0.0334922	-1.88868
30841	Kdm2b	lysine (K)-specific demethylase 2B	-0.156211	7.72945	-3.63442	0.00104182	0.0130334	-1.88893
218460	Wdr41	WD repeat domain 41	0.180739	5.30679	3.50049	0.00148814	0.0170266	-1.89431
66905	Plin3	perilipin 3	-0.550912	1.21253	-3.1325	0.00387625	0.0330421	-1.89438
331532	Tceal5	transcription elongation factor A (SII)-like 5	0.246096	4.7181	3.4475	0.00171171	0.0186384	-1.89472
84036	Kcnn1	potassium intermediate/small conductance calcium-activated channel, subfamily N, member 1	-0.296312	3.67232	-3.33799	0.00228103	0.0225703	-1.89848
279706	Nup62cl	nucleoporin 62 C-terminal like	-1.32112	-1.2567	-3.23676	0.00296623	0.0271201	-1.89892
213109	Phf3	PHD finger protein 3	-0.144412	7.61624	-3.62732	0.00106178	0.0131997	-1.90122
14775	Gpx1	glutathione peroxidase 1	0.245217	5.05452	3.46769	0.00162293	0.0180596	-1.90296
234577	Cpne2	copine II	0.335168	4.72641	3.46538	0.00179063	0.0191797	-1.90716
226610	Fam78b	family with sequence similarity 78, member B	0.217901	6.65599	3.61043	0.00118821	0.0144323	-1.90789
12583	Cdo1	cysteine dioxygenase 1, cytosolic	0.231315	4.65763	3.43758	0.00175702	0.0189287	-1.90789
23836	Cdh20	cadherin 20	-0.475138	2.7982	-3.26192	0.00280959	0.0260741	-1.913
104112	Acly	ATP citrate lyase	0.16959	8.96182	3.64696	0.0010074	0.0127261	-1.91304
546049	Rps23rg1	ribosomal protein S23, retrogene 1	-0.248653	4.95502	-3.45631	0.00167242	0.0184083	-1.91362
13004	Ncan	neurocan	0.153517	9.72481	3.657	0.000980667	0.0125333	-1.91583
19261	Sirpa	signal-regulatory protein alpha	0.204447	5.97208	3.54964	0.00130621	0.0154686	-1.91869
21336	Tacr1	tachykinin receptor 1	0.97744	0.128616	3.11425	0.00406072	0.0341266	-1.91953
73873	Fam161a	family with sequence similarity 161, member A	0.850451	0.324642	3.11122	0.00409215	0.0343001	-1.92036
27411	Slc14a2	solute carrier family 14 (urea transporter), member 2	-1.16198	-0.147394	-3.11598	0.0040429	0.0340885	-1.92595
668548	Gm9234	predicted pseudogene 9234	0.296209	4.72383	3.43404	0.00180387	0.0192725	-1.93284
66355	Gmpr	guanosine monophosphate reductase	0.33432	3.08144	3.24793	0.00288187	0.0266057	-1.93579
226252	Fhip2a	FHF complex subunit HOOK interacting protein 2A	-0.181805	6.48595	-3.57052	0.00123561	0.0148749	-1.9375
74043	Pex26	peroxisomal biogenesis factor 26	0.21556	5.11216	3.4648	0.00163538	0.0181554	-1.94405
58212	Srrm3	serine/arginine repetitive matrix 3	0.304789	5.89337	3.594	0.00145789	0.0167768	-1.94476
22671	Rnf112	ring finger protein 112	0.281286	6.30343	3.60251	0.00138854	0.016116	-1.94642
140723	Cacng5	calcium channel, voltage-dependent, gamma subunit 5	0.346114	3.52919	3.29661	0.00254039	0.0243394	-1.94978
78895	Pus7l	pseudouridylate synthase 7-like	0.418631	2.60101	3.20168	0.00324682	0.0289947	-1.95007
15211	Hexa	hexosaminidase A	-0.236946	4.95439	-3.44652	0.00171615	0.0186582	-1.9512
56224	Tspan5	tetraspanin 5	0.164867	7.67149	3.60726	0.00112028	0.0137365	-1.95384
26914	Macroh2a1	macroH2A.1 histone	-0.122422	7.59952	-3.60394	0.00113026	0.013823	-1.9576
210094	Iglon5	IgLON family member 5	0.156201	6.60995	3.56681	0.00124787	0.0149681	-1.95933
208076	Pknox2	Pbx/knotted 1 homeobox 2	-0.227222	5.91071	-3.53742	0.00138902	0.016116	-1.96115
71409	Fmnl2	formin-like 2	-0.1673	7.91186	-3.61026	0.00111134	0.0136508	-1.96151
23806	Arih1	ariadne RBR E3 ubiquitin protein ligase 1	-0.129092	7.70009	-3.60538	0.00112593	0.0137819	-1.96377
28109	Nopchap1	NOP protein chaperone 1	0.188727	5.60418	3.50257	0.00147996	0.0169468	-1.9669
320405	Cadps2	Ca2+-dependent activator protein for secretion 2	-0.352257	3.8381	-3.32505	0.00235924	0.023055	-1.96715
106014	Tafa5	TAFA chemokine like family member 5	0.247241	5.69283	3.52504	0.00147611	0.0169163	-1.96923
67899	Cmc1	COX assembly mitochondrial protein 1	-0.353236	3.02803	-3.23606	0.00297165	0.0271521	-1.97345
241226	Itga8	integrin alpha 8	-0.528071	2.94346	-3.238	0.00311725	0.0281206	-1.97412
67433	Ccdc127	coiled-coil domain containing 127	-0.163977	6.23545	-3.5438	0.00132664	0.0156065	-1.9747
94044	Bcl2l13	BCL2-like 13 (apoptosis facilitator)	0.131795	6.10325	3.53123	0.00137165	0.0159997	-1.98008
74480	Samd4	sterile alpha motif domain containing 4	-0.362737	3.75171	-3.31042	0.00245086	0.0237217	-1.98202
67288	Srek1ip1	splicing regulatory glutamine/lysine-rich protein 1interacting protein 1	0.252861	3.8694	3.31767	0.00240503	0.0234057	-1.98291
195727	Nhs	NHS actin remodeling regulator	0.462781	3.02419	3.23269	0.00301193	0.0273968	-1.98423
227867	Epc2	enhancer of polycomb homolog 2	-0.190222	6.56394	-3.5591	0.00127373	0.0151726	-1.98558
66953	Cdca7	cell division cycle associated 7	0.4939	3.68287	3.32439	0.00270555	0.0253405	-1.98847
406218	Panx2	pannexin 2	0.205854	4.70605	3.40841	0.00189707	0.0198723	-1.99676
16527	Kcnk3	potassium channel, subfamily K, member 3	0.340103	3.54379	3.27255	0.00270406	0.0253405	-2.00134
207393	Elfn2	leucine rich repeat and fibronectin type III, extracellular 2	0.171227	6.33487	3.53707	0.00135056	0.0158354	-2.00421
67472	Mtfr1	mitochondrial fission regulator 1	-0.186105	4.88021	-3.41776	0.00185107	0.019556	-2.00838
259302	Srgap3	SLIT-ROBO Rho GTPase activating protein 3	0.1405	8.93266	3.61029	0.00111125	0.0136508	-2.0094
60344	Fign	fidgetin	-0.909022	0.926448	-3.08452	0.00460291	0.0373253	-2.0203
75475	Oplah	5-oxoprolinase (ATP-hydrolysing)	-0.285034	3.46414	-3.2674	0.00274038	0.0255654	-2.02252
244049	Mctp2	multiple C2 domains, transmembrane 2	1.36685	-1.4056	3.18026	0.00343043	0.0300671	-2.02619
217109	Utp18	UTP18 small subunit processome component	-0.180104	5.6173	-3.47618	0.00158694	0.0177845	-2.02909
67569	Mgat4c	MGAT4 family, member C	0.45661	2.70397	3.18581	0.00338192	0.0297796	-2.03024
16852	Lgals1	lectin, galactose binding, soluble 1	0.638537	3.70471	3.35048	0.00295975	0.0270882	-2.03087
435529	Adgrf2	adhesion G protein-coupled receptor F2	-0.966313	-0.577624	-3.07798	0.0044526	0.0364185	-2.03319
29816	Hip1r	huntingtin interacting protein 1 related	-0.141806	6.52698	-3.53336	0.00136394	0.0159265	-2.03532
23921	Sh2b2	SH2B adaptor protein 2	-0.219799	5.7182	-3.48158	0.00156447	0.0176853	-2.03776
74386	Rmi1	RecQ mediated genome instability 1	0.268506	3.9093	3.29829	0.00252936	0.0242828	-2.0429
19387	Rangap1	RAN GTPase activating protein 1	0.122169	7.9876	3.57951	0.00120638	0.0146279	-2.04494
14708	Gng7	guanine nucleotide binding protein (G protein), gamma 7	0.234644	5.78369	3.48191	0.00160056	0.0178807	-2.04947
69786	Tprkb	Tp53rk binding protein	0.154217	5.3258	3.44095	0.00174152	0.0188331	-2.05251
67122	Nrarp	Notch-regulated ankyrin repeat protein	-0.278991	4.60568	-3.37391	0.0020767	0.0211681	-2.05781
107503	Atf5	activating transcription factor 5	0.493909	6.30519	3.65482	0.00170585	0.0186032	-2.06022
76916	Timmdc1	translocase of inner mitochondrial membrane domain containing 1	0.254398	4.65337	3.37055	0.00209502	0.0213395	-2.06129
66483	Rpl36al	ribosomal protein L36A-like	-0.221265	4.64511	-3.36491	0.00212613	0.0215636	-2.06487
56363	Tmeff2	transmembrane protein with EGF-like and two follistatin-like domains 2	-0.247019	5.14138	-3.41981	0.00184111	0.0194944	-2.06492
235441	Usp3	ubiquitin specific peptidase 3	-0.153592	6.4846	-3.5211	0.00140902	0.0163186	-2.0659
433931	Pigg	phosphatidylinositol glycan anchor biosynthesis, class G	0.277288	3.79215	3.28294	0.00263214	0.0248806	-2.0694
93685	Entpd7	ectonucleoside triphosphate diphosphohydrolase 7	0.268088	4.13554	3.31377	0.00242958	0.0235478	-2.07066
22779	Ikzf2	IKAROS family zinc finger 2	0.514089	2.11051	3.10819	0.00412382	0.0345045	-2.07083
26401	Map3k1	mitogen-activated protein kinase kinase kinase 1	0.365967	3.34138	3.22734	0.00303925	0.0275571	-2.07443
12727	Clcn4	chloride channel, voltage-sensitive 4	0.113433	8.39894	3.57611	0.00121733	0.0147271	-2.0749
233107	Kctd15	potassium channel tetramerisation domain containing 15	-0.167201	6.79675	-3.53052	0.00137426	0.0160074	-2.07621
634731	Susd1	sushi domain containing 1	0.880361	-0.313128	3.05191	0.00475622	0.0381985	-2.07643
60597	Mapk8ip2	mitogen-activated protein kinase 8 interacting protein 2	0.149466	7.76892	3.56117	0.00126675	0.0151148	-2.07865
11490	Adam15	a disintegrin and metallopeptidase domain 15 (metargidin)	0.206096	5.48905	3.44531	0.00172161	0.0187032	-2.07922
244667	Disc1	disrupted in schizophrenia 1	0.324341	3.13988	3.20708	0.00320205	0.0286851	-2.08333
235402	Lingo1	leucine rich repeat and Ig domain containing 1	0.220975	7.39049	3.58468	0.00135387	0.0158479	-2.08354
216881	Wscd1	WSC domain containing 1	0.182768	5.52067	3.44267	0.00173364	0.0187908	-2.08418
101861	Ints4	integrator complex subunit 4	0.15242	5.30212	3.42679	0.00180765	0.0192838	-2.08604
72607	Usp13	ubiquitin specific peptidase 13 (isopeptidase T-3)	0.30373	4.34264	3.32559	0.00235598	0.0230389	-2.08742
223697	Sun2	Sad1 and UNC84 domain containing 2	-0.163234	6.26117	-3.49854	0.00149582	0.017087	-2.08922
70549	Tln2	talin 2	0.172137	5.69316	3.46002	0.00165611	0.018314	-2.09002
19126	Prom1	prominin 1	-0.29851	4.10441	-3.3039	0.00249273	0.0240211	-2.09109
110886	Gabra5	gamma-aminobutyric acid (GABA) A receptor, subunit alpha 5	-0.209239	5.75926	-3.46707	0.00162558	0.0180749	-2.09131
17761	Map7	microtubule-associated protein 7	0.524916	1.41204	3.06066	0.00465228	0.0376183	-2.09454
11899	Astn1	astrotactin 1	0.143913	8.09742	3.56286	0.00126105	0.0150848	-2.09645
16647	Kpna2	karyopherin (importin) alpha 2	-0.264854	3.69757	-3.25589	0.00282321	0.0261158	-2.09764
225280	Ino80c	INO80 complex subunit C	0.222796	4.34063	3.32739	0.00234492	0.0229624	-2.09931
23893	Grem2	gremlin 2, DAN family BMP antagonist	0.620389	1.91729	3.07406	0.00449708	0.0365839	-2.09983
50525	Spag6l	sperm associated antigen 6-like	0.390478	2.35788	3.11328	0.00407075	0.0341813	-2.1016
53607	Snrpa	small nuclear ribonucleoprotein polypeptide A	-0.160893	5.88578	-3.46647	0.00162817	0.0180895	-2.10242
240239	Gpr151	G protein-coupled receptor 151	-1.17412	-1.08307	-3.11547	0.00404818	0.0341129	-2.10251
52468	Ctdsp2	CTD (carboxy-terminal domain, RNA polymerase II, polypeptide A) small phosphatase 2	-0.14662	6.18177	-3.4866	0.00154383	0.0175208	-2.10401
211986	Tmem18	transmembrane protein 18	0.191405	4.76892	3.3658	0.0021212	0.0215597	-2.10804
93728	Pabpc5	poly(A) binding protein, cytoplasmic 5	0.435745	2.13333	3.09769	0.00423545	0.0351968	-2.11124
17294	Mest	mesoderm specific transcript	-0.588087	10.0846	-3.76081	0.00139798	0.016204	-2.11273
434156	Eid2b	EP300 interacting inhibitor of differentiation 2B	-0.149247	6.00103	-3.4739	0.00159655	0.0178499	-2.11627
109272	Mybpc1	myosin binding protein C, slow-type	-1.43342	-1.37855	-3.17548	0.00347273	0.0303441	-2.12238
16432	Itm2b	integral membrane protein 2B	0.151573	7.5588	3.53967	0.00134127	0.0157655	-2.12266
74108	Parn	poly(A)-specific ribonuclease (deadenylation nuclease)	0.19652	5.15059	3.3924	0.00197847	0.0205353	-2.12505
19267	Ptpre	protein tyrosine phosphatase, receptor type, E	0.228974	4.54716	3.34718	0.00222696	0.0222054	-2.1262
13865	Nr2f1	nuclear receptor subfamily 2, group F, member 1	-0.313754	7.55193	-3.65057	0.00150357	0.017148	-2.12703
76547	Tmem101	transmembrane protein 101	0.247788	4.70983	3.34888	0.00221712	0.0221303	-2.13324
100042807	Eif3j2	eukaryotic translation initiation factor 3, subunit J2	0.158522	5.6093	3.43558	0.00176632	0.0190144	-2.13328
72135	Pygo1	pygopus 1	0.157301	6.76336	3.50565	0.00146792	0.0168633	-2.13733
239157	Pnma2	paraneoplastic antigen MA2	0.170971	5.78161	3.44897	0.0017051	0.0186032	-2.1382
67905	Ppm1m	protein phosphatase 1M	-0.34882	2.71169	-3.12673	0.00393364	0.0333854	-2.13971
98910	Usp6nl	USP6 N-terminal like	-0.16353	5.70274	-3.43892	0.00175086	0.0188909	-2.14027
70892	Ttll7	tubulin tyrosine ligase-like family, member 7	0.168135	5.61955	3.43408	0.00177329	0.0190605	-2.14043
16782	Lamc2	laminin, gamma 2	0.709971	0.971402	3.01038	0.00528091	0.0414941	-2.14595
16542	Kdr	kinase insert domain protein receptor	0.93365	0.969156	3.00541	0.00545138	0.0422824	-2.14731
60613	Kcnq4	potassium voltage-gated channel, subfamily Q, member 4	-0.234964	4.24584	-3.29092	0.00257822	0.0246023	-2.14872
233865	Katnip	katanin interacting protein	-0.200873	4.9397	-3.36342	0.00213447	0.0216019	-2.15471
320940	Atp11c	ATPase, class VI, type 11C	-0.214901	5.91433	-3.45693	0.00168263	0.0184777	-2.15526
74610	Abcb8	ATP-binding cassette, sub-family B (MDR/TAP), member 8	0.172604	5.1341	3.37994	0.00204417	0.0209871	-2.15678
319642	Rab9b	RAB9B, member RAS oncogene family	0.202595	4.88443	3.35411	0.00218704	0.0219616	-2.16084
230721	Pabpc4	poly(A) binding protein, cytoplasmic 4	0.188832	5.5006	3.41288	0.00187494	0.0197494	-2.16129
19053	Ppp2cb	protein phosphatase 2 (formerly 2A), catalytic subunit, beta isoform	-0.149258	7.37641	-3.51935	0.00141559	0.0163814	-2.16149
109333	Pkn2	protein kinase N2	-0.168247	5.56761	-3.4216	0.00183247	0.0194443	-2.16151
246707	Emilin2	elastin microfibril interfacer 2	-0.696335	1.07979	-3.00062	0.00541198	0.0421528	-2.16376
22628	Ywhag	tyrosine 3-monooxygenase/tryptophan 5-monooxygenase activation protein, gamma polypeptide	0.1274	10.7198	3.57035	0.00123617	0.0148749	-2.16492
66645	Pspc1	paraspeckle protein 1	0.214794	6.62801	3.50702	0.0015637	0.0176853	-2.16656
50934	Slc7a8	solute carrier family 7 (cationic amino acid transporter, y+ system), member 8	-0.337069	5.18368	-3.42364	0.00217777	0.0219151	-2.17045
69938	Scrn1	secernin 1	0.156908	7.44441	3.51744	0.00142278	0.0164512	-2.17089
210146	Irgq	immunity-related GTPase family, Q	0.134446	8.29061	3.53492	0.00135831	0.0158868	-2.17501
14724	Gp1bb	glycoprotein Ib, beta polypeptide	0.391065	3.76564	3.24804	0.00302396	0.02745	-2.17658
67619	Nob1	NIN1/RPN12 binding protein 1 homolog	-0.16991	5.47168	-3.39516	0.00196423	0.0204255	-2.18819
12661	Chl1	cell adhesion molecule L1-like	0.156176	10.4413	3.55769	0.00127853	0.0151915	-2.19154
102632739	Gm19774	predicted gene, 19774	-0.575873	1.39425	-2.99944	0.00542808	0.0421857	-2.19398
15983	Ifrd2	interferon-related developmental regulator 2	0.332035	2.70099	3.10371	0.00417112	0.0348182	-2.19407
21682	Tec	tec protein tyrosine kinase	-0.74697	1.40387	-3.00091	0.00542768	0.0421857	-2.19561
56258	Hnrnph2	heterogeneous nuclear ribonucleoprotein H2	-0.17005	6.65132	-3.47792	0.00157966	0.0177584	-2.19576
195209	Zfp469	zinc finger protein 469	-0.431068	2.86694	-3.12747	0.00392626	0.0333469	-2.20139
68501	Nsmce2	NSE2/MMS21 homolog, SMC5-SMC6 complex SUMO ligase	-0.220845	4.07366	-3.25588	0.00282329	0.0261158	-2.20195
242667	Dlgap3	DLG associated protein 3	0.198866	6.37211	3.45876	0.00166162	0.018332	-2.20317
217198	Plekhh3	pleckstrin homology domain containing, family H (with MyTH4 domain) member 3	-0.26529	3.81244	-3.21146	0.00316617	0.0283995	-2.20729
19252	Dusp1	dual specificity phosphatase 1	-0.211987	5.04257	-3.35199	0.00219917	0.0220522	-2.20792
100503353	Gm14440	predicted gene 14440	0.56235	1.65659	3.00699	0.00532618	0.0416905	-2.212
140486	Igf2bp1	insulin-like growth factor 2 mRNA binding protein 1	-0.266652	4.73659	-3.31616	0.00241453	0.023466	-2.21522
353211	Prune2	prune homolog 2	0.949499	1.35605	3.02298	0.00572049	0.0438818	-2.21656
320398	Lrig3	leucine-rich repeats and immunoglobulin-like domains 3	0.8337	0.447332	2.95995	0.00599208	0.0452561	-2.22042
117606	Boc	biregional cell adhesion molecule-related/down-regulated by oncogenes (Cdon) binding protein	-0.247177	4.66782	-3.31107	0.00244673	0.0236979	-2.22162
14402	Gabrb3	gamma-aminobutyric acid (GABA) A receptor, subunit beta 3	-0.123025	8.20625	-3.5156	0.00142973	0.016518	-2.22165
75099	Lysmd4	LysM, putative peptidoglycan-binding, domain containing 4	0.205077	4.89078	3.3205	0.00238739	0.023266	-2.22473
72465	Zfp131	zinc finger protein 131	-0.16071	5.98543	-3.42592	0.00181179	0.0193135	-2.22766
93714	Pcdhga6	protocadherin gamma subfamily A, 6	0.299022	4.30875	3.26765	0.00273858	0.0255654	-2.22955
228866	Pcif1	phosphorylated CTD interacting factor 1	-0.154417	5.83473	-3.41126	0.00188293	0.0198189	-2.23166
53412	Ppp1r3c	protein phosphatase 1, regulatory subunit 3C	0.612102	2.28758	3.05562	0.00486564	0.0388623	-2.23223
68146	Arl13b	ADP-ribosylation factor-like 13B	-0.228385	4.95606	-3.3366	0.00228928	0.0226018	-2.23723
74694	Tbc1d30	TBC1 domain family, member 30	0.156742	6.38713	3.44788	0.00170999	0.0186341	-2.23982
228767	Tmem74bos	transmembrane 74B, opposite strand	-1.32467	-1.27142	-3.07123	0.0045294	0.0367923	-2.24291
360213	Trim46	tripartite motif-containing 46	0.154898	7.19744	3.47961	0.00157262	0.0177376	-2.2459
67561	Wdr48	WD repeat domain 48	-0.134138	6.55626	-3.45338	0.00168537	0.0184817	-2.24626
11600	Angpt1	angiopoietin 1	-0.476268	4.63799	-3.39948	0.00271384	0.025387	-2.24684
16172	Il17ra	interleukin 17 receptor A	0.248322	3.73521	3.20128	0.00325014	0.0290061	-2.2498
21814	Tgfbr3	transforming growth factor, beta receptor III	-0.672333	0.836669	-2.9519	0.00611365	0.0458572	-2.2499
77318	Ankrd55	ankyrin repeat domain 55	0.971197	-0.270387	2.9665	0.00589486	0.0447839	-2.25029
20648	Snta1	syntrophin, acidic 1	-0.314128	3.4798	-3.17121	0.00351097	0.0306218	-2.25167
396184	Flrt1	fibronectin leucine rich transmembrane protein 1	0.228356	4.87535	3.32067	0.00238633	0.023266	-2.25442
14069	F8	coagulation factor VIII	0.747374	0.367691	2.94138	0.00627606	0.0466564	-2.25848
16520	Kcnj4	potassium inwardly-rectifying channel, subfamily J, member 4	-0.482486	3.26813	-3.14493	0.00398188	0.0337142	-2.25926
381110	Rmdn2	regulator of microtubule dynamics 2	0.595808	1.42699	2.97197	0.00581474	0.0444129	-2.25934
60611	Foxj2	forkhead box J2	-0.167435	5.98421	-3.41321	0.00187331	0.0197469	-2.25966
66073	Txndc12	thioredoxin domain containing 12 (endoplasmic reticulum)	-0.174369	5.04163	-3.3318	0.00231812	0.0227569	-2.25967
67917	Zcchc3	zinc finger, CCHC domain containing 3	0.286628	3.91583	3.20861	0.00318942	0.02859	-2.25982
224794	Enpp4	ectonucleotide pyrophosphatase/phosphodiesterase 4	0.342168	3.45468	3.16169	0.00359759	0.031243	-2.26
18242	Oat	ornithine aminotransferase	-0.143159	6.2915	-3.43272	0.00177967	0.0191146	-2.26146
74006	Dnm1l	dynamin 1-like	-0.110969	7.86087	-3.49267	0.00151927	0.0172853	-2.26167
66573	Dzip1	DAZ interacting protein 1	0.191079	6.59984	3.44478	0.001724	0.0187149	-2.26688
52132	Ccdc97	coiled-coil domain containing 97	0.161662	5.74994	3.39002	0.00199086	0.0206187	-2.2682
13608	Edar	ectodysplasin-A receptor	2.42275	-2.25575	3.1373	0.00447309	0.0365229	-2.27051
56430	Clip1	CAP-GLY domain containing linker protein 1	-0.116263	7.52333	-3.47928	0.00157401	0.0177376	-2.27192
19043	Ppm1b	protein phosphatase 1B, magnesium dependent, beta isoform	-0.154855	6.49372	-3.43924	0.00174935	0.0188895	-2.27451
12931	Crlf1	cytokine receptor-like factor 1	-0.281231	5.5274	-3.4064	0.0021654	0.0218681	-2.27806
72935	Ddx41	DEAD box helicase 41	-0.168835	5.39612	-3.35667	0.00217247	0.0218772	-2.27845
494448	Cbx6	chromobox 6	0.129459	6.95454	3.45467	0.00167964	0.0184592	-2.28518
237859	Nsrp1	nuclear speckle regulatory protein 1	0.256282	4.42494	3.25651	0.00281867	0.0261072	-2.28578
112405	Egln1	egl-9 family hypoxia-inducible factor 1	-0.139499	6.86298	-3.45138	0.0016943	0.0185485	-2.28845
110175	Ggct	gamma-glutamyl cyclotransferase	0.333329	2.87407	3.08065	0.00442257	0.0362774	-2.29097
216821	Tmem11	transmembrane protein 11	-0.253786	4.73764	-3.28704	0.00260429	0.0247512	-2.29105
241624	Exd1	exonuclease 3'-5' domain containing 1	0.449102	1.57752	2.96945	0.00585152	0.0445978	-2.29331
208869	Dock3	dedicator of cyto-kinesis 3	-0.141959	7.79156	-3.47778	0.00158027	0.0177584	-2.29505
235582	Glyctk	glycerate kinase	0.554815	1.37177	2.95091	0.00612869	0.0459458	-2.29534
64933	Ap3m2	adaptor-related protein complex 3, mu 2 subunit	0.159796	6.16682	3.41062	0.00188611	0.019823	-2.29796
56296	Dmrtb1	DMRT-like family B with proline-rich C-terminal, 1	0.780394	0.822004	2.92306	0.00656852	0.0481003	-2.29959
80748	BC004004	cDNA sequence BC004004	0.158051	5.60794	3.36388	0.00213188	0.021591	-2.30385
171508	Creld1	cysteine-rich with EGF-like domains 1	0.19194	5.35631	3.34338	0.00224918	0.0223642	-2.3056
66273	Aamdc	adipogenesis associated Mth938 domain containing	0.387314	3.05957	3.09904	0.00422088	0.0351604	-2.30607
17199	Mc1r	melanocortin 1 receptor	-0.970043	-0.966528	-2.966	0.00590217	0.0448155	-2.30832
56177	Olfm1	olfactomedin 1	0.140687	8.26404	3.48146	0.00156495	0.0176853	-2.30986
268890	Lsamp	limbic system-associated membrane protein	-0.201417	7.7771	-3.49791	0.00164726	0.0182445	-2.31032
108167437	Gm44812	predicted gene 44812	-1.31943	-1.01651	-2.94349	0.00627468	0.0466564	-2.31859
74136	Sec14l1	SEC14-like lipid binding 1	-0.164395	8.36809	-3.47894	0.00157542	0.0177394	-2.31973
12642	Ch25h	cholesterol 25-hydroxylase	0.739217	0.0347248	2.91256	0.00674213	0.0489618	-2.32076
12925	Crip1	cysteine-rich protein 1 (intestinal)	-0.904308	0.670042	-2.9088	0.00680515	0.0492528	-2.32327
71131	Zfp689	zinc finger protein 689	0.29055	3.88913	3.17805	0.00344988	0.0301935	-2.32526
19698	Relb	avian reticuloendotheliosis viral (v-rel) oncogene related B	-0.525446	0.992572	-2.92088	0.00660425	0.0482872	-2.32604
104382	Barhl2	BarH like homeobox 2	0.830154	0.134853	2.90665	0.00684156	0.0494368	-2.32935
56808	Cacna2d2	calcium channel, voltage-dependent, alpha 2/delta subunit 2	0.429885	5.47421	3.44305	0.0025375	0.0243281	-2.33173
74498	Gorasp1	golgi reassembly stacking protein 1	0.214556	4.61979	3.25806	0.00280739	0.0260741	-2.33409
20607	Sstr3	somatostatin receptor 3	0.529844	1.64133	2.94368	0.00624018	0.0464901	-2.33451
230809	Pdik1l	PDLIM1 interacting kinase 1 like	-0.160857	5.88787	-3.37766	0.00205642	0.0210519	-2.3363
73833	Fam98c	family with sequence similarity 98, member C	0.337242	3.34155	3.10422	0.00416574	0.0347937	-2.33987
217410	Trib2	tribbles pseudokinase 2	0.165466	6.76323	3.42784	0.00180264	0.0192725	-2.34183
214137	Arhgap29	Rho GTPase activating protein 29	-0.375025	4.53264	-3.27783	0.00307283	0.0278083	-2.34302
208666	Diras1	DIRAS family, GTP-binding RAS-like 1	0.180989	6.45558	3.40827	0.0018978	0.0198723	-2.34475
232975	Atp1a3	ATPase, Na+/K+ transporting, alpha 3 polypeptide	0.148992	9.93102	3.49139	0.00152439	0.0173297	-2.34569
56322	Timm22	translocase of inner mitochondrial membrane 22	0.184397	4.51946	3.24226	0.00292441	0.0268762	-2.34598
79196	Osbpl5	oxysterol binding protein-like 5	0.181862	5.75196	3.35705	0.00217032	0.0218752	-2.34856
241950	Bbs12	Bardet-Biedl syndrome 12 (human)	0.425837	2.20146	2.98375	0.00564582	0.043497	-2.34907
71947	Tmem94	transmembrane protein 94	-0.16326	6.461	-3.40637	0.00190729	0.0199423	-2.35303
353170	Txlng	taxilin gamma	0.275968	3.76266	3.15688	0.00364218	0.0315003	-2.35578
83669	Wdr6	WD repeat domain 6	0.140556	8.31159	3.46444	0.0016369	0.0181581	-2.35629
74178	Stk40	serine/threonine kinase 40	-0.187249	5.5639	-3.33973	0.00227071	0.0224995	-2.35805
11848	Rhoa	ras homolog family member A	-0.129412	7.13806	-3.43422	0.00177264	0.0190605	-2.35828
67072	Cdc37l1	cell division cycle 37-like 1	-0.154485	7.00216	-3.42715	0.0018059	0.0192797	-2.36246
11670	Aldh3a1	aldehyde dehydrogenase family 3, subfamily A1	1.20068	-0.745231	2.9022	0.00705776	0.0505616	-2.36368
13527	Dtna	dystrobrevin alpha	0.17204	6.99132	3.42537	0.00181439	0.0193265	-2.36442
21847	Klf10	Kruppel-like factor 10	0.324936	3.82259	3.15693	0.0036417	0.0315003	-2.36652
21937	Tnfrsf1a	tumor necrosis factor receptor superfamily, member 1a	-0.31553	3.27834	-3.09151	0.00430242	0.035621	-2.36668
14555	Gpd1	glycerol-3-phosphate dehydrogenase 1 (soluble)	0.361531	2.73488	3.03707	0.00493779	0.0393003	-2.36946
22774	Zic4	zinc finger protein of the cerebellum 4	0.966989	0.634022	2.89602	0.00720301	0.0513034	-2.37015
240322	Adamts19	a disintegrin-like and metallopeptidase (reprolysin type) with thrombospondin type 1 motif, 19	0.765501	0.0943831	2.88877	0.00715126	0.0510255	-2.37164
18571	Pdcd6ip	programmed cell death 6 interacting protein	-0.132878	6.27778	-3.38737	0.00200472	0.0207471	-2.37347
11856	Arhgap6	Rho GTPase activating protein 6	-0.911418	-0.200579	-2.88965	0.00713565	0.0510011	-2.37391
19231	Ptma	prothymosin alpha	-0.187953	8.57149	-3.48086	0.0016964	0.0185572	-2.3789
77015	Mpped2	metallophosphoesterase domain containing 2	0.238775	6.4495	3.42641	0.00204644	0.0209947	-2.37921
105722	Ano6	anoctamin 6	-0.155003	5.60594	-3.33719	0.00228577	0.0225857	-2.37972
66810	Rbm22	RNA binding motif protein 22	-0.152806	6.10214	-3.37445	0.00207372	0.0211681	-2.37978
70417	Megf10	multiple EGF-like-domains 10	-0.41239	3.67166	-3.17023	0.00381497	0.0326711	-2.38121
18705	Pik3c2g	phosphatidylinositol-4-phosphate 3-kinase catalytic subunit type 2 gamma	-1.85082	-2.08209	-3.03402	0.00507462	0.0402315	-2.38265
18124	Nr4a3	nuclear receptor subfamily 4, group A, member 3	-0.364555	7.55583	-3.56449	0.00200839	0.0207596	-2.38411
212307	Mapre2	microtubule-associated protein, RP/EB family, member 2	-0.134268	9.04284	-3.46375	0.00163992	0.0181774	-2.38733
244810	AW551984	expressed sequence AW551984	0.635256	2.1	2.98807	0.0058732	0.0446672	-2.388
70598	Filip1	filamin A interacting protein 1	-0.498603	1.62525	-2.9301	0.00645469	0.0475364	-2.38916
69219	Ddah1	dimethylarginine dimethylaminohydrolase 1	0.204675	6.97518	3.43657	0.00189713	0.0198723	-2.39153
19821	Rnf2	ring finger protein 2	-0.156728	6.79835	-3.40892	0.00189455	0.0198723	-2.39274
74754	Dhcr24	24-dehydrocholesterol reductase	0.193763	7.52019	3.44928	0.00181573	0.0193265	-2.39363
234515	Inpp4b	inositol polyphosphate-4-phosphatase, type II	-0.64276	1.36877	-2.91258	0.0067417	0.0489618	-2.39416
108052	Slc14a1	solute carrier family 14 (urea transporter), member 1	-0.866891	-0.0383912	-2.87277	0.00743944	0.0525797	-2.39497
16412	Itgb1	integrin beta 1 (fibronectin receptor beta)	-0.224023	7.29112	-3.46435	0.00190551	0.0199383	-2.39965
68815	Btbd10	BTB (POZ) domain containing 10	-0.167548	6.35659	-3.38041	0.00204162	0.0209871	-2.40305
15560	Htr2c	5-hydroxytryptamine (serotonin) receptor 2C	-0.635369	1.43323	-2.9052	0.00686626	0.0495152	-2.40511
67731	Fbxo32	F-box protein 32	-0.446488	3.47868	-3.12728	0.00424786	0.0352515	-2.40623
66629	Golph3	golgi phosphoprotein 3	-0.156964	6.27161	-3.37722	0.00205878	0.0210609	-2.40651
83398	Ndst3	N-deacetylase/N-sulfotransferase (heparan glucosaminyl) 3	0.29786	4.22728	3.17975	0.00343488	0.0300876	-2.40882
30941	Usp21	ubiquitin specific peptidase 21	-0.152444	5.72356	-3.33207	0.00231653	0.0227569	-2.41062
230700	Foxj3	forkhead box J3	0.119893	6.85568	3.40347	0.00192186	0.0200799	-2.41072
140577	Ankrd6	ankyrin repeat domain 6	-0.193796	5.43066	-3.30931	0.00245793	0.0237577	-2.41229
170936	Zfp369	zinc finger protein 369	0.151325	6.31435	3.37624	0.00206403	0.0210843	-2.41353
406220	Krt77	keratin 77	1.22775	-1.10797	2.91768	0.00665688	0.048547	-2.41517
235442	Rab8b	RAB8B, member RAS oncogene family	-0.166373	6.14014	-3.36431	0.00212949	0.0215822	-2.41686
66274	Lyrm9	LYR motif containing 9	0.198632	5.15295	3.28155	0.00264171	0.0249399	-2.41947
18194	Nsdhl	NAD(P) dependent steroid dehydrogenase-like	0.204273	6.15799	3.36205	0.00216338	0.0218632	-2.42223
19116	Prlr	prolactin receptor	-0.818966	0.348636	-2.85803	0.00771453	0.053799	-2.42469
320024	Nceh1	neutral cholesterol ester hydrolase 1	0.667003	3.78406	3.21762	0.00431749	0.0356626	-2.42497
26465	Zfp146	zinc finger protein 146	-0.140539	6.82482	-3.3947	0.00196657	0.0204267	-2.4278
56392	Shoc2	Shoc2, leucine rich repeat scaffold protein	-0.159423	6.95037	-3.40001	0.00193937	0.0202058	-2.43037
434782	Gm5637	predicted pseudogene 5637	-0.633139	0.725891	-2.85797	0.00771574	0.053799	-2.43119
219135	Mtmr6	myotubularin related protein 6	-0.142942	6.93381	-3.3951	0.00196454	0.0204255	-2.43444
105005	Lratd1	LRAT domain containing 1	0.236998	6.1352	3.37868	0.00225837	0.0224371	-2.43743
20358	Sema6a	sema domain, transmembrane domain (TM), and cytoplasmic domain, (semaphorin) 6A	0.342388	5.76286	3.40375	0.00256908	0.024548	-2.4391
238247	Arid4a	AT rich interactive domain 4A (RBP1-like)	0.161382	5.96364	3.34061	0.00226551	0.0224636	-2.44295
21788	Tfpi	tissue factor pathway inhibitor	-0.454221	2.37028	-2.95428	0.00607741	0.0456569	-2.44868
223626	Them6	thioesterase superfamily member 6	0.394248	2.71281	2.99729	0.00545743	0.042298	-2.44912
74996	Usp47	ubiquitin specific peptidase 47	-0.117581	8.07176	-3.42122	0.0018343	0.0194443	-2.45485
74325	Cltb	clathrin, light polypeptide (Lcb)	0.132731	6.80813	3.38132	0.00203678	0.0209719	-2.45722
19266	Ptprd	protein tyrosine phosphatase, receptor type, D	-0.147084	8.64801	-3.43028	0.00179113	0.0191797	-2.45773
67713	Dnajc19	DnaJ heat shock protein family (Hsp40) member C19	0.348229	2.74848	2.99618	0.00547268	0.0423931	-2.4586
76233	Dnttip1	deoxynucleotidyltransferase, terminal, interacting protein 1	-0.20465	4.7134	-3.21765	0.00311605	0.0281206	-2.46039
70359	Gtpbp3	GTP binding protein 3	0.283171	3.70707	3.09961	0.00421477	0.0351413	-2.46184
56086	Set	SET nuclear oncogene	0.10735	8.18049	3.41948	0.0018427	0.0194966	-2.46343
16599	Klf3	Kruppel-like factor 3 (basic)	0.189083	5.77905	3.31479	0.00242316	0.0235225	-2.46369
140483	Hnmt	histamine N-methyltransferase	0.647393	1.27423	2.87037	0.00748352	0.0527862	-2.46416
14843	Gsx2	GS homeobox 2	1.27409	0.369965	2.86336	0.00830631	0.0566209	-2.46598
108159	Ubxn8	UBX domain protein 8	0.292035	3.50895	3.09023	0.00431645	0.0356626	-2.47181
233899	Cfap119	cilia and flagella associated protein 119	0.719957	0.797459	2.84081	0.00804807	0.0552585	-2.472
217125	Samd14	sterile alpha motif domain containing 14	0.162495	8.38815	3.41903	0.00184489	0.0195053	-2.47293
69137	Vstm5	V-set and transmembrane domain containing 5	0.768918	1.18855	2.85072	0.00785456	0.0544831	-2.47757
140743	Rem2	rad and gem related GTP binding protein 2	-0.504004	3.04241	-3.04218	0.00523134	0.0411979	-2.47815
232016	Itprid1	ITPR interacting domain containing 1	0.441719	2.69412	2.97546	0.00576416	0.0441132	-2.48105
20807	Srf	serum response factor	-0.154736	6.13374	-3.33325	0.00230939	0.0227104	-2.48299
17476	Mpeg1	macrophage expressed gene 1	-0.311308	3.49088	-3.07062	0.00453646	0.0368286	-2.48323
77630	Prdm8	PR domain containing 8	-0.180691	6.51103	-3.35368	0.00218952	0.021971	-2.48361
231876	Lmtk2	lemur tyrosine kinase 2	-0.135988	7.69671	-3.40139	0.00193237	0.0201748	-2.48395
13488	Drd1	dopamine receptor D1	0.824515	1.71639	2.92417	0.00729886	0.0517665	-2.48506
66237	Atp6v1g2	ATPase, H+ transporting, lysosomal V1 subunit G2	0.18564	5.20698	3.25982	0.00279466	0.0259865	-2.48565
15312	Hmgn1	high mobility group nucleosomal binding domain 1	-0.140904	6.88882	-3.37394	0.00207652	0.0211681	-2.48597
269585	Zscan20	zinc finger and SCAN domains 20	-0.212441	4.18867	-3.14992	0.00370752	0.0319436	-2.49024
78610	Uvrag	UV radiation resistance associated gene	-0.176869	5.01732	-3.23044	0.00301502	0.0274074	-2.50091
140810	Ttbk2	tau tubulin kinase 2	-0.14899	7.68481	-3.39501	0.00196501	0.0204255	-2.50155
108797	Mex3b	mex3 RNA binding family member B	-0.14925	7.2895	-3.38099	0.00203851	0.0209745	-2.50439
16440	Itpr3	inositol 1,4,5-triphosphate receptor 3	-0.711107	0.966829	-2.82668	0.00833206	0.0567067	-2.50442
50780	Rgs3	regulator of G-protein signaling 3	0.249205	4.65673	3.19361	0.00331484	0.0293255	-2.50478
219022	Ttc5	tetratricopeptide repeat domain 5	0.202837	5.31434	3.25655	0.00281838	0.0261072	-2.50928
21803	Tgfb1	transforming growth factor, beta 1	-0.804504	0.140738	-2.81453	0.00858359	0.0578184	-2.50982
26414	Mapk10	mitogen-activated protein kinase 10	-0.224156	7.551	-3.43202	0.00211049	0.0214662	-2.51152
18605	Enpp1	ectonucleotide pyrophosphatase/phosphodiesterase 1	0.949015	0.0954906	2.81393	0.00859601	0.0578184	-2.51192
74203	Eif4enif1	eukaryotic translation initiation factor 4E nuclear import factor 1	-0.130491	6.34026	-3.33425	0.00230336	0.022681	-2.51581
210106	Tent4a	terminal nucleotidyltransferase 4A	-0.149546	6.62024	-3.34875	0.00221786	0.0221303	-2.51771
66209	Inip	INTS3 and NABP interacting protein	-0.158547	5.26646	-3.24845	0.00287806	0.0265879	-2.51784
399568	Cdin1	CDAN1 interacting nuclease 1	0.24296	4.36118	3.15838	0.00362818	0.0314509	-2.51872
100504239	Gm10591	predicted gene 10591	-0.601044	0.868144	-2.81866	0.00849717	0.0574804	-2.51923
108167871	Gm11703	predicted gene 11703	0.378268	2.89275	2.98112	0.00568316	0.0436898	-2.52023
19943	Rpl28	ribosomal protein L28	0.499693	1.57528	2.86565	0.00757112	0.0531927	-2.52135
234353	Psd3	pleckstrin and Sec7 domain containing 3	-0.141149	7.70686	-3.38659	0.00200885	0.0207596	-2.52523
18538	Pcna	proliferating cell nuclear antigen	-0.204979	5.51039	-3.26643	0.00274726	0.0256129	-2.52741
14977	Slc39a7	solute carrier family 39 (zinc transporter), member 7	-0.132887	6.73833	-3.35057	0.00220733	0.0220873	-2.52827
72102	Dusp11	dual specificity phosphatase 11 (RNA/RNP complex 1-interacting)	-0.159216	6.94956	-3.35697	0.00217073	0.0218752	-2.53445
101056241	Gm29808	predicted gene, 29808	-0.494162	1.48033	-2.84982	0.00787189	0.05455	-2.53553
20665	Sox10	SRY (sex determining region Y)-box 10	1.01339	-0.311026	2.79986	0.00889678	0.0594752	-2.53869
12918	Crh	corticotropin releasing hormone	1.8418	-0.99298	2.87814	0.00820761	0.0561638	-2.54135
76429	Lhpp	phospholysine phosphohistidine inorganic pyrophosphate phosphatase	0.296458	4.0473	3.10508	0.00415665	0.0347382	-2.54348
414069	Actmap	actin maturation protease	0.243293	3.84781	3.07551	0.00448062	0.0365465	-2.5441
72962	Tymp	thymidine phosphorylase	0.515913	1.01897	2.82277	0.00841205	0.056986	-2.54603
66939	Aagab	alpha- and gamma-adaptin binding protein	0.13583	5.80013	3.28388	0.00262574	0.0248526	-2.54799
231713	Naa25	N(alpha)-acetyltransferase 25, NatB auxiliary subunit	-0.1127	7.04208	-3.35497	0.00218211	0.0219377	-2.54804
192775	Kcnh6	potassium voltage-gated channel, subfamily H (eag-related), member 6	0.433299	2.01246	2.89536	0.00703559	0.0504283	-2.54828
73852	D3Ertd751e	DNA segment, Chr 3, ERATO Doi 751, expressed	0.486372	1.6145	2.85193	0.00783127	0.0543747	-2.54855
13797	Emx2	empty spiracles homeobox 2	0.260839	4.52867	3.16827	0.00353749	0.0307963	-2.54867
246048	Chodl	chondrolectin	-1.02826	1.05095	-2.84771	0.00882072	0.0591059	-2.55213
12005	Axin1	axin 1	-0.147523	5.91536	-3.28774	0.00259962	0.0247234	-2.55417
57810	Cdon	cell adhesion molecule-related/down-regulated by oncogenes	-0.168824	5.90242	-3.28797	0.00259804	0.0247234	-2.56373
20897	Stra6	stimulated by retinoic acid gene 6	0.958449	-1.06686	2.82532	0.00835985	0.0568494	-2.56656
15122	Hba-a1	hemoglobin alpha, adult chain 1	-0.581644	1.90489	-2.84345	0.00799608	0.0551147	-2.56744
70530	Lrfn2	leucine rich repeat and fibronectin type III domain containing 2	0.187788	4.21783	3.11613	0.00404132	0.0340885	-2.56788
66867	Hmg20a	high mobility group 20A	0.117924	7.20369	3.35152	0.00220185	0.0220636	-2.57094
16396	Itch	itchy, E3 ubiquitin protein ligase	-0.127231	6.41185	-3.31716	0.00240823	0.0234208	-2.57286
20262	Stmn3	stathmin-like 3	0.209448	8.84366	3.43118	0.00210948	0.0214662	-2.57364
75051	Cfap210	cilia and flagella associated protein 210	0.586289	0.866933	2.79141	0.00908202	0.0602369	-2.57796
99738	Kcnc4	potassium voltage gated channel, Shaw-related subfamily, member 4	0.671369	2.68303	2.97788	0.00665066	0.0485266	-2.57827
213006	Mfsd4a	major facilitator superfamily domain containing 4A	-0.243821	4.44207	-3.13692	0.00383275	0.0327839	-2.58151
230235	Frrs1l	ferric-chelate reductase 1 like	0.162832	6.27139	3.30502	0.00248547	0.0240076	-2.58195
16545	Kera	keratocan	-1.30103	-1.08267	-2.84209	0.00802286	0.0551654	-2.58206
76947	Ndufaf6	NADH:ubiquinone oxidoreductase complex assembly factor 6	0.353499	2.72943	2.93184	0.00642685	0.0473805	-2.58823
74167	Nudt9	nudix hydrolase 9	0.172472	4.75558	3.16633	0.00355508	0.0309305	-2.58878
74533	Gzf1	GDNF-inducible zinc finger protein 1	0.164395	5.06693	3.19867	0.003272	0.0291646	-2.58926
19245	Ptp4a3	protein tyrosine phosphatase 4a3	0.216566	5.43992	3.23243	0.00299955	0.0273017	-2.59171
23827	Bpnt1	3'(2'), 5'-bisphosphate nucleotidase 1	0.183641	5.35286	3.22924	0.0030244	0.02745	-2.59255
57377	Mogs	mannosyl-oligosaccharide glucosidase	-0.148598	4.94973	-3.1808	0.00342567	0.0300439	-2.59269
22193	Ube2e3	ubiquitin-conjugating enzyme E2E 3	-0.188644	7.65126	-3.37361	0.00221775	0.0221303	-2.59465
68764	Cdhr3	cadherin-related family member 3	-1.30431	-1.21811	-2.85103	0.00784859	0.0544683	-2.59767
227449	Zcchc2	zinc finger, CCHC domain containing 2	-0.193018	4.89239	-3.17538	0.00347364	0.0303441	-2.59768
72475	Ssbp3	single-stranded DNA binding protein 3	0.170291	7.93273	3.3627	0.00216934	0.0218752	-2.60313
14786	Grb7	growth factor receptor bound protein 7	-0.808836	-0.165456	-2.7659	0.00966336	0.0625816	-2.6069
230027	Coq3	coenzyme Q3 methyltransferase	0.287432	3.83841	3.05191	0.00475632	0.0381985	-2.60701
330450	Far2	fatty acyl CoA reductase 2	0.476535	3.22257	2.99908	0.00581352	0.0444129	-2.60825
18109	Mycn	v-myc avian myelocytomatosis viral related oncogene, neuroblastoma derived	0.173426	7.18842	3.33645	0.00229058	0.0226018	-2.6087
100503605	Hbb-bs	hemoglobin, beta adult s chain	-0.876324	0.646722	-2.76232	0.00974765	0.0630268	-2.60945
68981	Snrpa1	small nuclear ribonucleoprotein polypeptide A'	-0.199017	5.14987	-3.1962	0.00329289	0.0292772	-2.61079
108682	Gpt2	glutamic pyruvate transaminase (alanine aminotransferase) 2	0.191855	5.52627	3.23747	0.00296084	0.0270882	-2.61184
54401	Ywhab	tyrosine 3-monooxygenase/tryptophan 5-monooxygenase activation protein, beta polypeptide	0.119074	9.34276	3.37877	0.00205044	0.0210059	-2.61273
27205	Podxl	podocalyxin-like	-0.23176	5.68042	-3.26352	0.00291136	0.026791	-2.61667
30928	Zbtb18	zinc finger and BTB domain containing 18	-0.242134	10.265	-3.46849	0.0021831	0.0219377	-2.61851
17188	Maz	MYC-associated zinc finger protein (purine-binding transcription factor)	0.111971	8.67316	3.36512	0.00212498	0.0215636	-2.61962
210711	Mcmbp	minichromosome maintenance complex binding protein	-0.129455	6.46419	-3.29879	0.00252607	0.0242677	-2.62236
11480	Acvr2a	activin receptor IIA	-0.17704	7.58075	-3.35234	0.00226308	0.0224552	-2.62551
228994	Ythdf1	YTH N6-methyladenosine RNA binding protein 1	-0.1343	6.34194	-3.28969	0.00258647	0.0246621	-2.62724
331026	Gmppb	GDP-mannose pyrophosphorylase B	0.334406	2.91972	2.92862	0.00647852	0.0476624	-2.62874
56715	Rabgef1	RAB guanine nucleotide exchange factor (GEF) 1	-0.187087	5.21345	-3.2033	0.00323333	0.0288924	-2.63054
109275	Actr5	ARP5 actin-related protein 5	0.330214	3.45439	2.98994	0.00555896	0.042921	-2.63525
227541	Camk1d	calcium/calmodulin-dependent protein kinase ID	0.206758	6.35775	3.30418	0.00262399	0.0248526	-2.63686
170677	Cdhr1	cadherin-related family member 1	1.40941	-0.865724	2.78645	0.00938207	0.0613333	-2.63893
102635873	Gm33099	predicted gene, 33099	1.04028	0.419728	2.75608	0.0101825	0.0649219	-2.6392
18823	Plp1	proteolipid protein (myelin) 1	-0.345422	2.55255	-2.90186	0.00692332	0.0497743	-2.64145
67393	Cxxc5	CXXC finger 5	0.221508	5.24925	3.19818	0.00327614	0.0291649	-2.6445
213391	Rassf4	Ras association (RalGDS/AF-6) domain family member 4	0.363524	2.65809	2.91041	0.00677801	0.0491105	-2.64591
17756	Map2	microtubule-associated protein 2	0.154709	10.976	3.38788	0.00203506	0.0209694	-2.64678
27494	Amot	angiomotin	0.210974	4.85928	3.15909	0.00362158	0.0314129	-2.64779
620292	Cntnap5c	contactin associated protein-like 5C	0.41502	3.85678	3.06905	0.00504635	0.0400521	-2.64942
209224	Enox2	ecto-NOX disulfide-thiol exchanger 2	-0.305332	4.14657	-3.08208	0.00443114	0.0363056	-2.64957
277973	Slc9a5	solute carrier family 9 (sodium/hydrogen exchanger), member 5	-0.227354	5.58042	-3.2192	0.00315637	0.0283474	-2.65379
215798	Adgrg6	adhesion G protein-coupled receptor G6	0.753613	-0.212558	2.73987	0.0102926	0.06536	-2.65485
68545	Ecscr	endothelial cell surface expressed chemotaxis and apoptosis regulator	-1.11822	-0.561977	-2.75252	0.00998223	0.0640505	-2.65496
93736	Aff4	AF4/FMR2 family, member 4	-0.122184	9.13905	-3.35912	0.00215858	0.0218303	-2.65705
66817	Tmem170	transmembrane protein 170	0.399154	2.11339	2.83826	0.00809875	0.0555527	-2.65787
14586	Gfra2	glial cell line derived neurotrophic factor family receptor alpha 2	0.295912	4.32611	3.09646	0.0043	0.035621	-2.66183
22446	Xlr3c	X-linked lymphocyte-regulated 3C	-1.25751	-0.198926	-2.75319	0.0105494	0.0663969	-2.66211
56551	Txn2	thioredoxin 2	-0.145478	6.16087	-3.26298	0.00277185	0.0258082	-2.66264
106618	Wdr90	WD repeat domain 90	-0.256898	4.95795	-3.15766	0.00368251	0.0317988	-2.66287
223752	Gramd4	GRAM domain containing 4	-0.133957	6.95718	-3.30419	0.00249087	0.0240211	-2.66655
17129	Smad5	SMAD family member 5	0.133992	6.98358	3.30406	0.00249169	0.0240211	-2.67156
71435	Arhgap21	Rho GTPase activating protein 21	-0.121938	8.45526	-3.34159	0.00225967	0.0224371	-2.6719
16401	Itga4	integrin alpha 4	-0.41141	2.60529	-2.88562	0.0072071	0.0513034	-2.67528
68944	Tmco1	transmembrane and coiled-coil domains 1	0.227422	4.90102	3.1461	0.00374397	0.0321796	-2.67656
399510	Map4k5	mitogen-activated protein kinase kinase kinase kinase 5	-0.113825	6.5133	-3.28026	0.00265052	0.0249799	-2.6769
27370	Rps26	ribosomal protein S26	-0.169791	6.52234	-3.27987	0.0026532	0.0249819	-2.67696
20585	Hltf	helicase-like transcription factor	-0.188569	4.68905	-3.12939	0.00390709	0.0332196	-2.67763
192656	Ripk2	receptor (TNFRSF)-interacting serine-threonine kinase 2	-0.34935	2.92108	-2.92106	0.00660129	0.0482872	-2.67833
68051	Nutf2	nuclear transport factor 2	0.191183	4.9854	3.15185	0.00368933	0.0318062	-2.67963
74270	Usp20	ubiquitin specific peptidase 20	0.152973	6.2223	3.25793	0.00280836	0.0260741	-2.68233
12227	Btg2	BTG anti-proliferation factor 2	0.250903	4.45963	3.09227	0.00429414	0.035594	-2.68688
56323	Dnajb5	DnaJ heat shock protein family (Hsp40) member B5	0.146585	7.18981	3.30289	0.0024993	0.0240593	-2.6878
229357	Gpr149	G protein-coupled receptor 149	0.424084	1.69815	2.80076	0.00887715	0.059456	-2.68939
11732	Ank	progressive ankylosis	-0.136158	6.62923	-3.27839	0.00266343	0.025045	-2.69282
320237	Smim10l2a	small integral membrane protein 10 like 2A	0.22195	4.47277	3.09894	0.00422202	0.0351604	-2.69307
16403	Itga6	integrin alpha 6	0.178486	5.7202	3.21908	0.00310465	0.0280604	-2.6944
18807	Pld3	phospholipase D family, member 3	-0.149351	6.77103	-3.28496	0.00261838	0.0248187	-2.69502
20672	Sox18	SRY (sex determining region Y)-box 18	-0.993123	-0.330014	-2.72943	0.0105553	0.0664046	-2.69576
68942	Chmp2b	charged multivesicular body protein 2B	0.164638	5.71262	3.21547	0.00313365	0.0282327	-2.6963
67826	Snap47	synaptosomal-associated protein, 47	0.155654	7.94705	3.32145	0.00238151	0.0232406	-2.69724
22258	Usp4	ubiquitin specific peptidase 4 (proto-oncogene)	-0.116044	7.25382	-3.29976	0.00251973	0.0242232	-2.70446
100689	Spon2	spondin 2, extracellular matrix protein	-0.621875	2.40386	-2.87697	0.0080008	0.0551205	-2.70653
11432	Acp2	acid phosphatase 2, lysosomal	0.144859	5.90166	3.22909	0.00302551	0.02745	-2.70737
67971	Tppp3	tubulin polymerization-promoting protein family member 3	-0.487207	1.81814	-2.78283	0.0092738	0.0609253	-2.71192
71382	Pex1	peroxisomal biogenesis factor 1	-0.176928	4.86331	-3.13152	0.00388589	0.0330988	-2.71256
65255	Asb4	ankyrin repeat and SOCS box-containing 4	1.15547	-0.99307	2.73343	0.010454	0.0660133	-2.71563
57778	Fmnl1	formin-like 1	0.3098	4.09217	3.04017	0.00491849	0.0391906	-2.71947
15488	Hsd17b4	hydroxysteroid (17-beta) dehydrogenase 4	-0.142576	6.34956	-3.25296	0.00284465	0.0262964	-2.72097
16870	Lhx2	LIM homeobox protein 2	-0.287798	8.08016	-3.40747	0.00268451	0.025189	-2.72098
110854	Ptpa	protein phosphatase 2 protein activator	0.126889	7.00289	3.28016	0.00265123	0.0249799	-2.72889
319481	Wdr59	WD repeat domain 59	0.146124	5.8308	3.21234	0.00315893	0.0283525	-2.72979
246257	Ovca2	candidate tumor suppressor in ovarian cancer 2	0.277078	3.35537	2.94194	0.00626726	0.0466431	-2.73149
16765	Stmn1	stathmin 1	-0.202987	9.49426	-3.3769	0.00242789	0.0235476	-2.73166
104271	Tex15	testis expressed gene 15	-0.461571	2.18587	-2.83696	0.00812449	0.0557024	-2.73519
21414	Tcf7	transcription factor 7, T cell specific	0.329487	2.49647	2.84877	0.00789237	0.0546653	-2.73778
67727	Stx17	syntaxin 17	0.227642	4.57364	3.08476	0.00437678	0.0360266	-2.74183
94242	Tinagl1	tubulointerstitial nephritis antigen-like 1	-0.603797	2.04887	-2.82096	0.00879197	0.0589411	-2.7419
207686	Cfap69	cilia and flagella associated protein 69	0.510319	1.72739	2.77052	0.00955567	0.062125	-2.74935
66684	Tceal8	transcription elongation factor A (SII)-like 8	-0.163435	5.58185	-3.1841	0.00339678	0.0298458	-2.75173
223776	Selenoo	selenoprotein O	-0.218939	4.34011	-3.04746	0.00481005	0.0385429	-2.75358
64177	Trpv6	transient receptor potential cation channel, subfamily V, member 6	0.305441	3.60749	2.97767	0.00573241	0.0439495	-2.75382
67139	Mis12	MIS12 kinetochore complex component	-0.192739	5.02116	-3.13036	0.00389744	0.0331574	-2.75396
231380	Uba6	ubiquitin-like modifier activating enzyme 6	-0.161012	5.51243	-3.1779	0.00345123	0.0301935	-2.75414
192651	Zfp286	zinc finger protein 286	0.16444	5.38166	3.16317	0.00358396	0.0311436	-2.75434
17344	Pias2	protein inhibitor of activated STAT 2	-0.114353	6.98092	-3.26836	0.00273353	0.0255352	-2.75959
18752	Prkcg	protein kinase C, gamma	-0.228447	4.91836	-3.11424	0.00406082	0.0341266	-2.76234
108853	Mtrf1l	mitochondrial translational release factor 1-like	0.277485	3.26163	2.92486	0.0065393	0.0479605	-2.76666
14723	Gp1ba	glycoprotein 1b, alpha polypeptide	0.373471	2.0223	2.78683	0.00918389	0.0606803	-2.76776
17152	Mak	male germ cell-associated kinase	0.646983	0.686281	2.68852	0.0116474	0.0707664	-2.76837
11550	Adra1d	adrenergic receptor, alpha 1d	1.14775	-0.912784	2.69408	0.0114931	0.0702196	-2.77276
12167	Bmpr1b	bone morphogenetic protein receptor, type 1B	-0.264898	3.90229	-2.9881	0.00558471	0.043073	-2.77329
63985	Gmfb	glia maturation factor, beta	0.143823	7.58637	3.28272	0.00263368	0.0248806	-2.77338
22724	Zbtb7b	zinc finger and BTB domain containing 7B	-0.429386	2.11509	-2.78603	0.00920173	0.0607092	-2.7734
20265	Scn1a	sodium channel, voltage-gated, type I, alpha	-0.290025	5.3811	-3.18903	0.00384464	0.032846	-2.77483
208366	Rpp40	ribonuclease P 40 subunit	0.408934	1.68687	2.75097	0.0100197	0.06423	-2.77849
20981	Syt3	synaptotagmin III	0.215009	5.35056	3.15219	0.00368615	0.0317988	-2.7785
78618	Acap2	ArfGAP with coiled-coil, ankyrin repeat and PH domains 2	-0.226354	6.38181	-3.25791	0.00311093	0.0280993	-2.77908
225187	Ankrd29	ankyrin repeat domain 29	0.490822	2.12256	2.7928	0.00905134	0.0600841	-2.78123
97130	C77080	expressed sequence C77080	-0.191916	4.55938	-3.06853	0.00456051	0.0370027	-2.7844
13445	Cdk2ap1	CDK2 (cyclin-dependent kinase 2)-associated protein 1	-0.219636	5.5134	-3.15853	0.00364275	0.0315003	-2.7848
381405	Zfp663	zinc finger protein 663	0.406171	2.19779	2.7941	0.00902271	0.0599501	-2.78653
76788	Klhdc10	kelch domain containing 10	-0.120033	8.30014	-3.29128	0.00257585	0.0245961	-2.79071
59015	Nup160	nucleoporin 160	-0.183189	5.40276	-3.15218	0.00368623	0.0317988	-2.79106
381373	Sp9	trans-acting transcription factor 9	1.03725	4.14846	3.10957	0.00596038	0.0451127	-2.79133
207683	Igsf11	immunoglobulin superfamily, member 11	0.582316	2.58598	2.86839	0.00825734	0.0563806	-2.79328
231532	Arhgap24	Rho GTPase activating protein 24	-0.477689	1.70746	-2.74512	0.0101625	0.0648238	-2.7935
12426	Cckbr	cholecystokinin B receptor	1.18036	0.10552	2.68614	0.0126063	0.0746299	-2.79758
50850	Spast	spastin	-0.133239	8.19627	-3.28508	0.00261762	0.0248187	-2.80119
76108	Rap2a	RAS related protein 2a	-0.118776	7.14449	-3.25702	0.00281498	0.0261071	-2.80166
328971	Spink10	serine peptidase inhibitor, Kazal type 10	0.470228	2.73363	2.87192	0.00771642	0.053799	-2.80176
18173	Slc11a1	solute carrier family 11 (proton-coupled divalent metal ion transporters), member 1	-1.2187	-1.31919	-2.71546	0.010917	0.0680467	-2.80306
18424	Otx2	orthodenticle homeobox 2	1.22331	-0.749454	2.6794	0.0119046	0.0716243	-2.80467
100503068	Smim43	small integral membrane protein 43	1.54415	-1.51182	2.73578	0.0104206	0.0658781	-2.80539
234374	Ddx49	DEAD box helicase 49	-0.191912	4.6227	-3.06145	0.00464299	0.0375645	-2.80721
208263	Tor1aip1	torsin A interacting protein 1	-0.185584	4.68734	-3.07393	0.00449859	0.0365839	-2.80819
17150	Mfap2	microfibrillar-associated protein 2	-0.188653	5.17221	-3.11291	0.00407462	0.0341936	-2.81643
170625	Snx18	sorting nexin 18	-0.199909	5.62454	-3.15727	0.00363853	0.0315003	-2.8196
12156	Bmp2	bone morphogenetic protein 2	-0.568308	1.28329	-2.69798	0.0113858	0.0697439	-2.82191
227659	Slc2a6	solute carrier family 2 (facilitated glucose transporter), member 6	0.380114	2.96847	2.86277	0.007625	0.0534126	-2.82293
18973	Pole	polymerase (DNA directed), epsilon	0.30449	3.68294	2.95622	0.00604811	0.0455581	-2.8231
227580	C1ql3	C1q-like 3	-0.485733	2.26088	-2.78171	0.0092992	0.0609881	-2.82675
20354	Sema4d	sema domain, immunoglobulin domain (Ig), transmembrane domain (TM) and short cytoplasmic domain, (semaphorin) 4D	0.204795	6.16255	3.2043	0.00333674	0.029448	-2.82817
230082	Nol6	nucleolar protein family 6 (RNA-associated)	0.118736	7.05361	3.24227	0.00292433	0.0268762	-2.8283
17159	Man2b1	mannosidase 2, alpha B1	0.207362	4.66532	3.05678	0.00469814	0.0378598	-2.83162
329154	Ankrd44	ankyrin repeat domain 44	-0.17505	6.21876	-3.19823	0.00327574	0.0291649	-2.83363
66172	Med11	mediator complex subunit 11	-0.239856	3.68168	-2.93654	0.00635206	0.0470245	-2.83464
100465	Mob3c	MOB kinase activator 3C	0.401746	2.29566	2.78579	0.00920717	0.0607092	-2.83559
54375	Azin1	antizyme inhibitor 1	0.117392	8.49926	3.277	0.00267305	0.0251189	-2.83568
215814	Ccdc28a	coiled-coil domain containing 28A	0.519713	1.37345	2.69858	0.0113693	0.0696986	-2.83574
50505	Ercc4	excision repair cross-complementing rodent repair deficiency, complementation group 4	0.211589	4.8772	3.07421	0.00449539	0.0365839	-2.83661
225030	Kcng3	potassium voltage-gated channel, subfamily G, member 3	-0.422887	3.84644	-3.01411	0.00599054	0.0452561	-2.83781
13803	Enc1	ectodermal-neural cortex 1	0.17206	10.245	3.31965	0.00258797	0.0246621	-2.84087
105670	Rcbtb2	regulator of chromosome condensation (RCC1) and BTB (POZ) domain containing protein 2	0.14824	5.76071	3.16028	0.00361059	0.0313367	-2.84117
16924	Lnx1	ligand of numb-protein X 1	0.756014	0.690693	2.65579	0.0125956	0.0746299	-2.84189
68666	Svop	SV2 related protein	0.131884	6.99437	3.2351	0.00297895	0.0271839	-2.84213
240121	Fsd1	fibronectin type 3 and SPRY domain-containing protein	-0.146934	6.42779	-3.20578	0.00321272	0.0287444	-2.84238
19166	Psma2	proteasome subunit alpha 2	-0.148132	6.11252	-3.18355	0.00340162	0.0298699	-2.84789
259277	Klk8	kallikrein related-peptidase 8	0.41226	2.0305	2.75524	0.00991648	0.0637411	-2.84923
17880	Myh11	myosin, heavy polypeptide 11, smooth muscle	-0.630949	1.8463	-2.71831	0.0109662	0.068204	-2.85078
71991	Ercc8	excision repaiross-complementing rodent repair deficiency, complementation group 8	-0.191451	4.66575	-3.04903	0.004791	0.0384119	-2.85192
[truncated: 12,406 more rows]

## Sheet: Kat6b++ ALC vs  Kat6b++ Veh
GeneID	Symbol	Full_name_from_nomenclature_authority	logFC	AveExpr	t	P.Value	adj.P.Val	B
[truncated: 14,199 more rows]
