# Supplementary material for: Increasing histone acetylation improves sociability and restores learning and memory in KAT6B-haploinsufficient mice
Source: J Clin Invest. 2024 Apr 1;134(7):e167672. doi: 10.1172/JCI167672 (PMC10977983; doi:10.1172/JCI167672)
Supplement: Supplemental table 5 [file jci-134-167672-s091.xlsx]

## Sheet: Kat6b+– Veh vs  Kat6b++ Veh
	Pathway	N	Up	Down	P.Up	P.Down	UpGenes	DownGenes
mmu00190	Oxidative phosphorylation	110	20	1	1.755e-08	0.98013	Ndufb4c,Atp6v0b,Atp5pb,Atp5j,Cox4i1,Ndufa4,Ndufs4,Cox7a2l,Ndufs8,Atp5g3,Atp5j2,Ndufb5,Ndufa3,Cox7b,Uqcr10,Ndufb9,Atp6v1g1,Uqcrh,Ndufb2,Ndufb10	Atp6v1b2
mmu03010	Ribosome	134	22	0	2.39588e-08	1	Gm15501,Mrpl30,Rpl10a,Rpl26,Rpl32,Rps14,Rps24,Rps7,Rpl27a,Rps15a,Rps3,Rpl34-ps1,Mrpl11,Mrpl20,Rpl15,Rps21,Mrpl33,Rps20,Rps27l,Rpl22l1,Mrpl13,Mrpl32	NA
mmu04360	Axon guidance	174	8	23	0.419558	3.88145e-08	Cxcr4,Epha8,Rac3,Ptch1,Sema4a,Shh,Trpc5,Ephb1	Boc,Rhoa,Efnb2,Enah,Epha3,Epha5,Plxnb2,Gnai2,Itgb1,Kras,Ntng2,Nfatc3,Nrp1,Pak3,Prkca,Ppp3r1,Rock2,Slit2,Rasa1,Trpc3,Trpc6,Ssh1,Plxna4
mmu04921	Oxytocin signaling pathway	132	6	19	0.455816	1.52994e-07	Ccnd1,Elk1,Mef2c,Oxtr,Prkcb,Ryr2	Prkaa2,Rhoa,Cacna2d1,Fos,Gnai2,Kcnj2,Kcnj3,Kras,Ppp1r12a,Nfatc3,Prkca,Prkcg,Plcb3,Ppp3r1,Prkab1,Rgs2,Rock2,Gucy1a2,Gucy1b1
mmu04022	cGMP-PKG signaling pathway	133	6	18	0.463055	8.26146e-07	Adora1,Mef2c,Pde2a,Vdac2,Atp2b4,Irs2	Adra2a,Rhoa,Atp1a1,Atp1b2,Atp2a2,Gnai2,Ppp1r12a,Nfatc3,Plcb3,Ppp3r1,Rgs2,Rock2,Trpc6,Vasp,Gucy1a2,Gucy1b1,Atp2b1,Kcnmb2
mmu05415	Diabetic cardiomyopathy	173	22	5	2.28051e-06	0.725491	Ndufb4c,Atp5pb,Atp5j,Col1a2,Cox4i1,Ndufa4,Ndufs4,Prkcb,Ryr2,Cox7a2l,Vdac2,Ndufs8,Atp5g3,Ndufb5,Ndufa3,Cox7b,Uqcr10,Ndufb9,Uqcrh,Ndufb2,Ndufb10,Mpc2	Atp2a2,Prkca,Prkcg,Plcb3,Tgfb2
mmu04810	Regulation of actin cytoskeleton	192	9	21	0.386782	3.55892e-06	Brk1,Chrm3,Cxcr4,Rac3,Pdgfra,Fgd3,Pfn4,Arpc1a,Pdgfd	Rhoa,Diaph1,Enah,F2r,Fn1,Itgb1,Kras,Msn,Ppp1r12a,Pak3,Pip4k2a,Itgb4,Rock2,Cyfip1,Sos1,Git1,Ssh1,Nckap1,Actr2,Wasl,Myh10
mmu04010	MAPK signaling pathway	265	10	25	0.648494	6.35144e-06	Cacna1b,Elk1,Vegfd,Kdr,Rac3,Mef2c,Pdgfra,Prkcb,Taok2,Pdgfd	Rps6ka3,Bdnf,Cacna2d1,Elk4,Fos,Nr4a1,Igf1,Il1rap,Kras,Kitl,Nfatc3,Prkca,Prkcg,Ppm1b,Ppp3r1,Dusp1,Relb,Sos1,Tgfb2,Rasa1,Map3k5,Dusp4,Tab2,Map3k13,Dusp3
mmu04726	Serotonergic synapse	89	4	13	0.496855	1.19831e-05	Cacna1b,Gng10,Htr4,Prkcb	Gabrb1,Gabrb2,Gabrb3,Gnai2,Gnb4,Gng4,Kcnd2,Kcnj3,Kras,Prkca,Prkcg,Plcb3,Dusp1
mmu04972	Pancreatic secretion	56	5	10	0.078186	2.03811e-05	Chrm3,Prkcb,Ryr2,Atp2b4,Rab11a	Rhoa,Atp1a1,Atp1b2,Atp2a2,Prkca,Prkcg,Plcb3,Rab3d,Slc12a2,Atp2b1
mmu05032	Morphine addiction	81	6	12	0.11396	2.23585e-05	Adora1,Cacna1b,Gabra3,Gng10,Prkcb,Pde2a	Gabra4,Gabrb1,Gabrb2,Gabrb3,Gnai2,Gnb4,Gng4,Kcnj3,Pde7a,Prkca,Prkcg,Pde4d
mmu04971	Gastric acid secretion	57	2	10	0.683425	2.39577e-05	Chrm3,Prkcb	Atp1a1,Atp1b2,Gnai2,Kcnj2,Kcnk2,Prkca,Prkcg,Plcb3,Sst,Kcnk10
mmu04714	Thermogenesis	200	22	8	2.40015e-05	0.397003	Ndufb4c,Atp5pb,Atp5j,Cox4i1,Ndufa4,Ndufs4,Cox7a2l,Ndufs8,Atp5g3,Mgll,Coa3,Atp5j2,Ndufb5,Ndufa3,Cox7b,Uqcr10,Ndufb9,Uqcrh,Smarcd3,Ndufb2,Ndufb10,Ndufaf6	Prkaa2,Rps6ka3,Kras,Ppargc1a,Prkab1,Sos1,Map3k5,Prdm16
mmu05016	Huntington disease	263	26	8	2.99162e-05	0.702096	Ndufb4c,Atp5pb,Atp5j,Cacna1b,Clta,Cox4i1,Gpx1,Ndufa4,Ndufs4,Psma3,Cox7a2l,Vdac2,Ndufs8,Atp5g3,Psma5,Psma6,Dctn3,Actr10,Ndufb5,Ndufa3,Cox7b,Uqcr10,Ndufb9,Uqcrh,Ndufb2,Ndufb10	Bdnf,Kif5c,Plcb3,Ppargc1a,Sin3a,Hip1,Map3k5,Psmd11
mmu04960	Aldosterone-regulated sodium reabsorption	28	1	7	0.689928	3.7548e-05	Prkcb	Atp1a1,Atp1b2,Igf1,Kras,Prkca,Prkcg,Sgk1
mmu04024	cAMP signaling pathway	175	8	18	0.425814	4.03427e-05	Adcyap1r1,Adora1,Htr4,Rac3,Oxtr,Ptch1,Ryr2,Atp2b4	Adcyap1,Rhoa,Atp1a1,Atp1b2,Atp2a2,Bdnf,F2r,Fos,Gnai2,Hcn2,Hhip,Kcnk2,Ppp1r12a,Rock2,Sst,Ghsr,Pde4d,Atp2b1
mmu04713	Circadian entrainment	86	4	12	0.470105	4.12814e-05	Adcyap1r1,Gng10,Prkcb,Ryr2	Adcyap1,Fos,Gnai2,Gnb4,Gng4,Kcnj3,Per1,Prkca,Prkcg,Plcb3,Gucy1a2,Gucy1b1
mmu05020	Prion disease	223	23	5	4.41522e-05	0.892803	Ndufb4c,Atp5pb,Atp5j,Cacna1b,Cox4i1,Ndufa4,Ndufs4,Psma3,Ryr2,Cox7a2l,Vdac2,Ndufs8,Atp5g3,Psma5,Psma6,Ndufb5,Ndufa3,Cox7b,Uqcr10,Ndufb9,Uqcrh,Ndufb2,Ndufb10	Csnk2a1,Kif5c,Ncam2,Ppp3r1,Psmd11
mmu05012	Parkinson disease	229	23	5	6.67461e-05	0.90527	Ndufb4c,Atp5pb,Atp5j,Cox4i1,Gnal,Ndufa4,Ndufs4,Psma3,Cox7a2l,Snca,Vdac2,Ndufs8,Atp5g3,Psma5,Psma6,Ndufb5,Ndufa3,Cox7b,Uqcr10,Ndufb9,Uqcrh,Ndufb2,Ndufb10	Gnai2,Kif5c,Dusp1,Map3k5,Psmd11
mmu04935	Growth hormone synthesis, secretion and action	105	3	13	0.809249	7.16613e-05	Igfbp3,Prkcb,Irs2	Fos,Gnai2,Igf1,Junb,Kras,Prkca,Prkcg,Plcb3,Shc3,Sst,Sos1,Ghsr,Shc4
mmu04310	Wnt signaling pathway	151	6	16	0.587383	7.50262e-05	Ccnd1,Rac3,Prkcb,Frzb,Skp1,Cxxc4	Rhoa,Csnk2a1,Fzd1,Fzd7,Nfatc3,Prkca,Prkcg,Plcb3,Ppp3r1,Rock2,Sfrp1,Frat2,Tle1,Wif1,Nkd2,Vangl2
mmu05208	Chemical carcinogenesis - reactive oxygen species	186	20	4	7.68413e-05	0.892871	Ndufb4c,Atp5pb,Atp5j,Cat,Cox4i1,Gsto1,Ndufa4,Ndufs4,Cox7a2l,Vdac2,Ndufs8,Atp5g3,Ndufb5,Ndufa3,Cox7b,Uqcr10,Ndufb9,Uqcrh,Ndufb2,Ndufb10	Fos,Kras,Sos1,Map3k5
mmu05014	Amyotrophic lateral sclerosis	315	28	6	9.9733e-05	0.965855	Ndufb4c,Atp5pb,Atp5j,Cat,Cox4i1,Gpx1,Ndufa4,Ndufs4,Psma3,Cox7a2l,Ndufs8,Atp5g3,Psma5,Psma6,Pfn4,Dctn3,Actr10,Ndufb5,Ndufa3,Cox7b,Uqcr10,Ndufb9,Uqcrh,Map1lc3b,Ndufb2,Ndufb10,Chmp2b,Nup37	Kif5c,Ppp3r1,Rab1a,Atxn2,Map3k5,Psmd11
mmu04730	Long-term depression	57	1	9	0.908023	0.000143308	Prkcb	Gnai2,Igf1,Kras,Prkca,Prkcg,Plcb3,Ppp2cb,Gucy1a2,Gucy1b1
mmu00900	Terpenoid backbone biosynthesis	21	6	1	0.00014661	0.525595	Fdps,Acat2,Hmgcr,Mvk,Mvd,Acat3	Nus1
mmu05100	Bacterial invasion of epithelial cells	70	2	10	0.786709	0.000146783	Clta,Arpc1a	Rhoa,Ctnna2,Fn1,Itgb1,Shc3,Shc4,Septin11,Septin9,Actr2,Wasl
mmu04072	Phospholipase D signaling pathway	129	3	14	0.902762	0.000161736	Grm3,Pdgfra,Pdgfd	Dgkz,Grm2,Rhoa,F2r,Kras,Kitl,Prkca,Plcb3,Shc3,Sos1,Sphk1,Dgkd,Shc4,Rala
mmu04970	Salivary secretion	58	4	9	0.212638	0.000164476	Chrm3,Prkcb,Atp2b4,Trpv6	Atp1a1,Atp1b2,Prkca,Prkcg,Plcb3,Slc12a2,Gucy1a2,Gucy1b1,Atp2b1
mmu04510	Focal adhesion	181	9	17	0.322898	0.000200938	Ccnd1,Col1a2,Elk1,Vegfd,Kdr,Rac3,Pdgfra,Prkcb,Pdgfd	Rhoa,Diaph1,Fn1,Igf1,Itgb1,Ppp1r12a,Pak3,Prkca,Prkcg,Itgb4,Rock2,Shc3,Sos1,Tnr,Vasp,Shc4,Tnn
mmu05171	Coronavirus disease - COVID-19	173	18	5	0.000261493	0.725491	Gm15501,Il6st,Prkcb,Rpl10a,Rpl26,Rpl32,Rps14,Rps24,Rps7,Rpl27a,Rps15a,Rps3,Rpl34-ps1,Rpl15,Rps21,Rps20,Rps27l,Rpl22l1	Fos,Nrp1,Prkca,Prkcg,Tab2
mmu04727	GABAergic synapse	75	7	10	0.0334384	0.000262569	Cacna1b,Gabra3,Gng10,Prkcb,Abat,Slc12a5,Gabarapl2	Gabra4,Gabrb1,Gabrb2,Gabrb3,Gnai2,Gnb4,Gng4,Prkca,Prkcg,Slc38a2
mmu04724	Glutamatergic synapse	104	4	12	0.620409	0.000264799	Grm3,Gng10,Prkcb,Dlgap1	Grm2,Slc17a6,Gnai2,Gnb4,Gng4,Kcnj3,Prkca,Prkcg,Plcb3,Ppp3r1,Homer1,Slc38a2
mmu05022	Pathways of neurodegeneration - multiple diseases	405	32	18	0.00029241	0.174516	Ndufb4c,Atp5pb,Atp5j,Cacna1b,Cat,Chrm3,Cox4i1,Gpx1,Ndufa4,Ndufs4,Prkcb,Psma3,Ryr2,Cox7a2l,Snca,Vdac2,Ndufs8,Atp5g3,Psma5,Psma6,Dctn3,Actr10,Ndufb5,Ndufa3,Cox7b,Uqcr10,Ndufb9,Uqcrh,Map1lc3b,Ndufb2,Ndufb10,Chmp2b	Atp2a2,Bdnf,Csnk2a1,Fzd1,Fzd7,Kif5c,Kras,Prkca,Prkcg,Plcb3,Ppp3r1,Rab1a,Atxn2,Frat2,Hip1,Trpc3,Map3k5,Psmd11
mmu04910	Insulin signaling pathway	121	3	13	0.877531	0.000303783	Elk1,Irs2,Exoc7	Trip10,Prkaa2,Kras,Ppargc1a,Prkab1,Prkar2a,Prkar2b,Ptprf,Shc3,Sos1,Sh2b2,Shc4,Ppp1r3f
mmu04932	Non-alcoholic fatty liver disease	132	15	5	0.000325116	0.489597	Ndufb4c,Cox4i1,Ndufa4,Ndufs4,Cox7a2l,Ndufs8,Irs2,Ndufb5,Ndufa3,Cox7b,Uqcr10,Ndufb9,Uqcrh,Ndufb2,Ndufb10	Prkaa2,Fos,Prkab1,Mlxip,Map3k5
mmu04151	PI3K-Akt signaling pathway	284	9	22	0.826787	0.000406906	Ccnd1,Col1a2,Vegfd,Gng10,Kdr,Pdgfra,Ppp2r2c,Pdgfd,Them4	Prkaa2,Bdnf,Cdkn1b,F2r,Fn1,Gnb4,Gng4,Nr4a1,Igf1,Itgb1,Kras,Kitl,Prkca,Ppp2cb,Itgb4,Sgk1,Sos1,Tnr,Ywhaz,Ppp2r5e,Tnn,Phlpp1
mmu04725	Cholinergic synapse	98	4	11	0.573268	0.00059986	Cacna1b,Chrm3,Gng10,Prkcb	Fos,Gnai2,Gnb4,Gng4,Kcnj2,Kcnj3,Kras,Prkca,Prkcg,Plcb3,Kcnq5
mmu04723	Retrograde endocannabinoid signaling	128	14	12	0.000748829	0.00171357	Ndufb4c,Cacna1b,Gabra3,Gng10,Ndufa4,Ndufs4,Prkcb,Ndufs8,Mgll,Ndufb5,Ndufa3,Ndufb9,Ndufb2,Ndufb10	Slc17a6,Gabra4,Gabrb1,Gabrb2,Gabrb3,Gnai2,Gnb4,Gng4,Kcnj3,Prkca,Prkcg,Plcb3
mmu05410	Hypertrophic cardiomyopathy	72	1	9	0.950993	0.000854511	Ryr2	Prkaa2,Atp2a2,Cacna2d1,Igf1,Itgb1,Prkab1,Itgb4,Tgfb2,Tpm4
mmu04530	Tight junction	135	3	13	0.9185	0.000871411	Ccnd1,Ppp2r2c,Arpc1a	Prkaa2,Rhoa,Itgb1,Msn,Ppp2cb,Prkab1,Rock2,Vasp,Rab8b,Map3k5,Ybx3,Actr2,Myh10
mmu04728	Dopaminergic synapse	119	5	12	0.540192	0.000908034	Cacna1b,Gnal,Gng10,Prkcb,Ppp2r2c	Bmal1,Fos,Gnai2,Gnb4,Gng4,Kcnj3,Kif5c,Prkca,Prkcg,Plcb3,Ppp2cb,Ppp2r5e
mmu00650	Butanoate metabolism	20	5	0	0.00104782	1	Acat2,Acat3,Abat,Oxct1,Echs1	NA
mmu05034	Alcoholism	122	3	12	0.880976	0.00113087	Gng10,Pkia,Gm12657	Bdnf,Fosb,Gnai2,Gnb4,Gng4,Hdac5,Kras,Shc3,Sos1,Hdac4,Shc4,Hdac9
mmu05205	Proteoglycans in cancer	177	7	15	0.590607	0.00135695	Ccnd1,Col1a2,Elk1,Kdr,Prkcb,Ptch1,Shh	Rhoa,Fn1,Fzd1,Fzd7,Igf1,Itgb1,Kras,Msn,Ppp1r12a,Prkca,Prkcg,Rock2,Sos1,Tgfb2,Timp3
mmu04261	Adrenergic signaling in cardiomyocytes	126	3	12	0.893906	0.00149686	Ryr2,Ppp2r2c,Atp2b4	Atp1a1,Atp1b2,Atp2a2,Cacna2d1,Gnai2,Kcnk2,Prkca,Plcb3,Ppp2cb,Ppp2r5e,Tpm4,Atp2b1
mmu04514	Cell adhesion molecules	94	1	10	0.98056	0.00159036	Cd99l2	Cntn1,Itgb1,Ntng2,Ncam2,Nrxn1,Ptprf,Nectin2,Slitrk4,Slitrk2,Slitrk3
mmu04371	Apelin signaling pathway	111	5	11	0.478352	0.00169059	Ccnd1,Gng10,Mef2c,Ryr2,Map1lc3b	Prkaa2,Gnai2,Gnb4,Gng4,Hdac5,Kras,Plcb3,Ppargc1a,Prkab1,Sphk1,Hdac4
mmu04925	Aldosterone synthesis and secretion	80	3	9	0.641339	0.00182211	Prkcb,Pde2a,Atp2b4	Atp1a1,Atp1b2,Nr4a1,Nr4a2,Prkca,Prkcg,Plcb3,Kcnk9,Atp2b1
mmu04071	Sphingolipid signaling pathway	113	5	11	0.494097	0.00195184	Sptssa,Adora1,Rac3,Prkcb,Ppp2r2c	Rhoa,Gnai2,Kras,Prkca,Prkcg,Plcb3,Ppp2cb,Rock2,Sphk1,Map3k5,Ppp2r5e
mmu04924	Renin secretion	52	2	7	0.633953	0.00206176	Adcyap1r1,Adora1	Adcyap1,Gnai2,Kcnj2,Plcb3,Ppp3r1,Gucy1a2,Gucy1b1
mmu04068	FoxO signaling pathway	114	6	11	0.323908	0.00209427	Bnip3,Cat,Ccnd1,Irs2,Atg12,Gabarapl2	Prkaa2,Cdkn1b,Plk3,Foxg1,Igf1,Kras,Prkab1,Sgk1,Sos1,Tgfb2,Homer1
mmu04670	Leukocyte transendothelial migration	83	3	9	0.665948	0.00235632	Cxcr4,Cd99l2,Prkcb	Rhoa,Ctnna2,Gnai2,Itgb1,Msn,Prkca,Prkcg,Rock2,Vasp
mmu01100	Metabolic pathways	1226	70	37	0.00260369	0.845636	Ndufb4c,Acly,Nt5c3,Fdps,Pgd,Qdpr,Acat2,Atp6v0b,Atp5pb,Atp5j,Cat,Cdo1,Cox4i1,Hnmt,Fh1,Lancl1,Gpx1,Gsto1,Guk1,Hmgcr,Galnt10,Mocs2,Me1,Mvk,Ndufa4,Ndufs4,Nme2,Nsdhl,Mvd,Pts,Rimkla,Scd1,Scd2,St3gal1,Cox7a2l,Pde2a,Sqle,Uros,Acat3,Ndufs8,Atp5g3,Coq3,Mat2a,Xylt1,Pcyt1b,Hexdc,Mgll,Abat,Scly,Pigp,Apip,Aldh9a1,Atp5j2,Ndufb5,Ndufa3,Cox7b,Uqcr10,Ndufb9,Atp6v1g1,Nudt2,Uqcrh,Oxct1,Pigc,Ears2,Gcsh,Ndufb2,Ndufb10…	Dgkz,Atp6v1b2,Entpd5,Cs,Fut9,Inpp5b,Lipg,Man1a,Oat,Pde7a,Pfkm,Pip4k2a,Plcb3,Pld3,St8sia1,Sphk1,Tpi1,Nmnat2,Dgkd,Ahcyl1,Galnt11,Gucy1a2,Pde4d,Papss1,Pgap1,Plod3,Chsy1,Idh2,Gucy1b1,B4galt5,Hsd17b12,Nampt,Sirt2,Elovl5,Prdm16,Plcd3,Ahcyl2
mmu05225	Hepatocellular carcinoma	154	5	13	0.760551	0.0028677	Ccnd1,Elk1,Gsto1,Prkcb,Smarcd3	Fzd1,Fzd7,Kras,Prkca,Prkcg,Rb1,Shc3,Sos1,Frat2,Tgfb2,Shc4,Phf10,Arid2
mmu05206	MicroRNAs in cancer	154	4	13	0.880303	0.0028677	Ccnd1,Pdgfra,Prkcb,Irs2	Rhoa,Cdkn1b,Hdac5,Kras,Prkca,Prkcg,Sos1,Hdac4,Tgfb2,Timp3,Tnr,Shc4,Tnn
mmu05214	Glioma	70	3	8	0.550442	0.00292065	Ccnd1,Pdgfra,Prkcb	Igf1,Kras,Prkca,Prkcg,Rb1,Shc3,Sos1,Shc4
mmu04270	Vascular smooth muscle contraction	102	2	10	0.925245	0.00292818	Prkcb,Prkcq	Rhoa,Ppp1r12a,Prkca,Prkcg,Plcb3,Rock2,Gucy1a2,Gucy1b1,Kcnmb2,Myh10
mmu04928	Parathyroid hormone synthesis, secretion and action	86	3	9	0.689304	0.00300806	Mafb,Mef2c,Prkcb	Rhoa,Fos,Gnai2,Mmp14,Nr4a2,Prkca,Prkcg,Plcb3,Pde4d
mmu04929	GnRH secretion	56	2	7	0.673989	0.00317209	Prkcb,Trpc5	Hcn1,Hcn2,Kcnj3,Kras,Prkca,Prkcg,Plcb3
mmu04014	Ras signaling pathway	194	8	15	0.542025	0.00331559	Elk1,Vegfd,Gng10,Kdr,Rac3,Pdgfra,Prkcb,Pdgfd	Rhoa,Bdnf,Gnb4,Gng4,Igf1,Kras,Kitl,Pak3,Prkca,Prkcg,Shc3,Sos1,Rasa1,Shc4,Rala
mmu04611	Platelet activation	104	1	10	0.987237	0.00337395	Col1a2	Rhoa,F2r,Gnai2,Itgb1,Ppp1r12a,Plcb3,Rock2,Vasp,Gucy1a2,Gucy1b1
mmu04961	Endocrine and other factor-regulated calcium reabsorption	43	4	6	0.0978855	0.00354948	Clta,Prkcb,Atp2b4,Rab11a	Atp1a1,Atp1b2,Prkca,Prkcg,Plcb3,Atp2b1
mmu05010	Alzheimer disease	326	24	11	0.0040473	0.587479	Ndufb4c,Atp5pb,Atp5j,Chrm3,Cox4i1,Ndufa4,Ndufs4,Psma3,Cox7a2l,Snca,Vdac2,Ndufs8,Atp5g3,Psma5,Psma6,Irs2,Ndufb5,Ndufa3,Cox7b,Uqcr10,Ndufb9,Uqcrh,Ndufb2,Ndufb10	Atp2a2,Csnk2a1,Fzd1,Fzd7,Kif5c,Kras,Plcb3,Ppp3r1,Frat2,Map3k5,Psmd11
mmu04150	mTOR signaling pathway	142	6	12	0.526865	0.00406187	Prkcb,Atp6v1g1,Lamtor1,Lamtor5,Cab39l,Tti1	Prkaa2,Rps6ka3,Rhoa,Atp6v1b2,Fzd1,Fzd7,Igf1,Kras,Prkca,Prkcg,Sgk1,Sos1
mmu00100	Steroid biosynthesis	17	4	0	0.00431386	1	Lipa,Nsdhl,Sqle,Dhcr24	NA
mmu04710	Circadian rhythm	32	1	5	0.737741	0.00466362	Skp1	Prkaa2,Bmal1,Nfil3,Per1,Prkab1
mmu05226	Gastric cancer	127	2	11	0.968668	0.00484027	Ccnd1,Shh	Ctnna2,Cdkn1b,Fzd1,Fzd7,Kras,Rb1,Shc3,Sos1,Frat2,Tgfb2,Shc4
mmu04926	Relaxin signaling pathway	111	3	10	0.837954	0.00537377	Col1a2,Vegfd,Gng10	Fos,Gnai2,Gnb4,Gng4,Kras,Prkca,Plcb3,Shc3,Sos1,Shc4
mmu04919	Thyroid hormone signaling pathway	111	2	10	0.945115	0.00537377	Ccnd1,Prkcb	Atp1a1,Atp1b2,Atp2a2,Kras,Pfkm,Prkca,Prkcg,Plcb3,Sin3a,Plcd3
mmu04660	T cell receptor signaling pathway	94	2	9	0.902062	0.00545315	Prkcq,Ppp2r2c	Rhoa,Fos,Kras,Nfatc3,Pak3,Ppp2cb,Ppp3r1,Sos1,Ppp2r5e
mmu05033	Nicotine addiction	34	2	5	0.408099	0.00608714	Cacna1b,Gabra3	Slc17a6,Gabra4,Gabrb1,Gabrb2,Gabrb3
mmu05135	Yersinia infection	113	3	10	0.846658	0.00608851	Arhgef28,Rac3,Arpc1a	Rps6ka3,Rhoa,Fn1,Fos,Itgb1,Nfatc3,Rock2,Actr2,Tab2,Wasl
mmu04540	Gap junction	80	3	8	0.641339	0.00663538	Pdgfra,Prkcb,Pdgfd	Gnai2,Kras,Prkca,Prkcg,Plcb3,Sos1,Gucy1a2,Gucy1b1
mmu04012	ErbB signaling pathway	81	2	8	0.849697	0.00714466	Elk1,Prkcb	Cdkn1b,Kras,Pak3,Prkca,Prkcg,Shc3,Sos1,Shc4
mmu04650	Natural killer cell mediated cytotoxicity	65	2	7	0.751057	0.00728797	Rac3,Prkcb	Kras,Prkca,Prkcg,Ppp3r1,Shc3,Sos1,Shc4
mmu04520	Adherens junction	82	2	8	0.854492	0.0076829	Rac3,Pdcd10	Rhoa,Ctnna2,Csnk2a1,Ptprf,Nectin2,Rock2,Rasip1,Wasl
mmu04916	Melanogenesis	82	1	8	0.967804	0.0076829	Prkcb	Fzd1,Fzd7,Gnai2,Kras,Kitl,Prkca,Prkcg,Plcb3
mmu00380	Tryptophan metabolism	32	5	0	0.00908575	1	Acat2,Cat,Acat3,Aldh9a1,Echs1	NA
mmu04061	Viral protein interaction with cytokine and cytokine receptor	32	5	0	0.00908575	1	Cxcr4,Ackr3,Il6st,Cx3cl1,Cxcl14	NA
mmu05200	Pathways in cancer	437	16	25	0.712384	0.0106535	Ccnd1,Cxcr4,Elk1,Fh1,Vegfd,Gng10,Gsto1,Il6st,Rac3,Pdgfra,Prkcb,Ptch1,Rara,Shh,Skp1,Eloc	Rhoa,Ctnna2,Cdkn1b,F2r,Fn1,Fos,Fzd1,Fzd7,Gnai2,Gnb4,Gng4,Hhip,Igf1,Itgb1,Kras,Kitl,Prkca,Prkcg,Plcb3,Rb1,Rock2,Sos1,Frat2,Tgfb2,Rala
mmu04015	Rap1 signaling pathway	181	7	13	0.614253	0.0109203	Vegfd,Kdr,Rac3,Pdgfra,Prkcb,Pfn4,Pdgfd	Rhoa,Enah,F2r,Gnai2,Igf1,Itgb1,Kras,Kitl,Prkca,Prkcg,Plcb3,Vasp,Rala
mmu05163	Human cytomegalovirus infection	182	8	13	0.469365	0.0114004	Ccnd1,Cxcr4,Elk1,Gng10,Rac3,Pdgfra,Prkcb,Cx3cl1	Rhoa,Gnai2,Gnb4,Gng4,Kras,Nfatc3,Prkca,Prkcg,Plcb3,Ppp3r1,Rb1,Rock2,Sos1
mmu01522	Endocrine resistance	88	1	8	0.974981	0.0115755	Ccnd1	Cdkn1b,Fos,Igf1,Kras,Rb1,Shc3,Sos1,Shc4
mmu04911	Insulin secretion	71	4	7	0.330981	0.0116585	Adcyap1r1,Chrm3,Prkcb,Ryr2	Adcyap1,Atp1a1,Atp1b2,Prkca,Prkcg,Plcb3,Kcnmb2
mmu04933	AGE-RAGE signaling pathway in diabetic complications	89	4	8	0.496855	0.012344	Ccnd1,Col1a2,Vegfd,Prkcb	Cdkn1b,Diaph1,Fn1,Kras,Prkca,Plcb3,Tgfb2,Plcd3
mmu04070	Phosphatidylinositol signaling system	90	1	8	0.976999	0.0131494	Prkcb	Dgkz,Inpp5b,Pip4k2a,Prkca,Prkcg,Plcb3,Dgkd,Plcd3
mmu04146	Peroxisome	77	8	2	0.0132118	0.75477	Nudt19,Cat,Mvk,Prdx1,Pex19,Pex5l,Pex13,Mpv17l	Crat,Idh2
mmu05224	Breast cancer	128	1	10	0.995357	0.0140673	Ccnd1	Fos,Fzd1,Fzd7,Igf1,Kras,Rb1,Shc3,Sos1,Frat2,Shc4
mmu00280	Valine, leucine and isoleucine degradation	49	6	0	0.0143585	1	Acat2,Acat3,Abat,Aldh9a1,Oxct1,Echs1	NA
mmu00620	Pyruvate metabolism	36	5	0	0.0148844	1	Acat2,Fh1,Me1,Acat3,Aldh9a1	NA
mmu05220	Chronic myeloid leukemia	75	1	7	0.956795	0.0154651	Ccnd1	Cdkn1b,Kras,Rb1,Shc3,Sos1,Tgfb2,Shc4
mmu04722	Neurotrophin signaling pathway	111	1	9	0.990495	0.0154807	Arhgdig	Rps6ka3,Rhoa,Bdnf,Kras,Shc3,Sos1,Sh2b2,Map3k5,Shc4
mmu05414	Dilated cardiomyopathy	76	1	7	0.958572	0.0165402	Ryr2	Atp2a2,Cacna2d1,Igf1,Itgb1,Itgb4,Tgfb2,Tpm4
mmu01521	EGFR tyrosine kinase inhibitor resistance	77	4	7	0.38724	0.0176671	Kdr,Pdgfra,Prkcb,Pdgfd	Igf1,Kras,Prkca,Prkcg,Shc3,Sos1,Shc4
mmu04062	Chemokine signaling pathway	134	6	10	0.47027	0.0188405	Cxcr4,Gng10,Rac3,Prkcb,Cx3cl1,Cxcl14	Rhoa,Gnai2,Gnb4,Gng4,Kras,Plcb3,Rock2,Shc3,Sos1,Shc4
mmu04720	Long-term potentiation	62	1	6	0.925429	0.0206117	Prkcb	Rps6ka3,Kras,Prkca,Prkcg,Plcb3,Ppp3r1
mmu05161	Hepatitis B	136	2	10	0.977267	0.0206687	Elk1,Prkcb	Fos,Kras,Nfatc3,Prkca,Prkcg,Rb1,Sos1,Tgfb2,Ywhaz,Tab2
mmu03082	ATP-dependent chromatin remodeling	98	2	8	0.914387	0.0210305	Smarcd3,Actr6	Chd4,Yy1,Epc2,Gatad2b,Gatad2a,Uchl5,Phf10,Arid2
mmu04380	Osteoclast differentiation	98	0	8	1	0.0210305	NA	Atp2a2,Fos,Fosb,Junb,Ppp3r1,Relb,Tgfb2,Tab2
mmu04915	Estrogen signaling pathway	99	1	8	0.984248	0.0222091	Rara	Fos,Gnai2,Kcnj3,Kras,Plcb3,Shc3,Sos1,Shc4
mmu04668	TNF signaling pathway	85	2	7	0.868052	0.0286828	Vegfd,Cx3cl1	Fos,Junb,Mmp14,Map3k5,Tab2,Dab2ip,Dnm1l
mmu00630	Glyoxylate and dicarboxylate metabolism	29	4	1	0.0292647	0.643016	Acat2,Cat,Acat3,Gcsh	Cs
mmu00790	Folate biosynthesis	17	3	0	0.0302112	1	Qdpr,Mocs2,Pts	NA
mmu04370	VEGF signaling pathway	51	3	5	0.347293	0.0318079	Kdr,Rac3,Prkcb	Kras,Prkca,Prkcg,Ppp3r1,Sphk1
mmu04020	Calcium signaling pathway	197	14	10	0.0318972	0.151154	Cacna1b,Chrm3,Cxcr4,Vegfd,Gnal,Htr4,Kdr,Oxtr,Pdgfra,Prkcb,Ryr2,Vdac2,Atp2b4,Pdgfd	Atp2a2,F2r,Nfatc3,Prkca,Prkcg,Plcb3,Ppp3r1,Sphk1,Atp2b1,Plcd3
mmu05231	Choline metabolism in cancer	88	6	7	0.151298	0.0337978	Rac3,Pdgfra,Prkcb,Pcyt1b,Slc44a5,Pdgfd	Dgkz,Fos,Kras,Prkca,Prkcg,Sos1,Dgkd
mmu04152	AMPK signaling pathway	110	7	8	0.164245	0.038369	Ccnd1,Hmgcr,Scd1,Scd2,Ppp2r2c,Irs2,Cab39l	Prkaa2,Igf1,Pfkm,Ppargc1a,Ppp2cb,Prkab1,Ppp2r5e,Tbc1d1
mmu05417	Lipid and atherosclerosis	151	0	10	1	0.0386926	NA	Rhoa,Fos,Kras,Nfatc3,Prkca,Plcb3,Ppp3r1,Rock2,Map3k5,Tab2
mmu05223	Non-small cell lung cancer	72	2	6	0.799665	0.0393181	Ccnd1,Prkcb	Kif5c,Kras,Prkca,Prkcg,Rb1,Sos1
mmu05143	African trypanosomiasis	22	1	3	0.601415	0.039649	Prkcb	Prkca,Prkcg,Plcb3
mmu04934	Cushing syndrome	131	2	9	0.97282	0.039745	Ccnd1,Fh1	Cdkn1b,Fzd1,Fzd7,Gnai2,Nr4a1,Kcna4,Kcnk2,Plcb3,Rb1
mmu03260	Virion - Human immunodeficiency virus	1	1	0	0.0409184	1	Cxcr4	NA
mmu05170	Human immunodeficiency virus 1 infection	174	6	11	0.721396	0.0414128	Cxcr4,Gng10,Rac3,Prkcb,Skp1,Eloc	Fos,Gnai2,Gnb4,Gng4,Kras,Nfatc3,Pak3,Prkca,Prkcg,Ppp3r1,Tab2
mmu05017	Spinocerebellar ataxia	133	5	9	0.639237	0.0430998	Prkcb,Psma3,Vdac2,Psma5,Psma6	Atp2a2,Dab1,Prkca,Prkcg,Plcb3,Atxn2,Trpc3,Map3k5,Psmd11
mmu04260	Cardiac muscle contraction	64	6	5	0.0463321	0.0719691	Cox4i1,Ryr2,Cox7a2l,Cox7b,Uqcr10,Uqcrh	Atp1a1,Atp1b2,Atp2a2,Cacna2d1,Tpm4
mmu04918	Thyroid hormone synthesis	57	2	5	0.683425	0.0479662	Gpx1,Prkcb	Atp1a1,Atp1b2,Prkca,Prkcg,Plcb3
mmu04917	Prolactin signaling pathway	58	1	5	0.911802	0.0510543	Ccnd1	Fos,Kras,Shc3,Sos1,Shc4
mmu04080	Neuroactive ligand-receptor interaction	203	10	12	0.319461	0.0523414	Grm3,Adcyap1r1,Adora1,Chrm3,Gabra3,Htr4,Mc4r,Npy2r,Oprl1,Oxtr	Grm2,Adcyap1,Adra2a,Cort,F2r,Gabra4,Gabrb1,Gabrb2,Gabrb3,Sst,Ghsr,Vgf
mmu00603	Glycosphingolipid biosynthesis - globo and isoglobo series	11	1	2	0.368549	0.0541688	St3gal1	Fut9,St8sia1
mmu04662	B cell receptor signaling pathway	59	2	5	0.701625	0.0542563	Rac3,Prkcb	Fos,Kras,Nfatc3,Ppp3r1,Sos1
mmu04625	C-type lectin receptor signaling pathway	78	0	6	1	0.0544824	NA	Rhoa,Plk3,Kras,Nfatc3,Ppp3r1,Relb
mmu05031	Amphetamine addiction	60	1	5	0.918901	0.0575721	Prkcb	Fos,Fosb,Prkca,Prkcg,Ppp3r1
mmu00512	Mucin type O-glycan biosynthesis	23	3	2	0.0657645	0.190469	Galnt10,St3gal1,Galnt14	Galnt11,B4galt5
mmu05030	Cocaine addiction	44	1	4	0.841362	0.0662776	Grm3	Grm2,Bdnf,Fosb,Gnai2
mmu05140	Leishmaniasis	44	2	4	0.542619	0.0662776	Elk1,Prkcb	Fos,Itgb1,Tgfb2,Tab2
mmu05210	Colorectal cancer	83	2	6	0.859148	0.0694857	Ccnd1,Rac3	Rhoa,Fos,Kras,Sos1,Tgfb2,Rala
mmu05207	Chemical carcinogenesis - receptor activation	147	4	9	0.857028	0.0719198	Cacna1b,Ccnd1,Gsto1,Prkcb	Rps6ka3,Fos,Gnai2,Kpna6,Kras,Prkca,Prkcg,Rb1,Sos1
mmu01200	Carbon metabolism	107	8	4	0.0719416	0.515376	Pgd,Acat2,Cat,Fh1,Me1,Acat3,Gcsh,Echs1	Cs,Pfkm,Tpi1,Idh2
mmu04922	Glucagon signaling pathway	84	0	6	1	0.0727461	NA	Prkaa2,Pfkm,Plcb3,Ppargc1a,Ppp3r1,Prkab1
mmu00071	Fatty acid degradation	39	4	0	0.0739045	1	Acat2,Acat3,Aldh9a1,Echs1	NA
mmu05132	Salmonella infection	217	13	12	0.109371	0.0778518	Brk1,S100a10,Skp1,Dynlt1b,Rps3,Rab9b,Pfn4,Exoc7,Dctn3,Rab9,Arpc1a,Actr10,Dynll1	Rhoa,Fos,Kif5c,Snx18,Pak3,Rock2,Cyfip1,Nckap1,Rala,Actr2,Tab2,Wasl
mmu00410	beta-Alanine metabolism	25	3	0	0.0804991	1	Abat,Aldh9a1,Echs1	NA
mmu05412	Arrhythmogenic right ventricular cardiomyopathy	67	1	5	0.939545	0.083943	Ryr2	Atp2a2,Cacna2d1,Ctnna2,Itgb1,Itgb4
mmu04137	Mitophagy - animal	67	3	5	0.52066	0.083943	Bnip3,Map1lc3b,Gabarapl2	Csnk2a1,Usp15,Kras,Cited2,Nbr1
mmu05165	Human papillomavirus infection	291	5	15	0.993198	0.0852672	Atp6v0b,Ccnd1,Col1a2,Ppp2r2c,Atp6v1g1	Chd4,Atp6v1b2,Cdkn1b,Fn1,Fzd1,Fzd7,Itgb1,Kras,Ppp2cb,Itgb4,Rb1,Sos1,Tnr,Ppp2r5e,Tnn
mmu05133	Pertussis	48	0	4	1	0.08543	NA	Rhoa,Fos,Gnai2,Itgb1
mmu04973	Carbohydrate digestion and absorption	31	1	3	0.726527	0.0922405	Prkcb	Atp1a1,Atp1b2,Plcb3
mmu00760	Nicotinate and nicotinamide metabolism	31	0	3	1	0.0922405	NA	Nmnat2,Nampt,Sirt2
mmu05146	Amoebiasis	69	4	5	0.312279	0.0924729	Col1a2,Gnal,Prdx1,Prkcb	Fn1,Prkca,Prkcg,Plcb3,Tgfb2
mmu01212	Fatty acid metabolism	59	5	2	0.0930024	0.614658	Acat2,Scd1,Scd2,Acat3,Echs1	Hsd17b12,Elovl5
mmu03060	Protein export	27	3	1	0.096518	0.616707	Sec61b,Immp1l,Spcs1	Srp68
mmu00340	Histidine metabolism	13	2	0	0.0967973	1	Hnmt,Aldh9a1	NA
mmu00562	Inositol phosphate metabolism	70	0	5	1	0.0968987	NA	Inpp5b,Pip4k2a,Plcb3,Tpi1,Plcd3
mmu03267	Virion - Adenovirus	3	0	1	1	0.100988	NA	Cxadr
mmu03265	Virion - Lyssavirus	3	0	1	1	0.100988	NA	Ncam2
mmu04927	Cortisol synthesis and secretion	51	0	4	1	0.101364	NA	Nr4a1,Kcna4,Kcnk2,Plcb3
mmu05235	PD-L1 expression and PD-1 checkpoint pathway in cancer	72	1	5	0.950993	0.106065	Prkcq	Csnk2a1,Fos,Kras,Nfatc3,Ppp3r1
mmu04390	Hippo signaling pathway	138	3	8	0.925465	0.109582	Ccnd1,Ppp2r2c,Dlg5	Ctnna2,Fzd1,Fzd7,Ppp2cb,Tgfb2,Ywhaz,Nkd2,Rassf6
mmu04657	IL-17 signaling pathway	53	0	4	1	0.112691	NA	Fos,Fosb,Mapk6,Tab2
mmu04213	Longevity regulating pathway - multiple species	54	2	4	0.654433	0.118556	Cat,Irs2	Prkaa2,Igf1,Kras,Prkab1
mmu05142	Chagas disease	75	2	5	0.817792	0.120579	Gnal,Ppp2r2c	Fos,Gnai2,Plcb3,Ppp2cb,Tgfb2
mmu04512	ECM-receptor interaction	75	3	5	0.597563	0.120579	Col1a2,Sv2a,Sv2b	Fn1,Itgb1,Itgb4,Tnr,Tnn
mmu04931	Insulin resistance	97	3	6	0.764425	0.122804	Prkcb,Prkcq,Irs2	Prkaa2,Rps6ka3,Ppargc1a,Prkab1,Ptprf,Mlxip
mmu05203	Viral carcinogenesis	165	4	9	0.91024	0.123214	Ccnd1,Il6st,Ranbp1,Gtf2a2	Chd4,Rhoa,Cdkn1b,Hdac5,Kras,Rb1,Hdac4,Ywhaz,Hdac9
mmu00480	Glutathione metabolism	47	4	1	0.125005	0.811846	Pgd,Lancl1,Gpx1,Gsto1	Idh2
mmu04912	GnRH signaling pathway	76	2	5	0.8235	0.125613	Elk1,Prkcb	Kras,Mmp14,Prkca,Plcb3,Sos1
mmu05166	Human T-cell leukemia virus 1 infection	190	9	10	0.375068	0.128217	Fdps,Ccnd1,Elk1,Ranbp1,Vdac2,Anapc16,Mad2l1,Cdc26,Anapc10	Elk4,Fos,Kras,Nfatc3,Nrp1,Ppp3r1,Rb1,Relb,Tgfb2,Zfp36
mmu04964	Proximal tubule bicarbonate reclamation	18	0	2	1	0.128663	NA	Atp1a1,Atp1b2
mmu04750	Inflammatory mediator regulation of TRP channels	78	2	5	0.834437	0.135967	Prkcb,Prkcq	Igf1,Il1rap,Prkca,Prkcg,Plcb3
mmu00601	Glycosphingolipid biosynthesis - lacto and neolacto series	19	0	2	1	0.140632	NA	Fut9,St8sia1
mmu04211	Longevity regulating pathway	79	3	5	0.632858	0.141281	Cat,Irs2,Sesn3	Prkaa2,Igf1,Kras,Ppargc1a,Prkab1
mmu04978	Mineral absorption	38	2	3	0.464413	0.145547	Atp2b4,Trpv6	Atp1a1,Atp1b2,Atp2b1
mmu04966	Collecting duct acid secretion	20	1	2	0.566626	0.152826	Atp6v1g1	Atp6v1b2,Slc12a7
mmu04340	Hedgehog signaling pathway	51	4	3	0.1549	0.262261	Ccnd1,Ptch1,Shh,Evc2	Boc,Hhip,Cul3
mmu03040	Spliceosome	129	8	3	0.158894	0.832328	Tra2a,Sf3b3,Srsf2,U2af2,Bud31,Sf3b6,Srsf6,Snrpg	Eftud2,Srsf4,Syf2
mmu04148	Efferocytosis	128	4	7	0.773957	0.159757	Adgrb1,Lipa,Cx3cl1,Ano4	Adam9,Atp2a2,Atp8a1,Nfatc3,Sgk1,Dusp4,Megf10
mmu04613	Neutrophil extracellular trap formation	106	3	6	0.814313	0.165185	Prkcb,Vdac2,Gm12657	Hdac5,Prkca,Prkcg,Plcb3,Hdac4,Hdac9
mmu04114	Oocyte meiosis	106	6	6	0.266749	0.165185	Skp1,Stag3,Anapc16,Mad2l1,Cdc26,Anapc10	Rps6ka3,Igf1,Ppp2cb,Ppp3r1,Ywhaz,Ppp2r5e
mmu04666	Fc gamma R-mediated phagocytosis	84	2	5	0.863667	0.169148	Prkcb,Arpc1a	Prkca,Prkcg,Sphk1,Vasp,Actr2
mmu05167	Kaposi sarcoma-associated herpesvirus infection	154	4	8	0.880303	0.17004	Ccnd1,Gng10,Il6st,Map1lc3b	Fos,Gnb4,Gng4,Kras,Nfatc3,Ppp3r1,Rb1,Zfp36
mmu05323	Rheumatoid arthritis	41	2	3	0.504515	0.170884	Atp6v0b,Atp6v1g1	Atp6v1b2,Fos,Tgfb2
mmu00230	Purine metabolism	110	4	6	0.664144	0.185778	Guk1,Nme2,Pde2a,Nudt2	Entpd5,Pde7a,Gucy1a2,Pde4d,Papss1,Gucy1b1
mmu05152	Tuberculosis	110	1	6	0.990086	0.185778	Atp6v0b	Rhoa,Plk3,Hspa9,Ppp3r1,Sphk1,Tgfb2
mmu03266	Virion - Herpesvirus	6	0	1	1	0.191796	NA	Nectin2
mmu04975	Fat digestion and absorption	20	2	0	0.196318	1	Acat2,Acat3	NA
mmu01240	Biosynthesis of cofactors	116	7	1	0.197367	0.983968	Mocs2,Nme2,Pts,Uros,Coq3,Mat2a,Ears2	Nmnat2
mmu04659	Th17 cell differentiation	66	3	4	0.510496	0.197907	Il6st,Prkcq,Rara	Fos,Il1rap,Nfatc3,Ppp3r1
mmu05215	Prostate cancer	89	3	5	0.711414	0.198956	Ccnd1,Pdgfra,Pdgfd	Cdkn1b,Igf1,Kras,Rb1,Sos1
mmu04974	Protein digestion and absorption	67	3	4	0.52066	0.205143	Col1a2,Eln,Col23a1	Atp1a1,Atp1b2,Slc7a8,Slc38a2
mmu01230	Biosynthesis of amino acids	68	1	4	0.942031	0.212455	Mat2a	Cs,Pfkm,Tpi1,Idh2
mmu05211	Renal cell carcinoma	68	2	4	0.773022	0.212455	Fh1,Eloc	Kras,Pak3,Sos1,Tgfb2
mmu03022	Basal transcription factors	39	3	0	0.213151	1	Taf9,Gtf2a2,Gtf2h5	NA
mmu04962	Vasopressin-regulated water reabsorption	39	3	0	0.213151	1	Arhgdig,Rab11a,Dynll1	NA
mmu04550	Signaling pathways regulating pluripotency of stem cells	116	1	6	0.9923	0.218405	Il6st	Fzd1,Fzd7,Igf1,Kras,Otx1,Kat6a
mmu00310	Lysine degradation	59	4	2	0.221339	0.614658	Acat2,Acat3,Aldh9a1,Echs1	Plod3,Prdm16
mmu00440	Phosphonate and phosphinate metabolism	6	1	0	0.221759	1	Pcyt1b	NA
mmu04060	Cytokine-cytokine receptor interaction	121	7	2	0.226795	0.927488	Cxcr4,Ackr3,Gdf11,Il6st,Cx3cl1,Tnfrsf19,Cxcl14	Il1rap,Tgfb2
mmu00062	Fatty acid elongation	26	2	2	0.288178	0.229161	Them4,Echs1	Hsd17b12,Elovl5
mmu00534	Glycosaminoglycan biosynthesis - heparan sulfate / heparin	23	2	1	0.242051	0.558144	Hs3st2,Xylt1	Hs3st1
mmu00860	Porphyrin metabolism	23	2	0	0.242051	1	Uros,Ears2	NA
mmu04664	Fc epsilon RI signaling pathway	49	1	3	0.871357	0.243383	Rac3	Kras,Prkca,Sos1
mmu04923	Regulation of lipolysis in adipocytes	42	3	1	0.24594	0.775193	Adora1,Mgll,Irs2	Gnai2
mmu05162	Measles	97	3	5	0.764425	0.249907	Ccnd1,Rab9b,Rab9	Cdkn1b,Csnk2a1,Fos,Msn,Tab2
mmu01210	2-Oxocarboxylic acid metabolism	28	0	2	1	0.25524	NA	Cs,Idh2
mmu04066	HIF-1 signaling pathway	98	2	5	0.914387	0.256503	Prkcb,Eloc	Cdkn1b,Igf1,Pfkm,Prkca,Prkcg
mmu00270	Cysteine and methionine metabolism	43	3	2	0.257044	0.445057	Cdo1,Mat2a,Apip	Ahcyl1,Ahcyl2
mmu03050	Proteasome	43	3	2	0.257044	0.445057	Psma3,Psma5,Psma6	Psme4,Psmd11
mmu05212	Pancreatic cancer	75	2	4	0.817792	0.265406	Ccnd1,Rac3	Kras,Rb1,Tgfb2,Rala
mmu00020	Citrate cycle (TCA cycle)	29	2	2	0.333973	0.268308	Acly,Fh1	Cs,Idh2
mmu00561	Glycerolipid metabolism	52	2	3	0.633953	0.271769	Mgll,Aldh9a1	Dgkz,Lipg,Dgkd
mmu00920	Sulfur metabolism	9	0	1	1	0.273448	NA	Papss1
mmu04721	Synaptic vesicle cycle	65	4	2	0.275235	0.667178	Atp6v0b,Cacna1b,Clta,Atp6v1g1	Atp6v1b2,Slc17a6
mmu00053	Ascorbate and aldarate metabolism	8	1	0	0.284173	1	Aldh9a1	NA
mmu04122	Sulfur relay system	8	1	0	0.284173	1	Mocs2	NA
mmu00563	Glycosylphosphatidylinositol (GPI)-anchor biosynthesis	26	2	1	0.288178	0.602836	Pigp,Pigc	Pgap1
mmu04110	Cell cycle	154	8	7	0.295726	0.291124	Ccnd1,Skp1,Orc5,Anapc16,Mad2l1,Orc6,Cdc26,Anapc10	Cdkn1b,Cdkn1c,Ppp2cb,Rb1,Tgfb2,Ywhaz,Ppp2r5e
mmu01040	Biosynthesis of unsaturated fatty acids	31	2	2	0.364036	0.294414	Scd1,Scd2	Hsd17b12,Elovl5
mmu00051	Fructose and mannose metabolism	31	0	2	1	0.294414	NA	Pfkm,Tpi1
mmu04740	Olfactory transduction	31	2	2	0.364036	0.294414	Gnal,Pde2a	Rgs2,Slc24a4
mmu05217	Basal cell carcinoma	55	2	3	0.664325	0.300484	Ptch1,Shh	Fzd1,Fzd7,Hhip
mmu04936	Alcoholic liver disease	105	5	5	0.430242	0.303697	Tra2a,Ccnd1,Scd1,Scd2,Aldh9a1	Prkaa2,Ppargc1a,Prkab1,Map3k5,Tab2
mmu05213	Endometrial cancer	56	2	3	0.673989	0.310096	Ccnd1,Elk1	Ctnna2,Kras,Sos1
mmu04658	Th1 and Th2 cell differentiation	56	1	3	0.904083	0.310096	Prkcq	Fos,Nfatc3,Ppp3r1
mmu00240	Pyrimidine metabolism	48	3	1	0.313321	0.818427	Nt5c3,Nme2,Nudt2	Entpd5
mmu00130	Ubiquinone and other terpenoid-quinone biosynthesis	9	1	0	0.31348	1	Coq3	NA
mmu05145	Toxoplasmosis	82	0	4	1	0.32043	NA	Gnai2,Itgb1,Tgfb2,Tab2
mmu04115	p53 signaling pathway	70	4	1	0.32162	0.917092	Adgrb1,Ccnd1,Igfbp3,Sesn3	Igf1
mmu04914	Progesterone-mediated oocyte maturation	83	4	4	0.44285	0.32838	Anapc16,Mad2l1,Cdc26,Anapc10	Rps6ka3,Gnai2,Igf1,Kras
mmu00640	Propanoate metabolism	29	2	0	0.333973	1	Abat,Echs1	NA
mmu03460	Fanconi anemia pathway	50	3	0	0.335976	1	Eme2,Fancg,Rmi1	NA
mmu05222	Small cell lung cancer	85	1	4	0.971618	0.344311	Ccnd1	Cdkn1b,Fn1,Itgb1,Rb1
mmu04920	Adipocytokine signaling pathway	60	2	3	0.710395	0.348575	Prkcq,Irs2	Prkaa2,Ppargc1a,Prkab1
mmu00250	Alanine, aspartate and glutamate metabolism	30	2	0	0.349063	1	Rimkla,Abat	NA
mmu05230	Central carbon metabolism in cancer	61	1	3	0.922233	0.358173	Pdgfra	Kras,Pfkm,Idh2
mmu05219	Bladder cancer	36	1	2	0.778192	0.358864	Ccnd1	Kras,Rb1
mmu04979	Cholesterol metabolism	31	2	1	0.364036	0.667522	Lipa,Vdac2	Lipg
mmu04621	NOD-like receptor signaling pathway	120	6	5	0.367829	0.407686	Sharpin,Vdac2,Aim2,Map1lc3b,Atg12,Gabarapl2	Rhoa,Plcb3,Nampt,Tab2,Dnm1l
mmu00430	Taurine and hypotaurine metabolism	11	1	0	0.368549	1	Cdo1	NA
mmu05218	Melanoma	63	3	3	0.479349	0.377303	Ccnd1,Pdgfra,Pdgfd	Igf1,Kras,Rb1
mmu04136	Autophagy - other	32	2	1	0.378875	0.679138	Atg12,Gabarapl2	Ppp2cb
mmu05418	Fluid shear stress and atherosclerosis	116	5	5	0.517375	0.379888	Gsto1,Kdr,Rac3,Mef2c,Sumo1	Prkaa2,Rhoa,Fos,Dusp1,Map3k5
mmu05160	Hepatitis C	117	2	5	0.95545	0.386846	Ccnd1,Ppp2r2c	Kras,Ppp2cb,Rb1,Sos1,Ywhaz
mmu03320	PPAR signaling pathway	55	3	0	0.392283	1	Me1,Scd1,Scd2	NA
mmu00514	Other types of O-glycan biosynthesis	40	2	2	0.491364	0.408845	Galnt10,Galnt14	Galnt11,Plod3
mmu00604	Glycosphingolipid biosynthesis - ganglio series	15	1	1	0.465809	0.412879	St3gal1	St8sia1
mmu03420	Nucleotide excision repair	57	3	0	0.414496	1	Cetn2,Gtf2h5,Pole4	NA
mmu04350	TGF-beta signaling pathway	94	1	4	0.98056	0.41583	Skp1	Rhoa,Ppp2cb,Sin3a,Tgfb2
mmu00533	Glycosaminoglycan biosynthesis - keratan sulfate	13	1	0	0.419208	1	St3gal1	NA
mmu04742	Taste transduction	41	2	2	0.504515	0.421048	Chrm3,Gabra3	Gabra4,Plcb3
mmu03030	DNA replication	35	2	0	0.422459	1	Prim1,Pole4	NA
mmu04976	Bile secretion	42	1	2	0.827492	0.433121	Hmgcr	Atp1a1,Atp1b2
mmu00450	Selenocompound metabolism	16	1	1	0.48769	0.433368	Scly	Papss1
mmu04672	Intestinal immune network for IgA production	14	1	0	0.442995	1	Cxcr4	NA
mmu04216	Ferroptosis	37	2	0	0.450625	1	Vdac2,Map1lc3b	NA
mmu05134	Legionellosis	38	2	1	0.464413	0.740805	Bnip3,Sar1b	Rab1a
mmu04141	Protein processing in endoplasmic reticulum	157	5	6	0.77508	0.468359	Skp1,Wfs1,Sec61b,Sar1b,Tusc3	Hyou1,Man1a,Ppp1r15a,Os9,Map3k5,Edem3
mmu04140	Autophagy - animal	158	7	5	0.469884	0.649216	Bnip3,Prkcq,Irs2,Ykt6,Map1lc3b,Atg12,Gabarapl2	Prkaa2,Kras,Nbr1,Ppp2cb,Rab1a
mmu00140	Steroid hormone biosynthesis	18	0	1	1	0.472232	NA	Hsd17b12
mmu04930	Type II diabetes mellitus	39	2	0	0.477995	1	Cacna1b,Irs2	NA
mmu05169	Epstein-Barr virus infection	160	1	6	0.998797	0.486652	Ccnd1	Cdkn1b,Rb1,Relb,Sin3a,Tab2,Psmd11
mmu00511	Other glycan degradation	16	1	0	0.48769	1	Hexdc	NA
mmu00600	Sphingolipid metabolism	47	0	2	1	0.491345	NA	Sphk1,B4galt5
mmu05202	Transcriptional misregulation in cancer	134	4	5	0.8036	0.502885	Igfbp3,Mef2c,Rara,Gm12657	Cdkn1b,Elk4,Igf1,Nr4a3,Sin3a
mmu00513	Various types of N-glycan biosynthesis	41	2	1	0.504515	0.767048	Hexdc,Tusc3	Man1a
mmu05416	Viral myocarditis	41	2	1	0.504515	0.767048	Ccnd1,Rac3	Cxadr
mmu03018	RNA degradation	77	2	3	0.829047	0.505962	Skic2,C1d	Hspa9,Pfkm,Tob1
mmu00532	Glycosaminoglycan biosynthesis - chondroitin sulfate / dermatan sulfate	20	1	1	0.566626	0.508434	Xylt1	Chsy1
mmu00785	Lipoic acid metabolism	17	1	0	0.508677	1	Gcsh	NA
mmu00983	Drug metabolism - other enzymes	42	2	0	0.517444	1	Gsto1,Nme2	NA
mmu00010	Glycolysis / Gluconeogenesis	50	1	2	0.876639	0.524425	Aldh9a1	Pfkm,Tpi1
mmu05321	Inflammatory bowel disease	21	0	1	1	0.525595	NA	Tgfb2
mmu04064	NF-kappa B signaling pathway	80	3	3	0.641339	0.531772	Edaradd,Prkcb,Prkcq	Csnk2a1,Relb,Tab2
mmu00515	Mannose type O-glycan biosynthesis	22	0	1	1	0.542158	NA	Fut9
mmu00970	Aminoacyl-tRNA biosynthesis	44	2	0	0.542619	1	Dars,Ears2	NA
mmu00564	Glycerophospholipid metabolism	82	1	3	0.967804	0.548551	Pcyt1b	Dgkz,Pld3,Dgkd
mmu04622	RIG-I-like receptor signaling pathway	45	2	0	0.55486	1	Pin1,Atg12	NA
mmu04142	Lysosome	122	5	1	0.562496	0.987066	Atp6v0b,Ap3d1,Ap4s1,Clta,Lipa	Litaf
mmu04210	Apoptosis	115	0	4	1	0.572584	NA	Fos,Kras,Map3k5,Dab2ip
mmu04218	Cellular senescence	147	3	5	0.943216	0.585505	Ccnd1,Igfbp3,Vdac2	Kras,Nfatc3,Ppp3r1,Rb1,Tgfb2
mmu01232	Nucleotide metabolism	74	3	1	0.588401	0.928116	Nt5c3,Guk1,Nme2	Entpd5
mmu00052	Galactose metabolism	25	0	1	1	0.588464	NA	Pfkm
mmu04392	Hippo signaling pathway - multiple species	26	0	1	1	0.602836	NA	Rassf6
mmu05144	Malaria	26	0	1	1	0.602836	NA	Tgfb2
mmu05221	Acute myeloid leukemia	59	2	2	0.701625	0.614658	Ccnd1,Rara	Kras,Sos1
mmu05204	Chemical carcinogenesis - DNA adducts	23	1	0	0.61775	1	Gsto1	NA
mmu04330	Notch signaling pathway	60	0	2	1	0.623834	NA	Tle1,Nrarp
mmu00982	Drug metabolism - cytochrome P450	24	1	0	0.633416	1	Gsto1	NA
mmu03015	mRNA surveillance pathway	94	1	3	0.98056	0.641375	Ppp2r2c	Ppp2cb,Ppp2r5e,Dazap1
mmu00030	Pentose phosphate pathway	29	1	1	0.702641	0.643016	Pgd	Pfkm
mmu03250	Viral life cycle - HIV-1	53	2	0	0.644309	1	Cxcr4,Pin1	NA
mmu04120	Ubiquitin mediated proteolysis	136	5	2	0.658659	0.9533	Skp1,Anapc16,Cdc26,Eloc,Anapc10	Ube2h,Cul3
mmu04620	Toll-like receptor signaling pathway	66	0	2	1	0.675348	NA	Fos,Tab2
mmu00980	Metabolism of xenobiotics by cytochrome P450	27	1	0	0.676673	1	Gsto1	NA
mmu05216	Thyroid cancer	33	1	1	0.748497	0.690349	Ccnd1	Kras
mmu04144	Endocytosis	233	8	7	0.742435	0.707922	Clta,Cxcr4,Pdgfra,Rab11a,Vps29,Arpc1a,Chmp2b,Snx5	Rhoa,Kif5c,Arfgef1,Git1,Psd3,Actr2,Wasl
mmu02010	ABC transporters	35	1	1	0.768704	0.711612	Abcb8	Abca5
mmu00565	Ether lipid metabolism	35	0	1	1	0.711612	NA	Pld3
mmu04913	Ovarian steroidogenesis	35	0	1	1	0.711612	NA	Igf1
mmu03013	Nucleocytoplasmic transport	106	3	3	0.814313	0.719938	Sumo1,Thoc7,Nup37	Kpna6,Ipo7,Tnpo1
mmu04130	SNARE interactions in vesicular transport	31	1	0	0.726527	1	Ykt6	NA
mmu03008	Ribosome biogenesis in eukaryotes	74	2	2	0.811919	0.734943	Nol6,Rcl1	Csnk2a1,Sbds
mmu04610	Complement and coagulation cascades	38	0	1	1	0.740805	NA	F2r
mmu00260	Glycine, serine and threonine metabolism	33	1	0	0.748497	1	Gcsh	NA
mmu04630	JAK-STAT signaling pathway	95	3	1	0.751966	0.966033	Ccnd1,Il6st,Pdgfra	Sos1
mmu04814	Motor proteins	153	5	4	0.755554	0.785317	Dynlt1b,Myo16,Dctn3,Actr10,Dynll1	Kif21a,Kif5c,Tpm4,Myh10
mmu00330	Arginine and proline metabolism	40	1	1	0.812413	0.758609	Aldh9a1	Oat
mmu04640	Hematopoietic cell lineage	40	0	1	1	0.758609	NA	Kitl
mmu05164	Influenza A	99	3	2	0.776371	0.864511	Fdps,Prkcb,Rab11a	Kpna6,Prkca
mmu03083	Polycomb repressive complex	81	1	2	0.966422	0.779206	Skp1	Yy1,Suz12
mmu04217	Necroptosis	103	3	1	0.798771	0.974479	Sharpin,Vdac2,Chmp2b	Dnm1l
mmu04145	Phagosome	106	3	2	0.814313	0.88862	Atp6v0b,Sec61b,Atp6v1g1	Atp6v1b2,Itgb1
mmu04623	Cytosolic DNA-sensing pathway	44	1	0	0.841362	1	Aim2	NA
mmu00510	N-Glycan biosynthesis	52	1	1	0.886563	0.842533	Tusc3	Man1a
mmu03410	Base excision repair	46	1	0	0.854118	1	Pole4	NA
mmu05322	Systemic lupus erythematosus	51	1	0	0.881705	1	Gm12657	NA
mmu01524	Platinum drug resistance	65	1	1	0.934251	0.900913	Gsto1	Map3k5
mmu05168	Herpes simplex virus 1 infection	355	10	3	0.920342	0.999711	Srsf2,Zfp37,Zfp811,Zfp354b,Zfp873,Zfp874b,Zfp975,Zfp108,Srsf6,Zfp157	Nectin2,Srsf4,Tab2
mmu00232	Caffeine metabolism	1	0	0	1	1	NA	NA
mmu03264	Virion - Flavivirus	1	0	0	1	1	NA	NA
mmu05310	Asthma	2	0	0	1	1	NA	NA
mmu00780	Biotin metabolism	3	0	0	1	1	NA	NA
mmu00400	Phenylalanine, tyrosine and tryptophan biosynthesis	3	0	0	1	1	NA	NA
mmu00290	Valine, leucine and isoleucine biosynthesis	3	0	0	1	1	NA	NA
mmu00470	D-Amino acid metabolism	4	0	0	1	1	NA	NA
mmu00524	Neomycin, kanamycin and gentamicin biosynthesis	4	0	0	1	1	NA	NA
mmu00740	Riboflavin metabolism	7	0	0	1	1	NA	NA
mmu00750	Vitamin B6 metabolism	7	0	0	1	1	NA	NA
mmu04950	Maturity onset diabetes of the young	8	0	0	1	1	NA	NA
mmu00360	Phenylalanine metabolism	9	0	0	1	1	NA	NA
mmu04744	Phototransduction	11	0	0	1	1	NA	NA
mmu04614	Renin-angiotensin system	11	0	0	1	1	NA	NA
mmu00730	Thiamine metabolism	11	0	0	1	1	NA	NA
mmu00591	Linoleic acid metabolism	12	0	0	1	1	NA	NA
mmu00910	Nitrogen metabolism	12	0	0	1	1	NA	NA
mmu03450	Non-homologous end-joining	12	0	0	1	1	NA	NA
mmu00120	Primary bile acid biosynthesis	12	0	0	1	1	NA	NA
mmu04977	Vitamin digestion and absorption	13	0	0	1	1	NA	NA
mmu05330	Allograft rejection	14	0	0	1	1	NA	NA
mmu00592	alpha-Linolenic acid metabolism	14	0	0	1	1	NA	NA
mmu05332	Graft-versus-host disease	14	0	0	1	1	NA	NA
mmu00220	Arginine biosynthesis	15	0	0	1	1	NA	NA
mmu00531	Glycosaminoglycan degradation	15	0	0	1	1	NA	NA
mmu00040	Pentose and glucuronate interconversions	15	0	0	1	1	NA	NA
mmu05320	Autoimmune thyroid disease	16	0	0	1	1	NA	NA
mmu00061	Fatty acid biosynthesis	16	0	0	1	1	NA	NA
mmu00770	Pantothenate and CoA biosynthesis	17	0	0	1	1	NA	NA
mmu00830	Retinol metabolism	17	0	0	1	1	NA	NA
mmu00350	Tyrosine metabolism	17	0	0	1	1	NA	NA
mmu00670	One carbon pool by folate	18	0	0	1	1	NA	NA
mmu05340	Primary immunodeficiency	19	0	0	1	1	NA	NA
mmu01523	Antifolate resistance	21	0	0	1	1	NA	NA
mmu05150	Staphylococcus aureus infection	21	0	0	1	1	NA	NA
mmu04940	Type I diabetes mellitus	21	0	0	1	1	NA	NA
mmu03430	Mismatch repair	22	0	0	1	1	NA	NA
mmu00500	Starch and sucrose metabolism	23	0	0	1	1	NA	NA
mmu04215	Apoptosis - multiple species	29	0	0	1	1	NA	NA
mmu03020	RNA polymerase	32	0	0	1	1	NA	NA
mmu00590	Arachidonic acid metabolism	33	0	0	1	1	NA	NA
mmu01250	Biosynthesis of nucleotide sugars	35	0	0	1	1	NA	NA
mmu03440	Homologous recombination	39	0	0	1	1	NA	NA
mmu00520	Amino sugar and nucleotide sugar metabolism	45	0	0	1	1	NA	NA
mmu04612	Antigen processing and presentation	45	0	0	1	1	NA	NA

## Sheet: Kat6b+– ALCAR vs  Kat6b++ Veh
	Pathway	N	Up	Down	Up	P.Up	P.Down	Min p value	UpGenes	DownGenes
mmu04010	MAPK signaling pathway	265	36	43	36	0.000462462	1.09e-08	1.09e-08	Cacna1a,Cacna1b,Cacna1d,Cacna2d3,Cacng2,Egfr,Elk1,Cacng5,Fgf18,Gng12,Igf1,Kdr,Kit,Mknk1,Ngf,Ngfr,Dusp8,Pak1,Pdgfb,Pdgfra,Prkcb,Ptpn5,Rasgrp4,Map3k1,Dusp4,Taok2,Cacng3,Cacng4,Cacna2d2,Mapk8ip2,Dusp10,Dusp6,Map3k13,Pdgfd,Cacng7,Cacng8	Raf1,Rps6ka3,Angpt1,Bdnf,Cacna2d1,Cacnb3,Efna2,Elk4,Fos,Nr4a1,Il1rap,Kras,Stmn1,Met,Kitl,Nfatc3,Ntf3,Ntrk2,Prkcg,Ppm1b,Ppp3r1,Dusp1,Rasgrf2,Relb,Sos1,Srf,Tgfb2,Rasa1,Tnfrsf1a,Pak2,Map4k3,Akt3,Cacna1i,Map3k2,Map3k3,Map3k5,Mapk10,Mapk3,Mapk8,Pla2g4e,Stk4,Flnc,Dusp3
mmu04360	Axon guidance	174	15	32	15	0.342567	4.25e-08	4.25e-08	Cxcr4,Pak1,Ptch1,Robo1,Cxcl12,Sema4d,Sema4f,Sema5a,Sema6a,Unc5d,Trpc5,Rgma,Srgap3,Ephb1,Rgs3	Unc5a,Raf1,Abl1,Boc,Rhoa,Bmpr1b,Camk2g,Efna2,Efnb2,Enah,Epha5,Plxnb2,Gnai1,Itgb1,Kras,Ntng2,Met,Nfatc3,Nrp1,Ppp3r1,Rock2,Sema3f,Sema4c,Sema7a,Rasa1,Trpc3,Pak2,Plxna4,Mapk3,Robo2,Nfatc4,Myl9
mmu04921	Oxytocin signaling pathway	132	19	27	19	0.00507981	4.92e-08	4.92e-08	Prkab2,Cacna1d,Cacna2d3,Cacng2,Ccnd1,Egfr,Elk1,Cacng5,Kcnj5,Oxtr,Prkcb,Ryr2,Camk1g,Trpm2,Cacng3,Cacng4,Cacna2d2,Cacng7,Cacng8	Prkaa2,Raf1,Rhoa,Cacna2d1,Cacnb3,Camk2g,Fos,Gnai1,Itpr1,Kcnj2,Kcnj3,Kcnj4,Kras,Nfatc3,Prkcg,Plcb3,Ppp3r1,Prkab1,Rgs2,Rock2,Gucy1a2,Mapk3,Pla2g4e,Gucy1b1,Gucy1a1,Nfatc4,Myl9
mmu04726	Serotonergic synapse	89	8	19	8	0.363436	2.39e-06	2.39e-06	Cacna1a,Cacna1b,Cacna1d,Gng12,Gng7,Htr3a,Kcnj5,Prkcb	Raf1,Kcnn2,Gabrb1,Gabrb2,Gabrb3,Gnai1,Gnb4,Gng4,Htr1b,Htr2c,Itpr1,Kcnd2,Kcnj3,Kras,Prkcg,Plcb3,Dusp1,Mapk3,Pla2g4e
mmu04022	cGMP-PKG signaling pathway	133	12	23	12	0.309582	9.73e-06	9.73e-06	Slc8a2,Slc8a3,Adora1,Adra2c,Cacna1d,Kcnma1,Oprd1,Pde2a,Atp1a3,Atp2b3,Atp2b4,Irs2	Raf1,Rhoa,Atp1a1,Ednra,Gnai1,Itpr1,Nfatc3,Nppc,Pde3b,Plcb3,Ppp3r1,Rgs2,Rock2,Srf,Vasp,Gucy1a2,Akt3,Mapk3,Gucy1b1,Gucy1a1,Kcnmb2,Nfatc4,Myl9
mmu04510	Focal adhesion	181	21	28	21	0.033886	1.01e-05	1.01e-05	Bcl2,Ccnd1,Col6a1,Egfr,Elk1,Igf1,Itga6,Kdr,Lamc2,Pak1,Pdgfb,Pdgfra,Prkcb,Reln,Shc3,Vav2,Vav3,Col6a5,Col6a4,Tln2,Pdgfd	Raf1,Rhoa,Cav1,Cav2,Col2a1,Diaph1,Fn1,Itgb1,Lama2,Met,Pip5k1a,Prkcg,Itgb4,Pxn,Rock2,Sos1,Tnr,Vasp,Pak2,Akt3,Itga8,Mapk10,Mapk3,Mapk8,Tnn,Actn4,Flnc,Myl9
mmu04530	Tight junction	135	10	23	10	0.579601	1.25e-05	1.25e-05	Prkab2,Cacna1d,Ccnd1,Magi1,Arhgef2,Rdx,Map3k1,Ppp2r2c,Amot,Amotl1	Prkaa2,Rhoa,Cldn1,Cldn3,Dlg1,Itgb1,Msn,Pcna,Ppp2cb,Prkab1,Rock2,Vasp,Rab8b,Map3k5,Mapk10,Mapk8,Tjp3,Ybx3,Actn4,Ppp2r2a,Arpc2,Myh10,Myl9
mmu04722	Neurotrophin signaling pathway	111	9	20	9	0.469369	1.96e-05	1.96e-05	Bcl2,Arhgdig,Zfp369,Ngf,Ngfr,Shc3,Trp73,Ywhae,Map3k1	Raf1,Rps6ka3,Abl1,Rhoa,Arhgdib,Bdnf,Camk2g,Kras,Ntf3,Ntrk2,Ripk2,Sort1,Sos1,Akt3,Sh2b2,Map3k3,Map3k5,Mapk10,Mapk3,Mapk8
mmu04721	Synaptic vesicle cycle	65	16	3	16	2.02e-05	0.789759	2.02e-05	Dnm3,Ap2a2,Ap2m1,Atp6v0a1,Cacna1a,Cacna1b,Cplx2,Snap25,Vamp2,Slc32a1,Ap2s1,Cplx3,Stx1b,Atp6v1g2,Cltb,Atp6v0e2	Dnm2,Slc17a6,Atp6v0a2
mmu04929	GnRH secretion	56	5	13	5	0.422124	3.65e-05	3.65e-05	Cacna1d,Kcnj5,Prkcb,Trpc5,Gabbr2	Raf1,Kcnn2,Hcn1,Hcn2,Itpr1,Kcnj3,Kras,Prkcg,Plcb3,Akt3,Cacna1i,Mapk3,Kcnn1
mmu04730	Long-term depression	57	6	13	6	0.263041	4.45e-05	4.45e-05	Cacna1a,Gnaz,Gria1,Igf1,Nos1,Prkcb	Raf1,Crhr1,Gnai1,Itpr1,Kras,Prkcg,Plcb3,Ppp2cb,Gucy1a2,Mapk3,Pla2g4e,Gucy1b1,Gucy1a1
mmu04961	Endocrine and other factor-regulated calcium reabsorption	43	12	4	12	5.81e-05	0.290013	5.81e-05	Dnm3,Slc8a2,Slc8a3,Ap2a2,Ap2m1,Calb1,Prkcb,Ap2s1,Atp1a3,Atp2b3,Atp2b4,Cltb	Atp1a1,Dnm2,Prkcg,Plcb3
mmu04020	Calcium signaling pathway	197	31	14	31	8.08e-05	0.369941	8.08e-05	Phkb,Grm5,Slc8a2,Slc8a3,Cacna1a,Cacna1b,Cacna1d,Chrm3,Cxcr4,Egfr,Fgf18,Gnal,Grin1,Grin2b,Kdr,Ngf,Nos1,Oxtr,Pde1a,Pdgfb,Pdgfra,Prkcb,Ptk2b,Ryr2,Stim1,Tacr1,Camk1g,Trhr,Atp2b3,Atp2b4,Pdgfd	Camk2g,Ednra,F2r,Htr2c,Itpr1,Met,Nfatc3,Ntrk2,Ntsr1,Prkcg,Plcb3,Ppp3r1,Cacna1i,Nfatc4
mmu04713	Circadian entrainment	86	12	16	12	0.0286989	8.76e-05	8.76e-05	Adcyap1r1,Cacna1d,Gng12,Gng7,Gria1,Gria4,Grin1,Grin2b,Kcnj5,Nos1,Prkcb,Ryr2	Adcyap1,Camk2g,Fos,Gnai1,Gnb4,Gng4,Itpr1,Kcnj3,Per1,Prkcg,Plcb3,Gucy1a2,Cacna1i,Mapk3,Gucy1b1,Gucy1a1
mmu04024	cAMP signaling pathway	175	21	25	21	0.024503	0.000113154	0.000113	Npy,Adcyap1r1,Adora1,Cacna1d,Gli1,Gria1,Gria4,Grin1,Grin2b,Oxtr,Pak1,Ppp1r1b,Ptch1,Ryr2,Vav2,Atp1a3,Abcc4,Gabbr2,Atp2b3,Atp2b4,Vav3	Raf1,Adcyap1,Rhoa,Atp1a1,Bdnf,Camk2g,Crhr1,Ednra,F2r,Fos,Gnai1,Hcn2,Hhip,Htr1b,Kcnk2,Npy1r,Pde3b,Rock2,Tshr,Akt3,Pde4d,Mapk10,Mapk3,Mapk8,Myl9
mmu04725	Cholinergic synapse	98	9	17	9	0.326373	0.00013193	0.000132	Ache,Bcl2,Cacna1a,Cacna1b,Cacna1d,Chrm3,Gng12,Gng7,Prkcb	Camk2g,Fos,Gnai1,Gnb4,Gng4,Itpr1,Jak2,Kcnj2,Kcnj3,Kcnj4,Kras,Prkcg,Plcb3,Kcnq5,Akt3,Mapk3,Kcnq4
mmu04810	Regulation of actin cytoskeleton	192	17	26	17	0.289552	0.000201936	0.000202	Pip4k2b,Chrm3,Cxcr4,Egfr,Fgf18,Gng12,Itga6,Pak1,Pdgfb,Pdgfra,Rdx,Cxcl12,Vav2,Arhgef4,Pfn4,Vav3,Pdgfd	Raf1,Rhoa,Diaph1,Enah,F2r,Fn1,Itgb1,Kras,Msn,Pip4k2a,Pip5k1a,Itgb4,Pxn,Rock2,Cyfip1,Sos1,Git1,Pak2,Akt3,Itga8,Mapk3,Nckap1,Actn4,Arpc2,Myh10,Myl9
mmu04270	Vascular smooth muscle contraction	102	4	17	4	0.956223	0.000218073	0.000218	Cacna1d,Kcnma1,Prkcb,Prkcq	Raf1,Rhoa,Ednra,Itpr1,Nppc,Prkcg,Plcb3,Rock2,Gucy1a2,Mapk3,Pla2g4e,Gucy1b1,Ramp3,Gucy1a1,Kcnmb2,Myh10,Myl9
mmu04014	Ras signaling pathway	194	21	26	21	0.0629919	0.000238736	0.000239	Egfr,Elk1,Fgf18,Gng12,Gng7,Grin1,Grin2b,Igf1,Kdr,Kit,Ngf,Ngfr,Pak1,Pdgfb,Pdgfra,Prkcb,Shc3,Rasgrp4,Ets1,Ksr2,Pdgfd	Raf1,Abl1,Angpt1,Rhoa,Bdnf,Efna2,Gnb4,Gng4,Kras,Met,Kitl,Ntf3,Ntrk2,Prkcg,Rasgrf2,Sos1,Rasa1,Pak2,Akt3,Mapk10,Mapk3,Mapk8,Pla2g4e,Rala,Shoc2,Stk4
mmu04260	Cardiac muscle contraction	64	14	4	14	0.000255759	0.585538	0.000256	Slc8a2,Slc8a3,Cacna1d,Cacna2d3,Cacng2,Cacng5,Ryr2,Atp1a3,Slc9a7,Cacng3,Cacng4,Cacna2d2,Cacng7,Cacng8	Atp1a1,Cacna2d1,Cacnb3,Tpm4
mmu04660	T cell receptor signaling pathway	94	5	16	5	0.850486	0.000258304	0.000258	Pak1,Prkcq,Vav2,Ppp2r2c,Vav3	Raf1,Rhoa,Dlg1,Fos,Kras,Nfatc3,Ppp2cb,Ppp3r1,Sos1,Tec,Pak2,Akt3,Mapk10,Mapk3,Mapk8,Ppp2r2a
mmu05410	Hypertrophic cardiomyopathy	72	15	11	15	0.000275583	0.00543347	0.000276	Prkab2,Slc8a2,Slc8a3,Cacna1d,Cacna2d3,Cacng2,Cacng5,Igf1,Itga6,Ryr2,Cacng3,Cacng4,Cacna2d2,Cacng7,Cacng8	Prkaa2,Cacna2d1,Cacnb3,Emd,Itgb1,Lama2,Prkab1,Itgb4,Tgfb2,Itga8,Tpm4
mmu04068	FoxO signaling pathway	114	11	18	11	0.247123	0.000289002	0.000289	Prkab2,Cat,Ccnd1,Egfr,Igf1,Sod2,Agap2,Homer2,Irs2,Atg12,Setd7	Prkaa2,Raf1,Bcl6,Ccng2,Cdkn1b,Kras,Prkab1,Sgk1,Sos1,Tgfb2,Akt3,Usp7,Mapk10,Mapk3,Mapk8,Gabarapl1,Stk4,Fbxo32
mmu04924	Renin secretion	52	5	11	5	0.360422	0.000344926	0.000345	Adcyap1r1,Adora1,Cacna1d,Kcnma1,Pde1a	Adcyap1,Ednra,Gnai1,Itpr1,Kcnj2,Pde3b,Plcb3,Ppp3r1,Gucy1a2,Gucy1b1,Gucy1a1
mmu05418	Fluid shear stress and atherosclerosis	116	5	18	5	0.94571	0.000359876	0.00036	Bcl2,Hsp90aa1,Kdr,Arhgef2,Pdgfb	Prkaa2,Acvr1,Acvr2a,Rhoa,Bmpr1b,Cav1,Cav2,Fos,Gstt1,Sumo2,Nppc,Dusp1,Tnfrsf1a,Akt3,Map3k5,Mapk10,Mapk8,Txn2
mmu05231	Choline metabolism in cancer	88	10	15	10	0.129503	0.000392224	0.000392	Dgkg,Egfr,Pdgfb,Pdgfra,Prkcb,Pcyt1b,Slc44a5,Wasf3,Dgke,Pdgfd	Slc44a1,Raf1,Chka,Fos,Kras,Pip5k1a,Prkcg,Sos1,Sp1,Dgkd,Akt3,Mapk10,Mapk3,Mapk8,Pla2g4e
mmu04912	GnRH signaling pathway	76	7	13	7	0.355102	0.000908188	0.000908	Cacna1d,Egfr,Egr1,Elk1,Prkcb,Ptk2b,Map3k1	Raf1,Camk2g,Itpr1,Kras,Mmp14,Plcb3,Sos1,Map3k2,Map3k3,Mapk10,Mapk3,Mapk8,Pla2g4e
mmu04928	Parathyroid hormone synthesis, secretion and action	86	5	14	5	0.791389	0.000972714	0.000973	Bcl2,Egfr,Egr1,Mafb,Prkcb	Raf1,Rhoa,Fos,Gnai1,Itpr1,Mmp14,Nr4a2,Prkcg,Plcb3,Pthlh,Sp1,Pde4d,Mmp17,Mapk3
mmu04151	PI3K-Akt signaling pathway	284	28	32	28	0.0928467	0.00113024	0.00113	Bcl2,Ccnd1,Ccne2,Cdk6,Col6a1,Egfr,Fgf18,Gng12,Gng7,Magi1,Hsp90aa1,Igf1,Itga6,Kdr,Kit,Lamc2,Ngf,Ngfr,Pdgfb,Pdgfra,Reln,Ywhae,Ywhag,Ppp2r2c,Ywhab,Col6a5,Col6a4,Pdgfd	Prkaa2,Pkn2,Raf1,Angpt1,Bdnf,Cdkn1b,Col2a1,Efna2,F2r,Fn1,Gnb4,Gng4,Nr4a1,Itgb1,Jak2,Kras,Lama2,Met,Kitl,Ntf3,Ntrk2,Ppp2cb,Itgb4,Sgk1,Sos1,Tnr,Akt3,Itga8,Mapk3,Tnn,Ppp2r2a,Phlpp1
mmu05412	Arrhythmogenic right ventricular cardiomyopathy	67	13	7	13	0.0013909	0.131191	0.00139	Slc8a2,Slc8a3,Cacna1d,Cacna2d3,Cacng2,Cacng5,Itga6,Ryr2,Cacng3,Cacng4,Cacna2d2,Cacng7,Cacng8	Cacna2d1,Cacnb3,Emd,Itgb1,Lama2,Itgb4,Itga8
mmu04540	Gap junction	80	7	13	7	0.405921	0.00148288	0.00148	Grm5,Egfr,Pdgfb,Pdgfra,Prkcb,Tubb4a,Pdgfd	Raf1,Gnai1,Htr2c,Itpr1,Kras,Prkcg,Plcb3,Sos1,Gucy1a2,Map3k2,Mapk3,Gucy1b1,Gucy1a1
mmu04080	Neuroactive ligand-receptor interaction	203	28	20	28	0.00149987	0.0334738	0.0015	Grm5,Npy,Adcyap1r1,Adora1,Adra2c,Chrm3,Gabra3,Gria1,Gria4,Grik3,Grin1,Grin2b,Mc4r,Npy2r,Oprd1,Oprl1,Oxtr,Sstr3,Sstr4,Mchr1,Tac1,Tacr1,Trhr,Lynx1,Gabbr2,Grm4,Vgf,Lypd6b	Grm2,Gabra5,Adcyap1,Crhr1,Ednra,F2r,P2ry14,Gabra4,Gabrb1,Gabrb2,Gabrb3,Grik1,Htr1b,Htr2c,Mc1r,Npy1r,Ntsr1,Tshr,S1pr5,Hrh3
mmu05414	Dilated cardiomyopathy	76	14	9	14	0.00156582	0.0506271	0.00157	Slc8a2,Slc8a3,Cacna1d,Cacna2d3,Cacng2,Cacng5,Igf1,Itga6,Ryr2,Cacng3,Cacng4,Cacna2d2,Cacng7,Cacng8	Cacna2d1,Cacnb3,Emd,Itgb1,Lama2,Itgb4,Tgfb2,Itga8,Tpm4
mmu05032	Morphine addiction	81	12	13	12	0.0187306	0.00166608	0.00167	Adora1,Cacna1a,Cacna1b,Gabra3,Gng12,Gng7,Kcnj5,Pde1a,Prkcb,Pde2a,Slc32a1,Gabbr2	Gabra5,Gabra4,Gabrb1,Gabrb2,Gabrb3,Gnai1,Gnb4,Gng4,Kcnj3,Pde3b,Pde7a,Prkcg,Pde4d
mmu05206	MicroRNAs in cancer	154	14	20	14	0.280146	0.00176537	0.00177	Bcl2,Ccnd1,Ccne2,Cdk6,E2f3,Egfr,Hmga2,Marcks,Pdgfb,Pdgfra,Prkcb,Rdx,Spry2,Irs2	Raf1,Abl1,Rhoa,Bmi1,Cdc25a,Cdkn1b,Efna2,Igf2bp1,Ezh2,Hdac5,Kras,Stmn1,Met,Prkcg,Sos1,Tgfb2,Tnr,Zeb2,Mapk3,Tnn
mmu04071	Sphingolipid signaling pathway	113	5	16	5	0.937209	0.00202294	0.00202	Adora1,Bcl2,Oprd1,Prkcb,Ppp2r2c	Raf1,Rhoa,Gnai1,Kras,Prkcg,Plcb3,Ppp2cb,Rock2,Tnfrsf1a,Akt3,Map3k5,Mapk10,Mapk3,Mapk8,Ppp2r2a,S1pr5
mmu05142	Chagas disease	75	3	12	3	0.931103	0.00254464	0.00254	Calr,Gnal,Ppp2r2c	C1qc,Fos,Gnai1,Plcb3,Ppp2cb,Tgfb2,Tnfrsf1a,Akt3,Mapk10,Mapk3,Mapk8,Ppp2r2a
mmu05033	Nicotine addiction	34	8	6	8	0.00329225	0.0187371	0.00329	Cacna1a,Cacna1b,Gabra3,Gria1,Gria4,Grin1,Grin2b,Slc32a1	Gabra5,Slc17a6,Gabra4,Gabrb1,Gabrb2,Gabrb3
mmu04728	Dopaminergic synapse	119	14	16	14	0.0668381	0.00344558	0.00345	Cacna1a,Cacna1b,Cacna1d,Gnal,Gng12,Gng7,Gria1,Gria4,Grin2b,Kcnj5,Kif5a,Prkcb,Ppp1r1b,Ppp2r2c	Bmal1,Camk2g,Fos,Gnai1,Gnb4,Gng4,Itpr1,Kcnj3,Prkcg,Plcb3,Ppp2cb,Scn1a,Akt3,Mapk10,Mapk8,Ppp2r2a
mmu04625	C-type lectin receptor signaling pathway	78	2	12	2	0.984523	0.00355516	0.00356	Pak1,Cyld	Raf1,Rhoa,Itpr1,Kras,Nfatc3,Ppp3r1,Relb,Akt3,Mapk10,Mapk3,Mapk8,Nfatc4
mmu05205	Proteoglycans in cancer	177	12	21	12	0.700295	0.00414937	0.00415	Ccnd1,Egfr,Elk1,Igf1,Kdr,Pak1,Prkcb,Ptch1,Rdx,Vav2,Wnt7a,Vav3	Raf1,Rhoa,Camk2g,Cav1,Cav2,Fn1,Fzd1,Fzd7,Itgb1,Itpr1,Kras,Met,Msn,Prkcg,Pxn,Rock2,Sos1,Tgfb2,Akt3,Mapk3,Flnc
mmu05034	Alcoholism	122	8	16	8	0.716854	0.00441883	0.00442	Npy,Gng12,Gng7,Grin1,Grin2b,Ppp1r1b,Shc3,Hdac11	Raf1,Gm44180,Bdnf,Fosb,Gnai1,Gnb4,Gng4,Hdac5,Kras,Ntrk2,Sos1,Mapk3,Macroh2a1,Hdac7,H2bc4,Hdac9
mmu04012	ErbB signaling pathway	81	5	12	5	0.746015	0.0048667	0.00487	Egfr,Elk1,Pak1,Prkcb,Shc3	Raf1,Abl1,Camk2g,Cdkn1b,Kras,Prkcg,Sos1,Pak2,Akt3,Mapk10,Mapk3,Mapk8
mmu05135	Yersinia infection	113	4	15	4	0.976009	0.00512783	0.00513	Arhgef28,Ptk2b,Vav2,Vav3	Pkn2,Rps6ka3,Rhoa,Fn1,Fos,Itgb1,Nfatc3,Pip5k1a,Pxn,Rock2,Akt3,Mapk10,Mapk3,Mapk8,Arpc2
mmu00561	Glycerolipid metabolism	52	10	2	10	0.00513813	0.850899	0.00514	Dgkg,Aldh7a1,Tkfc,Glyctk,Mgll,Agpat5,Agpat1,Dgke,Aldh9a1,Agpat4	Gk,Dgkd
mmu05132	Salmonella infection	217	13	24	13	0.848645	0.00561513	0.00562	Bcl2,Dctn1,Hsp90aa1,Kif5a,Pak1,S100a10,Skp1,Tubb4a,Wasf3,Rab9b,Pfn4,Exoc7,Actr10	Raf1,Rhoa,Dnm2,Fos,Snx18,Pik3c2g,Cyth3,Ripk2,Rock2,Cyfip1,Tnfrsf1a,Akt3,Mapk10,Mapk3,Mapk8,Podxl,Nckap1,Rala,Txn2,Arhgef26,Arl8b,Flnc,Arpc2,Myl9
mmu05210	Colorectal cancer	83	3	12	3	0.956547	0.00593721	0.00594	Bcl2,Ccnd1,Egfr	Raf1,Rhoa,Axin1,Fos,Kras,Sos1,Tgfb2,Akt3,Mapk10,Mapk3,Mapk8,Rala
mmu04670	Leukocyte transendothelial migration	83	8	12	8	0.294002	0.00593721	0.00594	Cxcr4,Cd99l2,Prkcb,Ptk2b,Cxcl12,Thy1,Vav2,Vav3	Rhoa,Cldn1,Cldn3,Gnai1,Itgb1,Msn,Prkcg,Pxn,Rock2,Vasp,Actn4,Myl9
mmu04724	Glutamatergic synapse	104	15	14	15	0.0117481	0.00593739	0.00594	Grm5,Cacna1a,Cacna1d,Dlg4,Gng12,Gng7,Gria1,Gria4,Grik3,Grin1,Grin2b,Prkcb,Dlgap1,Homer2,Grm4	Grm2,Slc17a6,Gnai1,Gnb4,Gng4,Grik1,Itpr1,Kcnj3,Prkcg,Plcb3,Ppp3r1,Mapk3,Pla2g4e,Slc38a2
mmu04611	Platelet activation	104	3	14	3	0.987815	0.00593739	0.00594	Gp1bb,Stim1,Tln2	Rhoa,F2r,Gnai1,Itgb1,Itpr1,Plcb3,Rock2,Vasp,Gucy1a2,Akt3,Mapk3,Pla2g4e,Gucy1b1,Gucy1a1
mmu04935	Growth hormone synthesis, secretion and action	105	9	14	9	0.403212	0.00646276	0.00646	Cacna1d,Igf1,Igfbp3,Prkcb,Shc3,Sstr3,Mrap2,Map3k1,Irs2	Raf1,Fos,Gnai1,Itpr1,Jak2,Junb,Kras,Prkcg,Plcb3,Sos1,Akt3,Mapk10,Mapk3,Mapk8
mmu04550	Signaling pathways regulating pluripotency of stem cells	116	5	15	5	0.94571	0.00654212	0.00654	Igf1,Il6st,Lhx5,Smad5,Wnt7a	Raf1,Acvr1,Acvr2a,Axin1,Bmi1,Bmpr1b,Fzd1,Fzd7,Jak2,Kras,Otx1,Akt3,Kat6a,Mapk3,Acvr1c
mmu04723	Retrograde endocannabinoid signaling	128	13	16	13	0.173351	0.00703949	0.00704	Grm5,Cacna1a,Cacna1b,Cacna1d,Gabra3,Gng12,Gng7,Gria1,Gria4,Kcnj5,Prkcb,Slc32a1,Mgll	Gabra5,Slc17a6,Gabra4,Gabrb1,Gabrb2,Gabrb3,Gnai1,Gnb4,Gng4,Itpr1,Kcnj3,Prkcg,Plcb3,Mapk10,Mapk3,Mapk8
mmu04727	GABAergic synapse	75	11	11	11	0.0254534	0.00741399	0.00741	Cacna1a,Cacna1b,Cacna1d,Gabra3,Gng12,Gng7,Prkcb,Slc32a1,Gabbr2,Abat,Slc12a5	Gabra5,Gabra4,Gabrb1,Gabrb2,Gabrb3,Gnai1,Gnb4,Gng4,Prkcg,Gabarapl1,Slc38a2
mmu04072	Phospholipase D signaling pathway	129	15	16	15	0.0644153	0.00757799	0.00758	Dnm3,Grm5,Dgkg,Egfr,Kit,Pdgfb,Pdgfra,Ptk2b,Shc3,Grm4,Agpat5,Agpat1,Dgke,Agpat4,Pdgfd	Grm2,Raf1,Rhoa,Dnm2,F2r,Kras,Kitl,Pip5k1a,Plcb3,Cyth3,Sos1,Dgkd,Akt3,Mapk3,Pla2g4e,Rala
mmu04934	Cushing syndrome	131	11	16	11	0.40974	0.00875391	0.00875	Cacna1d,Ccnd1,Ccne2,Cdk6,Cyp11a1,E2f3,Egfr,Fh1,Kcnk3,Wnt7a,Nceh1	Axin1,Camk2g,Cdkn1b,Crhr1,Fzd1,Fzd7,Gnai1,Nr4a1,Itpr1,Kcna4,Kcnk2,Plcb3,Rb1,Sp1,Cacna1i,Mapk3
mmu04380	Osteoclast differentiation	98	2	13	2	0.996136	0.00887124	0.00887	Sirpa,Cyld	Fos,Fosb,Itpr1,Junb,Ppp3r1,Relb,Tec,Tgfb2,Tnfrsf1a,Akt3,Mapk10,Mapk3,Mapk8
mmu04061	Viral protein interaction with cytokine and cytokine receptor	32	7	1	7	0.00893083	0.877571	0.00893	Cxcr4,Ackr3,Il6st,Cx3cl1,Cxcl12,Cxcl14,Il34	Tnfrsf1a
mmu04971	Gastric acid secretion	57	3	9	3	0.817861	0.00921832	0.00922	Chrm3,Prkcb,Atp1a3	Atp1a1,Camk2g,Gnai1,Itpr1,Kcnj2,Kcnk2,Prkcg,Plcb3,Kcnk10
mmu05166	Human T-cell leukemia virus 1 infection	190	14	21	14	0.586594	0.00925302	0.00925	Calr,Ccnd1,Ccne2,E2f3,Egr1,Elk1,H2-DMa,H2-T24,Ranbp1,Ets1,Map3k1,Crtc1,Cdc26,Tln2	Dlg1,Elk4,Fos,Kras,Msx3,Nfatc3,Nrp1,Polb,Ppp3r1,Rb1,Relb,Srf,Tgfb2,Tnfrsf1a,Zfp36,Akt3,Map3k3,Mapk10,Mapk3,Mapk8,Nfatc4
mmu04910	Insulin signaling pathway	121	10	15	10	0.438122	0.00958022	0.00958	Phkb,Ppp1r3e,Prkab2,Elk1,Mknk1,Shc3,Ppp1r3d,Irs2,Ppp1r3c,Exoc7	Trip10,Prkaa2,Raf1,Kras,Pde3b,Ppargc1a,Prkab1,Prkar2b,Ptprf,Sos1,Akt3,Sh2b2,Mapk10,Mapk3,Mapk8
mmu05133	Pertussis	48	0	8	0	1	0.00998793	0.00999	NA	Rhoa,C1qc,Fos,Gnai1,Itgb1,Mapk10,Mapk3,Mapk8
mmu04917	Prolactin signaling pathway	58	3	9	3	0.826946	0.0103148	0.0103	Ccnd1,Galt,Shc3	Raf1,Fos,Jak2,Kras,Sos1,Akt3,Mapk10,Mapk3,Mapk8
mmu04371	Apelin signaling pathway	111	10	14	10	0.3342	0.0104431	0.0104	Prkab2,Slc8a2,Slc8a3,Ccnd1,Egr1,Gng12,Gng7,Jag1,Nos1,Ryr2	Prkaa2,Raf1,Gnai1,Gnb4,Gng4,Hdac5,Itpr1,Kras,Pde3b,Plcb3,Ppargc1a,Prkab1,Akt3,Mapk3
mmu00280	Valine, leucine and isoleucine degradation	49	9	0	9	0.0105247	1	0.0105	Acat2,Aldh7a1,Acat3,Acsf3,Abat,Ivd,Aldh9a1,Pccb,Oxct1	NA
mmu04664	Fc epsilon RI signaling pathway	49	2	8	2	0.895464	0.0112915	0.0113	Vav2,Vav3	Raf1,Kras,Sos1,Akt3,Mapk10,Mapk3,Mapk8,Pla2g4e
mmu05163	Human cytomegalovirus infection	182	15	20	15	0.409219	0.0115859	0.0116	Calr,Ccnd1,Cdk6,Cxcr4,E2f3,Egfr,Elk1,Gng12,Gng7,H2-T24,Pdgfra,Prkcb,Ptk2b,Cx3cl1,Cxcl12	Raf1,Rhoa,Gnai1,Gnb4,Gng4,Itpr1,Kras,Nfatc3,Prkcg,Plcb3,Ppp3r1,Pxn,Rb1,Rock2,Sos1,Sp1,Tnfrsf1a,Akt3,Mapk3,Nfatc4
mmu05100	Bacterial invasion of epithelial cells	70	4	10	4	0.78824	0.0124768	0.0125	Dnm3,Shc3,Septin3,Cltb	Rhoa,Cav1,Cav2,Dnm2,Fn1,Itgb1,Met,Pxn,Arhgef26,Arpc2
mmu04710	Circadian rhythm	32	2	6	2	0.710276	0.0140533	0.0141	Prkab2,Skp1	Prkaa2,Bmal1,Nfil3,Per1,Prkab1,Bhlhe40
mmu04916	Melanogenesis	82	3	11	3	0.953933	0.0142061	0.0142	Kit,Prkcb,Wnt7a	Raf1,Camk2g,Fzd1,Fzd7,Gnai1,Kras,Mc1r,Kitl,Prkcg,Plcb3,Mapk3
mmu04370	VEGF signaling pathway	51	2	8	2	0.907856	0.0142685	0.0143	Kdr,Prkcb	Raf1,Kras,Prkcg,Ppp3r1,Pxn,Akt3,Mapk3,Pla2g4e
mmu04261	Adrenergic signaling in cardiomyocytes	126	17	12	17	0.0144534	0.103493	0.0145	Slc8a2,Slc8a3,Bcl2,Cacna1d,Cacna2d3,Cacng2,Cacng5,Ryr2,Atp1a3,Ppp2r2c,Atp2b3,Atp2b4,Cacng3,Cacng4,Cacna2d2,Cacng7,Cacng8	Atp1a1,Cacna2d1,Cacnb3,Camk2g,Gnai1,Kcnk2,Plcb3,Ppp2cb,Akt3,Mapk3,Tpm4,Ppp2r2a
mmu05170	Human immunodeficiency virus 1 infection	174	11	19	11	0.777885	0.0145113	0.0145	Bcl2,Calr,Cxcr4,Gng12,Gng7,H2-T24,Pak1,Prkcb,Ptk2b,Skp1,Samhd1	Raf1,Ap1g2,Fos,Gnai1,Gnb4,Gng4,Itpr1,Kras,Nfatc3,Prkcg,Ppp3r1,Pxn,Tnfrsf1a,Pak2,Akt3,Mapk10,Mapk3,Mapk8,Nfatc4
mmu05417	Lipid and atherosclerosis	151	5	17	5	0.991297	0.0152206	0.0152	Bcl2,Hsp90aa1,Sod2,Vav2,Vav3	Rhoa,Camk2g,Fos,Itpr1,Jak2,Kras,Nfatc3,Plcb3,Ppp3r1,Rock2,Tnfrsf1a,Vldlr,Akt3,Map3k5,Mapk10,Mapk3,Mapk8
mmu04720	Long-term potentiation	62	5	9	5	0.51213	0.0157	0.0157	Grm5,Gria1,Grin1,Grin2b,Prkcb	Raf1,Rps6ka3,Camk2g,Itpr1,Kras,Prkcg,Plcb3,Ppp3r1,Mapk3
mmu03265	Virion - Lyssavirus	3	2	0	2	0.0164041	1	0.0164	Ncam1,Ngfr	NA
mmu04150	mTOR signaling pathway	142	5	16	5	0.985772	0.018046	0.018	Igf1,Prkcb,Wnt7a,Wdr59,Atp6v1g2	Prkaa2,Raf1,Rps6ka3,Rhoa,Cab39,Fzd1,Fzd7,Kras,Prkcg,Sgk1,Sos1,Tnfrsf1a,Akt3,Mapk3,Nprl2,Clip1
mmu05167	Kaposi sarcoma-associated herpesvirus infection	154	8	17	8	0.906335	0.0181787	0.0182	Ccnd1,Cdk6,E2f3,Gng12,Gng7,H2-T24,Il6st,Pdgfb	Raf1,Fos,Gnb4,Gng4,Itpr1,Jak2,Kras,Nfatc3,Ppp3r1,Rb1,Tnfrsf1a,Zfp36,Akt3,Mapk10,Mapk3,Mapk8,Nfatc4
mmu04668	TNF signaling pathway	85	3	11	3	0.961364	0.0182466	0.0182	Jag1,Cx3cl1,Cyld	Fos,Itch,Junb,Mmp14,Tnfrsf1a,Akt3,Map3k5,Mapk10,Mapk3,Mapk8,Dnm1l
mmu05200	Pathways in cancer	437	32	39	32	0.612321	0.0195119	0.0195	Alk,Bcl2,Runx1t1,Ccnd1,Ccne2,Cdk6,Cxcr4,E2f3,Egfr,Elk1,Fgf18,Fh1,Gli1,Gng12,Gng7,Hsp90aa1,Igf1,Il6st,Itga6,Jag1,Kit,Lamc2,Pdgfb,Pdgfra,Prkcb,Ptch1,Rara,Cxcl12,Skp1,Wnt7a,Rasgrp4,Ets1	Raf1,Egln1,Abl1,Rhoa,Axin1,Camk2g,Cdkn1b,Dapk3,Ednra,F2r,Fn1,Fos,Fzd1,Fzd7,Gnai1,Gnb4,Gng4,Gstt1,Hhip,Itgb1,Jak2,Kras,Lama2,Met,Kitl,Pim2,Prkcg,Plcb3,Rb1,Rock2,Sos1,Sp1,Tgfb2,Akt3,Mapk10,Mapk3,Mapk8,Rala,Stk4
mmu04931	Insulin resistance	97	8	12	8	0.457648	0.0195421	0.0195	Ppp1r3e,Prkab2,Ptpa,Prkcb,Prkcq,Ppp1r3d,Irs2,Ppp1r3c	Prkaa2,Rps6ka3,Gfpt2,Ppargc1a,Prkab1,Ptprf,Mlxip,Tnfrsf1a,Nr1h2,Akt3,Mapk10,Mapk8
mmu00630	Glyoxylate and dicarboxylate metabolism	29	6	0	6	0.0197823	1	0.0198	Acat2,Cat,Acat3,Glyctk,Pccb,Gcsh	NA
mmu04015	Rap1 signaling pathway	181	18	19	18	0.144724	0.0211751	0.0212	Egfr,Fgf18,Grin1,Grin2b,Magi1,Igf1,Kdr,Kit,Ngf,Ngfr,Pdgfb,Pdgfra,Prkcb,Vav2,Pfn4,Vav3,Tln2,Pdgfd	Raf1,Angpt1,Rhoa,Efna2,Enah,F2r,Gnai1,Itgb1,Kras,Met,Kitl,Prkcg,Prkd1,Plcb3,Vasp,Akt3,Mapk3,Rala,Magi3
mmu05152	Tuberculosis	110	4	13	4	0.971664	0.0219036	0.0219	Atp6v0a1,Bcl2,H2-DMa,Rfx5	Raf1,Rhoa,Camk2g,Jak2,Ppp3r1,Ripk2,Tgfb2,Atp6v0a2,Tnfrsf1a,Akt3,Mapk10,Mapk3,Mapk8
mmu04978	Mineral absorption	38	7	2	7	0.0225556	0.70438	0.0226	Slc8a2,Slc8a3,Slc26a6,Atp1a3,Atp2b3,Atp2b4,Trpv6	Atp1a1,Slc40a1
mmu01522	Endocrine resistance	88	7	11	7	0.506239	0.0230838	0.0231	Bcl2,Ccnd1,E2f3,Egfr,Igf1,Jag1,Shc3	Raf1,Cdkn1b,Fos,Kras,Rb1,Sos1,Sp1,Akt3,Mapk10,Mapk3,Mapk8
mmu04933	AGE-RAGE signaling pathway in diabetic complications	89	4	11	4	0.913955	0.024887	0.0249	Bcl2,Ccnd1,Egr1,Prkcb	Cdkn1b,Diaph1,Fn1,Jak2,Kras,Plcb3,Tgfb2,Akt3,Mapk10,Mapk3,Mapk8
mmu05161	Hepatitis B	136	8	15	8	0.819559	0.0256281	0.0256	Bcl2,Ccne2,E2f3,Elk1,Prkcb,Ptk2b,Map3k1,Ywhab	Raf1,Fos,Jak2,Kras,Nfatc3,Pcna,Prkcg,Rb1,Sos1,Tgfb2,Akt3,Mapk10,Mapk3,Mapk8,Nfatc4
mmu04740	Olfactory transduction	31	6	4	6	0.0269615	0.130613	0.027	Slc8a2,Slc8a3,Gnal,Gng7,Pde1a,Pde2a	Camk2g,Rgs2,Slc24a4,Ncald
mmu05211	Renal cell carcinoma	68	4	9	4	0.768894	0.0272825	0.0273	Fh1,Pak1,Pdgfb,Ets1	Raf1,Egln1,Kras,Met,Sos1,Tgfb2,Pak2,Akt3,Mapk3
mmu04970	Salivary secretion	58	9	8	9	0.0297429	0.029185	0.0292	Chrm3,Kcnma1,Nos1,Prkcb,Vamp2,Atp1a3,Atp2b3,Atp2b4,Trpv6	Atp1a1,Itpr1,Prkcg,Plcb3,Slc12a2,Gucy1a2,Gucy1b1,Gucy1a1
mmu04925	Aldosterone synthesis and secretion	80	10	10	10	0.0802551	0.0294651	0.0295	Cacna1d,Cyp11a1,Kcnj5,Kcnk3,Prkcb,Pde2a,Camk1g,Atp1a3,Atp2b3,Atp2b4	Atp1a1,Camk2g,Nr4a1,Itpr1,Nr4a2,Prkcg,Prkd1,Plcb3,Kcnk9,Cacna1i
mmu04960	Aldosterone-regulated sodium reabsorption	28	3	5	3	0.358573	0.0295531	0.0296	Igf1,Prkcb,Atp1a3	Atp1a1,Kras,Prkcg,Sgk1,Mapk3
mmu04662	B cell receptor signaling pathway	59	4	8	4	0.664658	0.0319581	0.032	Cr2,Prkcb,Vav2,Vav3	Raf1,Fos,Kras,Nfatc3,Ppp3r1,Sos1,Akt3,Mapk3
mmu01212	Fatty acid metabolism	59	9	2	9	0.0328229	0.896031	0.0328	Acat2,Scd1,Scd2,Acat3,Acsf3,Mecr,Fads2,Hacd3,Elovl7	Hsd17b4,Elovl5
mmu04742	Taste transduction	41	7	4	7	0.0330256	0.261232	0.033	Cacna1a,Chrm3,Gabra3,Htr3a,Pde1a,Gabbr2,Grm4	Gabra5,Gabra4,Htr1b,Plcb3
mmu05145	Toxoplasmosis	82	4	10	4	0.878471	0.034222	0.0342	Bcl2,H2-DMa,Itga6,Lamc2	Gnai1,Itgb1,Jak2,Lama2,Tgfb2,Tnfrsf1a,Akt3,Mapk10,Mapk3,Mapk8
mmu04920	Adipocytokine signaling pathway	60	4	8	4	0.677657	0.0349058	0.0349	Prkab2,Npy,Prkcq,Irs2	Prkaa2,Jak2,Ppargc1a,Prkab1,Tnfrsf1a,Akt3,Mapk10,Mapk8
mmu05225	Hepatocellular carcinoma	154	9	16	9	0.835625	0.0352957	0.0353	Ccnd1,Cdk6,E2f3,Egfr,Elk1,Prkcb,Shc3,Wnt7a,Smarcd3	Raf1,Axin1,Fzd1,Fzd7,Gstt1,Kras,Met,Prkcg,Rb1,Sos1,Tgfb2,Akt3,Arid1b,Mapk3,Dpf3,Phf10
mmu04914	Progesterone-mediated oocyte maturation	83	3	10	3	0.956547	0.0367908	0.0368	Hsp90aa1,Igf1,Cdc26	Raf1,Rps6ka3,Cdc25a,Gnai1,Kras,Pde3b,Akt3,Mapk10,Mapk3,Mapk8
mmu05223	Non-small cell lung cancer	72	7	9	7	0.304972	0.0377335	0.0377	Alk,Ccnd1,Cdk6,E2f3,Egfr,Kif5a,Prkcb	Raf1,Kras,Met,Prkcg,Rb1,Sos1,Akt3,Mapk3,Stk4
mmu05235	PD-L1 expression and PD-1 checkpoint pathway in cancer	72	4	9	4	0.806269	0.0377335	0.0377	Alk,Egfr,Prkcq,Cd274	Raf1,Fos,Jak2,Kras,Nfatc3,Ppp3r1,Akt3,Map3k3,Mapk3
mmu05214	Glioma	70	10	8	10	0.0378035	0.0746863	0.0378	Ccnd1,Cdk6,E2f3,Egfr,Igf1,Pdgfb,Pdgfra,Prkcb,Shc3,Camk1g	Raf1,Camk2g,Kras,Prkcg,Rb1,Sos1,Akt3,Mapk3
mmu05230	Central carbon metabolism in cancer	61	4	8	4	0.690301	0.0380321	0.038	Egfr,Kit,Ldhb,Pdgfra	Raf1,Kras,Met,Pdha1,Akt3,Mapk3,Idh2,Tigar
mmu04922	Glucagon signaling pathway	84	3	10	3	0.959022	0.0394902	0.0395	Phkb,Prkab2,Ldhb	Prkaa2,Camk2g,Itpr1,Pde3b,Pdha1,Plcb3,Ppargc1a,Ppp3r1,Prkab1,Akt3
mmu04927	Cortisol synthesis and secretion	51	4	7	4	0.548378	0.0409438	0.0409	Cacna1d,Cyp11a1,Kcnk3,Nceh1	Nr4a1,Itpr1,Kcna4,Kcnk2,Plcb3,Sp1,Cacna1i
mmu05017	Spinocerebellar ataxia	133	7	14	7	0.886647	0.0426745	0.0427	Cacna1a,Gria1,Grin1,Grin2b,Prkcb,Psma3,Reln	Dab1,Itpr1,Prkcg,Plcb3,Psma2,Psmc5,Sp1,Trpc3,Vldlr,Akt3,Map3k5,Mapk10,Mapk8,Pum2
mmu05207	Chemical carcinogenesis - receptor activation	147	10	15	10	0.686843	0.0463922	0.0464	Bcl2,Cacna1a,Cacna1b,Cacna1d,Ccnd1,Egfr,Fgf18,Hsp90aa1,Jag1,Prkcb	Raf1,Rps6ka3,Bcl6,Cdc25a,Fos,Gnai1,Gstt1,Jak2,Kpna2,Kras,Prkcg,Rb1,Sos1,Akt3,Mapk3
mmu05220	Chronic myeloid leukemia	75	4	9	4	0.830949	0.047165	0.0472	Ccnd1,Cdk6,E2f3,Shc3	Raf1,Abl1,Cdkn1b,Kras,Rb1,Sos1,Tgfb2,Akt3,Mapk3
mmu05212	Pancreatic cancer	75	4	9	4	0.830949	0.047165	0.0472	Ccnd1,Cdk6,E2f3,Egfr	Raf1,Kras,Rb1,Tgfb2,Akt3,Mapk10,Mapk3,Mapk8,Rala
mmu05218	Melanoma	63	9	6	9	0.0473344	0.208857	0.0473	Ccnd1,Cdk6,E2f3,Egfr,Fgf18,Igf1,Pdgfb,Pdgfra,Pdgfd	Raf1,Kras,Met,Rb1,Akt3,Mapk3
mmu04926	Relaxin signaling pathway	111	5	12	5	0.930896	0.0487331	0.0487	Egfr,Gng12,Gng7,Nos1,Shc3	Raf1,Fos,Gnai1,Gnb4,Gng4,Kras,Plcb3,Sos1,Akt3,Mapk10,Mapk3,Mapk8
mmu04915	Estrogen signaling pathway	99	7	11	7	0.632965	0.0488452	0.0488	Bcl2,Egfr,Hsp90aa1,Kcnj5,Rara,Shc3,Gabbr2	Raf1,Fos,Gnai1,Itpr1,Kcnj3,Kras,Plcb3,Sos1,Sp1,Akt3,Mapk3
mmu04657	IL-17 signaling pathway	53	2	7	2	0.918861	0.0489478	0.0489	Hsp90aa1,Il17ra	Fos,Fosb,Mapk10,Mapk3,Mapk8,Mapk15,Mapk6
mmu00620	Pyruvate metabolism	36	6	1	6	0.0518309	0.905872	0.0518	Acat2,Aldh7a1,Fh1,Ldhb,Acat3,Aldh9a1	Pdha1
mmu04310	Wnt signaling pathway	151	8	15	8	0.894949	0.0562683	0.0563	Ccnd1,Prkcb,Skp1,Tle4,Wnt7a,Apcdd1,Rspo3,Tbl1xr1	Rhoa,Axin1,Camk2g,Fzd1,Fzd7,Nfatc3,Prkcg,Plcb3,Ppp3r1,Rock2,Wif1,Mapk10,Mapk8,Nkd2,Nfatc4
mmu04659	Th17 cell differentiation	66	5	8	5	0.568808	0.0564569	0.0565	H2-DMa,Hsp90aa1,Il6st,Prkcq,Rara	Fos,Il1rap,Jak2,Nfatc3,Ppp3r1,Mapk10,Mapk3,Mapk8
mmu04750	Inflammatory mediator regulation of TRP channels	78	5	9	5	0.715486	0.0580421	0.058	Asic1,Igf1,Ngf,Prkcb,Prkcq	Camk2g,Htr2c,Il1rap,Itpr1,Prkcg,Plcb3,Mapk10,Mapk8,Pla2g4e
mmu04972	Pancreatic secretion	56	8	6	8	0.0595052	0.1426	0.0595	Chrm3,Kcnma1,Prkcb,Ryr2,Atp1a3,Atp2b3,Atp2b4,Rab27b	Rhoa,Atp1a1,Itpr1,Prkcg,Plcb3,Slc12a2
mmu00650	Butanoate metabolism	20	4	0	4	0.0602619	1	0.0603	Acat2,Acat3,Abat,Oxct1	NA
mmu04975	Fat digestion and absorption	20	4	0	4	0.0602619	1	0.0603	Acat2,Got2,Acat3,Agpat1	NA
mmu04148	Efferocytosis	128	8	13	8	0.764957	0.0625518	0.0626	Adgrb1,Calr,Ch25h,Dusp8,Sirpa,Cx3cl1,Megf11,Dusp4	Ano6,Atp8a1,C1qc,Camk2g,Cd24a,Jak2,Nfatc3,Sgk1,Nr1h2,Mapk3,Atp11c,Megf10,Nfatc4
mmu04658	Th1 and Th2 cell differentiation	56	4	7	4	0.623555	0.062699	0.0627	H2-DMa,Jag1,Prkcq,Maml2	Fos,Jak2,Nfatc3,Ppp3r1,Mapk10,Mapk3,Mapk8
mmu03040	Spliceosome	129	7	13	7	0.867559	0.0657262	0.0657	Tra2a,Sf3b3,Hnrnpa1,Srsf2,U2af2,Zmat2,Prpf38b	Dhx15,Prpf8,Tra2b,Snrpc,Snrpb2,Snrpd1,Usp39,Snrpa,Prpf40b,Rbm22,Syf2,Snrpa1,Cdc5l
mmu00900	Terpenoid backbone biosynthesis	21	4	0	4	0.0701454	1	0.0701	Acat2,Mvk,Mvd,Acat3	NA
mmu04940	Type I diabetes mellitus	21	4	0	4	0.0701454	1	0.0701	Cpe,H2-DMa,H2-T24,Ptprn	NA
mmu03083	Polycomb repressive complex	81	4	9	4	0.872479	0.070415	0.0704	Skp1,Sfmbt2,Cbx6,Dcaf7	Bmi1,Ezh2,Rnf2,Yy1,L3mbtl3,Usp7,Kdm2b,Suz12,Phc2
mmu04613	Neutrophil extracellular trap formation	106	3	11	3	0.989246	0.0727771	0.0728	Clcn4,Prkcb,Hdac11	Raf1,Gm44180,Hdac5,Prkcg,Plcb3,Akt3,Mapk3,Macroh2a1,Hdac7,H2bc4,Hdac9
mmu05215	Prostate cancer	89	11	7	11	0.0734209	0.335138	0.0734	Etv5,Bcl2,Ccnd1,Ccne2,E2f3,Egfr,Hsp90aa1,Igf1,Pdgfb,Pdgfra,Pdgfd	Raf1,Cdkn1b,Kras,Rb1,Sos1,Akt3,Mapk3
mmu04350	TGF-beta signaling pathway	94	4	10	4	0.933319	0.0741331	0.0741	Smad5,Skp1,Grem2,Rgma	Acvr1,Acvr2a,Rhoa,Bmpr1b,Ppp2cb,Sin3a,Sp1,Tgfb2,Mapk3,Acvr1c
mmu04060	Cytokine-cytokine receptor interaction	121	14	9	14	0.074588	0.360839	0.0746	Cxcr4,Ackr3,Edar,Gdf11,Il17ra,Il6st,Ngf,Ngfr,Cx3cl1,Cxcl12,Tnfrsf19,Cxcl14,Il34,Tnfrsf21	Bmp3,Acvr1,Acvr2a,Bmpr1b,Il1rap,Tgfb2,Tnfrsf1a,Tnfsf13b,Acvr1c
mmu00562	Inositol phosphate metabolism	70	1	8	1	0.996078	0.0746863	0.0747	Pip4k2b	Pik3c2g,Pip4k2a,Pip5k1a,Plcb3,Mtmr6,Inpp4b,Plch1,Isyna1
mmu04520	Adherens junction	82	2	9	2	0.988232	0.0748771	0.0749	Egfr,Wasf3	Rhoa,Met,Ptprf,Rock2,Arhgap29,Mapk3,Actn4,Rasip1,Myl9
mmu05219	Bladder cancer	36	3	5	3	0.521709	0.0751224	0.0751	Ccnd1,E2f3,Egfr	Raf1,Dapk3,Kras,Rb1,Mapk3
mmu05165	Human papillomavirus infection	291	19	25	19	0.786088	0.0757748	0.0758	Atp6v0a1,Ccnd1,Ccne2,Cdk6,Col6a1,Egfr,Magi1,H2-T24,Itga6,Jag1,Lamc2,Reln,Wnt7a,Ppp2r2c,Maml2,Atp6v1g2,Col6a5,Col6a4,Atp6v0e2	Tubg1,Raf1,Axin1,Cdkn1b,Col2a1,Dlg1,Fn1,Fzd1,Fzd7,Itgb1,Kras,Lama2,Ppp2cb,Itgb4,Pxn,Rb1,Sos1,Atp6v0a2,Tnfrsf1a,Tnr,Akt3,Itga8,Mapk3,Tnn,Ppp2r2a
mmu03260	Virion - Human immunodeficiency virus	1	1	0	1	0.0759208	1	0.0759	Cxcr4	NA
mmu04621	NOD-like receptor signaling pathway	120	6	12	6	0.901	0.078428	0.0784	Bcl2,Hsp90aa1,Ywhae,Trpm2,Nek7,Atg12	Pkn2,Rhoa,Itpr1,Plcb3,Ripk2,Mapk10,Mapk3,Mapk8,Txn2,Gabarapl1,Nampt,Dnm1l
mmu04640	Hematopoietic cell lineage	40	6	3	6	0.0793143	0.470605	0.0793	Cr2,Cd55,Gp1bb,H2-DMa,Itga6,Kit	Cd24a,Kitl,Mme
mmu04911	Insulin secretion	71	9	8	9	0.0877043	0.0797386	0.0797	Adcyap1r1,Cacna1d,Chrm3,Kcnma1,Prkcb,Ryr2,Snap25,Vamp2,Atp1a3	Adcyap1,Atp1a1,Camk2g,Kcnn2,Prkcg,Plcb3,Kcnmb2,Kcnn1
mmu04115	p53 signaling pathway	70	9	1	9	0.0818008	0.989954	0.0818	Adgrb1,Bcl2,Ccnd1,Ccne2,Cdk6,Igf1,Igfbp3,Trp73,Sesn3	Ccng2
mmu01040	Biosynthesis of unsaturated fatty acids	31	5	2	5	0.0819029	0.594023	0.0819	Scd1,Scd2,Fads2,Hacd3,Elovl7	Hsd17b4,Elovl5
mmu04062	Chemokine signaling pathway	134	12	13	12	0.318685	0.0831821	0.0832	Cxcr4,Gng12,Gng7,Pak1,Prkcb,Ptk2b,Cx3cl1,Cxcl12,Shc3,Vav2,Vav3,Cxcl14	Raf1,Rhoa,Gnai1,Gnb4,Gng4,Jak2,Kras,Plcb3,Pxn,Rock2,Sos1,Akt3,Mapk3
mmu04666	Fc gamma R-mediated phagocytosis	84	6	9	6	0.621644	0.0843115	0.0843	Marcks,Pak1,Prkcb,Vav2,Wasf3,Vav3	Raf1,Dnm2,Pip5k1a,Prkcg,Vasp,Akt3,Mapk3,Pla2g4e,Arpc2
mmu04672	Intestinal immune network for IgA production	14	3	1	3	0.0846554	0.600781	0.0847	Cxcr4,H2-DMa,Cxcl12	Tnfsf13b
mmu00380	Tryptophan metabolism	32	5	1	5	0.0913067	0.877571	0.0913	Acat2,Aldh7a1,Cat,Acat3,Aldh9a1	Aadat
mmu00740	Riboflavin metabolism	7	2	0	2	0.093653	1	0.0937	Acp2,Rfk	NA
mmu04514	Cell adhesion molecules	94	11	9	11	0.0992445	0.141537	0.0992	Cdh4,H2-DMa,H2-T24,Itga6,Cd99l2,Ncam1,Nrxn2,Nrxn3,Sdc3,Nrcam,Cd274	Cldn1,Cldn3,Itgb1,Ntng2,Ptprd,Ptprf,Itga8,Slitrk4,Slitrk2
mmu00220	Arginine biosynthesis	15	3	0	3	0.100088	1	0.1	Gpt2,Got2,Nos1	NA
mmu00604	Glycosphingolipid biosynthesis - ganglio series	15	3	1	3	0.100088	0.626138	0.1	St3gal1,St3gal5,St8sia5	Hexa
mmu05203	Viral carcinogenesis	165	10	15	10	0.812692	0.101796	0.102	Ccnd1,Ccne2,Cdk6,H2-T24,Il6st,Ranbp1,Ywhae,Ywhag,Hdac11,Ywhab	Rhoa,Cdkn1b,Dlg1,Hdac5,Kras,Polb,Pxn,Rb1,Srf,Usp7,Mapk3,Hdac7,Actn4,H2bc4,Hdac9
mmu04512	ECM-receptor interaction	75	8	8	8	0.207731	0.101924	0.102	Col6a1,Gp1bb,Itga6,Lamc2,Reln,Sv2a,Col6a5,Col6a4	Col2a1,Fn1,Itgb1,Lama2,Itgb4,Tnr,Itga8,Tnn
mmu05322	Systemic lupus erythematosus	51	2	6	2	0.907856	0.102393	0.102	Grin2b,H2-DMa	Gm44180,C1qc,Snrpd1,Macroh2a1,Actn4,H2bc4
mmu05226	Gastric cancer	127	8	12	8	0.757369	0.108085	0.108	Bcl2,Ccnd1,Ccne2,E2f3,Egfr,Fgf18,Shc3,Wnt7a	Raf1,Axin1,Cdkn1b,Fzd1,Fzd7,Kras,Met,Rb1,Sos1,Tgfb2,Akt3,Mapk3
mmu01200	Carbon metabolism	107	12	2	12	0.111579	0.992735	0.112	Gpt2,Pgd,Acat2,Cat,Eno2,Fh1,Got2,Acat3,Tkfc,Glyctk,Pccb,Gcsh	Pdha1,Idh2
mmu01521	EGFR tyrosine kinase inhibitor resistance	77	9	8	9	0.128239	0.114186	0.114	Bcl2,Egfr,Igf1,Kdr,Pdgfb,Pdgfra,Prkcb,Shc3,Pdgfd	Raf1,Jak2,Kras,Met,Prkcg,Sos1,Akt3,Mapk3
mmu05323	Rheumatoid arthritis	41	5	5	5	0.197466	0.115906	0.116	Atp6v0a1,H2-DMa,Cxcl12,Atp6v1g2,Atp6v0e2	Angpt1,Fos,Tgfb2,Atp6v0a2,Tnfsf13b
mmu00511	Other glycan degradation	16	3	1	3	0.116546	0.649887	0.117	Man2b1,Engase,Hexdc	Hexa
mmu04070	Phosphatidylinositol signaling system	90	4	9	4	0.918189	0.116674	0.117	Pip4k2b,Dgkg,Prkcb,Dgke	Itpr1,Pik3c2g,Pip4k2a,Pip5k1a,Prkcg,Plcb3,Mtmr6,Dgkd,Inpp4b
mmu04217	Necroptosis	103	4	10	4	0.958509	0.117836	0.118	Bcl2,Hsp90aa1,Chmp2b,Cyld	Camk2g,Jak2,Tnfrsf1a,Mapk10,Mapk8,Macroh2a1,Usp21,Pla2g4e,Chmp1b,Dnm1l
mmu00053	Ascorbate and aldarate metabolism	8	2	0	2	0.118774	1	0.119	Aldh7a1,Aldh9a1	NA
mmu05160	Hepatitis C	117	8	11	8	0.672093	0.123312	0.123	Ccnd1,Cdk6,E2f3,Egfr,Ywhae,Ywhag,Ppp2r2c,Ywhab	Raf1,Cldn1,Cldn3,Kras,Ppp2cb,Rb1,Sos1,Tnfrsf1a,Akt3,Mapk3,Ppp2r2a
mmu04923	Regulation of lipolysis in adipocytes	42	4	5	4	0.39658	0.125113	0.125	Npy,Adora1,Mgll,Irs2	Gnai1,Npy1r,Pde3b,Tshr,Akt3
mmu04146	Peroxisome	77	9	4	9	0.128239	0.728419	0.128	Nudt19,Cat,Mvk,Pex19,Sod2,Far2,Pex5l,Pex26,Mpv17l	Crat,Hsd17b4,Idh2,Pex1
mmu04936	Alcoholic liver disease	105	8	10	8	0.548965	0.129157	0.129	Tra2a,Prkab2,Aldh7a1,Ccnd1,Il17ra,Scd1,Scd2,Aldh9a1	Prkaa2,C1qc,Ppargc1a,Prkab1,Tra2b,Tnfrsf1a,Akt3,Map3k5,Mapk10,Mapk8
mmu04137	Mitophagy - animal	67	1	7	1	0.995023	0.131191	0.131	Bcl2l13	Usp15,Kras,Nbr1,Sp1,Mapk10,Mapk8,Gabarapl1
mmu04974	Protein digestion and absorption	67	8	6	8	0.133779	0.250807	0.134	Slc8a2,Slc8a3,Col6a1,Eln,Atp1a3,Col23a1,Col6a5,Col6a4	Atp1a1,Col19a1,Col2a1,Mme,Slc7a8,Slc38a2
mmu00100	Steroid biosynthesis	17	3	0	3	0.13393	1	0.134	Dhcr7,Nsdhl,Dhcr24	NA
mmu05213	Endometrial cancer	56	3	6	3	0.808374	0.1426	0.143	Ccnd1,Egfr,Elk1	Raf1,Axin1,Kras,Sos1,Akt3,Mapk3
mmu05202	Transcriptional misregulation in cancer	134	12	12	12	0.318685	0.143491	0.143	Etv5,Runx1t1,Hmga2,Igf1,Igfbp3,Klf3,Ngfr,Mycn,Etv4,Rara,Ss18,Dusp6	Nsd2,Jmjd1c,Gm44180,Bcl6,Bmi1,Cdkn1b,Elk4,Met,Nr4a3,Prom1,Sin3a,Sp1
mmu05140	Leishmaniasis	44	3	5	3	0.659511	0.144491	0.144	Elk1,H2-DMa,Prkcb	Fos,Itgb1,Jak2,Tgfb2,Mapk3
mmu05310	Asthma	2	1	0	1	0.146083	1	0.146	H2-DMa	NA
mmu04919	Thyroid hormone signaling pathway	111	3	10	3	0.992151	0.166438	0.166	Ccnd1,Prkcb,Atp1a3	Raf1,Atp1a1,Kras,Prkcg,Plcb3,Sin3a,Akt3,Mapk3,Med13,Slco1c1
mmu05031	Amphetamine addiction	60	7	5	7	0.168046	0.332147	0.168	Cacna1d,Gria1,Gria4,Grin1,Grin2b,Prkcb,Ppp1r1b	Camk2g,Fos,Fosb,Prkcg,Ppp3r1
mmu00564	Glycerophospholipid metabolism	82	9	6	9	0.168384	0.420864	0.168	Dgkg,Ache,Gpd1,Pcyt1b,Agpat5,Agpat1,Dgke,Agpat4,Mboat7	Chka,Pld3,Dgkd,Selenoi,Pisd,Pla2g4e
mmu05221	Acute myeloid leukemia	59	5	6	5	0.467713	0.169715	0.17	Runx1t1,Ccnd1,Kit,Rara,Dusp6	Raf1,Kras,Pim2,Sos1,Akt3,Mapk3
mmu03267	Virion - Adenovirus	3	0	1	0	1	0.178553	0.179	NA	Cxadr
mmu04340	Hedgehog signaling pathway	51	6	4	6	0.187933	0.407277	0.188	Bcl2,Ccnd1,Gli1,Ptch1,Spop,Evc2	Boc,Hhip,Cul3,Cdon
mmu05224	Breast cancer	128	10	11	10	0.510341	0.189121	0.189	Ccnd1,Cdk6,E2f3,Egfr,Fgf18,Igf1,Jag1,Kit,Shc3,Wnt7a	Raf1,Axin1,Fos,Fzd1,Fzd7,Kras,Rb1,Sos1,Sp1,Akt3,Mapk3
mmu00250	Alanine, aspartate and glutamate metabolism	30	4	2	4	0.189949	0.575957	0.19	Gpt2,Got2,Rimkla,Abat	Rimklb,Gfpt2
mmu04966	Collecting duct acid secretion	20	3	2	3	0.190622	0.365338	0.191	Atp6v0a1,Atp6v1g2,Atp6v0e2	Slc12a7,Atp6v0a2
mmu04210	Apoptosis	115	3	10	3	0.993913	0.193863	0.194	Bcl2,Hrk,Ngf	Raf1,Fos,Itpr1,Kras,Tnfrsf1a,Akt3,Map3k5,Mapk10,Mapk3,Mapk8
mmu00513	Various types of N-glycan biosynthesis	41	5	2	5	0.197466	0.743442	0.197	Man2a1,Hexdc,Alg2,Mgat4c,Stt3b	Hexa,Man1a
mmu00430	Taurine and hypotaurine metabolism	11	2	0	2	0.201219	1	0.201	Cdo1,Ggt7	NA
mmu04140	Autophagy - animal	158	7	13	7	0.960634	0.20353	0.204	Bcl2,Prkcq,Wdr41,Irs2,Atg12,Stx17,Gorasp1	Prkaa2,Raf1,Dapk3,Itpr1,Kras,Nbr1,Ppp2cb,Akt3,Mapk10,Mapk3,Mapk8,Gabarapl1,Uvrag
mmu04130	SNARE interactions in vesicular transport	31	4	2	4	0.205956	0.594023	0.206	Sec22b,Vamp2,Stx1b,Stx17	Stx4a,Stx11
mmu00400	Phenylalanine, tyrosine and tryptophan biosynthesis	3	1	0	1	0.210922	1	0.211	Got2	NA
mmu04144	Endocytosis	233	19	18	19	0.407195	0.225544	0.226	Dnm3,Ap2a2,Ap2m1,Arf3,Arf5,Cxcr4,Egfr,H2-T24,Kif5a,Pdgfra,Sh3gl2,Agap2,Ap2s1,Iqsec2,Ehd3,Snx2,Chmp2b,Dnajc6,Cltb	Rab31,Wwp1,Rhoa,Cav1,Cav2,Dnm2,Itch,Pdcd6ip,Pip5k1a,Cyth3,Arfgef1,Git1,Tsg101,Psd3,Chmp1b,Arpc2,Rab35,Acap2
mmu03018	RNA degradation	77	8	4	8	0.228349	0.728419	0.228	Skic2,Btg2,Eno2,Pabpc4,Pabpc1l2a,Pabpc1l2b,Parn,Pabpc5	Tent4a,Tob1,Tob2,Cnot8
mmu04650	Natural killer cell mediated cytotoxicity	65	6	6	6	0.371998	0.229525	0.23	Pak1,Prkcb,Ptk2b,Shc3,Vav2,Vav3	Raf1,Kras,Prkcg,Ppp3r1,Sos1,Mapk3
mmu00260	Glycine, serine and threonine metabolism	33	4	0	4	0.239037	1	0.239	Aldh7a1,Glyctk,Gcat,Gcsh	NA
mmu00534	Glycosaminoglycan biosynthesis - heparan sulfate / heparin	23	3	2	3	0.252063	0.43372	0.252	Xylt1,Hs3st3b1,Ndst3	Hs3st1,Hs6st3
mmu00512	Mucin type O-glycan biosynthesis	23	3	2	3	0.252063	0.43372	0.252	Galnt10,St3gal1,Galnt14	Galnt11,B4galt5
mmu00860	Porphyrin metabolism	23	3	0	3	0.252063	1	0.252	Uros,Cox15,Mmab	NA
mmu04612	Antigen processing and presentation	45	5	0	5	0.254187	1	0.254	Calr,H2-DMa,H2-T24,Hsp90aa1,Rfx5	NA
mmu00533	Glycosaminoglycan biosynthesis - keratan sulfate	13	2	0	2	0.259046	1	0.259	St3gal1,Chst1	NA
mmu00340	Histidine metabolism	13	2	0	2	0.259046	1	0.259	Aldh7a1,Aldh9a1	NA
mmu01210	2-Oxocarboxylic acid metabolism	28	2	3	2	0.638506	0.260987	0.261	Gpt2,Got2	Pdha1,Aadat,Idh2
mmu05416	Viral myocarditis	41	4	4	4	0.378928	0.261232	0.261	Ccnd1,Cd55,H2-DMa,H2-T24	Abl1,Cav1,Cxadr,Lama2
mmu05146	Amoebiasis	69	3	6	3	0.903678	0.272611	0.273	Gnal,Lamc2,Prkcb	Fn1,Lama2,Prkcg,Plcb3,Tgfb2,Actn4
mmu04215	Apoptosis - multiple species	29	2	3	2	0.657668	0.278566	0.279	Bcl2,Ngfr	Tnfrsf1a,Mapk10,Mapk8
mmu03082	ATP-dependent chromatin remodeling	98	4	8	4	0.945869	0.282443	0.282	Actr5,Ino80c,Ss18,Smarcd3	Cdk2ap1,Epc1,Yy1,Epc2,Arid1b,Macroh2a1,Dpf3,Phf10
mmu04066	HIF-1 signaling pathway	98	7	8	7	0.622215	0.282443	0.282	Bcl2,Egfr,Eno2,Igf1,Ldhb,Mknk1,Prkcb	Egln1,Angpt1,Camk2g,Cdkn1b,Pdha1,Prkcg,Akt3,Mapk3
mmu03015	mRNA surveillance pathway	94	9	6	9	0.283764	0.554275	0.284	Gspt2,Smg7,Pabpc4,Pabpc1l2a,Ppp2r2c,Srrm1,Pabpc1l2b,Upf3b,Pabpc5	Papola,Ppp2cb,Hbs1l,Ppp2r2a,Pcf11,Cpsf1
mmu00480	Glutathione metabolism	47	5	4	5	0.283918	0.34858	0.284	Ggct,Pgd,Lancl1,Gpx1,Ggt7	Gstt1,Idh2,Txndc12,Oplah
mmu05330	Allograft rejection	14	2	0	2	0.288111	1	0.288	H2-DMa,H2-T24	NA
mmu05332	Graft-versus-host disease	14	2	0	2	0.288111	1	0.288	H2-DMa,H2-T24	NA
mmu00310	Lysine degradation	59	6	5	6	0.289653	0.319401	0.29	Acat2,Aldh7a1,Setd1b,Acat3,Aldh9a1,Setd7	Nsd2,Ezh2,Aadat,Plod3,Prdm16
mmu04918	Thyroid hormone synthesis	57	3	5	3	0.817861	0.294106	0.294	Gpx1,Prkcb,Atp1a3	Atp1a1,Itpr1,Prkcg,Plcb3,Tshr
mmu00410	beta-Alanine metabolism	25	3	1	3	0.294445	0.806094	0.294	Aldh7a1,Abat,Aldh9a1	Smox
mmu05030	Cocaine addiction	44	4	4	4	0.4316	0.304566	0.305	Dlg4,Grin1,Grin2b,Ppp1r1b	Grm2,Bdnf,Fosb,Gnai1
mmu04973	Carbohydrate digestion and absorption	31	3	3	3	0.421816	0.313997	0.314	Cacna1d,Prkcb,Atp1a3	Atp1a1,Plcb3,Akt3
mmu00062	Fatty acid elongation	26	3	1	3	0.315818	0.81842	0.316	Mecr,Hacd3,Elovl7	Elovl5
mmu00563	Glycosylphosphatidylinositol (GPI)-anchor biosynthesis	26	3	1	3	0.315818	0.81842	0.316	Mppe1,Pigl,Pigg	Pgap1
mmu04392	Hippo signaling pathway - multiple species	26	3	1	3	0.315818	0.81842	0.316	Pak1,Wwc1,Rassf4	Sav1
mmu00440	Phosphonate and phosphinate metabolism	6	1	1	1	0.377388	0.325254	0.325	Pcyt1b	Selenoi
mmu04610	Complement and coagulation cascades	38	4	3	4	0.325805	0.436855	0.326	Cr2,Cd55,F8,Masp1	C1qc,F2r,Tfpi
mmu04932	Non-alcoholic fatty liver disease	132	2	10	2	0.999662	0.327843	0.328	Prkab2,Irs2	Prkaa2,Fos,Itch,Prkab1,Mlxip,Tnfrsf1a,Akt3,Map3k5,Mapk10,Mapk8
mmu04218	Cellular senescence	147	8	11	8	0.877987	0.33026	0.33	Cacna1d,Ccnd1,Ccne2,Cdk6,E2f3,H2-T24,Igfbp3,Ets1	Raf1,Cdc25a,Itpr1,Kras,Nfatc3,Ppp3r1,Rb1,Tgfb2,Akt3,Mapk3,Nfatc4
mmu00071	Fatty acid degradation	39	4	0	4	0.343504	1	0.344	Acat2,Aldh7a1,Acat3,Aldh9a1	NA
mmu04930	Type II diabetes mellitus	39	4	3	4	0.343504	0.453839	0.344	Cacna1a,Cacna1b,Cacna1d,Irs2	Mapk10,Mapk3,Mapk8
mmu05320	Autoimmune thyroid disease	16	2	1	2	0.345679	0.649887	0.346	H2-DMa,H2-T24	Tshr
mmu00061	Fatty acid biosynthesis	16	2	0	2	0.345679	1	0.346	Acsf3,Mecr	NA
mmu00330	Arginine and proline metabolism	40	4	3	4	0.361224	0.470605	0.361	Aldh7a1,Got2,Nos1,Aldh9a1	Amd1,Oat,Smox
mmu00514	Other types of O-glycan biosynthesis	40	4	3	4	0.361224	0.470605	0.361	Galnt10,Gxylt2,B3glct,Galnt14	Galnt11,St6gal2,Plod3
mmu04120	Ubiquitin mediated proteolysis	136	4	10	4	0.993637	0.362012	0.362	Ube3b,Skp1,Map3k1,Cdc26	Wwp1,Itch,Pias2,Ube2e3,Ube2a,Uba6,Cul3,Ube2g1,Ubr5,Ercc8
mmu00790	Folate biosynthesis	17	2	0	2	0.373912	1	0.374	Qdpr,Spr	NA
mmu00830	Retinol metabolism	17	2	0	2	0.373912	1	0.374	Dhrs3,Cyp26b1	NA
mmu03250	Viral life cycle - HIV-1	53	5	4	5	0.37588	0.436275	0.376	Cxcr4,Map1a,Furin,Serinc5,Samhd1	Pdcd6ip,Ell2,Tsg101,Aff4
mmu04390	Hippo signaling pathway	138	11	10	11	0.478993	0.379269	0.379	Ccnd1,Dlg4,Wwc1,Trp73,Wnt7a,Ywhae,Ywhag,Ppp2r2c,Amot,Ywhab,Dlg5	Axin1,Bmpr1b,Dlg1,Fzd1,Fzd7,Ppp2cb,Tgfb2,Sav1,Ppp2r2a,Nkd2
mmu00640	Propanoate metabolism	29	3	0	3	0.379829	1	0.38	Ldhb,Abat,Pccb	NA
mmu00565	Ether lipid metabolism	35	0	3	0	1	0.384829	0.385	NA	Pld3,Selenoi,Pla2g4e
mmu04213	Longevity regulating pathway - multiple species	54	5	4	5	0.391332	0.450625	0.391	Prkab2,Cat,Igf1,Sod2,Irs2	Prkaa2,Kras,Prkab1,Akt3
mmu04976	Bile secretion	42	4	2	4	0.39658	0.755444	0.397	Nr1h4,Atp1a3,Abcc4,Nceh1	Atp1a1,Kcnn2
mmu00230	Purine metabolism	110	7	8	7	0.738967	0.398113	0.398	Guk1,Pde1a,Pde2a,Enpp4,Gmpr,Nudt9,Cant1	Gda,Pde3b,Pde7a,Gucy1a2,Pde4d,Papss1,Gucy1b1,Gucy1a1
mmu05208	Chemical carcinogenesis - reactive oxygen species	186	4	13	4	0.999718	0.400481	0.4	Cat,Egfr,Slc26a6,Sod2	Raf1,Abl1,Fos,Gstt1,Kras,Met,Prkd1,Sos1,Akt3,Map3k5,Mapk10,Mapk3,Mapk8
mmu00140	Steroid hormone biosynthesis	18	2	0	2	0.401634	1	0.402	Hsd17b11,Cyp11a1	NA
mmu04064	NF-kappa B signaling pathway	80	7	3	7	0.405921	0.890272	0.406	Bcl2,Edar,Edaradd,Prkcb,Prkcq,Cxcl12,Cyld	Relb,Tnfrsf1a,Tnfsf13b
mmu04620	Toll-like receptor signaling pathway	66	0	5	0	1	0.409057	0.409	NA	Fos,Akt3,Mapk10,Mapk3,Mapk8
mmu05143	African trypanosomiasis	22	1	2	1	0.824199	0.41134	0.411	Prkcb	Prkcg,Plcb3
mmu04141	Protein processing in endoplasmic reticulum	157	10	11	10	0.762224	0.411989	0.412	Ubxn8,Bcl2,Calr,Hsp90aa1,Skp1,Wfs1,Tram1l1,Amfr,Stt3b,Sec24d	Man1a,Ppp1r15a,Sar1a,Sec23a,Map3k5,Mapk10,Mapk8,Mogs,Edem3,Ube2g1,Pdia6
mmu04145	Phagosome	106	9	2	9	0.414277	0.992303	0.414	Atp6v0a1,Calr,H2-DMa,H2-T24,Nos1,Sec22b,Tubb4a,Atp6v1g2,Atp6v0e2	Itgb1,Atp6v0a2
mmu00750	Vitamin B6 metabolism	7	1	0	1	0.424677	1	0.425	Pdxk	NA
mmu00920	Sulfur metabolism	9	1	1	1	0.508762	0.44578	0.446	Bpnt1	Papss1
mmu00520	Amino sugar and nucleotide sugar metabolism	45	4	2	4	0.448909	0.788575	0.449	Cyb5r3,Galt,Cyb5rl,Gmppb	Gfpt2,Hexa
mmu04622	RIG-I-like receptor signaling pathway	45	4	2	4	0.448909	0.788575	0.449	Tkfc,Map3k1,Atg12,Cyld	Mapk10,Mapk8
mmu05222	Small cell lung cancer	85	7	6	7	0.469096	0.455163	0.455	Bcl2,Ccnd1,Ccne2,Cdk6,E2f3,Itga6,Lamc2	Cdkn1b,Fn1,Itgb1,Lama2,Rb1,Akt3
mmu05217	Basal cell carcinoma	55	3	4	3	0.798473	0.464856	0.465	Gli1,Ptch1,Wnt7a	Axin1,Fzd1,Fzd7,Hhip
mmu05150	Staphylococcus aureus infection	21	2	1	2	0.480958	0.747847	0.481	H2-DMa,Masp1	C1qc
mmu05144	Malaria	26	0	2	0	1	0.497942	0.498	NA	Met,Tgfb2
mmu00360	Phenylalanine metabolism	9	1	0	1	0.508762	1	0.509	Got2	NA
mmu00130	Ubiquinone and other terpenoid-quinone biosynthesis	9	1	0	1	0.508762	1	0.509	Coq3	NA
mmu00603	Glycosphingolipid biosynthesis - globo and isoglobo series	11	1	1	1	0.580567	0.513928	0.514	St3gal1	Hexa
mmu04614	Renin-angiotensin system	11	0	1	0	1	0.513928	0.514	NA	Mme
mmu03060	Protein export	27	0	2	0	1	0.518293	0.518	NA	Srp68,Spcs3
mmu00270	Cysteine and methionine metabolism	43	3	3	3	0.643971	0.519414	0.519	Cdo1,Got2,Ldhb	Amd1,Ahcyl1,Enoph1
mmu03050	Proteasome	43	1	3	1	0.96664	0.519414	0.519	Psma3	Psme4,Psma2,Psmc5
mmu01100	Metabolic pathways	1226	93	54	93	0.520789	0.999078	0.521	Acly,Pip4k2b,Gpt2,Ggct,Dgkg,Pgd,Qdpr,Acat2,Aldh7a1,Acp2,Atp6v0a1,Cat,Cdo1,Cyp11a1,Dhcr7,Eno2,Fh1,Galt,Got2,Lancl1,Gpx1,Guk1,Ldhb,Galnt10,Man2a1,Mvk,Nos1,Nsdhl,Pde1a,Mvd,Rimkla,Dhrs3,Scd1,Scd2,St3gal1,St3gal5,Ggt7,Spr,Pde2a,Setd1b,Pdxk,Uros,Acat3,Enpp4,Mppe1,St8sia5,Tkfc,Nmrk1,Cox15,Coq3,Cyp26b1,Xylt1,Glyctk,Pcyt1b,Hexdc,Bpnt1,Mgll,Fkrp,Acsf3,Abat,Gcat,Mecr,Pigl,Gmppb,Gatc,Pigg,Agpat5,Rfk,Agpat1,D…	Nsd2,Rimklb,Amd1,Chka,Ezh2,Gda,Gfpt2,Gstt1,Gk,Hexa,Hsd17b4,Man1a,Oat,Pde3b,Pde7a,Pdha1,Pik3c2g,Pip4k2a,Pip5k1a,Plcb3,Pld3,Atp6v0a2,Mtmr6,Dgkd,Smox,Ahcyl1,Galnt11,Inpp4b,Gucy1a2,Pde4d,Aadat,Papss1,St6gal2,Pgap1,Plod3,B3galt1,Plch1,Idh2,Selenoi,Tigar,Pisd,Pla2g4e,Ctps,Gucy1b1,B4galt5,Mogs,Nampt,Gucy1a1,Txndc12,Enoph1,Elovl5,Prdm16,Isyna1,Oplah
mmu01240	Biosynthesis of cofactors	116	9	1	9	0.523348	0.999518	0.523	Dhrs3,Spr,Pdxk,Uros,Cox15,Coq3,Gmppb,Rfk,Mmab	Ctps
mmu00010	Glycolysis / Gluconeogenesis	50	4	1	4	0.532425	0.962513	0.532	Aldh7a1,Eno2,Ldhb,Aldh9a1	Pdha1
mmu05171	Coronavirus disease - COVID-19	173	7	11	7	0.980356	0.541996	0.542	Egfr,Il6st,Masp1,Prkcb,Rsl24d1,Rps15a,Rpl15	C1qc,Fos,Nrp1,Prkcg,Tnfrsf1a,Mapk10,Mapk3,Mapk8,Rps26,Rpl35a,Rpl36al
mmu00591	Linoleic acid metabolism	12	0	1	0	1	0.544796	0.545	NA	Pla2g4e
mmu00120	Primary bile acid biosynthesis	12	1	1	1	0.612435	0.544796	0.545	Ch25h	Hsd17b4
mmu04152	AMPK signaling pathway	110	7	7	7	0.738967	0.552685	0.553	Prkab2,Ccnd1,Igf1,Scd1,Scd2,Ppp2r2c,Irs2	Prkaa2,Cab39,Ppargc1a,Ppp2cb,Prkab1,Akt3,Ppp2r2a
mmu00020	Citrate cycle (TCA cycle)	29	2	2	2	0.657668	0.557309	0.557	Acly,Fh1	Pdha1,Idh2
mmu04211	Longevity regulating pathway	79	6	5	6	0.560746	0.568088	0.561	Prkab2,Cat,Igf1,Sod2,Irs2,Sesn3	Prkaa2,Kras,Ppargc1a,Prkab1,Akt3
mmu00510	N-Glycan biosynthesis	52	4	3	4	0.564041	0.649539	0.564	Man2a1,Alg2,Mgat4c,Stt3b	Man1a,St6gal2,Mogs
mmu04962	Vasopressin-regulated water reabsorption	39	3	2	3	0.576912	0.717922	0.577	Dctn1,Arhgdig,Vamp2	Arhgdib,Stx4a
mmu04744	Phototransduction	11	1	0	1	0.580567	1	0.581	Guca1b	NA
mmu05162	Measles	97	6	6	6	0.754961	0.585454	0.585	Bcl2,Ccnd1,Ccne2,Cdk6,Trp73,Rab9b	Cdkn1b,Fos,Msn,Akt3,Mapk10,Mapk8
mmu04979	Cholesterol metabolism	31	2	2	2	0.693537	0.594023	0.594	Nceh1,Osbpl5	Sort1,Vapa
mmu01524	Platinum drug resistance	65	1	4	1	0.994168	0.59795	0.598	Bcl2	Gstt1,Akt3,Map3k5,Mapk3
mmu00592	alpha-Linolenic acid metabolism	14	1	1	1	0.669098	0.600781	0.601	Fads2	Pla2g4e
mmu05164	Influenza A	99	3	6	3	0.983392	0.605603	0.606	Cdk6,H2-DMa,Prkcb	Raf1,Jak2,Kpna2,Tnfrsf1a,Akt3,Mapk3
mmu04136	Autophagy - other	32	1	2	1	0.920302	0.611506	0.612	Atg12	Ppp2cb,Gabarapl1
mmu05016	Huntington disease	263	19	12	19	0.623995	0.912915	0.624	Grm5,Ap2a2,Ap2m1,Cacna1b,Dctn1,Dlg4,Gpx1,Gria1,Gria4,Grin1,Grin2b,Kif5a,Psma3,Polr2a,Sod2,Tubb4a,Ap2s1,Actr10,Cltb	Bdnf,Itpr1,Plcb3,Ppargc1a,Psma2,Psmc5,Sin3a,Sp1,Hip1,Map3k5,Mapk10,Mapk8
mmu00531	Glycosaminoglycan degradation	15	0	1	0	1	0.626138	0.626	NA	Hexa
mmu05216	Thyroid cancer	33	1	2	1	0.926367	0.628409	0.628	Ccnd1	Kras,Mapk3
mmu04977	Vitamin digestion and absorption	13	1	0	1	0.641884	1	0.642	Mmachc	NA
mmu04110	Cell cycle	154	9	9	9	0.835625	0.648937	0.649	Ccnd1,Ccne2,Cdk6,E2f3,Skp1,Ywhae,Ywhag,Ywhab,Cdc26	Abl1,Cdc25a,Cdkn1b,Cdkn1c,Pcna,Ppp2cb,Rb1,Tgfb2,Orc3
mmu00450	Selenocompound metabolism	16	0	1	0	1	0.649887	0.65	NA	Papss1
mmu00030	Pentose phosphate pathway	29	2	0	2	0.657668	1	0.658	Pgd,Glyctk	NA
mmu05415	Diabetic cardiomyopathy	173	3	10	3	0.999873	0.665483	0.665	Ptpa,Prkcb,Ryr2	Camk2g,Gfpt2,Pdha1,Prkcg,Plcb3,Sp1,Tgfb2,Akt3,Mapk10,Mapk8
mmu03013	Nucleocytoplasmic transport	106	4	6	4	0.964721	0.671661	0.672	Rangap1,Srrm1,Nup210,Upf3b	Kpna2,Sumo2,Ahctf1,Ipo7,Nup54,Nup160
mmu04114	Oocyte meiosis	106	7	6	7	0.703107	0.671661	0.672	Ccne2,Igf1,Skp1,Ywhae,Ywhag,Ywhab,Cdc26	Rps6ka3,Camk2g,Itpr1,Ppp2cb,Ppp3r1,Mapk3
mmu00785	Lipoic acid metabolism	17	1	1	1	0.738956	0.672129	0.672	Gcsh	Pdha1
mmu04330	Notch signaling pathway	60	4	2	4	0.677657	0.901329	0.678	Jag1,Ncor2,Tle4,Maml2	Itch,Nrarp
mmu04964	Proximal tubule bicarbonate reclamation	18	1	1	1	0.758798	0.692959	0.693	Atp1a3	Atp1a1
mmu05169	Epstein-Barr virus infection	160	10	9	10	0.782172	0.693176	0.693	Bcl2,Calr,Ccnd1,Ccne2,Cdk6,Cr2,E2f3,H2-DMa,H2-T24,Ncor2	Cdkn1b,Psmc5,Rb1,Relb,Sin3a,Akt3,Usp7,Mapk10,Mapk8
mmu00051	Fructose and mannose metabolism	31	2	1	2	0.693537	0.869256	0.694	Tkfc,Gmppb	Tigar
mmu00040	Pentose and glucuronate interconversions	15	1	0	1	0.694245	1	0.694	Cryl1	NA
mmu05012	Parkinson disease	229	6	13	6	0.999673	0.701152	0.701	Gnal,Kif5a,Septin5,Psma3,Snca,Tubb4a	Camk2g,Gnai1,Slc39a7,Itpr1,Psma2,Psmc5,Dusp1,Map3k5,Mapk10,Mapk8,Txn2,Ube2g1,Sncaip
mmu05134	Legionellosis	38	2	2	2	0.795253	0.70438	0.704	Sec22b,Bcl2l13	Sar1a,Hbs1l
mmu03020	RNA polymerase	32	2	0	2	0.710276	1	0.71	Polr2a,Polr3b	NA
mmu00601	Glycosphingolipid biosynthesis - lacto and neolacto series	19	0	1	0	1	0.712467	0.712	NA	B3galt1
mmu04630	JAK-STAT signaling pathway	95	6	5	6	0.736958	0.728411	0.728	Bcl2,Ccnd1,Egfr,Il6st,Pdgfb,Pdgfra	Raf1,Jak2,Pias2,Sos1,Akt3
mmu00350	Tyrosine metabolism	17	1	0	1	0.738956	1	0.739	Got2	NA
mmu03460	Fanconi anemia pathway	50	3	1	3	0.742392	0.962513	0.742	Eme2,Ercc4,Rmi1	Wdr48
mmu05321	Inflammatory bowel disease	21	1	1	1	0.809733	0.747847	0.748	H2-DMa	Tgfb2
mmu02010	ABC transporters	35	2	1	2	0.755942	0.899477	0.756	Abcc4,Abcb8	Abca5
mmu01250	Biosynthesis of nucleotide sugars	35	2	1	2	0.755942	0.899477	0.756	Galt,Gmppb	Gfpt2
mmu04913	Ovarian steroidogenesis	35	2	1	2	0.755942	0.899477	0.756	Cyp11a1,Igf1	Pla2g4e
mmu05010	Alzheimer disease	326	12	18	12	0.998927	0.763475	0.763	Grm5,Cacna1d,Chrm3,Grin1,Grin2b,Kif5a,Nos1,Psma3,Snca,Tubb4a,Wnt7a,Irs2	Raf1,Axin1,Fzd1,Fzd7,Slc39a7,Itpr1,Kras,Mme,Plcb3,Ppp3r1,Psma2,Psmc5,Tnfrsf1a,Akt3,Map3k5,Mapk10,Mapk3,Mapk8
mmu03430	Mismatch repair	22	0	1	0	1	0.763871	0.764	NA	Pcna
mmu05340	Primary immunodeficiency	19	1	0	1	0.777134	1	0.777	Rfx5	NA
mmu05204	Chemical carcinogenesis - DNA adducts	23	0	1	0	1	0.778878	0.779	NA	Gstt1
mmu05022	Pathways of neurodegeneration - multiple diseases	405	27	22	27	0.788121	0.805637	0.788	Grm5,Bcl2,Cacna1b,Cacna1d,Cat,Chrm3,Dctn1,Dlg4,Gpx1,Gria1,Gria4,Grin1,Grin2b,Kif5a,Nefl,Nefm,Nos1,Prkcb,Septin5,Psma3,Ryr2,Snca,Wdr41,Tubb4a,Wnt7a,Actr10,Chmp2b	Raf1,Axin1,Bdnf,Camk2g,Fzd1,Fzd7,Itpr1,Kras,Prkcg,Plcb3,Ppp3r1,Psma2,Psmc5,Hip1,Tnfrsf1a,Trpc3,Map3k5,Mapk10,Mapk3,Mapk8,Ube2g1,Sncaip
mmu00982	Drug metabolism - cytochrome P450	24	0	1	0	1	0.792932	0.793	NA	Gstt1
mmu00532	Glycosaminoglycan biosynthesis - chondroitin sulfate / dermatan sulfate	20	1	0	1	0.794077	1	0.794	Xylt1	NA
mmu04142	Lysosome	122	7	6	7	0.827868	0.794108	0.794	Acp2,Ap3b2,Ap3d1,Atp6v0a1,Man2b1,Ap3m2,Cltb	Ap1g2,Hexa,Sort1,Atp6v0a2,Dmxl2,Gga2
mmu03320	PPAR signaling pathway	55	3	1	3	0.798473	0.973023	0.798	Scd1,Scd2,Fads2	Gk
mmu03410	Base excision repair	46	1	2	1	0.973696	0.798707	0.799	Pole	Pcna,Polb
mmu00600	Sphingolipid metabolism	47	0	2	0	1	0.808406	0.808	NA	Hexa,B4galt5
mmu01523	Antifolate resistance	21	1	0	1	0.809733	1	0.81	Abcc4	NA
mmu03420	Nucleotide excision repair	57	3	2	3	0.817861	0.884632	0.818	Pole,Polr2a,Ercc4	Pcna,Ercc8
mmu04714	Thermogenesis	200	5	10	5	0.999503	0.823392	0.823	Prkab2,Cox15,Mgll,Smarcd3,Ndufaf6	Prkaa2,Rps6ka3,Kras,Ppargc1a,Prkab1,Sos1,Arid1b,Map3k5,Dpf3,Prdm16
mmu00515	Mannose type O-glycan biosynthesis	22	1	0	1	0.824199	1	0.824	Fkrp	NA
mmu00980	Metabolism of xenobiotics by cytochrome P450	27	0	1	0	1	0.829963	0.83	NA	Gstt1
mmu04623	Cytosolic DNA-sensing pathway	44	2	0	2	0.857404	1	0.857	Samhd1,Polr3b	NA
mmu04814	Motor proteins	153	7	7	7	0.950835	0.860276	0.86	Dctn1,Kif1a,Kif5a,Kif9,Tubb4a,Actr10,Kif26a	Tubg1,Kif21a,Kif26b,Tpm4,Bicdl1,Myh10,Myl9
mmu00052	Galactose metabolism	25	1	0	1	0.861333	1	0.861	Galt	NA
mmu00760	Nicotinate and nicotinamide metabolism	31	1	1	1	0.913739	0.869256	0.869	Nmrk1	Nampt
mmu05014	Amyotrophic lateral sclerosis	315	19	7	19	0.880591	0.999837	0.881	Bcl2,Cat,Dctn1,Gpx1,Gria1,Grin1,Grin2b,Hnrnpa1,Kif5a,Nefl,Nefm,Nos1,Psma3,Wdr41,Tubb4a,Pfn4,Nup210,Actr10,Chmp2b	Ppp3r1,Psma2,Psmc5,Tnfrsf1a,Map3k5,Nup54,Nup160
mmu00590	Arachidonic acid metabolism	33	0	1	0	1	0.885357	0.885	NA	Pla2g4e
mmu01230	Biosynthesis of amino acids	68	3	1	3	0.898246	0.988539	0.898	Gpt2,Eno2,Got2	Idh2
mmu03030	DNA replication	35	1	1	1	0.937147	0.899477	0.899	Pole	Pcna
mmu05020	Prion disease	223	10	10	10	0.977829	0.906737	0.907	Cacna1b,Cacna1d,Egr1,Grin1,Grin2b,Kif5a,Ncam1,Psma3,Ryr2,Tubb4a	C1qc,Cav1,Cav2,Itpr1,Ppp3r1,Psma2,Psmc5,Mapk10,Mapk3,Mapk8
mmu04216	Ferroptosis	37	0	1	0	1	0.91186	0.912	NA	Slc40a1
mmu03022	Basal transcription factors	39	0	1	0	1	0.922718	0.923	NA	Taf5
mmu01232	Nucleotide metabolism	74	3	2	3	0.927097	0.953372	0.927	Guk1,Gmpr,Cant1	Gda,Ctps
mmu00190	Oxidative phosphorylation	110	5	1	5	0.927532	0.999283	0.928	Atp6v0a1,Cox15,Atp6v1g2,Atp6v0e2,Lhpp	Atp6v0a2
mmu00983	Drug metabolism - other enzymes	42	0	1	0	1	0.936553	0.937	NA	Gstt1
mmu03008	Ribosome biogenesis in eukaryotes	74	2	2	2	0.979687	0.953372	0.953	Nol6,Rcl1	Utp18,Nob1
mmu00240	Pyrimidine metabolism	48	1	1	1	0.977551	0.957241	0.957	Cant1	Ctps
mmu00970	Aminoacyl-tRNA biosynthesis	44	1	0	1	0.969181	1	0.969	Gatc	NA
mmu03010	Ribosome	134	3	3	3	0.998228	0.992396	0.992	Rsl24d1,Rps15a,Rpl15	Rps26,Rpl35a,Rpl36al
mmu05168	Herpes simplex virus 1 infection	355	11	5	11	0.999906	0.999999	1	Bcl2,Calr,H2-DMa,H2-T24,Zfp286,Srsf2,Zfp719,Zfp37,Zfp599,Zfp442,Zfp689	Jak2,Tnfrsf1a,Zfp12,Akt3,Zfp946
mmu00232	Caffeine metabolism	1	0	0	0	1	1	1	NA	NA
mmu03264	Virion - Flavivirus	1	0	0	0	1	1	1	NA	NA
mmu00780	Biotin metabolism	3	0	0	0	1	1	1	NA	NA
mmu00290	Valine, leucine and isoleucine biosynthesis	3	0	0	0	1	1	1	NA	NA
mmu00470	D-Amino acid metabolism	4	0	0	0	1	1	1	NA	NA
mmu00524	Neomycin, kanamycin and gentamicin biosynthesis	4	0	0	0	1	1	1	NA	NA
mmu03266	Virion - Herpesvirus	6	0	0	0	1	1	1	NA	NA
mmu04950	Maturity onset diabetes of the young	8	0	0	0	1	1	1	NA	NA
mmu04122	Sulfur relay system	8	0	0	0	1	1	1	NA	NA
mmu00730	Thiamine metabolism	11	0	0	0	1	1	1	NA	NA
mmu00910	Nitrogen metabolism	12	0	0	0	1	1	1	NA	NA
mmu03450	Non-homologous end-joining	12	0	0	0	1	1	1	NA	NA
mmu00770	Pantothenate and CoA biosynthesis	17	0	0	0	1	1	1	NA	NA
mmu00670	One carbon pool by folate	18	0	0	0	1	1	1	NA	NA
mmu00500	Starch and sucrose metabolism	23	0	0	0	1	1	1	NA	NA
mmu03440	Homologous recombination	39	0	0	0	1	1	1	NA	NA

## Sheet: Kat6b++ ALCAR vs  Kat6b++ Veh
	Pathway	N	Up	Down	P.Up	P.Down	UpGenes	DownGenes
mmu04360	Axon guidance	174	9	43	0.995629	4.53525e-08	Camk2g,Cdk5,Cxcr4,Rac3,Pak1,Cxcl12,Sema6a,Pak6,Trpc6	Raf1,Srgap1,Bmpr1b,Bmpr2,Dcc,Efnb2,Enah,Epha4,Epha5,Epha6,Ephb2,Plxnb2,Fyn,Fzd3,Itgb1,Kras,Ntng2,Met,Neo1,Nfatc3,Pak3,Pik3ca,Pik3r1,Prkca,Plxna1,Plxna2,Ppp3ca,Rock1,Rock2,Sema6d,Rasa1,Trpc3,Unc5c,Rnd1,Ssh1,Plxnb1,Ssh2,Pak5,Plxna4,Srgap3,Robo2,Gsk3b,Arhgef12
mmu05020	Prion disease	223	45	21	1.03608e-05	0.717085	Ppif,Slc25a4,Slc25a5,Atp5j,Bax,Cox5a,Cox5b,Cox8a,Atf6b,Egr1,Grin1,Grin2d,Klc2,Ndufa2,Prkaca,Prkcd,Mapk11,Psmb1,Psmb4,Psmb5,Psmd4,Ryr1,Sem1,Cox7a2l,Tubb4a,Uqcrc1,Vdac1,Ndufs8,Atp5g3,Creb3l1,Psma4,Psmb2,Adrm1,Atp5d,Sdhc,Cyc1,Uqcrh,Uqcr11,Sdhd,Uqcrc2,Ndufb10,Ndufa8,Ndufa11,Klc4,Ndufs7	Apaf1,Atf2,Cacna1b,Cacna1c,Cav1,Fyn,Grin2b,Hc,Itpr1,Kif5b,Kif5c,Pik3ca,Pik3r1,Prkacb,Ppp3ca,Psmc5,Ryr3,Lamc1,Mapk8,Gsk3b,Sdha
mmu04520	Adherens junction	82	3	22	0.993502	2.1856e-05	Acp1,Lef1,Rac3	Ctnna1,Ctnnb1,Ctnnd1,Crebbp,Fyn,Igf1r,Insr,Smad4,Met,Afdn,Ptprf,Ptprj,Rock1,Rock2,Sorbs1,Tjp1,Yes1,Map3k7,Ep300,Smurf2,Heg1,Ssx2ip
mmu05016	Huntington disease	263	49	21	3.97425e-05	0.922763	Ppif,Dnah1,Slc25a4,Slc25a5,Ap2a2,Ap2m1,Atp5j,Bax,Cox5a,Cox5b,Cox8a,Dctn1,Dlg4,Gpx1,Grin1,Klc2,Ndufa2,Psmb1,Psmb4,Psmb5,Psmd4,Polr2c,Sem1,Cox7a2l,Stx1a,Tubb4a,Uqcrc1,Vdac1,Ndufs8,Actr1b,Atp5g3,Creb3l1,Psma4,Psmb2,Map3k10,Adrm1,Atp5d,Sdhc,Cyc1,Uqcrh,Uqcr11,Sdhd,Uqcrc2,Ndufb10,Ndufa8,Ndufa11,Cltb,Klc4,Ndufs7	Dnah5,Apaf1,Cacna1b,Rb1cc1,Crebbp,Grin2b,Itpr1,Kcnj10,Kif5b,Kif5c,Psmc5,Sp1,Hip1,Polr2b,Map3k5,Mapk8,Ulk2,Dnah2,Ep300,Sdha,Cltc
mmu03010	Ribosome	134	30	0	4.06664e-05	1	Gm15501,Mrpl10,Mrps6,Rpsa,Rpl10a,Rpl18,Rpl29,Rpl6,Rps14,Rps8,Rsl24d1,Rpl12,Rpl8,Rpl13,Rps3,Rpl7a,Rps11,Mrpl15,Mrpl2,Mrps7,Rpl36,Rplp1,Mrpl12,Rps27,Mrpl4,Mrps16,Rps20,Mrpl18,Mrpl28,Mrpl27	NA
mmu04510	Focal adhesion	181	20	37	0.428732	4.21998e-05	Bcl2,Col6a1,Col6a2,Col9a3,Bcar1,Igf1,Rac3,Pak1,Pdgfa,Pdgfb,Prkcb,Prkcg,Reln,Shc3,Pak6,Vegfa,Vegfb,Ppp1r12c,Pdgfc,Col6a5	Raf1,Xiap,Arhgap5,Ctnnb1,Cav1,Col4a2,Col4a5,Col1a2,Emp1,Fn1,Fyn,Igf1r,Itgav,Itgb1,Lama2,Met,Ppp1r12a,Pak3,Pdgfrb,Pik3ca,Pik3r1,Prkca,Pten,Rock1,Rock2,Sos1,Thbs1,Thbs2,Tnr,Lamc1,Arhgap35,Akt3,Pak5,Mapk8,Itga11,Itgb8,Gsk3b
mmu04260	Cardiac muscle contraction	64	18	4	6.43572e-05	0.910984	Slc8a2,Atp1b2,Atp1b3,Cacna2d3,Cacnb2,Cacng2,Cox5a,Cox5b,Cox8a,Cacng5,Cox7a2l,Uqcrc1,Cacng3,Cyc1,Uqcrh,Uqcr11,Uqcrc2,Cacng7	Cacna1c,Cacna2d1,Cacnb4,Slc8a1
mmu04550	Signaling pathways regulating pluripotency of stem cells	116	8	26	0.927202	0.000118648	Dvl1,Id1,Igf1,Lhx5,Mapk11,Pcgf2,Map2k2,Pcgf6	Raf1,Acvr1b,Acvr2a,Apc,Bmi1,Bmpr1a,Bmpr1b,Bmpr2,Ctnnb1,Smarcad1,Fgfr2,Fzd1,Fzd3,Igf1r,Il6st,Jak2,Kras,Lifr,Smad2,Smad4,Pik3ca,Pik3r1,Akt3,Kat6a,Rif1,Gsk3b
mmu00190	Oxidative phosphorylation	110	25	1	0.00013425	0.999995	Atp6v1h,Atp6v0b,Atp5j,Atp6v1e1,Atp6v0c,Cox5a,Cox5b,Cox8a,Ndufa2,Cox7a2l,Uqcrc1,Ndufs8,Atp5g3,Atp5d,Sdhc,Cyc1,Uqcrh,Uqcr11,Sdhd,Uqcrc2,Ndufb10,Ndufa8,Ndufa11,Ndufs7,Atp6v0e2	Sdha
mmu05205	Proteoglycans in cancer	177	11	35	0.98176	0.000135122	Camk2g,Igf1,Pak1,Prkaca,Prkcb,Prkcg,Mapk11,Vegfa,Ppp1r12c,Map2k2,Rps6kb2	Ank2,Raf1,Ank3,Ctnnb1,Cav1,Cbl,Col1a2,Fn1,Fzd1,Fzd3,Hif1a,Sdc2,Igf1r,Itgav,Itgb1,Itpr1,Kras,Smad2,Met,Msn,Ppp1r12a,Pik3ca,Pik3r1,Prkacb,Prkca,Rock1,Rock2,Sos1,Tgfb2,Thbs1,Akt3,Frs2,Arhgef12,Rps6kb1,Plce1
mmu05012	Parkinson disease	229	42	13	0.000196647	0.996025	Ppif,Slc25a4,Slc25a5,Atp5j,Bax,Calm3,Camk2g,Cox5a,Cox5b,Cox8a,Gnas,Klc2,Ndufa2,Prkaca,Psmb1,Psmb4,Psmb5,Psmd4,Sem1,Cox7a2l,Tubb4a,Uqcrc1,Vdac1,Ndufs8,Atp5g3,Psma4,Psmb2,Adrm1,Htra2,Atp5d,Sdhc,Cyc1,Uqcrh,Uqcr11,Sdhd,Uqcrc2,Trap1,Ndufb10,Ndufa8,Ndufa11,Klc4,Ndufs7	Apaf1,Itpr1,Kif5b,Kif5c,Prkacb,Psmc5,Ryr3,Slc39a10,Map3k5,Mapk8,Sdha,Ube2g1,Sncaip
mmu05206	MicroRNAs in cancer	154	13	31	0.827581	0.000228648	Bcl2,Bcl2l2,Cdc25b,Hdac5,Hmga2,Pdgfa,Pdgfb,Prkcb,Prkcg,Sox4,Vegfa,Spry2,Map2k2	Raf1,Apc,Atm,Bmi1,Bmpr2,Cdc25a,Crebbp,Dnmt1,Ezh2,Fzd3,Hnrnpk,Kras,Met,Mmp16,Notch2,Pdgfrb,Pik3ca,Pik3r1,Prkca,Pten,Dicer1,Rock1,Sos1,Tgfb2,Thbs1,Tnr,Zeb2,Ep300,Kif23,Rps6ka5,Sirt1
mmu04721	Synaptic vesicle cycle	65	17	4	0.00026863	0.916992	Napa,Atp6v1h,Atp6v0b,Ap2a2,Ap2m1,Atp6v1e1,Atp6v0c,Cacna1a,Cplx2,Dnm1,Snap25,Stx1a,Vamp2,Cplx3,Stx1b,Cltb,Atp6v0e2	Cacna1b,Slc1a1,Slc6a11,Cltc
mmu04514	Cell adhesion molecules	94	5	21	0.973613	0.000541897	Cd99l2,Nrxn2,Nlgn2,Cntnap1,Cd99	Cd34,Cdh2,Vcan,Sdc2,Itgav,Itgb1,Ntng2,Neo1,Nrxn1,Nlgn1,Ptprd,Ptprf,Glg1,Vcam1,Slitrk2,Negr1,Itgb8,H2-M10.2,Cadm1,Slitrk5,Slitrk1
mmu04350	TGF-beta signaling pathway	94	6	21	0.936565	0.000541897	Chrd,Id1,Smad7,Skp1,Grem2,Rps6kb2	Acvr1b,Acvr2a,Bmp2,Bmpr1a,Bmpr1b,Bmpr2,Crebbp,Fbn1,Fst,Smad2,Smad4,Neo1,Rock1,Ncor1,Sp1,Tgfb2,Thbs1,Ep300,Lrrc32,Smurf2,Rps6kb1
mmu05022	Pathways of neurodegeneration - multiple diseases	405	63	32	0.000777937	0.964085	Ppif,Dnah1,Slc25a4,Slc25a5,Atp5j,Bax,Bcl2,Calm3,Camk2g,Cdk5,Chrm1,Cox5a,Cox5b,Cox8a,Dctn1,Dlg4,Dvl1,Gpx1,Grin1,Grin2d,Klc2,Ndufa2,Nefm,Prkcb,Prkcg,Mapk11,Psmb1,Psmb4,Psmb5,Psmd4,Ryr1,Sem1,Cox7a2l,Stx1a,Tubb4a,Uqcrc1,Vdac1,Ndufs8,Actr1b,Atp5g3,Map2k2,Psma4,Psmb2,Map3k10,Csnk1e,Tomm40,Adrm1,Htra2,Atp5d,Sdhc,Cyc1,Uqcrh,Uqcr11,Map1lc3a,Sdhd,Uqcrc2,Trap1,Ndufb10,Ndufa8,Ndufa11,Optn,Klc4,Ndufs7	Dnah5,Raf1,Apaf1,Apc,Cacna1b,Cacna1c,Ctnnb1,Rb1cc1,Fzd1,Fzd3,Grin2b,Grm1,Itpr1,Kif5b,Kif5c,Kras,Lrp6,Prkca,Ppp3ca,Psmc5,Ryr3,Atxn1,Hip1,Trpc3,Map3k5,Mapk8,Ulk2,Dnah2,Gsk3b,Sdha,Ube2g1,Sncaip
mmu05014	Amyotrophic lateral sclerosis	315	51	20	0.000973845	0.995649	Dnah1,Atp5j,Bax,Bcl2,Cox5a,Cox5b,Cox8a,Dctn1,Gpx1,Grin1,Grin2d,Hdac6,Hnrnpa1,Klc2,Ndufa2,Nefm,Nup62,Pfn1,Mapk11,Psmb1,Psmb4,Psmb5,Psmd4,Sem1,Cox7a2l,Tubb4a,Uqcrc1,Vdac1,Ndufs8,Actr1b,Atp5g3,Psma4,Psmb2,Tomm40,Adrm1,Nxt1,Atp5d,Sdhc,Cyc1,Uqcrh,Uqcr11,Rae1,Map1lc3a,Sdhd,Uqcrc2,Ndufb10,Ndufa8,Ndufa11,Optn,Klc4,Ndufs7	Tpr,Dnah5,Apaf1,Rb1cc1,Grin2b,Kif5b,Kif5c,Matr3,Ppp3ca,Psmc5,Ranbp2,Nup153,Map3k5,Setx,Ulk2,Dnah2,Nup160,Sdha,Nup205,Ndc1
mmu04961	Endocrine and other factor-regulated calcium reabsorption	43	12	6	0.00112713	0.286484	Slc8a2,Ap2a2,Ap2m1,Atp1b2,Atp1b3,Calb1,Dnm1,Gnas,Prkaca,Prkcb,Prkcg,Cltb	Prkacb,Prkca,Slc8a1,Atp2b4,Cltc,Atp2b1
mmu01232	Nucleotide metabolism	74	17	5	0.00133568	0.895061	Nt5m,Gmpr2,Ak1,Aprt,Entpd6,Guk1,Hprt,Dtymk,Uck1,Impdh1,Nt5c,Gmpr,Ntpcr,Hddc2,Nudt16,Cant1,Nme3	Adss,Ampd3,Rrm1,Tyms,Gmps
mmu04068	FoxO signaling pathway	114	12	23	0.532894	0.00135331	Prkab2,Cdkn2d,Plk3,Igf1,Mapk11,Stk11,Agap2,Map2k2,Homer2,Csnk1e,Atg12,Setd7	Prkaa1,Prkaa2,Raf1,Atm,Crebbp,S1pr1,Grm1,Igf1r,Insr,Kras,Smad4,Pik3ca,Pik3r1,Pten,Sgk1,Sos1,Tgfb2,Akt3,Usp7,Mapk8,Ep300,Stk4,Sirt1
mmu04929	GnRH secretion	56	6	14	0.537054	0.00141325	Hcn2,Hcn3,Kcnj5,Prkcb,Prkcg,Map2k2	Raf1,Cacna1c,Cacna1g,Kcnn2,Kcnn3,Itpr1,Kcnj3,Kcnj6,Kras,Pik3ca,Pik3r1,Prkca,Akt3,Cacna1i
mmu04512	ECM-receptor interaction	75	7	17	0.678683	0.00149469	Col6a1,Col6a2,Col9a3,Cd47,Reln,Sv2a,Col6a5	Col4a2,Col4a5,Col1a2,Dag1,Fn1,Itgav,Itgb1,Lama2,Thbs1,Thbs2,Tnr,Lamc1,Fras1,Frem2,Itga11,Itgb8,Sv2b
mmu01100	Metabolic pathways	1226	159	79	0.00181636	1	Chpf2,Mgat4b,Nt5m,Dgkz,Gmpr2,Atp6v1h,Gpt2,Rdh13,Dgkg,Acat1,Acat2,Dgkq,Acaa1a,Acads,Atp6v0b,Acp1,Ak1,Amy1,Aprt,Arg2,Arsa,Atp5j,Atp6v1e1,Atp6v0c,Bcat1,Entpd6,Ckb,Cox5a,Cox5b,Cox8a,Ddost,Eno2,Eno3,Fh1,Gaa,Gad1,Galk1,Hagh,Got1,Got2,Lancl1,Gpx1,Guk1,Hsd17b8,Hprt,Idh3g,Ldha,Ldhb,Lipg,Idh3b,Inpp5j,Man2a1,Mdh2,Mdh1,Ndufa2,Pafah1b3,Pde1a,Pfkm,Ppox,Abhd16a,Dhrs3,St3gal3,St3gal4,St6galnac4,St3gal5,Cox7a2l,G…	Nsd2,Acadl,Adss,Alox15,Amd1,Ampd3,Cyp27b1,Dnmt1,Ezh2,Fut9,Glul,Hsd17b4,Idh1,Ids,Man1a2,Nsd1,Pafah1b1,Pde3b,Pde7a,Pik3ca,Pikfyve,Pip4k2a,Pld1,Pten,Ash1l,Rrm1,Pde2a,Sptlc2,Alg11,Pank3,Mars2,Kmt2a,Aldh1l2,Tyms,Kmt5b,Gmps,Kmt2c,Ppat,Pla2g4c,Xylt1,Nsd3,Csgalnact1,Inpp4b,Gucy1a2,Setd2,Mtr,Papss1,Pde10a,St6gal2,Pik3c2b,Pgap1,Bpnt2,B3galt1,Plch1,Chsy1,Dgki,Ocrl,Dgkh,Alg10b,Kmt2d,B4galt6,Aldh1a3,Gucy1a1,A…
mmu05200	Pathways in cancer	437	34	65	0.976512	0.00186484	Alk,Bax,Bcl2,Calm3,Camk2g,Cxcr4,Csf2ra,Dapk3,Dvl1,Fh1,Fos,Gnas,Gnb2,Gng3,Gng7,Hsp90ab1,Igf1,Lef1,Rac3,Pdgfa,Pdgfb,Prkaca,Prkcb,Prkcg,Rxrb,Cxcl12,Skp1,Vegfa,Vegfb,Rasgrp4,Zbtb16,Ets1,Map2k2,Rps6kb2	Tpr,Raf1,Egln1,Apaf1,Apc,Xiap,Bmp2,Brca2,Ctnna1,Ctnnb1,Runx1t1,Cbl,Ccna2,Col4a2,Col4a5,Crebbp,Dcc,F2r,Fgfr2,Fn1,Fzd1,Fzd3,Hhip,Hif1a,Igf1r,Il12rb2,Il6st,Itgav,Itgb1,Jak2,Kras,Lama2,Lrp6,Smad2,Smad4,Met,Ncoa1,Notch2,Pdgfrb,Pik3ca,Pik3r1,Prkacb,Prkca,Pld1,Pten,Ptger1,Rb1,Rock1,Rock2,Sos1,Sp1,Tgfb2,Traf3,Lamc1,Akt3,Mapk8,Ep300,Gsk3b,Stk4,Arhgef12,Rps6kb1,Appl1,Rps6ka5,Lpar4,Eml4
mmu04010	MAPK signaling pathway	265	35	43	0.0857817	0.00207262	Cacna1a,Cacna2d3,Cacnb2,Cacng2,Cdc25b,Cacng5,Fos,Igf1,Irak1,Jund,Rac3,Nrtn,Dusp8,Pak1,Pdgfa,Pdgfb,Prkaca,Prkcb,Prkcg,Mapk11,Ptpn5,Vegfa,Vegfb,Rasgrp4,Dusp5,Map2k2,Map3k10,Dusp4,Cacng3,Pdgfc,Mapk8ip2,Dusp10,Dusp6,Dusp3,Cacng7	Raf1,Rps6ka3,Angpt1,Atf2,Cacna1b,Cacna1c,Cacna1e,Cacna1g,Cacna2d1,Cacnb4,Elk4,Fgfr2,Igf1r,Il1rap,Insr,Kras,Mef2c,Met,Nf1,Nfatc3,Ntf3,Ntrk2,Pdgfrb,Prkacb,Prkca,Ppp3ca,Rasgrf2,Sos1,Taok1,Tgfb2,Rasa1,Map4k3,Pla2g4c,Akt3,Cacna1i,Map3k2,Map3k5,Map3k7,Mapk8,Stk4,Tab2,Rps6ka5,Rapgef2
mmu04810	Regulation of actin cytoskeleton	192	16	33	0.861252	0.00258342	Chrm1,Chrm4,Cxcr4,Bcar1,Rac3,Pak1,Pdgfa,Pdgfb,Pfn1,Cxcl12,Pak6,Arhgef4,Ppp1r12c,Map2k2,Pdgfc,Arpc1a	Raf1,Apc,Enah,F2r,Fgfr2,Fn1,Hc,Itgav,Itgb1,Kras,Msn,Ppp1r12a,Pak3,Pdgfrb,Pik3ca,Pik3r1,Pikfyve,Pip4k2a,Rock1,Rock2,Cyfip1,Sos1,Ssh1,Arhgap35,Ssh2,Akt3,Pak5,Itga11,Itgb8,Nckap1,Arhgef12,Myh10,Lpar4
mmu04150	mTOR signaling pathway	142	12	26	0.818954	0.00292331	Atp6v1h,Prr5,Atp6v1e1,Dvl1,Igf1,Prkcb,Prkcg,Stk11,Map2k2,Eif4e2,Rps6kb2,Lamtor1	Prkaa1,Prkaa2,Raf1,Rps6ka3,Fzd1,Fzd3,Grb10,Igf1r,Insr,Kras,Lrp6,Pik3ca,Pik3r1,Prkca,Pten,Sgk1,Sos1,Akt3,Ulk2,Rnf152,Fnip2,Gsk3b,Tsc1,Rps6kb1,Rictor,Deptor
mmu04014	Ras signaling pathway	194	22	33	0.373181	0.00306078	Calm3,Gnb2,Gng3,Gng7,Grin1,Igf1,Rac3,Pak1,Pdgfa,Pdgfb,Prkaca,Prkcb,Prkcg,Rgl2,Shc3,Pak6,Vegfa,Vegfb,Rasgrp4,Ets1,Map2k2,Pdgfc	Raf1,Angpt1,Fgfr2,Grin2b,Igf1r,Insr,Kras,Met,Afdn,Nf1,Ntf3,Ntrk2,Pak3,Pdgfrb,Pik3ca,Pik3r1,Prkacb,Prkca,Pld1,Rasgrf2,Sos1,Rapgef5,Rasa1,Ralgapb,Pla2g4c,Akt3,Pak5,Ralgapa2,Mapk8,Shoc2,Ralgapa1,Stk4,Plce1
mmu01200	Carbon metabolism	107	21	3	0.00319286	0.99931	Gpt2,Acat1,Acat2,Acads,Eno2,Eno3,Fh1,Got1,Got2,Idh3g,Idh3b,Mdh2,Mdh1,Pfkm,Tkfc,Ogdhl,Amt,Sdhc,Pgls,Sdhd,Echs1	Idh1,Sdha,Tktl1
mmu03083	Polycomb repressive complex	81	9	17	0.474155	0.0035598	Epop,Fbrs,Rbbp4,Ring1,Skp1,Phf1,Pcgf2,Cbx6,Pcgf6	Mbd5,Aebp2,Bmi1,Crebbp,Ezh2,Hcfc1,Rnf2,Asxl3,Lcor,Asxl1,L3mbtl3,Phc3,Usp7,Mga,L3mbtl4,Ep300,Suz12
mmu05415	Diabetic cardiomyopathy	173	30	14	0.00365482	0.871836	Ppif,Ptpa,Slc25a4,Slc25a5,Atp5j,Camk2g,Cox5a,Cox5b,Cox8a,Ndufa2,Prkcb,Prkcg,Prkcd,Mapk11,Cox7a2l,Uqcrc1,Vdac1,Ndufs8,Atp5g3,Atp5d,Sdhc,Cyc1,Uqcrh,Uqcr11,Sdhd,Uqcrc2,Ndufb10,Ndufa8,Ndufa11,Ndufs7	Col3a1,Col1a2,Insr,Smad2,Pik3ca,Pik3r1,Prkca,Pten,Sp1,Tgfb2,Akt3,Mapk8,Gsk3b,Sdha
mmu05231	Choline metabolism in cancer	88	14	18	0.0715432	0.00368718	Dgkz,Dgkg,Dgkq,Fos,Rac3,Pdgfa,Pdgfb,Prkcb,Prkcg,Dgkd,Slc44a5,Map2k2,Pdgfc,Rps6kb2	Slc44a1,Raf1,Hif1a,Kras,Pdgfrb,Pik3ca,Pik3r1,Prkca,Pld1,Sos1,Sp1,Pla2g4c,Akt3,Mapk8,Dgki,Dgkh,Tsc1,Rps6kb1
mmu04392	Hippo signaling pathway - multiple species	26	3	8	0.519489	0.00376552	Pak1,Wwc1,Csnk1e	Ajuba,Lats1,Tead1,Yap1,Dchs1,Fat4,Mob1b,Wwtr1
mmu00270	Cysteine and methionine metabolism	43	11	3	0.0037996	0.838629	Bcat1,Got1,Got2,Ldha,Ldhb,Mdh2,Mdh1,Srm,Ahcyl1,Apip,Mri1	Amd1,Dnmt1,Mtr
mmu03050	Proteasome	43	11	2	0.0037996	0.946842	Psmb1,Psmb4,Psmb5,Psmd4,Psme1,Psme2,Sem1,Psma4,Psmb2,Adrm1,Psme2b	Psme4,Psmc5
mmu04727	GABAergic synapse	75	8	16	0.529604	0.00389297	Cacna1a,Gad1,Gnb2,Gng3,Gng7,Prkaca,Prkcb,Prkcg	Gabra5,Cacna1b,Cacna1c,Gabra2,Gabra4,Gabrb1,Gabrb3,Gabrg1,Gabrg3,Glul,Kcnj6,Prkacb,Prkca,Plcl1,Slc6a11,Slc38a2
mmu05225	Hepatocellular carcinoma	154	10	27	0.966486	0.00457938	Bax,Dvl1,Lef1,Prkcb,Prkcg,Shc3,Smarcb1,Map2k2,Dpf1,Rps6kb2	Raf1,Apc,Ctnnb1,Fzd1,Fzd3,Igf1r,Kras,Lrp6,Smad2,Smad4,Met,Pik3ca,Pik3r1,Prkca,Pten,Rb1,Sos1,Tgfb2,Akt3,Arid1b,Gsk3b,Pbrm1,Smarca2,Dpf3,Rps6kb1,Arid2,Arid1a
mmu04919	Thyroid hormone signaling pathway	111	11	21	0.61841	0.00477207	Atp1b2,Atp1b3,Pfkm,Prkaca,Prkcb,Prkcg,Rxrb,Map2k2,Rcan2,Med30,Plcd3	Raf1,Ctnnb1,Crebbp,Hif1a,Itgav,Kras,Ncoa1,Ncoa2,Notch2,Pik3ca,Pik3r1,Prkacb,Prkca,Ncor1,Akt3,Med13,Ep300,Gsk3b,Slco1c1,Plce1,Med13l
mmu01521	EGFR tyrosine kinase inhibitor resistance	77	14	16	0.0270386	0.00510698	Bax,Bcl2,Gas6,Igf1,Pdgfa,Pdgfb,Prkcb,Prkcg,Shc3,Vegfa,Map2k2,Eif4e2,Pdgfc,Rps6kb2	Raf1,Fgfr2,Igf1r,Jak2,Kras,Met,Nf1,Pdgfrb,Pik3ca,Pik3r1,Prkca,Pten,Sos1,Akt3,Gsk3b,Rps6kb1
mmu03082	ATP-dependent chromatin remodeling	98	7	19	0.897448	0.00537423	Brd9,Rbbp4,Smarcb1,Gatad2a,Dpf1,Meaf6,Znhit1	Srcap,Trrap,Mta3,Epc1,Bptf,Baz1b,Ino80d,Epc2,Rsf1,Arid1b,Baz2b,Pbrm1,Smarca2,Dpf3,Phf6,Ep400,Arid2,Arid1a,Smarca1
mmu05143	African trypanosomiasis	22	7	2	0.0055317	0.682682	Hbb-bs,Hbb-bt,Hba-a2,Hba-a1,Il18,Prkcb,Prkcg	Prkca,Vcam1
mmu05208	Chemical carcinogenesis - reactive oxygen species	186	31	16	0.00579208	0.822239	Ppif,Acp1,Slc25a4,Slc25a5,Atp5j,Cox5a,Cox5b,Cox8a,Fos,Ndufa2,Prkcd,Mapk11,Cox7a2l,Uqcrc1,Vdac1,Vegfa,Ndufs8,Atp5g3,Map2k2,Ephx4,Atp5d,Sdhc,Cyc1,Uqcrh,Uqcr11,Sdhd,Uqcrc2,Ndufb10,Ndufa8,Ndufa11,Ndufs7	Raf1,Hif1a,Kras,Met,Pik3ca,Pik3r1,Prkd1,Pld1,Pten,Ptprj,Sos1,Akt3,Map3k5,Mapk8,Sdha,Prkd3
mmu03013	Nucleocytoplasmic transport	106	5	20	0.989177	0.00598003	Nup62,Rangap1,Srrm1,Nxt1,Rae1	Thoc2l,Tpr,Kpnb1,Kpna3,Kpna4,Ranbp2,Nup153,Ipo9,Ahctf1,Ipo7,Tnpo1,Ipo8,Tnpo3,Thoc2,Xpo4,Nup160,Xpo7,Nup205,Ndc1,Ipo11
mmu05410	Hypertrophic cardiomyopathy	72	9	15	0.335937	0.00642129	Prkab2,Slc8a2,Cacna2d3,Cacnb2,Cacng2,Cacng5,Igf1,Cacng3,Cacng7	Prkaa1,Prkaa2,Cacna1c,Cacna2d1,Cacnb4,Dag1,Itgav,Itgb1,Lama2,Slc8a1,Tgfb2,Ttn,Sgcd,Itga11,Itgb8
mmu05033	Nicotine addiction	34	3	9	0.70382	0.00654843	Cacna1a,Grin1,Grin2d	Gabra5,Cacna1b,Gabra2,Gabra4,Gabrb1,Gabrb3,Gabrg1,Gabrg3,Grin2b
mmu00310	Lysine degradation	59	6	13	0.589761	0.00664732	Acat1,Acat2,Kmt5c,Colgalt1,Setd7,Echs1	Nsd2,Ezh2,Nsd1,Ash1l,Kmt2a,Kmt5b,Kmt2c,Nsd3,Setd2,Kmt2d,Kmt2e,Prdm16,Camkmt
mmu04120	Ubiquitin mediated proteolysis	136	6	24	0.996704	0.00666511	Skp1,Ube2e2,Ube2m,Ube2e1,Anapc16,Stub1	Wwp1,Xiap,Birc6,Cbl,Ube4a,Trip12,Herc2,Itch,Anapc1,Pias2,Nedd4,Cblb,Cdc27,Ube2e3,Ube3a,Uba6,Herc1,Cul3,Huwe1,Smurf2,Ube2w,Ube2g1,Ube2q1,Ubr5
mmu04015	Rap1 signaling pathway	181	18	30	0.622501	0.00671441	Rap1gap,Calm3,Bcar1,Gnas,Grin1,Id1,Igf1,Rac3,Pdgfa,Pdgfb,Pfn1,Prkcb,Prkcg,Mapk11,Vegfa,Vegfb,Map2k2,Pdgfc	Raf1,Angpt1,Ctnnb1,Ctnnd1,Cnr1,Enah,F2r,Fgfr2,Grin2b,Igf1r,Insr,Itgb1,Kras,Met,Afdn,Pdgfrb,Pik3ca,Pik3r1,Prkca,Prkd1,Rapgef5,Thbs1,Akt3,Dock4,Magi2,Plce1,Prkd3,Rapgef2,Lpar4,Magi3
mmu04151	PI3K-Akt signaling pathway	284	28	43	0.655102	0.0074427	Bcl2,Chrm1,Col6a1,Col6a2,Col9a3,Atf6b,Gnb2,Gng3,Gng7,Hsp90ab1,Igf1,Nrtn,Pdgfa,Pdgfb,Reln,Stk11,Vegfa,Vegfb,Ppp2r5b,Ywhae,Map2k2,Creb3l1,Eif4e2,Ywhab,Pdgfc,Rps6kb2,Ppp2r3c,Col6a5	Prkaa1,Prkaa2,Pkn2,Raf1,Angpt1,Atf2,Col4a2,Col4a5,Col1a2,F2r,Fgfr2,Fn1,Igf1r,Insr,Itgav,Itgb1,Jak2,Kras,Lama2,Met,Ntf3,Ntrk2,Pdgfrb,Pik3ca,Pik3r1,Prkca,Pten,Sgk1,Sos1,Thbs1,Thbs2,Tnr,Lamc1,Ppp2r3a,Akt3,Itga11,Itgb8,Magi2,Gsk3b,Tsc1,Rps6kb1,Lpar4,Phlpp1
mmu04660	T cell receptor signaling pathway	94	8	18	0.777873	0.00756019	Fos,Nfkbie,Pak1,Mapk11,Pak6,Ppp2r5b,Map2k2,Ppp2r3c	Raf1,Dlg1,Fyn,Kras,Nfatc3,Pak3,Pik3ca,Pik3r1,Ppp3ca,Sos1,Cblb,Tec,Ppp2r3a,Akt3,Pak5,Map3k7,Mapk8,Gsk3b
mmu04742	Taste transduction	41	4	10	0.632249	0.00790124	Cacna1a,Pde1a,Prkaca,P2rx2	Scn2a,Gabra5,Cacna1c,Gabra2,Gabra4,Grm1,Htr1a,Prkacb,Scn3a,Hcn4
mmu00020	Citrate cycle (TCA cycle)	29	8	2	0.00799955	0.819353	Fh1,Idh3g,Idh3b,Mdh2,Mdh1,Ogdhl,Sdhc,Sdhd	Idh1,Sdha
mmu05412	Arrhythmogenic right ventricular cardiomyopathy	67	8	14	0.399996	0.00808378	Slc8a2,Cacna2d3,Cacnb2,Cacng2,Cacng5,Lef1,Cacng3,Cacng7	Cacna1c,Cacna2d1,Cacnb4,Ctnna1,Ctnnb1,Cdh2,Dag1,Itgav,Itgb1,Lama2,Slc8a1,Sgcd,Itga11,Itgb8
mmu05032	Morphine addiction	81	10	16	0.336697	0.00845555	Cacna1a,Gnas,Gnb2,Gng3,Gng7,Kcnj5,Pde1a,Prkaca,Prkcb,Prkcg	Gabra5,Cacna1b,Gabra2,Gabra4,Gabrb1,Gabrb3,Gabrg1,Gabrg3,Kcnj3,Kcnj6,Pde3b,Pde7a,Prkacb,Prkca,Pde2a,Pde10a
mmu05211	Renal cell carcinoma	68	7	14	0.574019	0.00923162	Fh1,Pak1,Pdgfb,Pak6,Vegfa,Ets1,Map2k2	Raf1,Egln1,Crebbp,Hif1a,Kras,Met,Pak3,Pik3ca,Pik3r1,Sos1,Tgfb2,Akt3,Pak5,Ep300
mmu04933	AGE-RAGE signaling pathway in diabetic complications	89	9	17	0.591414	0.00950533	Bax,Bcl2,Egr1,Prkcb,Prkcd,Mapk11,Vegfa,Vegfb,Plcd3	Col3a1,Col4a2,Col4a5,Col1a2,Fn1,Jak2,Kras,Smad2,Smad4,Pik3ca,Pik3r1,Prkca,Tgfb2,Vcam1,Akt3,Mapk8,Plce1
mmu00620	Pyruvate metabolism	36	9	0	0.00998181	1	Acat1,Acat2,Fh1,Hagh,Ldha,Ldhb,Mdh2,Mdh1,Grhpr	NA
mmu04070	Phosphatidylinositol signaling system	90	12	17	0.226569	0.0106165	Dgkz,Dgkg,Dgkq,Calm3,Prkcb,Prkcg,Synj2,Pip4p1,Dgkd,Ip6k1,Plcd3,Ip6k2	Itpr1,Pik3ca,Pik3r1,Pikfyve,Pip4k2a,Prkca,Pten,Ppip5k2,Inpp4b,Pik3c2b,Bpnt2,Dgki,Ocrl,Dgkh,Ipmk,Plce1,Sacm1l
mmu05210	Colorectal cancer	83	7	16	0.776408	0.0106873	Bax,Bcl2,Fos,Lef1,Rac3,Map2k2,Rps6kb2	Raf1,Apc,Ctnnb1,Dcc,Kras,Smad2,Smad4,Pik3ca,Pik3r1,Sos1,Tgfb2,Akt3,Mapk8,Gsk3b,Rps6kb1,Appl1
mmu05165	Human papillomavirus infection	291	22	43	0.962122	0.0112605	Ticam1,Atp6v1h,Atp6v0b,Atp6v1e1,Atp6v0c,Bax,Col6a1,Col6a2,Col9a3,Dvl1,Gnas,Prkaca,Reln,Rfng,Vegfa,Ppp2r5b,Map2k2,Creb3l1,Rps6kb2,Ppp2r3c,Col6a5,Atp6v0e2	Raf1,Apc,Atm,Ctnnb1,Ccna2,Col4a2,Col4a5,Col1a2,Crebbp,Dlg1,Fn1,Fzd1,Fzd3,Itgav,Itgb1,Kras,Lama2,Notch2,Pdgfrb,Pik3ca,Pik3r1,Prkacb,Pten,Rb1,Rbpj,Sos1,Thbs1,Thbs2,Tnr,Traf3,Ube3a,Lamc1,Ppp2r3a,Akt3,Dlg2,Itga11,Itgb8,Ep300,H2-M10.2,Gsk3b,Tsc1,Ubr4,Rps6kb1
mmu04130	SNARE interactions in vesicular transport	31	8	1	0.0121899	0.966839	Sec22b,Stx1a,Vamp2,Vamp4,Bet1l,Stx1b,Use1,Stx17	Gosr1
mmu04668	TNF signaling pathway	85	6	16	0.89036	0.0133598	Atf6b,Fos,Mapk11,Cx3cl1,Creb3l1,Pgam5	Xiap,Atf2,Itch,Mmp14,Pik3ca,Pik3r1,Traf3,Vcam1,Akt3,Map3k5,Map3k7,Mapk8,Tab3,Tab2,Rps6ka5,Dnm1l
mmu04024	cAMP signaling pathway	175	18	28	0.563187	0.0136689	Npy,Atp1b2,Atp1b3,Calm3,Camk2g,Chrm1,Fos,Gnas,Grin1,Grin2d,Hcn2,Rac3,Pak1,Prkaca,Sst,Map2k2,Creb3l1,Gipr	Raf1,Cacna1c,Crebbp,F2r,Grin2b,Hhip,Htr1a,Kcnk2,Afdn,Ppp1r12a,Npy1r,Pde3b,Pik3ca,Pik3r1,Prkacb,Pld1,Rock1,Rock2,Sstr1,Tshr,Akt3,Pde10a,Mapk8,Ep300,Hcn4,Atp2b4,Atp2b1,Plce1
mmu05144	Malaria	26	5	7	0.127951	0.0144343	Hbb-bs,Hbb-bt,Hba-a2,Hba-a1,Il18	Sdc2,Lrp1,Met,Tgfb2,Thbs1,Thbs2,Vcam1
mmu04061	Viral protein interaction with cytokine and cytokine receptor	32	8	1	0.0148032	0.970293	Gm13306,Ccl27b,Cxcr4,Il18,Ccl27a,Cx3cl1,Cxcl12,Il34	Il6st
mmu04211	Longevity regulating pathway	79	9	15	0.443535	0.0150818	Prkab2,Bax,Atf6b,Igf1,Prkaca,Stk11,Creb3l1,Eif4e2,Rps6kb2	Prkaa1,Prkaa2,Atf2,Rb1cc1,Igf1r,Insr,Kras,Pik3ca,Pik3r1,Prkacb,Akt3,Tsc1,Rps6kb1,Appl1,Sirt1
mmu04110	Cell cycle	154	8	25	0.993207	0.016074	Cdc25b,Cdkn2d,Skp1,Ppp2r5b,Ywhae,Pttg1,Anapc16,Ywhab	Pds5b,Atm,Ccna2,Cdc25a,Crebbp,Smc3,Smad2,Smad4,Mcm3,Anapc1,Prkdc,Rb1,Stag1,Stag2,Cdc27,Tgfb2,Wapl,Atrx,Smc1a,Ep300,Orc3,Gsk3b,Nipbl,Pds5a,Knl1
mmu00561	Glycerolipid metabolism	52	11	3	0.0167397	0.917767	Dgkz,Dgkg,Dgkq,Lipg,Abhd16a,Tkfc,Dgkd,Mgll,Agpat1,Agpat4,Plpp5	Lpl,Dgki,Dgkh
mmu04218	Cellular senescence	147	9	24	0.975459	0.0169427	Slc25a4,Slc25a5,Calm3,Mapk11,Rbbp4,Vdac1,Ets1,Map2k2,Lin37	Raf1,Atm,Zfp36l1,Ccna2,Cdc25a,Hipk1,Hipk2,Itpr1,Kras,Smad2,Nfatc3,Pik3ca,Pik3r1,Ppp3ca,Pten,Rad50,Rb1,Tgfb2,Akt3,Nbn,H2-M10.2,Trpm7,Tsc1,Sirt1
mmu04921	Oxytocin signaling pathway	132	20	22	0.0563014	0.0173087	Prkab2,Cacna2d3,Cacnb2,Cacng2,Calm3,Camk2g,Cacng5,Fos,Gnas,Kcnj5,Prkaca,Prkcb,Prkcg,Ryr1,Camk1g,Ppp1r12c,Map2k2,Trpm2,Cacng3,Cacng7	Prkaa1,Prkaa2,Raf1,Cacna1c,Cacna2d1,Cacnb4,Itpr1,Kcnj3,Kcnj6,Kras,Mef2c,Ppp1r12a,Nfatc3,Prkacb,Prkca,Ppp3ca,Rock1,Rock2,Ryr3,Pla2g4c,Gucy1a2,Gucy1a1
mmu04932	Non-alcoholic fatty liver disease	132	22	11	0.0180593	0.82087	Prkab2,Bax,Cox5a,Cox5b,Cox8a,Fos,Ndufa2,Mapk11,Cox7a2l,Mlx,Uqcrc1,Ndufs8,Sdhc,Cyc1,Uqcrh,Uqcr11,Sdhd,Uqcrc2,Ndufb10,Ndufa8,Ndufa11,Ndufs7	Prkaa1,Prkaa2,Insr,Itch,Pik3ca,Pik3r1,Akt3,Map3k5,Mapk8,Gsk3b,Sdha
mmu05017	Spinocerebellar ataxia	133	19	22	0.0977124	0.018771	Ppif,Slc25a4,Slc25a5,Cacna1a,Grin1,Grin2d,Prkcb,Prkcg,Psmb1,Psmb4,Psmb5,Psmd4,Reln,Ryr1,Sem1,Vdac1,Psma4,Psmb2,Adrm1	Rb1cc1,Dab1,Fgf14,Grin2b,Grm1,Itpr1,Pik3ca,Pik3r1,Prkca,Psmc5,Rbpj,Atxn1,Sp1,Trpc3,Vldlr,Akt3,Map3k5,Mapk8,Ulk2,Opa1,Pum1,Pum2
mmu05031	Amphetamine addiction	60	12	7	0.0196365	0.433747	Calm3,Camk2g,Atf6b,Fos,Gnas,Grin1,Grin2d,Prkaca,Prkcb,Prkcg,Stx1a,Creb3l1	Atf2,Cacna1c,Grin2b,Prkacb,Prkca,Ppp3ca,Sirt1
mmu04726	Serotonergic synapse	89	9	16	0.591414	0.0202439	Cacna1a,Gnas,Gnb2,Gng3,Gng7,Kcnj5,Prkaca,Prkcb,Prkcg	Raf1,Alox15,Cacna1b,Cacna1c,Kcnn2,Gabrb1,Gabrb3,Htr1a,Itpr1,Kcnd2,Kcnj3,Kcnj6,Kras,Prkacb,Prkca,Pla2g4c
mmu04261	Adrenergic signaling in cardiomyocytes	126	21	13	0.0205426	0.554752	Slc8a2,Atp1b2,Atp1b3,Bcl2,Cacna2d3,Cacnb2,Cacng2,Calm3,Camk2g,Atf6b,Cacng5,Gnas,Prkaca,Mapk11,Scn1b,Ppp2r5b,Creb3l1,Cacng3,Ppp1r1a,Ppp2r3c,Cacng7	Atf2,Cacna1c,Cacna2d1,Cacnb4,Kcnk2,Prkacb,Prkca,Slc8a1,Ppp2r3a,Akt3,Atp2b4,Atp2b1,Rps6ka5
mmu04611	Platelet activation	104	3	18	0.999125	0.020721	Gnas,Prkaca,Mapk11	Col3a1,Col1a2,F2r,Fyn,Itgb1,Itpr1,Ppp1r12a,Pik3ca,Pik3r1,Prkacb,Rock1,Rock2,Pla2g4c,Arhgap35,Gucy1a2,Akt3,Gucy1a1,Arhgef12
mmu04213	Longevity regulating pathway - multiple species	54	4	11	0.829008	0.0213139	Prkab2,Igf1,Prkaca,Rps6kb2	Prkaa1,Prkaa2,Igf1r,Insr,Kras,Pik3ca,Pik3r1,Prkacb,Akt3,Rps6kb1,Sirt1
mmu05230	Central carbon metabolism in cancer	61	4	12	0.892464	0.0215719	Ldha,Ldhb,Pfkm,Map2k2	Raf1,Fgfr2,Hif1a,Idh1,Kras,Met,Ntrk3,Pdgfrb,Pik3ca,Pik3r1,Pten,Akt3
mmu01210	2-Oxocarboxylic acid metabolism	28	7	1	0.0220815	0.953874	Gpt2,Bcat1,Got1,Got2,Idh3g,Idh3b,Ogdhl	Idh1
mmu04914	Progesterone-mediated oocyte maturation	83	7	15	0.776408	0.0230334	Cdc25b,Cpeb1,Hsp90ab1,Igf1,Prkaca,Mapk11,Anapc16	Raf1,Rps6ka3,Ccna2,Cdc25a,Igf1r,Kras,Anapc1,Pde3b,Pik3ca,Pik3r1,Prkacb,Cdc27,Akt3,Mapk8,Cpeb4
mmu05323	Rheumatoid arthritis	41	9	3	0.0231726	0.813891	Atp6v1h,Atp6v0b,Atp6v1e1,Atp6v0c,Fos,Il18,Cxcl12,Vegfa,Atp6v0e2	Angpt1,Tgfb2,Tnfsf13b
mmu05414	Dilated cardiomyopathy	76	10	14	0.26706	0.0236336	Slc8a2,Cacna2d3,Cacnb2,Cacng2,Cacng5,Gnas,Igf1,Prkaca,Cacng3,Cacng7	Cacna1c,Cacna2d1,Cacnb4,Dag1,Itgav,Itgb1,Lama2,Prkacb,Slc8a1,Tgfb2,Ttn,Sgcd,Itga11,Itgb8
mmu05161	Hepatitis B	136	13	22	0.673126	0.0237412	Ticam1,Bax,Bcl2,Atf6b,Egr2,Fos,Irak1,Prkcb,Prkcg,Mapk11,Map2k2,Creb3l1,Ywhab	Raf1,Apaf1,Atf2,Ccna2,Crebbp,Ddx3x,Jak2,Kras,Smad4,Nfatc3,Pik3ca,Pik3r1,Prkca,Rb1,Sos1,Tgfb2,Traf3,Akt3,Map3k7,Mapk8,Ep300,Tab2
mmu04720	Long-term potentiation	62	9	12	0.194293	0.0243033	Calm3,Camk2g,Grin1,Grin2d,Prkaca,Prkcb,Prkcg,Map2k2,Ppp1r1a	Raf1,Rps6ka3,Cacna1c,Crebbp,Grin2b,Grm1,Itpr1,Kras,Prkacb,Prkca,Ppp3ca,Ep300
mmu05100	Bacterial invasion of epithelial cells	70	6	13	0.752113	0.0268537	Bcar1,Dnm1,Shc3,Arpc1a,Septin6,Cltb	Ctnna1,Ctnnb1,Cav1,Cbl,Cd2ap,Fn1,Itgb1,Met,Pik3ca,Pik3r1,Septin11,Arhgef26,Cltc
mmu04664	Fc epsilon RI signaling pathway	49	3	10	0.898098	0.0271146	Rac3,Mapk11,Map2k2	Raf1,Fyn,Kras,Pik3ca,Pik3r1,Prkca,Sos1,Pla2g4c,Akt3,Mapk8
mmu05213	Endometrial cancer	56	3	11	0.941048	0.027408	Bax,Lef1,Map2k2	Raf1,Apc,Ctnna1,Ctnnb1,Kras,Pik3ca,Pik3r1,Pten,Sos1,Akt3,Gsk3b
mmu04390	Hippo signaling pathway	138	10	22	0.921126	0.0275786	Dlg4,Dvl1,Id1,Lef1,Smad7,Wwc1,Trp73,Ywhae,Csnk1e,Ywhab	Apc,Bmp2,Bmpr1a,Bmpr1b,Bmpr2,Ctnna1,Ctnnb1,Dlg1,Fzd1,Fzd3,Ajuba,Lats1,Smad2,Smad4,Trp53bp2,Tead1,Tgfb2,Yap1,Dlg2,Gsk3b,Mob1b,Wwtr1
mmu05222	Small cell lung cancer	85	3	15	0.995027	0.0280281	Bax,Bcl2,Rxrb	Apaf1,Xiap,Col4a2,Col4a5,Fn1,Itgav,Itgb1,Lama2,Pik3ca,Pik3r1,Pten,Rb1,Traf3,Lamc1,Akt3
mmu00400	Phenylalanine, tyrosine and tryptophan biosynthesis	3	2	0	0.0303918	1	Got1,Got2	NA
mmu04911	Insulin secretion	71	13	7	0.030734	0.616474	Atp1b2,Atp1b3,Camk2g,Atf6b,Gnas,Prkaca,Prkcb,Prkcg,Snap25,Stx1a,Vamp2,Creb3l1,Kcnmb2	Atf2,Cacna1c,Kcnn2,Kcnn3,Prkacb,Prkca,Pclo
mmu05010	Alzheimer disease	326	45	33	0.0310148	0.592091	Ppif,Slc25a4,Slc25a5,Apbb1,Atp5j,Calm3,Cdk5,Chrm1,Cox5a,Cox5b,Cox8a,Dvl1,Grin1,Grin2d,Klc2,Ndufa2,Psmb1,Psmb4,Psmb5,Psmd4,Sem1,Cox7a2l,Tubb4a,Uqcrc1,Vdac1,Ndufs8,Atp5g3,Map2k2,Psma4,Psmb2,Csnk1e,Adrm1,Ncstn,Atp5d,Sdhc,Cyc1,Uqcrh,Uqcr11,Sdhd,Uqcrc2,Ndufb10,Ndufa8,Ndufa11,Klc4,Ndufs7	Raf1,Adam10,Apaf1,Apc,Cacna1c,Ctnnb1,Rb1cc1,Fzd1,Fzd3,Grin2b,Ide,Insr,Itpr1,Kif5b,Kif5c,Kras,Lpl,Lrp1,Lrp6,Mme,Pik3ca,Pik3r1,Ppp3ca,Psmc5,Ryr3,Slc39a10,Akt3,Map3k5,Mapk8,Ulk2,Gsk3b,Sdha,Rtn4
mmu04713	Circadian entrainment	86	15	13	0.0317909	0.107146	Calm3,Camk2g,Fos,Gnas,Gnb2,Gng3,Gng7,Grin1,Grin2d,Kcnj5,Per1,Prkaca,Prkcb,Prkcg,Ryr1	Cacna1c,Cacna1g,Grin2b,Itpr1,Kcnj3,Kcnj6,Prkacb,Prkca,Ryr3,Gucy1a2,Cacna1i,Gucy1a1,Rps6ka5
mmu05223	Non-small cell lung cancer	72	6	13	0.775896	0.0330957	Alk,Bax,Prkcb,Prkcg,Rxrb,Map2k2	Raf1,Kif5b,Kif5c,Kras,Met,Pik3ca,Pik3r1,Prkca,Rb1,Sos1,Akt3,Stk4,Eml4
mmu04925	Aldosterone synthesis and secretion	80	14	13	0.0362838	0.0684678	Atp1b2,Atp1b3,Calm3,Camk2g,Atf6b,Gnas,Kcnj5,Kcnk3,Prkaca,Prkcb,Prkcg,Scarb1,Camk1g,Creb3l1	Atf2,Cacna1c,Cacna1g,Itpr1,Nr4a2,Prkacb,Prkca,Prkd1,Pde2a,Cacna1i,Atp2b4,Atp2b1,Prkd3
mmu05226	Gastric cancer	127	8	20	0.96148	0.0385907	Bax,Bcl2,Dvl1,Lef1,Rxrb,Shc3,Map2k2,Rps6kb2	Raf1,Apc,Ctnna1,Ctnnb1,Fgfr2,Fzd1,Fzd3,Kras,Lrp6,Smad2,Smad4,Met,Pik3ca,Pik3r1,Rb1,Sos1,Tgfb2,Akt3,Gsk3b,Rps6kb1
mmu04012	ErbB signaling pathway	81	8	14	0.619537	0.0386685	Camk2g,Pak1,Prkcb,Prkcg,Shc3,Pak6,Map2k2,Rps6kb2	Raf1,Cbl,Kras,Pak3,Pik3ca,Pik3r1,Prkca,Sos1,Cblb,Akt3,Pak5,Mapk8,Gsk3b,Rps6kb1
mmu04724	Glutamatergic synapse	104	14	17	0.193745	0.0394676	Cacna1a,Dlg4,Gnas,Gnb2,Gng3,Gng7,Grik3,Grik5,Grin1,Grin2d,Prkaca,Prkcb,Prkcg,Homer2	Grm3,Cacna1c,Glul,Grik1,Grik2,Grin2b,Grm1,Itpr1,Kcnj3,Prkacb,Prkca,Pld1,Ppp3ca,Slc1a1,Shank2,Pla2g4c,Slc38a2
mmu01212	Fatty acid metabolism	59	11	5	0.0397514	0.747867	Acat1,Acat2,Acaa1a,Acads,Hsd17b8,Mcat,Acsf3,Hsd17b12,Hacd3,Elovl7,Echs1	Acadl,Cpt1a,Hsd17b4,Acadsb,Elovl5
mmu00520	Amino sugar and nucleotide sugar metabolism	45	9	1	0.0403029	0.992898	Cyb5r3,Galk1,Gfus,Fcsk,Amdhd2,Cyb5r4,Gmppb,Cyb5r1,Gale	Fpgt
mmu05215	Prostate cancer	89	10	15	0.452744	0.0403476	Etv5,Bcl2,Hsp90ab1,Igf1,Lef1,Pdgfa,Pdgfb,Map2k2,Creb3l1,Pdgfc	Raf1,Ctnnb1,Crebbp,Fgfr2,Igf1r,Kras,Pdgfrb,Pik3ca,Pik3r1,Pten,Rb1,Sos1,Akt3,Ep300,Gsk3b
mmu05224	Breast cancer	128	8	20	0.963727	0.0414455	Bax,Dvl1,Fos,Igf1,Lef1,Shc3,Map2k2,Rps6kb2	Raf1,Apc,Brca2,Ctnnb1,Fzd1,Fzd3,Igf1r,Kras,Lrp6,Ncoa1,Notch2,Pik3ca,Pik3r1,Pten,Rb1,Sos1,Sp1,Akt3,Gsk3b,Rps6kb1
mmu04148	Efferocytosis	128	15	20	0.35778	0.0414455	Adgrb1,Arg2,Camk2g,Ch25h,Bcar1,Gas6,Cd47,Dusp8,Mapk11,Cx3cl1,Tyro3,Dusp5,Map2k2,Dusp4,Vps16	Ano6,Adam10,Alox15,Atp8a1,Cd24a,Cpt1a,S1pr1,Hif1a,Itgav,Jak2,Lrp1,Nfatc3,Sgk1,Thbs1,Xkr6,Atp11c,Xkr4,Atp8a2,Megf10,Sirt1
mmu04714	Thermogenesis	200	29	19	0.0425055	0.695838	Prkab2,Atp5j,Cox5a,Cox5b,Cox8a,Gnas,Ndufa2,Prkaca,Mapk11,Cox7a2l,Smarcb1,Uqcrc1,Ndufs8,Atp5g3,Mgll,Creb3l1,Dpf1,Rps6kb2,Atp5d,Sdhc,Cyc1,Uqcrh,Uqcr11,Sdhd,Uqcrc2,Ndufb10,Ndufa8,Ndufa11,Ndufs7	Prkaa1,Prkaa2,Rps6ka3,Atf2,Cnr1,Cpt1a,Kras,Prkacb,Sos1,Arid1b,Map3k5,Frs2,Tsc1,Sdha,Smarca2,Dpf3,Prdm16,Rps6kb1,Arid1a
mmu04935	Growth hormone synthesis, secretion and action	105	14	17	0.203558	0.0427142	Atf6b,Bcar1,Fos,Gnas,Igf1,Prkaca,Prkcb,Prkcg,Mapk11,Shc3,Sst,Mrap2,Map2k2,Creb3l1	Raf1,Atf2,Cacna1c,Crebbp,Itpr1,Jak2,Kras,Pik3ca,Pik3r1,Prkacb,Prkca,Sstr1,Sos1,Akt3,Mapk8,Ep300,Gsk3b
mmu04910	Insulin signaling pathway	121	11	19	0.729728	0.044066	Prkab2,Calm3,Flot1,Prkaca,Shc3,Ppp1r3d,Map2k2,Eif4e2,Exoc7,Ppp1r3f,Rps6kb2	Prkaa1,Prkaa2,Raf1,Cbl,Insr,Kras,Pde3b,Pik3ca,Pik3r1,Prkacb,Ptprf,Sorbs1,Sos1,Cblb,Akt3,Mapk8,Gsk3b,Tsc1,Rps6kb1
mmu03250	Viral life cycle - HIV-1	53	4	10	0.817773	0.0441764	Cxcr4,Furin,Smarcb1,Nelfb	Bicd1,Crebbp,Map1b,Ranbp2,Nup153,Tnpo3,Ep300,Cpsf6,Bicd2,Aff4
mmu05212	Pancreatic cancer	75	4	13	0.96075	0.0443181	Bax,Rac3,Vegfa,Rps6kb2	Raf1,Brca2,Kras,Smad2,Smad4,Pik3ca,Pik3r1,Pld1,Rb1,Tgfb2,Akt3,Mapk8,Rps6kb1
mmu04930	Type II diabetes mellitus	39	2	8	0.924965	0.0443397	Cacna1a,Prkcd	Cacna1b,Cacna1c,Cacna1e,Cacna1g,Insr,Pik3ca,Pik3r1,Mapk8
mmu04072	Phospholipase D signaling pathway	129	13	20	0.596185	0.044451	Dgkz,Dgkg,Dgkq,Dnm1,Gnas,Pdgfa,Pdgfb,Shc3,Dgkd,Map2k2,Pdgfc,Agpat1,Agpat4	Grm3,Raf1,F2r,Fyn,Grm1,Insr,Kras,Pdgfrb,Pik3ca,Pik3r1,Prkca,Pld1,Cyth3,Sos1,Pla2g4c,Akt3,Dgki,Dgkh,Tsc1,Lpar4
mmu04962	Vasopressin-regulated water reabsorption	39	8	3	0.0452521	0.786009	Dctn1,Arhgdig,Gnas,Prkaca,Arhgdia,Rab11b,Vamp2,Creb3l1	Dync2h1,Dync1h1,Prkacb
mmu04670	Leukocyte transendothelial migration	83	8	14	0.647396	0.0462655	Cxcr4,Bcar1,Cd99l2,Prkcb,Prkcg,Mapk11,Cxcl12,Cd99	Arhgap5,Ctnna1,Ctnnb1,Ctnnd1,Itgb1,Afdn,Msn,Pik3ca,Pik3r1,Prkca,Rock1,Rock2,Vcam1,Arhgap35
mmu01230	Biosynthesis of amino acids	68	12	4	0.0474238	0.932896	Gpt2,Arg2,Bcat1,Eno2,Eno3,Got1,Got2,Idh3g,Idh3b,Pfkm,Pycr1,Pycr2	Glul,Idh1,Mtr,Tktl1
mmu04142	Lysosome	122	19	11	0.0489534	0.734694	Gga1,Atp6v1h,Atp6v0b,Ap1s1,Ap3s1,Ap3s2,Arsa,Atp6v0c,Ctsb,Gaa,Gm2a,Man2b1,Ctsa,Ncoa7,Ap4b1,Npc2,Fuca1,Cltb,Mcoln1	Manba,Ap1g1,Scarb2,Ids,Igf2r,Npc1,Sort1,Dmxl2,Lamp3,Dmxl1,Cltc
mmu00650	Butanoate metabolism	20	5	0	0.0503886	1	Acat1,Acat2,Acads,Gad1,Echs1	NA
mmu04975	Fat digestion and absorption	20	5	0	0.0503886	1	Acat1,Acat2,Got2,Scarb1,Agpat1	NA
mmu04922	Glucagon signaling pathway	84	11	14	0.258189	0.0504307	Prkab2,Calm3,Camk2g,Gnas,Ldha,Ldhb,Sik1,Pfkm,Prkaca,Creb3l1,Ppp4c	Ppp4r3b,Prkaa1,Prkaa2,Atf2,Cpt1a,Crebbp,Itpr1,Pde3b,Prkacb,Ppp3ca,Akt3,Ep300,Ppp4r3a,Sirt1
mmu05146	Amoebiasis	69	5	12	0.859713	0.0508652	Arg2,Gnas,Prkaca,Prkcb,Prkcg	Col3a1,Col4a2,Col4a5,Col1a2,Fn1,Lama2,Pik3ca,Pik3r1,Prkacb,Prkca,Tgfb2,Lamc1
mmu05418	Fluid shear stress and atherosclerosis	116	9	18	0.866963	0.0540684	Bcl2,Calm3,Fos,Hsp90ab1,Rac3,Pdgfa,Pdgfb,Mapk11,Vegfa	Prkaa1,Prkaa2,Acvr2a,Bmpr1a,Bmpr1b,Bmpr2,Ctnnb1,Cav1,Sdc2,Itgav,Mef2c,Pik3ca,Pik3r1,Vcam1,Akt3,Map3k5,Map3k7,Mapk8
mmu05171	Coronavirus disease - COVID-19	173	25	9	0.0582662	0.995093	Gm15501,Fos,Irak1,Rpsa,Masp1,Prkcb,Prkcg,Mapk11,Rpl10a,Rpl18,Rpl29,Rpl6,Rps14,Rps8,Rsl24d1,Rpl12,Rpl8,Rpl13,Rps3,Rpl7a,Rps11,Rpl36,Rplp1,Rps27,Rps20	Hc,Il6st,Pik3ca,Pik3r1,Prkca,Traf3,Map3k7,Mapk8,Tab2
mmu00220	Arginine biosynthesis	15	4	1	0.0632404	0.807423	Gpt2,Arg2,Got1,Got2	Glul
mmu00604	Glycosphingolipid biosynthesis - ganglio series	15	4	0	0.0632404	1	St6galnac4,St3gal5,St8sia5,St6galnac6	NA
mmu04960	Aldosterone-regulated sodium reabsorption	28	6	6	0.0650996	0.0640589	Atp1b2,Atp1b3,Igf1,Prkcb,Prkcg,Nherf2	Insr,Kras,Pik3ca,Pik3r1,Prkca,Sgk1
mmu04923	Regulation of lipolysis in adipocytes	42	4	8	0.651459	0.0646739	Npy,Gnas,Prkaca,Mgll	Insr,Npy1r,Pde3b,Pik3ca,Pik3r1,Prkacb,Tshr,Akt3
mmu04310	Wnt signaling pathway	151	13	22	0.806428	0.0648173	Camk2g,Dvl1,Lef1,Rac3,Prkaca,Prkcb,Prkcg,Skp1,Tle2,Csnk1e,Prickle3,Rspo3,Vangl2	Apc,Ctnnb1,Crebbp,Fzd1,Fzd3,Lrp6,Smad4,Nfatc3,Prkacb,Prkca,Ppp3ca,Rock2,Frzb,Daam1,Tbl1x,Tle3,Map3k7,Mapk8,Ep300,Gsk3b,Chd8,Sirt1
mmu04722	Neurotrophin signaling pathway	111	16	17	0.114018	0.0662753	Bax,Bcl2,Bex3,Calm3,Camk2g,Arhgdig,Irak1,Matk,Nfkbie,Prkcd,Mapk11,Arhgdia,Shc3,Trp73,Ywhae,Map2k2	Raf1,Rps6ka3,Kras,Ntf3,Ntrk2,Ntrk3,Pik3ca,Pik3r1,Sort1,Sos1,Akt3,Map3k5,Mapk8,Frs2,Gsk3b,Rps6ka5,Kidins220
mmu04728	Dopaminergic synapse	119	18	18	0.0684134	0.0663188	Cacna1a,Calm3,Camk2g,Atf6b,Drd4,Fos,Gnas,Gnb2,Gng3,Gng7,Kcnj5,Prkaca,Prkcb,Prkcg,Mapk11,Ppp2r5b,Creb3l1,Ppp2r3c	Atf2,Cacna1b,Cacna1c,Clock,Grin2b,Itpr1,Kcnj3,Kcnj6,Kif5b,Kif5c,Prkacb,Prkca,Ppp3ca,Scn1a,Ppp2r3a,Akt3,Mapk8,Gsk3b
mmu05235	PD-L1 expression and PD-1 checkpoint pathway in cancer	72	7	12	0.635861	0.0667206	Ticam1,Alk,Fos,Nfkbie,Mapk11,Map2k2,Rps6kb2	Raf1,Hif1a,Jak2,Kras,Nfatc3,Pik3ca,Pik3r1,Ppp3ca,Pten,Akt3,Rps6kb1,Eml4
mmu04918	Thyroid hormone synthesis	57	10	6	0.0688433	0.550819	Slc5a5,Atp1b2,Atp1b3,Atf6b,Gnas,Gpx1,Prkaca,Prkcb,Prkcg,Creb3l1	Atf2,Itpr1,Prkacb,Prkca,Tshr,Duox1
mmu01522	Endocrine resistance	88	10	14	0.438216	0.0696624	Bax,Bcl2,Fos,Gnas,Igf1,Prkaca,Mapk11,Shc3,Map2k2,Rps6kb2	Raf1,Igf1r,Kras,Notch2,Pik3ca,Pik3r1,Prkacb,Rb1,Ncor1,Sos1,Sp1,Akt3,Mapk8,Rps6kb1
mmu01524	Platinum drug resistance	65	2	11	0.993454	0.0704429	Bax,Bcl2	Apaf1,Xiap,Atm,Atp7a,Pik3ca,Pik3r1,Rev3l,Top2a,Top2b,Akt3,Map3k5
mmu04814	Motor proteins	153	8	22	0.992729	0.0726992	Dnah1,Dctn1,Kifc2,Kifc3,Klc2,Tubb4a,Actr1b,Klc4	Dnah5,Dync2h1,Dync1h1,Kif13a,Kif13b,Kif1b,Kif21a,Kif21b,Kif5b,Kif5c,Kifap3,Myo15a,Myo5a,Cenpe,Kif20b,Kif26b,Myo9a,Hook3,Dnah2,Stard9,Kif23,Myh10
mmu04970	Salivary secretion	58	9	10	0.146356	0.0741576	Amy1,Atp1b2,Atp1b3,Calm3,Gnas,Prkaca,Prkcb,Prkcg,Vamp2	Itpr1,Prkacb,Prkca,Ryr3,Slc12a2,Gucy1a2,Atp2b4,Gucy1a1,Trpv6,Atp2b1
mmu00630	Glyoxylate and dicarboxylate metabolism	29	6	1	0.0751528	0.958678	Acat1,Acat2,Mdh2,Mdh1,Amt,Grhpr	Glul
mmu04071	Sphingolipid signaling pathway	113	11	17	0.642422	0.075774	Bax,Bcl2,S1pr2,Rac3,Oprd1,Prkcb,Prkcg,Mapk11,Ppp2r5b,Map2k2,Ppp2r3c	Raf1,S1pr1,S1pr3,Fyn,Kras,Pik3ca,Pik3r1,Prkca,Pld1,Pten,Rock1,Rock2,Sptlc2,Ppp2r3a,Akt3,Map3k5,Mapk8
mmu00511	Other glycan degradation	16	4	1	0.0776136	0.827463	Man2b1,Hexdc,Fuca1,Man2c1	Manba
mmu04927	Cortisol synthesis and secretion	51	6	9	0.443618	0.0777403	Atf6b,Gnas,Kcnk3,Prkaca,Scarb1,Creb3l1	Atf2,Cacna1c,Cacna1g,Itpr1,Kcna4,Kcnk2,Prkacb,Sp1,Cacna1i
mmu04725	Cholinergic synapse	98	14	15	0.139909	0.0811782	Ache,Bcl2,Cacna1a,Camk2g,Chrm1,Chrm4,Fos,Gnb2,Gng3,Gng7,Prkaca,Prkcb,Prkcg,Creb3l1	Kcnq3,Cacna1b,Cacna1c,Fyn,Itpr1,Jak2,Kcnj3,Kcnj6,Kras,Pik3ca,Pik3r1,Prkacb,Prkca,Kcnq5,Akt3
mmu00564	Glycerophospholipid metabolism	82	13	6	0.0821767	0.867048	Dgkz,Dgkg,Dgkq,Ache,Gnpat,Dgkd,Agpat1,Tafazzin,Agpat4,Pcyt2,Plpp5,Mboat7,Lpcat4	Gpd2,Pld1,Lpgat1,Pla2g4c,Dgki,Dgkh
mmu05207	Chemical carcinogenesis - receptor activation	147	16	21	0.469006	0.0823983	Bcl2,Cacna1a,Atf6b,Fos,Gnas,Hsp90ab1,Prkaca,Prkcb,Prkcg,Rxrb,Vegfa,Map2k2,Creb3l1,Ephx4,Ptges3,Rps6kb2	Raf1,Rps6ka3,Xiap,Atf2,Cacna1b,Cacna1c,Cdc25a,Kpnb1,Jak2,Kpna3,Kpna4,Kras,Notch2,Pik3ca,Pik3r1,Prkacb,Prkca,Rb1,Sos1,Akt3,Rps6kb1
mmu05030	Cocaine addiction	44	8	4	0.0825007	0.684637	Cdk5,Atf6b,Dlg4,Gnas,Grin1,Grin2d,Prkaca,Creb3l1	Grm3,Atf2,Grin2b,Prkacb
mmu05034	Alcoholism	122	18	8	0.0827763	0.94672	Npy,Calm3,Atf6b,Gnas,Gnb2,Gng3,Gng7,Grin1,Grin2d,Hdac5,Hdac6,Prkaca,Shc3,Hdac11,Creb3l1,Slc29a1,H4c8,Hdac9	Raf1,Gm44180,Atf2,Grin2b,Kras,Ntrk2,Prkacb,Sos1
mmu04974	Protein digestion and absorption	67	8	11	0.399996	0.0838731	Slc8a2,Atp1b2,Atp1b3,Col6a1,Col6a2,Col9a3,Col28a1,Col6a5	Col11a1,Col12a1,Col3a1,Col4a2,Col4a5,Col5a2,Col1a2,Mme,Slc1a1,Slc8a1,Slc38a2
mmu04020	Calcium signaling pathway	197	27	25	0.0853485	0.171141	Ppif,Slc8a2,Slc25a4,Slc25a5,Cacna1a,Calm3,Camk2g,Chrm1,Cxcr4,Gnas,Grin1,Grin2d,Pde1a,Pdgfa,Pdgfb,Prkaca,Prkcb,Prkcg,Ryr1,Camk1g,Vdac1,Vegfa,Vegfb,P2rx2,Pdgfc,Plcd3,Mcoln1	Stim2,Cacna1b,Cacna1c,Cacna1e,Cacna1g,F2r,Fgfr2,Grin2b,Grm1,Itpr1,Met,Nfatc3,Ntrk2,Ntrk3,Pdgfrb,Prkacb,Prkca,Ppp3ca,Ptger1,Ryr3,Slc8a1,Cacna1i,Atp2b4,Atp2b1,Plce1
mmu04915	Estrogen signaling pathway	99	12	15	0.336783	0.0869371	Bcl2,Calm3,Atf6b,Fos,Gnas,Hsp90ab1,Kcnj5,Prkaca,Prkcd,Shc3,Map2k2,Creb3l1	Raf1,Atf2,Grm1,Itpr1,Kcnj3,Kcnj6,Kras,Ncoa1,Ncoa2,Pik3ca,Pik3r1,Prkacb,Sos1,Sp1,Akt3
mmu05166	Human T-cell leukemia virus 1 infection	190	16	26	0.850467	0.0879959	Slc25a4,Slc25a5,Bax,Atf6b,Egr1,Egr2,Fos,Prkaca,Ranbp1,Vdac1,Ets1,Map2k2,Creb3l1,Pttg1,Anapc16,Gps2	Trrap,Xiap,Atf2,Atm,Ccna2,Crebbp,Dlg1,Elk4,Kras,Smad2,Smad4,Anapc1,Msx3,Nfatc3,Pik3ca,Pik3r1,Prkacb,Ppp3ca,Pten,Rb1,Cdc27,Tgfb2,Akt3,Mapk8,Ep300,H2-M10.2
mmu04912	GnRH signaling pathway	76	9	12	0.39727	0.0924165	Calm3,Camk2g,Egr1,Gnas,Prkaca,Prkcb,Prkcd,Mapk11,Map2k2	Raf1,Cacna1c,Itpr1,Kras,Mmp14,Prkacb,Prkca,Pld1,Sos1,Pla2g4c,Map3k2,Mapk8
mmu04022	cGMP-PKG signaling pathway	133	16	19	0.312087	0.0948384	Ppif,Slc8a2,Adra2a,Adra2c,Slc25a4,Slc25a5,Atp1b2,Atp1b3,Calm3,Atf6b,Oprd1,Trpc6,Vdac1,Map2k2,Creb3l1,Kcnmb2	Raf1,Atf2,Cacna1c,Insr,Itpr1,Mef2c,Ppp1r12a,Nfatc3,Pde3b,Ppp3ca,Rock1,Rock2,Slc8a1,Pde2a,Gucy1a2,Akt3,Atp2b4,Gucy1a1,Atp2b1
mmu04740	Olfactory transduction	31	6	4	0.0977336	0.405092	Slc8a2,Calm3,Camk2g,Gng7,Pde1a,Prkaca	Prkacb,Slc8a1,Pde2a,Slc24a4
mmu00730	Thiamine metabolism	11	3	0	0.0990297	1	Acp1,Ak1,Ntpcr	NA
mmu03018	RNA degradation	77	12	10	0.101958	0.276415	Skic2,Eno2,Eno3,Pfkm,Pabpc4,Cnot3,Pabpc1l2a,Lsm2,Lsm7,Pabpc1l2b,Parn,Nudt16	Cnot6,Ddx6,Cnot6l,Cnot1,Xrn1,Xrn2,Cnot4,Dcp2,Dhx36,Mtrex
mmu05417	Lipid and atherosclerosis	151	11	21	0.92653	0.102117	Ticam1,Bax,Bcl2,Calm3,Camk2g,Fos,Hsp90ab1,Il18,Irak1,Mapk11,Rxrb	Apaf1,Itpr1,Jak2,Kras,Nfatc3,Pik3ca,Pik3r1,Prkca,Pou2f1,Ppp3ca,Rock2,Traf3,Vcam1,Vldlr,Mib1,Akt3,Map3k5,Map3k7,Mapk8,Gsk3b,Tab2
mmu03264	Virion - Flavivirus	1	1	0	0.104374	1	Tyro3	NA
mmu03260	Virion - Human immunodeficiency virus	1	1	0	0.104374	1	Cxcr4	NA
mmu05214	Glioma	70	11	11	0.109084	0.106788	Bax,Calm3,Camk2g,Igf1,Pdgfa,Pdgfb,Prkcb,Prkcg,Shc3,Camk1g,Map2k2	Raf1,Igf1r,Kras,Pdgfrb,Pik3ca,Pik3r1,Prkca,Pten,Rb1,Sos1,Akt3
mmu00562	Inositol phosphate metabolism	70	6	11	0.752113	0.106788	Inpp5j,Synj2,Pip5kl1,Plch2,Isyna1,Plcd3	Pik3ca,Pikfyve,Pip4k2a,Pten,Inpp4b,Pik3c2b,Plch1,Ocrl,Ipmk,Plce1,Sacm1l
mmu04928	Parathyroid hormone synthesis, secretion and action	86	12	13	0.182983	0.107146	Bcl2,Atf6b,Egr1,Fos,Gnas,Jund,Mafb,Prkaca,Prkcb,Prkcg,Rxrb,Creb3l1	Raf1,Atf2,Cyp27b1,Itpr1,Lrp6,Mef2c,Mmp14,Mmp16,Nr4a2,Prkacb,Prkca,Pld1,Sp1
mmu00230	Purine metabolism	110	16	12	0.107428	0.475418	Nt5m,Gmpr2,Ak1,Aprt,Entpd6,Guk1,Hprt,Pde1a,Impdh1,Nt5c,Gmpr,Ntpcr,Hddc2,Nudt16,Cant1,Nme3	Adss,Ampd3,Pde3b,Pde7a,Rrm1,Pde2a,Gmps,Ppat,Gucy1a2,Papss1,Pde10a,Gucy1a1
mmu04080	Neuroactive ligand-receptor interaction	203	25	27	0.218176	0.108085	Npy,Adra2a,Adra2c,Chrm1,Chrm4,Cort,Drd4,Galr1,Gpr83,S1pr2,Grik3,Grik5,Grin1,Grin2d,Nmbr,Pnoc,Oprd1,Sst,Mchr1,Tac1,P2rx2,Lynx1,Vgf,Gipr,Lypd6b	Grm3,Gabra5,Cnr1,S1pr1,S1pr3,F2r,Gabra2,Gabra4,Gabrb1,Gabrb3,Gabrg1,Gabrg3,Grik1,Grik2,Grin2b,Nr3c1,Grm1,Hc,Htr1a,Npy1r,Npy2r,Ptger1,Sstr1,Tshr,Rxfp3,Lpar4,Hrh3
mmu04710	Circadian rhythm	32	6	3	0.110229	0.660621	Prkab2,Cry2,Npas2,Per1,Skp1,Csnk1e	Prkaa1,Prkaa2,Clock
mmu04926	Relaxin signaling pathway	111	13	16	0.37371	0.111077	Atf6b,Fos,Gnas,Gnb2,Gng3,Gng7,Prkaca,Mapk11,Shc3,Vegfa,Vegfb,Map2k2,Creb3l1	Raf1,Atf2,Col3a1,Col4a2,Col4a5,Col1a2,Kras,Smad2,Pik3ca,Pik3r1,Prkacb,Prkca,Sos1,Akt3,Rxfp3,Mapk8
mmu04630	JAK-STAT signaling pathway	95	7	14	0.879021	0.113727	Bcl2,Csf2ra,Fhl1,Pdgfa,Pdgfb,Ptpn2,Crlf2	Raf1,Crebbp,Il12rb2,Il6st,Jak2,Lifr,Pias2,Pdgfrb,Pik3ca,Pik3r1,Sos1,Akt3,Ep300,Stam2
mmu05218	Melanoma	63	6	10	0.654809	0.114433	Bax,Igf1,Pdgfa,Pdgfb,Map2k2,Pdgfc	Raf1,Igf1r,Kras,Met,Pdgfrb,Pik3ca,Pik3r1,Pten,Rb1,Akt3
mmu00330	Arginine and proline metabolism	40	7	1	0.117746	0.987683	Arg2,Ckb,Got1,Got2,Srm,Pycr1,Pycr2	Amd1
mmu03266	Virion - Herpesvirus	6	0	2	1	0.122092	NA	Ide,Igf2r
mmu00240	Pyrimidine metabolism	48	8	2	0.122297	0.966369	Nt5m,Entpd6,Dtymk,Uck1,Nt5c,Hddc2,Cant1,Nme3	Rrm1,Tyms
mmu04540	Gap junction	80	9	12	0.458882	0.12341	Gnas,Pdgfa,Pdgfb,Prkaca,Prkcb,Prkcg,Tubb4a,Map2k2,Pdgfc	Raf1,Grm1,Itpr1,Kras,Pdgfrb,Prkacb,Prkca,Sos1,Tjp1,Gucy1a2,Map3k2,Gucy1a1
mmu05416	Viral myocarditis	41	1	7	0.989179	0.127928	Rac3	Cav1,Cxadr,Dag1,Fyn,Lama2,Sgcd,H2-M10.2
mmu05163	Human cytomegalovirus infection	182	20	24	0.438845	0.132611	Bax,Calm3,Cxcr4,Atf6b,Bcar1,Gnas,Gnb2,Gng3,Gng7,Rac3,Prkaca,Prkcb,Prkcg,Mapk11,Cx3cl1,Cxcl12,Vegfa,Map2k2,Creb3l1,Rps6kb2	Raf1,Atf2,Ctnnb1,Itgav,Itpr1,Kras,Nfatc3,Pik3ca,Pik3r1,Prkacb,Prkca,Ppp3ca,Ptger1,Rb1,Rock1,Rock2,Sos1,Sp1,Akt3,H2-M10.2,Gsk3b,Tsc1,Arhgef12,Rps6kb1
mmu04730	Long-term depression	57	8	9	0.240481	0.132989	Cacna1a,Gnas,Gnaz,Igf1,Prkcb,Prkcg,Ryr1,Map2k2	Raf1,Grm1,Igf1r,Itpr1,Kras,Prkca,Pla2g4c,Gucy1a2,Gucy1a1
mmu04971	Gastric acid secretion	57	9	5	0.135404	0.719832	Atp1b2,Atp1b3,Calm3,Camk2g,Gnas,Prkaca,Prkcb,Prkcg,Sst	Itpr1,Kcnj10,Kcnk2,Prkacb,Prkca
mmu04066	HIF-1 signaling pathway	98	14	12	0.139909	0.318893	Bcl2,Camk2g,Eno2,Eno3,Igf1,Ldha,Ldhb,Pfkm,Prkcb,Prkcg,Vegfa,Map2k2,Eif4e2,Rps6kb2	Egln1,Angpt1,Crebbp,Hif1a,Igf1r,Insr,Pik3ca,Pik3r1,Prkca,Akt3,Ep300,Rps6kb1
mmu04141	Protein processing in endoplasmic reticulum	157	21	18	0.140874	0.366658	Bag1,Bax,Bcl2,Atf6b,Ddost,Hsp90ab1,Prkcsh,Edem1,Rad23a,Ssr4,Skp1,Ubxn1,Stub1,Dnajb12,Dnajb2,Mogs,Sec61b,Hspbp1,Ubxn6,Erp29,Sec24d	Dnajc3,Sec63,Man1a2,Hspa4l,Plaa,Sar1a,Sec23a,Sel1l,Marchf6,Map3k5,Mapk8,Uggt1,Dnaja2,Lman2,Edem3,Magt1,Ube2g1,Sec24a
mmu04140	Autophagy - animal	158	16	21	0.589853	0.143253	Bcl2,Ctsb,Dapk3,Hmgb1,Prkaca,Prkcd,Stk11,Atg4d,Map2k2,Rps6kb2,Map1lc3a,Atg12,Stx17,Trp53inp2,Optn,Vps16	Prkaa1,Prkaa2,Raf1,Birc6,Rb1cc1,Hif1a,Igf1r,Itpr1,Kras,Pik3ca,Pik3r1,Prkacb,Pten,Akt3,Map3k7,Mapk8,Ulk2,Tsc1,Wdfy3,Rps6kb1,Deptor
mmu04917	Prolactin signaling pathway	58	4	9	0.868323	0.143794	Fos,Mapk11,Shc3,Map2k2	Raf1,Jak2,Kras,Pik3ca,Pik3r1,Sos1,Akt3,Mapk8,Gsk3b
mmu00532	Glycosaminoglycan biosynthesis - chondroitin sulfate / dermatan sulfate	20	4	3	0.148935	0.34564	Chpf2,B4galt7,B3gat3,Chpf	Xylt1,Csgalnact1,Chsy1
mmu02010	ABC transporters	35	0	6	1	0.150132	NA	Abcb7,Abcd3,Abca8a,Abca9,Abca5,Abcd2
mmu05221	Acute myeloid leukemia	59	5	9	0.751146	0.155029	Lef1,Zbtb16,Map2k2,Rps6kb2,Dusp6	Raf1,Runx1t1,Ccna2,Kras,Pik3ca,Pik3r1,Sos1,Akt3,Rps6kb1
mmu04662	B cell receptor signaling pathway	59	5	9	0.751146	0.155029	Fos,Rac3,Nfkbie,Prkcb,Map2k2	Raf1,Kras,Nfatc3,Pik3ca,Pik3r1,Ppp3ca,Sos1,Akt3,Gsk3b
mmu04340	Hedgehog signaling pathway	51	5	8	0.626599	0.155152	Csnk1g2,Bcl2,Prkaca,Csnk1e,Evc2	Hhip,Prkacb,Csnk1g1,Gpr161,Cul3,Gsk3b,Cdon,Smurf2
mmu04370	VEGF signaling pathway	51	6	8	0.443618	0.155152	Rac3,Prkcb,Prkcg,Mapk11,Vegfa,Map2k2	Raf1,Kras,Pik3ca,Pik3r1,Prkca,Ppp3ca,Pla2g4c,Akt3
mmu00740	Riboflavin metabolism	7	2	0	0.16061	1	Acp1,Rfk	NA
mmu04530	Tight junction	135	5	18	0.998935	0.162217	Prkab2,Prkaca,Stk11,Whamm,Arpc1a	Prkaa1,Prkaa2,Dlg1,Itgb1,Afdn,Mpdz,Msn,Nedd4,Prkacb,Rock1,Rock2,Tjp1,Dlg2,Map3k5,Mapk8,Rap2c,Rapgef2,Myh10
mmu04152	AMPK signaling pathway	110	9	15	0.82368	0.166894	Prkab2,Igf1,Pfkm,Rab11b,Stk11,Ppp2r5b,Creb3l1,Rps6kb2,Ppp2r3c	Prkaa1,Prkaa2,Ccna2,Cpt1a,Igf1r,Insr,Pik3ca,Pik3r1,Rab10,Ppp2r3a,Akt3,Map3k7,Tsc1,Rps6kb1,Sirt1
mmu00900	Terpenoid backbone biosynthesis	21	4	1	0.169705	0.900409	Acat1,Acat2,Rce1,Pmvk	Zmpste24
mmu04723	Retrograde endocannabinoid signaling	128	17	17	0.178886	0.174653	Cacna1a,Faah,Gnb2,Gng3,Gng7,Kcnj5,Ndufa2,Prkaca,Prkcb,Prkcg,Mapk11,Ndufs8,Mgll,Ndufb10,Ndufa8,Ndufa11,Ndufs7	Gabra5,Cacna1b,Cacna1c,Cnr1,Gabra2,Gabra4,Gabrb1,Gabrb3,Gabrg1,Gabrg3,Grm1,Itpr1,Kcnj3,Kcnj6,Prkacb,Prkca,Mapk8
mmu04625	C-type lectin receptor signaling pathway	78	6	11	0.836908	0.183539	Calm3,Plk3,Egr2,Pak1,Prkcd,Mapk11	Raf1,Itpr1,Kras,Nfatc3,Pik3ca,Pik3r1,Ppp3ca,Cblb,Akt3,Mapk8,Arhgef12
mmu04217	Necroptosis	103	14	8	0.184159	0.852156	Sharpin,Ticam1,Slc25a4,Slc25a5,Bax,Bcl2,Camk2g,Fth1,Ftl1,Hmgb1,Hsp90ab1,Vdac1,Pgam5,Chmp5	Alox15,Xiap,Glul,Jak2,Pla2g4c,Mapk8,Trpm7,Dnm1l
mmu05135	Yersinia infection	113	9	15	0.846521	0.193724	Ticam1,Bcar1,Fos,Il18,Irak1,Rac3,Mapk11,Map2k2,Arpc1a	Pkn2,Rps6ka3,Fn1,Itgb1,Nfatc3,Pik3ca,Pik3r1,Rock1,Rock2,Akt3,Map3k7,Mapk8,Gsk3b,Tab2,Arhgef12
mmu04978	Mineral absorption	38	5	6	0.363947	0.197596	Slc8a2,Atp1b2,Atp1b3,Fth1,Ftl1	Atp7a,Slc8a1,Atp2b4,Trpm7,Trpv6,Atp2b1
mmu04936	Alcoholic liver disease	105	6	14	0.969027	0.199404	Ticam1,Prkab2,Il17ra,Irak1,Lef1,Mapk11	Prkaa1,Prkaa2,Ctnnb1,Cpt1a,Hc,Traf3,Akt3,Map3k5,Map3k7,Mapk8,Gsk3b,Tab3,Tab2,Sirt1
mmu04122	Sulfur relay system	8	2	0	0.199974	1	Ctu2,Urm1	NA
mmu04934	Cushing syndrome	131	11	17	0.817429	0.200042	Camk2g,Atf6b,Dvl1,Fh1,Gnas,Kcnk3,Lef1,Prkaca,Scarb1,Map2k2,Creb3l1	Apc,Atf2,Cacna1c,Cacna1g,Ctnnb1,Fzd1,Fzd3,Itpr1,Kcna4,Kcnk2,Prkacb,Rb1,Sp1,Kmt2a,Cacna1i,Kmt2d,Gsk3b
mmu04931	Insulin resistance	97	8	13	0.806513	0.205274	Prkab2,Ptpa,Prkcb,Prkcd,Mlx,Ppp1r3d,Creb3l1,Rps6kb2	Prkaa1,Prkaa2,Rps6ka3,Cpt1a,Insr,Pik3ca,Pik3r1,Pten,Ptprf,Akt3,Mapk8,Gsk3b,Rps6kb1
mmu04613	Neutrophil extracellular trap formation	106	14	8	0.213592	0.872815	Ppif,Slc25a4,Slc25a5,Hdac5,Hdac6,Hmgb1,Prkcb,Prkcg,Mapk11,Vdac1,Hdac11,Map2k2,H4c8,Hdac9	Raf1,Gm44180,Hc,Pik3ca,Pik3r1,Prkca,Akt3,Map3k7
mmu04973	Carbohydrate digestion and absorption	31	5	3	0.217591	0.638944	Amy1,Atp1b2,Atp1b3,Slc37a4,Prkcb	Pik3ca,Pik3r1,Akt3
mmu00051	Fructose and mannose metabolism	31	5	1	0.217591	0.966839	Pfkm,Gfus,Tkfc,Fcsk,Gmppb	Fpgt
mmu01240	Biosynthesis of cofactors	116	15	2	0.227084	0.999959	Rdh13,Ak1,Bcat1,Ppox,Dhrs3,Uros,Gmppb,Rfk,Tdo2,Pdxp,Nmnat1,Coq2,Mmab,Nme3,Lias	Adss,Pank3
mmu00450	Selenocompound metabolism	16	1	3	0.828761	0.227732	Scly	Mars2,Mtr,Papss1
mmu00061	Fatty acid biosynthesis	16	3	0	0.229576	1	Hsd17b8,Mcat,Acsf3	NA
mmu05164	Influenza A	99	13	11	0.230796	0.455345	Ticam1,Slc25a4,Slc25a5,Bax,Il18,Prkcb,Rab11b,Vdac1,Map2k2,Cpsf4,Pabpn1,Nxt1,Rae1	Dnajc3,Raf1,Apaf1,Crebbp,Jak2,Pik3ca,Pik3r1,Prkca,Traf3,Akt3,Ep300
mmu00514	Other types of O-glycan biosynthesis	40	6	1	0.234779	0.987683	Rfng,St3gal3,Gxylt2,Colgalt1,B3glct,Galnt14	St6gal2
mmu00920	Sulfur metabolism	9	0	2	1	0.238801	NA	Papss1,Bpnt2
mmu00360	Phenylalanine metabolism	9	2	0	0.240268	1	Got1,Got2	NA
mmu04659	Th17 cell differentiation	66	5	9	0.832244	0.244242	Fos,Hsp90ab1,Nfkbie,Mapk11,Rxrb	Hif1a,Il1rap,Il6st,Jak2,Smad2,Smad4,Nfatc3,Ppp3ca,Mapk8
mmu00280	Valine, leucine and isoleucine degradation	49	7	1	0.246795	0.995428	Acat1,Acat2,Acaa1a,Acads,Bcat1,Acsf3,Echs1	Acadsb
mmu05167	Kaposi sarcoma-associated herpesvirus infection	154	13	19	0.827581	0.247995	Ticam1,Bax,Calm3,Fos,Gnb2,Gng3,Gng7,Lef1,Pdgfb,Mapk11,Vegfa,Map2k2,Map1lc3a	Raf1,Ctnnb1,Crebbp,Hif1a,Il6st,Itpr1,Jak2,Kras,Nfatc3,Pik3ca,Pik3r1,Ppp3ca,Rb1,Traf3,Akt3,Mapk8,Ep300,H2-M10.2,Gsk3b
mmu05220	Chronic myeloid leukemia	75	3	10	0.987981	0.249717	Bax,Shc3,Map2k2	Raf1,Cbl,Kras,Smad4,Pik3ca,Pik3r1,Rb1,Sos1,Tgfb2,Akt3
mmu00785	Lipoic acid metabolism	17	3	0	0.258744	1	Ogdhl,Amt,Lias	NA
mmu00830	Retinol metabolism	17	3	1	0.258744	0.845419	Rdh13,Dhrs3,Cyp26b1	Aldh1a3
mmu04270	Vascular smooth muscle contraction	102	9	13	0.750216	0.25982	Calm3,Gnas,Prkaca,Prkcb,Prkcg,Prkcd,Ppp1r12c,Map2k2,Kcnmb2	Raf1,Cacna1c,Itpr1,Ppp1r12a,Prkacb,Prkca,Rock1,Rock2,Pla2g4c,Gucy1a2,Gucy1a1,Arhgef12,Myh10
mmu00052	Galactose metabolism	25	4	0	0.260855	1	Gaa,Galk1,Pfkm,Gale	NA
mmu04371	Apelin signaling pathway	111	13	14	0.37371	0.261813	Prkab2,Slc8a2,Calm3,Egr1,Gnb2,Gng3,Gng7,Hdac5,Prkaca,Ryr1,Map2k2,Rps6kb2,Map1lc3a	Prkaa1,Prkaa2,Raf1,Itpr1,Kras,Smad2,Smad4,Mef2c,Pde3b,Prkacb,Ryr3,Slc8a1,Akt3,Rps6kb1
mmu04976	Bile secretion	42	6	3	0.271084	0.826638	Atp1b2,Atp1b3,Gnas,Prkaca,Nr1h4,Scarb1	Kcnn2,Prkacb,Slc4a4
mmu03267	Virion - Adenovirus	3	0	1	1	0.280576	NA	Cxadr
mmu00290	Valine, leucine and isoleucine biosynthesis	3	1	0	0.281594	1	Bcat1	NA
mmu04330	Notch signaling pathway	60	5	8	0.764285	0.282694	Dvl1,Rfng,Tle2,Ncstn,Dtx3	Crebbp,Itch,Notch2,Rbpj,Atxn1,Tle3,Ep300,Spen
mmu00062	Fatty acid elongation	26	4	1	0.28502	0.942526	Hsd17b12,Hacd3,Elovl7,Echs1	Elovl5
mmu00670	One carbon pool by folate	18	1	3	0.862678	0.286196	Amt	Aldh1l2,Tyms,Mtr
mmu04964	Proximal tubule bicarbonate reclamation	18	3	1	0.288353	0.861507	Atp1b2,Atp1b3,Mdh1	Slc4a4
mmu00140	Steroid hormone biosynthesis	18	3	0	0.288353	1	Hsd17b8,Sult2b1,Hsd17b12	NA
mmu04924	Renin secretion	52	5	7	0.644033	0.293578	Calm3,Ctsb,Gnas,Pde1a,Prkaca	Cacna1c,Itpr1,Pde3b,Prkacb,Ppp3ca,Gucy1a2,Gucy1a1
mmu04750	Inflammatory mediator regulation of TRP channels	78	10	8	0.294416	0.570874	Asic1,Calm3,Camk2g,Gnas,Igf1,Prkaca,Prkcb,Prkcg,Prkcd,Mapk11	Il1rap,Itpr1,Pik3ca,Pik3r1,Prkacb,Prkca,Pla2g4c,Mapk8
mmu01250	Biosynthesis of nucleotide sugars	35	5	1	0.299633	0.978645	Galk1,Gfus,Fcsk,Gmppb,Gale	Fpgt
mmu04144	Endocytosis	233	26	27	0.389432	0.303587	Ap2a2,Ap2m1,Arf3,Arf5,Cxcr4,Dnm1,Epn1,Eps15,Rab11b,Agap2,Rufy1,Snx32,Sh3glb2,Pip5kl1,Arfgap1,Vps25,Bin1,Zfyve27,Arpc1a,Vps28,Snx5,Mvb12a,Psd,Cltb,Chmp5,Smap1	Rab31,Wwp1,Cav1,Cbl,Asap1,Fgfr2,Igf1r,Igf2r,Itch,Kif5b,Kif5c,Smad2,Nedd4,Pld1,Cyth3,Rab10,Cblb,Arfgef1,Eea1,Psd3,Washc4,H2-M10.2,Stam2,Smurf2,Cltc,Rab11fip2,Acap2
mmu05162	Measles	97	6	12	0.947574	0.306264	Bax,Bcl2,Fos,Rack1,Irak1,Trp73	Apaf1,Eif2ak1,Msn,Pik3ca,Pik3r1,Cblb,Traf3,Akt3,Map3k7,Mapk8,Gsk3b,Tab2
mmu04210	Apoptosis	115	7	14	0.962715	0.306833	Bax,Bcl2,Ctsb,Endog,Fos,Map2k2,Htra2	Raf1,Apaf1,Xiap,Atm,Casp2,Itpr1,Kras,Pik3ca,Pik3r1,Ptpn13,Sptan1,Akt3,Map3k5,Mapk8
mmu05219	Bladder cancer	36	3	5	0.740395	0.317829	Dapk3,Vegfa,Map2k2	Raf1,Kras,Rb1,Thbs1,Rps6ka5
mmu04614	Renin-angiotensin system	11	1	2	0.702697	0.319482	Ctsa	Mme,Lnpep
mmu00430	Taurine and hypotaurine metabolism	11	2	0	0.321282	1	Gad1,Ggt7	NA
mmu04062	Chemokine signaling pathway	134	16	11	0.322933	0.83527	Gm13306,Ccl27b,Cxcr4,Bcar1,Gnb2,Gng3,Gng7,Rac3,Pak1,Prkaca,Prkcb,Prkcd,Ccl27a,Cx3cl1,Cxcl12,Shc3	Raf1,Jak2,Kras,Pik3ca,Pik3r1,Prkacb,Rock1,Rock2,Sos1,Akt3,Gsk3b
mmu05132	Salmonella infection	217	23	25	0.501824	0.323294	Bax,Bcl2,Dctn1,Fos,Hsp90ab1,Il18,Irak1,Klc2,Lef1,Pak1,Pfn1,Mapk11,S100a10,Skp1,Tubb4a,Actr1b,Map2k2,Rps3,Exoc7,Arpc1a,Plekhm2,Klc4,Vps16	Exoc5,Raf1,Dync2h1,Ctnnb1,Dync1h1,Kif5b,Kif5c,Kpna3,Kpna4,Pak3,Pik3ca,Cyth3,Rock2,Cyfip1,Akt3,Pik3c2b,Map3k7,Mapk8,Podxl,Nckap1,Arhgef26,Ahnak,Tab3,Tab2,Gcc2
mmu04612	Antigen processing and presentation	45	6	2	0.327715	0.955691	Ctsb,Hsp90ab1,Psme1,Psme2,Rfx5,Psme2b	Nfyc,H2-M10.2
mmu05217	Basal cell carcinoma	55	3	7	0.936157	0.345554	Bax,Dvl1,Lef1	Apc,Bmp2,Ctnnb1,Fzd1,Fzd3,Hhip,Gsk3b
mmu04916	Melanogenesis	82	10	10	0.351039	0.346283	Calm3,Camk2g,Dvl1,Gnas,Lef1,Prkaca,Prkcb,Prkcg,Map2k2,Creb3l1	Raf1,Ctnnb1,Crebbp,Fzd1,Fzd3,Kras,Prkacb,Prkca,Ep300,Gsk3b
mmu05145	Toxoplasmosis	82	4	10	0.97704	0.346283	Ppif,Bcl2,Irak1,Mapk11	Xiap,Itgb1,Jak2,Lama2,Tgfb2,Lamc1,Akt3,Map3k7,Mapk8,Tab2
mmu04966	Collecting duct acid secretion	20	3	0	0.348058	1	Atp6v1e1,Atp6v0c,Atp6v0e2	NA
mmu05203	Viral carcinogenesis	165	13	19	0.890418	0.353896	Bax,Atf6b,Egr2,Hdac5,Hdac6,Prkaca,Ranbp1,Ywhae,Hdac11,Creb3l1,Ywhab,H4c8,Hdac9	Atf2,Ccna2,Crebbp,Ddx3x,Dlg1,Hnrnpk,Il6st,Kras,Pik3ca,Pik3r1,Prkacb,Rb1,Rbpj,Traf3,Ube3a,Usp7,Ep300,H2-M10.2,Ubr4
mmu05152	Tuberculosis	110	12	13	0.481255	0.355639	Atp6v1h,Atp6v0b,Atp6v0c,Bax,Bcl2,Calm3,Camk2g,Plk3,Il18,Irak1,Mapk11,Rfx5	Raf1,Apaf1,Crebbp,Cyp27b1,Jak2,Nfyc,Ppp3ca,Eea1,Tgfb2,Akt3,Mapk8,Ep300,Arhgef12
mmu04215	Apoptosis - multiple species	29	4	4	0.358877	0.355973	Bax,Bcl2,Bok,Htra2	Apaf1,Xiap,Birc6,Mapk8
mmu00640	Propanoate metabolism	29	4	0	0.358877	1	Acads,Ldha,Ldhb,Echs1	NA
mmu00591	Linoleic acid metabolism	12	0	2	1	0.35916	NA	Alox15,Pla2g4c
mmu03450	Non-homologous end-joining	12	1	2	0.733751	0.35916	Nhej1	Prkdc,Rad50
mmu04650	Natural killer cell mediated cytotoxicity	65	6	8	0.684828	0.362788	Rac3,Pak1,Prkcb,Prkcg,Shc3,Map2k2	Raf1,Fyn,Kras,Pik3ca,Pik3r1,Prkca,Ppp3ca,Sos1
mmu04658	Th1 and Th2 cell differentiation	56	3	7	0.941048	0.363136	Fos,Nfkbie,Mapk11	Il12rb2,Jak2,Nfatc3,Notch2,Ppp3ca,Rbpj,Mapk8
mmu04972	Pancreatic secretion	56	7	6	0.367142	0.532921	Amy1,Atp1b2,Atp1b3,Gnas,Prkcb,Prkcg,Rab27b	Itpr1,Prkca,Slc12a2,Atp2b4,Slc4a4,Atp2b1
mmu04621	NOD-like receptor signaling pathway	120	14	13	0.371537	0.481201	Sharpin,Ticam1,Bcl2,Ctsb,Hsp90ab1,Il18,Prkcd,Mapk11,Vdac1,Ywhae,Trpm2,Nek7,Map1lc3a,Atg12	Pkn2,Xiap,Itpr1,Traf3,Gbp7,Map3k7,Mapk8,Trpm7,Erbin,Tab3,Tab2,Antxr1,Dnm1l
mmu05321	Inflammatory bowel disease	21	1	3	0.901391	0.375256	Il18	Il12rb2,Smad2,Tgfb2
mmu05168	Herpes simplex virus 1 infection	355	8	39	1	0.38149	Ticam1,Srsf9,Bax,Bcl2,Irak1,Srsf5,Eif2b1,Zfp874b	Apaf1,Hc,Hcfc1,Eif2ak1,Jak2,Pik3ca,Pik3r1,Pou2f1,Zfp982,Zfp871,Gm4767,Traf3,Zfp81,Zfp26,Zfp60,Zik1,Zim1,Zfp334,Zfp12,Zfp382,Akt3,Zfp458,Zfp563,Zfp267,Zfp568,Map3k7,Zfp354c,H2-M10.2,Zfp780b,Gm6710,Tsc1,Gm14326,Zfp788,Tab2,Zfp935,Zfp974,Zfp946,Zfp84,Zfp266
mmu03440	Homologous recombination	39	3	5	0.788406	0.382117	Sem1,Babam1,Pold4	Atm,Brca2,Rad50,Brip1,Nbn
mmu00250	Alanine, aspartate and glutamate metabolism	30	4	3	0.383587	0.616313	Gpt2,Gad1,Got1,Got2	Adss,Glul,Ppat
mmu04060	Cytokine-cytokine receptor interaction	121	14	13	0.383615	0.493658	Gm13306,Ccl27b,Rell1,Cxcr4,Csf2ra,Il17ra,Il18,Inha,Ccl27a,Cx3cl1,Cxcl12,Rell2,Crlf2,Il34	Acvr1b,Acvr2a,Bmp2,Bmpr1a,Bmpr1b,Bmpr2,Il12rb2,Il1rap,Il6st,Lifr,Tgfb2,Tnfsf13b,Tnfrsf19
mmu00071	Fatty acid degradation	39	5	3	0.385524	0.786009	Acat1,Acat2,Acaa1a,Acads,Echs1	Acadl,Cpt1a,Acadsb
mmu03015	mRNA surveillance pathway	94	11	10	0.391748	0.518888	Msi1,Ppp2r5b,Pabpc4,Pabpc1l2a,Srrm1,Cpsf4,Pabpn1,Nxt1,Ppp2r3c,Pabpc1l2b,Dazap1	Gspt1,Papola,Papolg,Cstf3,Smg1,Ppp2r3a,Rngtt,Cpsf6,Wdr33,Wdr82
mmu04977	Vitamin digestion and absorption	13	2	0	0.399997	1	Scarb1,Mmachc	NA
mmu04979	Cholesterol metabolism	31	4	4	0.408179	0.405092	Lipg,Scarb1,Vdac1,Npc2	Lpl,Lrp1,Npc1,Sort1
mmu01040	Biosynthesis of unsaturated fatty acids	31	4	2	0.408179	0.847298	Acaa1a,Hsd17b12,Hacd3,Elovl7	Hsd17b4,Elovl5
mmu00760	Nicotinate and nicotinamide metabolism	31	4	1	0.408179	0.966839	Nt5m,Nt5c,Nmnat1,Sirt4	Sirt1
mmu05202	Transcriptional misregulation in cancer	134	13	15	0.652	0.421462	Etv5,Supt3,Bax,Hmga2,Igf1,Klf3,Lmo2,Pdgfa,Etv4,Rxrb,Zbtb16,Dusp6,Aspscr1	Nsd2,Jmjd1c,Gm44180,Atm,Bmi1,Runx1t1,Ccna2,Elk4,Igf1r,Mef2c,Met,Prom1,Ncor1,Sp1,Kmt2a
mmu00513	Various types of N-glycan biosynthesis	41	5	4	0.42849	0.628942	Mgat4b,Ddost,Man2a1,St3gal3,Hexdc	Man1a2,Alg11,Magt1,Alg13
mmu04114	Oocyte meiosis	106	12	10	0.428615	0.674418	Calm3,Camk2g,Cpeb1,Igf1,Prkaca,Mapk11,Skp1,Ppp2r5b,Ywhae,Pttg1,Anapc16,Ywhab	Rps6ka3,Smc3,Igf1r,Itpr1,Anapc1,Prkacb,Ppp3ca,Cdc27,Smc1a,Cpeb4
mmu00380	Tryptophan metabolism	32	4	0	0.432565	1	Acat1,Acat2,Tdo2,Echs1	NA
mmu00534	Glycosaminoglycan biosynthesis - heparan sulfate / heparin	23	2	3	0.708625	0.433502	B4galt7,B3gat3	Hs3st1,Xylt1,Hs6st1
mmu00512	Mucin type O-glycan biosynthesis	23	3	0	0.436204	1	St6galnac4,B4galt5,Galnt14	NA
mmu00860	Porphyrin metabolism	23	3	0	0.436204	1	Ppox,Uros,Mmab	NA
mmu04672	Intestinal immune network for IgA production	14	2	1	0.437744	0.785058	Cxcr4,Cxcl12	Tnfsf13b
mmu04380	Osteoclast differentiation	98	3	11	0.998474	0.4416	Fos,Jund,Mapk11	Fyn,Itpr1,Pik3ca,Pik3r1,Ppp3ca,Tec,Tgfb2,Akt3,Map3k7,Mapk8,Tab2
mmu05170	Human immunodeficiency virus 1 infection	174	19	18	0.453613	0.545728	Ap1s1,Bax,Bcl2,Calm3,Cxcr4,Fos,Gnb2,Gng3,Gng7,Irak1,Rac3,Pak1,Prkcb,Prkcg,Mapk11,Skp1,Pak6,Map2k2,Rps6kb2	Raf1,Ap1g1,Atm,Itpr1,Kras,Nfatc3,Pak3,Pik3ca,Pik3r1,Prkca,Ppp3ca,Akt3,Pak5,Map3k7,Mapk8,H2-M10.2,Tab2,Rps6kb1
mmu04064	NF-kappa B signaling pathway	80	6	9	0.853999	0.453909	Ticam1,Bcl2,Irak1,Edaradd,Prkcb,Cxcl12	Erc1,Xiap,Atm,Traf3,Vcam1,Tnfsf13b,Map3k7,Tab3,Tab2
mmu05216	Thyroid cancer	33	4	3	0.456667	0.681338	Bax,Lef1,Rxrb,Map2k2	Tpr,Ctnnb1,Kras
mmu00510	N-Glycan biosynthesis	52	4	6	0.805937	0.458696	Mgat4b,Ddost,Man2a1,Mogs	Man1a2,Alg11,St6gal2,Alg10b,Magt1,Alg13
mmu04657	IL-17 signaling pathway	53	5	6	0.660948	0.477585	Fos,Hsp90ab1,Il17ra,Jund,Mapk11	Traf3,Map3k7,Mapk8,Gsk3b,Tab3,Tab2
mmu00440	Phosphonate and phosphinate metabolism	6	1	0	0.483931	1	Pcyt2	NA
mmu05140	Leishmaniasis	44	4	5	0.687823	0.487906	Fos,Irak1,Prkcb,Mapk11	Itgb1,Jak2,Tgfb2,Map3k7,Tab2
mmu00970	Aminoacyl-tRNA biosynthesis	44	5	1	0.491613	0.992071	Lars2,Sars,Vars,Gatc,Vars2	Mars2
mmu00410	beta-Alanine metabolism	25	3	0	0.492434	1	Acads,Gad1,Echs1	NA
mmu04913	Ovarian steroidogenesis	35	4	4	0.503739	0.500431	Gnas,Igf1,Prkaca,Scarb1	Igf1r,Insr,Prkacb,Pla2g4c
mmu05320	Autoimmune thyroid disease	16	0	2	1	0.506828	NA	Tshr,H2-M10.2
mmu04666	Fc gamma R-mediated phagocytosis	84	7	9	0.786911	0.514246	Pak1,Prkcb,Prkcg,Prkcd,Bin1,Arpc1a,Rps6kb2	Raf1,Asap1,Pik3ca,Pik3r1,Prkca,Pld1,Pla2g4c,Akt3,Rps6kb1
mmu03410	Base excision repair	46	5	0	0.53224	1	Hmgb1,Pnkp,Pold4,Mutyh,Neil1	NA
mmu04620	Toll-like receptor signaling pathway	66	5	7	0.832244	0.536835	Ticam1,Fos,Irak1,Mapk11,Map2k2	Pik3ca,Pik3r1,Traf3,Akt3,Map3k7,Mapk8,Tab2
mmu00750	Vitamin B6 metabolism	7	1	0	0.537817	1	Pdxp	NA
mmu00350	Tyrosine metabolism	17	2	0	0.542473	1	Got1,Got2	NA
mmu03060	Protein export	27	3	2	0.545739	0.786905	Sec61b,Srpr,Spcs1	Srp54c,Sec63
mmu04216	Ferroptosis	37	4	1	0.548917	0.982864	Fth1,Ftl1,Gpx4,Map1lc3a	Alox15
mmu00480	Glutathione metabolism	47	5	3	0.551996	0.879677	Lancl1,Gpx1,Ggt7,Srm,Gpx4	Idh1,Rrm1,Oplah
mmu05160	Hepatitis C	117	6	12	0.986535	0.56461	Ticam1,Bax,Scarb1,Ywhae,Map2k2,Ywhab	Raf1,Apaf1,Ctnnb1,Eif2ak1,Kras,Pik3ca,Pik3r1,Rb1,Sos1,Traf3,Akt3,Gsk3b
mmu05134	Legionellosis	38	4	2	0.570679	0.916784	Il18,Sec22b,Eef1g,Bcl2l13	Apaf1,Sar1a
mmu05133	Pertussis	48	5	3	0.571336	0.888368	Ticam1,Calm3,Fos,Irak1,Mapk11	Hc,Itgb1,Mapk8
mmu03040	Spliceosome	129	12	13	0.706086	0.590097	Srsf9,Hnrnpa1,Sf3a2,Srsf5,Snrnp70,Snrpb,Lsm2,Prpf40b,Rp9,Lsm7,Zmat2,Snrnp27	Thoc2l,Aqr,Dhx15,Hnrnpk,Prpf8,Dhx8,Snrnp200,Thoc2,Tcerg1,Prpf40a,U2surp,Hnrnpm,Sf3b1
mmu00601	Glycosphingolipid biosynthesis - lacto and neolacto series	19	2	2	0.604362	0.602041	St3gal3,St3gal4	Fut9,B3galt1
mmu04920	Adipocytokine signaling pathway	60	5	6	0.764285	0.602515	Prkab2,Npy,Nfkbie,Rxrb,Stk11	Prkaa1,Prkaa2,Cpt1a,Jak2,Akt3,Mapk8
mmu03460	Fanconi anemia pathway	50	1	5	0.996001	0.604921	Fancg	Fancm,Brca2,Rev3l,Brip1,Rev1
mmu04115	p53 signaling pathway	70	7	4	0.605577	0.941909	Adgrb1,Bax,Bcl2,Igf1,Trp73,Zfp385a,Shisa5	Apaf1,Atm,Pten,Thbs1
mmu00010	Glycolysis / Gluconeogenesis	50	5	0	0.60866	1	Eno2,Eno3,Ldha,Ldhb,Pfkm	NA
mmu00130	Ubiquinone and other terpenoid-quinone biosynthesis	9	1	0	0.629307	1	Coq2	NA
mmu00983	Drug metabolism - other enzymes	42	4	2	0.651459	0.941809	Hprt,Uck1,Impdh1,Nme3	Rrm1,Gmps
mmu04940	Type I diabetes mellitus	21	2	1	0.659688	0.900409	Gad1,Ptprn	H2-M10.2
mmu03020	RNA polymerase	32	2	3	0.861352	0.660621	Crcp,Polr2c	Polr1a,Polr3a,Polr2b
mmu00590	Arachidonic acid metabolism	33	3	2	0.684108	0.871253	Ptges3,Gpx4,Prxl2b	Alox15,Pla2g4c
mmu00260	Glycine, serine and threonine metabolism	33	3	0	0.684108	1	Gcat,Amt,Grhpr	NA
mmu00515	Mannose type O-glycan biosynthesis	22	2	1	0.684936	0.910777	St3gal3,Pomgnt1	Fut9
mmu00603	Glycosphingolipid biosynthesis - globo and isoglobo series	11	0	1	1	0.701149	NA	Fut9
mmu04622	RIG-I-like receptor signaling pathway	45	3	4	0.862394	0.701834	Mapk11,Tkfc,Atg12	Ddx3x,Traf3,Map3k7,Mapk8
mmu05169	Epstein-Barr virus infection	160	8	15	0.995509	0.702471	Bax,Bcl2,Irak1,Nfkbie,Mapk11,Psmd4,Sem1,Adrm1	Apaf1,Ccna2,Nedd4,Pik3ca,Pik3r1,Psmc5,Rb1,Rbpj,Traf3,Akt3,Usp7,Map3k7,Mapk8,H2-M10.2,Tab2
mmu04744	Phototransduction	11	1	0	0.702697	1	Calm3	NA
mmu00500	Starch and sucrose metabolism	23	2	2	0.708625	0.706413	Amy1,Gaa	Pgm2l1,Agl
mmu04137	Mitophagy - animal	67	6	5	0.713086	0.839233	Cited2,Tbc1d17,Map1lc3a,Optn,Pgam5,Bcl2l13	Usp15,Hif1a,Kras,Sp1,Mapk8
mmu00565	Ether lipid metabolism	35	2	3	0.893092	0.719912	Pafah1b3,Lpcat4	Pafah1b1,Pld1,Pla2g4c
mmu00910	Nitrogen metabolism	12	0	1	1	0.732239	NA	Glul
mmu00120	Primary bile acid biosynthesis	12	1	1	0.733751	0.732239	Ch25h	Hsd17b4
mmu00533	Glycosaminoglycan biosynthesis - keratan sulfate	13	1	0	0.761564	1	St3gal3	NA
mmu00563	Glycosylphosphatidylinositol (GPI)-anchor biosynthesis	26	2	1	0.770869	0.942526	Pigl,Pigc	Pgap1
mmu05330	Allograft rejection	14	0	1	1	0.785058	NA	H2-M10.2
mmu00592	alpha-Linolenic acid metabolism	14	1	1	0.786473	0.785058	Acaa1a	Pla2g4c
mmu05332	Graft-versus-host disease	14	0	1	1	0.785058	NA	H2-M10.2
mmu04145	Phagosome	106	9	9	0.789286	0.785262	Atp6v1h,Atp6v0b,Atp6v1e1,Atp6v0c,Sec22b,Scarb1,Tubb4a,Sec61b,Atp6v0e2	Dync2h1,Dync1h1,Itgav,Itgb1,Pikfyve,Eea1,Thbs1,Thbs2,H2-M10.2
mmu03022	Basal transcription factors	39	1	3	0.986501	0.786009	Taf10	Taf3,Taf1,Gtf2f2
mmu05322	Systemic lupus erythematosus	51	2	4	0.975057	0.790769	Snrpb,H4c8	Gm44180,Grin2b,Hc,Ro60
mmu03008	Ribosome biogenesis in eukaryotes	74	6	3	0.797923	0.986534	Rpp25,Emg1,Eif6,Tbl3,Nxt1,Nob1	Mdn1,Xrn1,Xrn2
mmu04640	Hematopoietic cell lineage	40	1	3	0.987914	0.800358	Csf2ra	Cd24a,Cd34,Mme
mmu05142	Chagas disease	75	5	6	0.903424	0.805127	Ticam1,Fos,Gnas,Irak1,Mapk11	Smad2,Pik3ca,Pik3r1,Tgfb2,Akt3,Mapk8
mmu00531	Glycosaminoglycan degradation	15	0	1	1	0.807423	NA	Ids
mmu00030	Pentose phosphate pathway	29	2	1	0.821186	0.958678	Pfkm,Pgls	Tktl1
mmu04146	Peroxisome	77	6	6	0.827776	0.824786	Nudt19,Acaa1a,Gnpat,Pex6,Pmvk,Pex26	Hsd17b4,Idh1,Abcd3,Abcd2,Far1,Pex1
mmu03320	PPAR signaling pathway	55	2	4	0.982897	0.837278	Acaa1a,Rxrb	Acadl,Cpt1a,Lpl,Sorbs1
mmu00770	Pantothenate and CoA biosynthesis	17	1	1	0.846654	0.845419	Bcat1	Pank3
mmu00100	Steroid biosynthesis	17	1	1	0.846654	0.845419	Tm7sf2	Cyp27b1
mmu04136	Autophagy - other	32	2	1	0.861352	0.970293	Atg4d,Atg12	Ulk2
mmu05340	Primary immunodeficiency	19	1	0	0.877029	1	Rfx5	NA
mmu00600	Sphingolipid metabolism	47	3	2	0.881438	0.963119	Arsa,Gm2a,B4galt5	Sptlc2,B4galt6
mmu01523	Antifolate resistance	21	0	1	1	0.900409	NA	Tyms
mmu05150	Staphylococcus aureus infection	21	1	1	0.901391	0.900409	Masp1	Hc
mmu03430	Mismatch repair	22	1	0	0.911699	1	Pold4	NA
mmu04610	Complement and coagulation cascades	38	1	2	0.984923	0.916784	Masp1	F2r,Hc
mmu03420	Nucleotide excision repair	57	3	1	0.945589	0.998107	Rad23a,Polr2c,Pold4	Polr2b
mmu03030	DNA replication	35	1	1	0.978995	0.978645	Pold4	Mcm3
mmu04623	Cytosolic DNA-sensing pathway	44	1	1	0.992234	0.992071	Il18	Polr3a
mmu00232	Caffeine metabolism	1	0	0	1	1	NA	NA
mmu05310	Asthma	2	0	0	1	1	NA	NA
mmu00780	Biotin metabolism	3	0	0	1	1	NA	NA
mmu03265	Virion - Lyssavirus	3	0	0	1	1	NA	NA
mmu00470	D-Amino acid metabolism	4	0	0	1	1	NA	NA
mmu00524	Neomycin, kanamycin and gentamicin biosynthesis	4	0	0	1	1	NA	NA
mmu00053	Ascorbate and aldarate metabolism	8	0	0	1	1	NA	NA
mmu04950	Maturity onset diabetes of the young	8	0	0	1	1	NA	NA
mmu00340	Histidine metabolism	13	0	0	1	1	NA	NA
mmu00040	Pentose and glucuronate interconversions	15	0	0	1	1	NA	NA
mmu00790	Folate biosynthesis	17	0	0	1	1	NA	NA
mmu05204	Chemical carcinogenesis - DNA adducts	23	0	0	1	1	NA	NA
mmu00982	Drug metabolism - cytochrome P450	24	0	0	1	1	NA	NA
mmu00980	Metabolism of xenobiotics by cytochrome P450	27	0	0	1	1	NA	NA
