# Supplementary material for: Increasing histone acetylation improves sociability and restores learning and memory in KAT6B-haploinsufficient mice
Source: J Clin Invest. 2024 Apr 1;134(7):e167672. doi: 10.1172/JCI167672 (PMC10977983; doi:10.1172/JCI167672)
Supplement: Supplemental table 6 [file jci-134-167672-s092.xlsx]

## Sheet: Kat6b+– Veh vs  Kat6b++ Veh
GeneID	Symbol	Full_name_from_nomenclature_authority	logFC	AveExpr	t	P.Value	adj.P.Val	B
16658	Mafb	MAF bZIP transcription factor B	0.793442	5.11931	11.9929	3.24036e-13	4.5446e-09	20.0642
18484	Pam	peptidylglycine alpha-amidating monooxygenase	-0.404021	7.11762	-10.5935	7.40082e-12	2.92924e-08	17.0803
67760	Slc38a2	solute carrier family 38, member 2	-0.449011	8.6058	-10.6008	7.27648e-12	2.92924e-08	17.0697
319520	Dusp4	dual specificity phosphatase 4	-0.621675	6.10121	-10.5414	8.35435e-12	2.92924e-08	16.969
12398	Cbfa2t3	CBFA2/RUNX1 translocation partner 3	0.861615	5.29749	10.7475	2.43609e-11	6.83323e-08	15.9692
14400	Gabrb1	gamma-aminobutyric acid (GABA) A receptor, subunit beta 1	-0.595739	6.48149	-9.83226	4.50086e-11	1.05208e-07	15.3133
68070	Pdzd2	PDZ domain containing 2	0.855589	4.05639	9.74502	5.56204e-11	1.1144e-07	14.9512
171486	Cd99l2	CD99 antigen-like 2	0.386615	6.86307	9.57331	8.46192e-11	1.48348e-07	14.6731
21366	Slc6a6	solute carrier family 6 (neurotransmitter transporter, taurine), member 6	-0.386381	8.51665	-9.49261	1.03205e-10	1.60827e-07	14.4245
211770	Trib1	tribbles pseudokinase 1	-0.87666	4.29357	-9.39172	1.32439e-10	1.85745e-07	14.0736
66259	Camk2n1	calcium/calmodulin-dependent protein kinase II inhibitor 1	0.635392	6.16109	9.3565	2.32716e-10	2.60519e-07	13.7297
79221	Hdac9	histone deacetylase 9	-0.640898	6.69335	-9.65515	2.72437e-10	2.60519e-07	13.6049
15370	Nr4a1	nuclear receptor subfamily 4, group A, member 1	-1.1797	3.42912	-9.2807	2.78629e-10	2.60519e-07	13.1618
69068	Tcim	transcriptional and immune response regulator	-1.59968	2.45717	-9.29598	1.68014e-10	2.14218e-07	12.2522
16519	Kcnj3	potassium inwardly-rectifying channel, subfamily J, member 3	-0.435284	6.19518	-8.32151	2.02614e-09	1.77604e-06	11.5603
53886	Cdkl2	cyclin-dependent kinase-like 2 (CDC2-related kinase)	0.405832	5.10863	8.15623	3.1286e-09	2.45066e-06	11.1705
17855	Mvk	mevalonate kinase	0.515858	5.21771	8.15422	3.14524e-09	2.45066e-06	11.1622
16010	Igfbp4	insulin-like growth factor binding protein 4	0.873311	4.80639	8.51797	3.86463e-09	2.7187e-06	11.0186
225358	Fam13b	family with sequence similarity 13, member B	0.451111	6.17431	8.07512	3.87694e-09	2.7187e-06	10.9018
231605	Galnt9	polypeptide N-acetylgalactosaminyltransferase 9	0.613449	3.83999	8.03839	4.27343e-09	2.85404e-06	10.8645
14768	Lancl1	LanC (bacterial lantibiotic synthetase component C)-like 1	0.395829	6.38096	7.99142	4.84139e-09	3.08639e-06	10.6783
192650	Cabp7	calcium binding protein 7	2.18936	2.38434	9.12593	2.57137e-10	2.60519e-07	9.66855
68166	Spire1	spire type actin nucleation factor 1	-0.331034	7.91639	-7.52542	1.69408e-08	9.26225e-06	9.35342
19878	Rock2	Rho-associated coiled-coil containing protein kinase 2	-0.321898	6.88714	-7.49556	1.83726e-08	9.35822e-06	9.31295
12064	Bdnf	brain derived neurotrophic factor	-0.936638	3.57653	-7.53291	1.65997e-08	9.26225e-06	9.25503
229709	Ahcyl1	S-adenosylhomocysteine hydrolase-like 1	-0.257093	7.9296	-7.4894	1.86831e-08	9.35822e-06	9.25351
244867	Arhgap20	Rho GTPase activating protein 20	-0.549144	7.63216	-7.99586	2.37204e-08	1.14717e-05	9.18154
19736	Rgs4	regulator of G-protein signaling 4	-0.951589	5.68403	-8.46673	2.95708e-08	1.33784e-05	9.17366
18227	Nr4a2	nuclear receptor subfamily 4, group A, member 2	-0.614248	5.74818	-7.90283	2.82663e-08	1.32145e-05	9.06808
207728	Pde2a	phosphodiesterase 2A, cGMP-stimulated	0.310661	7.31388	7.29523	3.17471e-08	1.39142e-05	8.75955
66993	Smarcd3	SWI/SNF related, matrix associated, actin dependent regulator of chromatin, subfamily d, member 3	0.434414	5.48777	7.1805	4.35129e-08	1.8493e-05	8.5711
14396	Gabra3	gamma-aminobutyric acid (GABA) A receptor, subunit alpha 3	0.560807	5.46822	7.1622	4.90645e-08	1.96609e-05	8.49692
267019	Rps15a	ribosomal protein S15A	0.42566	6.88212	7.20583	5.12149e-08	1.99525e-05	8.33138
15184	Hdac5	histone deacetylase 5	-0.266075	7.76868	-7.1435	4.81843e-08	1.96609e-05	8.31975
18232	Nxph2	neurexophilin 2	1.04396	3.84496	7.75019	7.04821e-08	2.55049e-05	8.28049
218544	Sgtb	small glutamine-rich tetratricopeptide repeat (TPR)-containing, beta	-0.347835	6.52831	-7.00371	7.09226e-08	2.55049e-05	8.03715
71685	Galnt14	polypeptide N-acetylgalactosaminyltransferase 14	0.645797	3.51039	6.93904	8.48679e-08	2.97568e-05	7.96309
246317	Neto1	neuropilin (NRP) and tolloid (TLL)-like 1	0.948984	5.221	7.85012	1.17655e-07	3.82042e-05	7.83446
15245	Hhip	Hedgehog-interacting protein	-0.820927	2.26734	-7.0354	6.49612e-08	2.46238e-05	7.81454
219257	Pcdh20	protocadherin 20	-0.585748	5.21886	-6.9706	1.0977e-07	3.66552e-05	7.73827
241062	Pgap1	post-GPI attachment to proteins 1	-0.352322	7.503	-6.91177	9.15527e-08	3.13177e-05	7.6985
16492	Kcna4	potassium voltage-gated channel, shaker-related subfamily, member 4	-0.635223	4.36261	-6.8151	1.19856e-07	3.82042e-05	7.65281
18626	Per1	period circadian clock 1	-0.363609	5.99009	-6.7987	1.25473e-07	3.91059e-05	7.50277
18030	Nfil3	nuclear factor, interleukin 3, regulated	-0.360157	5.652	-6.71483	1.58642e-07	4.83685e-05	7.28106
100043257	Rbm3-ps	RNA binding motif (RNP1, RRM) protein 3	0.559443	5.24094	6.87624	2.25281e-07	6.72249e-05	7.02853
381310	Stum	mechanosensory transduction mediator	0.631239	6.12165	7.11499	2.47123e-07	7.07327e-05	6.97892
58520	Erg28	ergosterol biosynthesis 28	0.377834	5.33064	6.57731	2.33369e-07	6.81874e-05	6.8948
15165	Hcn1	hyperpolarization activated cyclic nucleotide gated potassium channel 1	-0.517064	5.27978	-6.61495	2.76958e-07	7.76868e-05	6.80613
16009	Igfbp3	insulin-like growth factor binding protein 3	0.589404	4.43528	6.51778	3.05598e-07	8.40393e-05	6.75341
108030	Lin7a	lin-7 homolog A, crumbs cell polarity complex component	-0.460139	5.70357	-6.45901	3.257e-07	8.78451e-05	6.61294
20194	S100a10	S100 calcium binding protein A10 (calpactin)	0.579337	4.44547	6.39734	3.87694e-07	9.70966e-05	6.52183
15331	Hmgn2	high mobility group nucleosomal binding domain 2	0.378701	5.6596	6.41754	3.6618e-07	9.33758e-05	6.44974
66480	Rpl15	ribosomal protein L15	0.300648	6.6981	6.44179	3.41926e-07	8.97972e-05	6.42302
76820	Cyria	CYFIP related Rac1 interactor A	-0.288402	9.88274	-6.43786	3.45743e-07	8.97972e-05	6.28093
24117	Wif1	Wnt inhibitory factor 1	-2.15243	0.908936	-7.52046	1.71707e-08	9.26225e-06	6.14408
70357	Kcnip1	Kv channel-interacting protein 1	0.558807	3.9374	6.15853	7.63267e-07	0.000187804	5.88301
244310	Dlgap2	DLG associated protein 2	0.434085	4.82271	6.14653	7.89761e-07	0.000190972	5.82732
57266	Cxcl14	chemokine (C-X-C motif) ligand 14	0.909218	3.9583	6.44619	9.73995e-07	0.00023153	5.73084
67703	Kirrel3	kirre like nephrin family adhesion molecule 3	0.65556	5.46072	6.61629	1.06816e-06	0.000241628	5.57734
12778	Ackr3	atypical chemokine receptor 3	0.950824	3.3271	6.24397	1.17425e-06	0.000261411	5.48904
52882	Rgs7bp	regulator of G-protein signalling 7 binding protein	-0.309807	6.58832	-6.06238	1.00368e-06	0.000234001	5.3868
225872	Npas4	neuronal PAS domain protein 4	-1.3066	2.78387	-6.47363	1.50242e-06	0.000329242	5.2711
269643	Ppp2r2c	protein phosphatase 2, regulatory subunit B, gamma	0.287562	7.87829	6.05749	1.01776e-06	0.000234001	5.2677
71306	Mfap3l	microfibrillar-associated protein 3-like	-0.626997	5.23106	-6.17055	1.67151e-06	0.000344749	5.15308
14923	Guk1	guanylate kinase 1	0.336606	5.12921	5.9135	1.53534e-06	0.000331278	5.0867
11595	Acan	aggrecan	-2.24272	0.525321	-7.52112	1.714e-08	9.26225e-06	5.05272
15936	Ier2	immediate early response 2	-0.543984	3.79547	-5.83824	1.9042e-06	0.000387049	5.00728
21892	Tll1	tolloid-like	-0.920402	2.51285	-5.89718	1.60868e-06	0.00033946	4.96332
236899	Pcyt1b	phosphate cytidylyltransferase 1, choline, beta isoform	0.328402	6.7357	5.93951	1.62166e-06	0.00033946	4.85463
26370	Cetn2	centrin 2	0.438458	4.44684	5.75966	2.38492e-06	0.000471106	4.76448
72981	Thap12	THAP domain containing 12	0.304852	6.13884	5.78888	2.19339e-06	0.000439462	4.61247
20604	Sst	somatostatin	-1.2914	5.44849	-6.56513	3.30789e-06	0.000602508	4.57784
381677	Vgf	VGF nerve growth factor inducible	-0.960581	5.54765	-6.46205	3.39203e-06	0.000609914	4.55421
11517	Adcyap1r1	adenylate cyclase activating polypeptide 1 receptor 1	0.243844	7.53119	5.73678	2.54663e-06	0.000496063	4.3915
93840	Vangl2	VANGL planar cell polarity 2	-0.279448	7.48309	-5.73114	2.5881e-06	0.000497234	4.38126
238384	Slc24a4	solute carrier family 24 (sodium/potassium/calcium exchanger), member 4	-0.650515	3.26361	-5.62092	3.55087e-06	0.000622512	4.37433
238331	Zdhhc22	zinc finger, DHHC-type containing 22	0.967594	2.2005	5.69783	2.84757e-06	0.000539691	4.35196
73884	Zdbf2	zinc finger, DBF-type containing 2	-0.595188	6.39895	-6.06893	3.92644e-06	0.000671565	4.27544
20024	Sub1	SUB1 homolog, transcriptional regulator	0.278606	7.28461	5.68697	2.93764e-06	0.000549338	4.25517
50766	Crim1	cysteine rich transmembrane BMP regulator 1 (chordin like)	-0.278191	7.15115	-5.677	3.02289e-06	0.000557843	4.25236
59036	Dact1	dishevelled-binding antagonist of beta-catenin 1	0.39145	5.95023	5.72181	3.46772e-06	0.00061563	4.23948
22276	Uros	uroporphyrinogen III synthase	0.455808	4.6971	5.56098	4.21784e-06	0.000687852	4.19958
66979	Pole4	polymerase (DNA-directed), epsilon 4 (p12 subunit)	0.307923	5.04251	5.56139	4.21288e-06	0.000687852	4.13524
17387	Mmp14	matrix metallopeptidase 14 (membrane-inserted)	-0.376563	6.02181	-5.57887	4.00661e-06	0.000676019	4.13122
68196	Hsbp1	heat shock factor binding protein 1	0.239589	7.28528	5.61229	3.63998e-06	0.000630255	4.0342
622675	Zfp827	zinc finger protein 827	0.277951	6.02288	5.54704	4.39021e-06	0.000707732	3.98021
14401	Gabrb2	gamma-aminobutyric acid (GABA) A receptor, subunit beta 2	-0.260464	7.41791	-5.57521	4.04888e-06	0.000676019	3.9257
93837	Dach2	dachshund family transcription factor 2	0.591189	3.68648	5.42029	6.32005e-06	0.000916714	3.88569
238871	Pde4d	phosphodiesterase 4D, cAMP specific	-0.25886	6.83631	-5.53085	4.59929e-06	0.000733011	3.84977
66044	Dtd1	D-tyrosyl-tRNA deacylase 1	0.377519	4.15539	5.42208	6.28752e-06	0.000916714	3.84372
381290	Atp2b4	ATPase, Ca++ transporting, plasma membrane 4	0.251759	6.78719	5.51811	4.77079e-06	0.000743448	3.80958
53881	Slc5a3	solute carrier family 5 (inositol transporters), member 3	-0.340046	5.67797	-5.46862	5.50006e-06	0.000837354	3.7965
211673	Arfgef1	ADP-ribosylation factor guanine nucleotide-exchange factor 1(brefeldin A-inhibited)	-0.213983	7.45939	-5.52606	4.66303e-06	0.000734821	3.78449
665180	Clec2l	C-type lectin domain family 2, member L	0.393318	3.80592	5.38806	6.93375e-06	0.000969349	3.7452
209707	Lcorl	ligand dependent nuclear receptor corepressor-like	-0.263015	6.15754	-5.46532	5.55251e-06	0.000837354	3.73124
20617	Snca	synuclein, alpha	0.304598	6.84183	5.48121	5.30453e-06	0.000817538	3.70688
12577	Cdkn1c	cyclin-dependent kinase inhibitor 1C (P57)	-0.409879	6.5641	-5.60785	6.22743e-06	0.000916714	3.68055
12767	Cxcr4	chemokine (C-X-C motif) receptor 4	0.637625	4.21546	5.44934	8.25707e-06	0.00108229	3.65229
622645	Tmem200c	transmembrane protein 200C	0.398414	4.11093	5.32244	8.37417e-06	0.00108748	3.57169
237979	Sdk2	sidekick cell adhesion molecule 2	0.391179	4.90923	5.34426	7.86479e-06	0.0010406	3.56695
238023	Hexdc	hexosaminidase (glycosyl hydrolase family 20, catalytic domain) containing	0.39027	4.85312	5.34533	7.84047e-06	0.0010406	3.55743
223693	Tmem184b	transmembrane protein 184b	-0.258574	6.0552	-5.39671	6.76342e-06	0.000967928	3.55667
72033	Tsc22d2	TSC22 domain family, member 2	-0.285534	6.50343	-5.41918	6.3402e-06	0.000916714	3.55486
245446	Slitrk4	SLIT and NTRK-like family, member 4	-0.461783	4.74406	-5.3234	8.72841e-06	0.00111319	3.49195
26754	Cops5	COP9 signalosome subunit 5	0.259817	6.14798	5.38572	6.9807e-06	0.000969349	3.48379
22696	Zfp37	zinc finger protein 37	0.395439	4.31639	5.28759	9.25708e-06	0.00111672	3.4652
57443	Fbxo3	F-box protein 3	0.214196	6.08639	5.35702	7.58132e-06	0.00103305	3.42941
140919	Slc17a6	solute carrier family 17 (sodium-dependent inorganic phosphate cotransporter), member 6	-0.47497	5.21159	-5.45861	9.10465e-06	0.00111345	3.4224
269109	Dpp10	dipeptidylpeptidase 10	0.408647	4.78572	5.30819	8.8103e-06	0.00111319	3.42078
20249	Scd1	stearoyl-Coenzyme A desaturase 1	0.307035	6.00979	5.35677	7.58677e-06	0.00103305	3.39647
56524	Pals2	protein associated with LIN7 2, MAGUK family member	-0.296817	6.28892	-5.34844	7.77076e-06	0.0010406	3.39564
12287	Cacna1b	calcium channel, voltage-dependent, N type, alpha 1B subunit	0.237904	7.6796	5.3886	6.92295e-06	0.000969349	3.37758
20378	Frzb	frizzled-related protein	0.759125	2.40534	5.29381	9.09297e-06	0.00111345	3.37737
19652	Rbm3	RNA binding motif (RNP1, RRM) protein 3	0.444877	5.12061	5.41898	9.64362e-06	0.00113657	3.33672
72585	Lypd1	Ly6/Plaur domain containing 1	0.997441	2.70516	5.40008	1.15377e-05	0.00129453	3.32898
71529	Kazn	kazrin, periplakin interacting protein	0.368238	6.00636	5.34925	8.99928e-06	0.00111345	3.31254
338370	Nalcn	sodium leak channel, non-selective	0.516621	3.89213	5.21915	1.13776e-05	0.00128686	3.29432
110596	Arhgef28	Rho guanine nucleotide exchange factor (GEF) 28	0.597512	3.1791	5.19861	1.19574e-05	0.00133097	3.29214
70530	Lrfn2	leucine rich repeat and fibronectin type III domain containing 2	0.42339	4.48106	5.21638	1.13616e-05	0.00128686	3.2847
216760	Mfap3	microfibrillar-associated protein 3	0.220821	6.23829	5.2924	9.12986e-06	0.00111345	3.22284
23849	Klf6	Kruppel-like factor 6	-0.294705	6.88472	-5.31819	8.77129e-06	0.00111319	3.1935
233332	Adamts17	a disintegrin-like and metallopeptidase (reprolysin type) with thrombospondin type 1 motif, 17	0.560038	3.93384	5.16104	1.33223e-05	0.00144841	3.1897
57138	Slc12a5	solute carrier family 12, member 5	0.31056	5.39605	5.22191	1.11824e-05	0.00128551	3.17155
216618	Cfap36	cilia and flagella associated protein 36	0.279499	5.64342	5.24561	1.04454e-05	0.00121071	3.16894
13837	Epha3	Eph receptor A3	-0.335082	7.40436	-5.43227	9.31599e-06	0.00111672	3.16503
30938	Fgd3	FYVE, RhoGEF and PH domain containing 3	0.324696	4.54604	5.18826	1.2319e-05	0.00136043	3.1035
218397	Rasa1	RAS p21 protein activator 1	-0.243962	7.2985	-5.28189	9.4102e-06	0.00111846	3.1016
207495	Baiap2l2	BAI1-associated protein 2-like 2	-0.928844	2.72855	-5.18528	1.24251e-05	0.00136142	3.0714
228564	Frmd5	FERM domain containing 5	-0.20851	6.75483	-5.25041	1.03022e-05	0.00120407	3.05832
21346	Tagln2	transgelin 2	-0.529924	4.66855	-5.1199	1.49953e-05	0.00156947	3.05707
11516	Adcyap1	adenylate cyclase activating polypeptide 1	-1.02036	3.77898	-5.51229	1.76135e-05	0.00171548	3.04883
72413	Kcnmb2	potassium large conductance calcium-activated channel, subfamily M, beta member 2	-0.633622	2.80123	-5.10197	1.5789e-05	0.00160464	3.0274
72349	Dusp3	dual specificity phosphatase 3 (vaccinia virus phosphatase VH1-related)	-0.348274	5.00256	-5.13861	1.421e-05	0.00149846	2.98839
22065	Trpc3	transient receptor potential cation channel, subfamily C, member 3	-0.445059	3.80273	-5.08907	1.63854e-05	0.00165328	2.97733
19769	Rit1	Ras-like without CAAX 1	0.289913	4.69578	5.11565	1.51796e-05	0.001577	2.95671
96935	Susd4	sushi domain containing 4	0.438182	5.09876	5.10561	1.56244e-05	0.00159951	2.93733
108069	Grm3	glutamate receptor, metabotropic 3	0.473395	4.91521	5.23545	1.56089e-05	0.00159951	2.92565
23945	Mgll	monoglyceride lipase	0.634826	3.4485	5.05271	1.81911e-05	0.00173338	2.8972
18389	Oprl1	opioid receptor-like 1	0.286921	5.71223	5.1554	1.35401e-05	0.00146077	2.85143
77889	Lbh	limb-bud and heart	-0.351139	6.55013	-5.273	1.37339e-05	0.00147037	2.84627
94249	Slc24a3	solute carrier family 24 (sodium/potassium/calcium exchanger), member 3	0.424113	3.97267	5.05179	1.82391e-05	0.00173338	2.80076
69535	Ten1	TEN1 telomerase capping complex subunit	0.344438	3.95912	5.02475	1.97129e-05	0.0018283	2.77757
17872	Ppp1r15a	protein phosphatase 1, regulatory subunit 15A	-0.576373	4.53627	-5.12643	2.04007e-05	0.00183325	2.77447
72759	Tmem135	transmembrane protein 135	-0.268146	5.55726	-5.07209	1.7205e-05	0.00171135	2.73373
67923	Eloc	elongin C	0.228992	6.85641	5.14022	1.41443e-05	0.00149846	2.72544
231014	Elapor2	endosome-lysosome associated apoptosis and autophagy regulator family member 2	0.41729	6.10939	5.29985	1.7165e-05	0.00171135	2.7061
83922	Cep41	centrosomal protein 41	0.441511	3.60222	4.97925	2.24662e-05	0.00195707	2.6972
21808	Tgfb2	transforming growth factor, beta 2	-0.415405	4.6351	-5.01644	2.01897e-05	0.00183325	2.6863
16518	Kcnj2	potassium inwardly-rectifying channel, subfamily J, member 2	-0.48697	5.41526	-5.22263	2.06527e-05	0.00183325	2.6422
233781	Xylt1	xylosyltransferase 1	0.480113	3.87132	4.95873	2.38308e-05	0.00202562	2.6229
20393	Sgk1	serum/glucocorticoid regulated kinase 1	-0.31469	5.65726	-5.0555	1.80457e-05	0.00173338	2.60513
19337	Rab33a	RAB33A, member RAS oncogene family	0.391352	4.63877	5.04302	2.06476e-05	0.00183325	2.58447
68053	Ubxn2b	UBX domain protein 2B	0.279474	5.56206	5.01748	2.01293e-05	0.00183325	2.5726
106628	Trip10	thyroid hormone receptor interactor 10	-0.558671	3.95264	-4.93358	2.56155e-05	0.00210702	2.5717
78309	Cul9	cullin 9	0.250886	5.8981	5.05079	1.82917e-05	0.00173338	2.55924
241688	Dzank1	double zinc ribbon and ankyrin repeat domains 1	0.447616	4.30002	4.95418	2.41439e-05	0.00203987	2.55779
70661	Sik3	SIK family kinase 3	-0.329911	5.80645	-5.02296	1.98147e-05	0.0018283	2.55269
110651	Rps6ka3	ribosomal protein S6 kinase polypeptide 3	-0.237104	6.91118	-5.06782	1.74179e-05	0.00171548	2.53793
232533	Stk38l	serine/threonine kinase 38 like	-0.384964	4.20638	-4.93109	2.57989e-05	0.00210702	2.53728
216881	Wscd1	WSC domain containing 1	0.29329	5.84533	5.01005	2.0564e-05	0.00183325	2.52631
110521	Hivep1	human immunodeficiency virus type I enhancer binding protein 1	-0.242978	7.2594	-5.06469	1.75752e-05	0.00171548	2.49858
56541	Habp4	hyaluronic acid binding protein 4	0.331089	5.22897	4.94957	2.44659e-05	0.00205469	2.4684
244059	Chd2	chromodomain helicase DNA binding protein 2	-0.238139	6.95227	-5.04311	1.86997e-05	0.00176015	2.45938
69216	Svbp	small vasohibin binding protein	0.311625	5.30278	4.9596	2.37708e-05	0.00202562	2.42915
73407	Tepp	testis, prostate and placenta expressed	-0.248964	5.14499	-4.93054	2.58401e-05	0.00210702	2.38643
18194	Nsdhl	NAD(P) dependent steroid dehydrogenase-like	0.283856	5.74743	4.99278	2.16097e-05	0.00189423	2.38359
14369	Fzd7	frizzled class receptor 7	-0.512153	4.55121	-4.87077	3.06752e-05	0.00235093	2.37746
238799	Tnpo1	transportin 1	-0.18814	7.60843	-5.02966	1.94367e-05	0.00181733	2.36116
74243	Slx4ip	SLX4 interacting protein	0.308389	4.66793	4.89011	2.90194e-05	0.00229942	2.32579
102414	Clk3	CDC-like kinase 3	-0.296629	5.91068	-4.95891	2.38184e-05	0.00202562	2.32009
240334	Pcyox1l	prenylcysteine oxidase 1 like	0.313685	4.54157	4.87601	3.02181e-05	0.00234148	2.31255
268890	Lsamp	limbic system-associated membrane protein	-0.279302	7.70854	-5.05386	2.1272e-05	0.00187635	2.29196
110380	Shroom2	shroom family member 2	0.343207	5.46394	5.02097	2.53335e-05	0.00210702	2.27253
230903	Fbxo44	F-box protein 44	0.337663	4.9943	4.88038	2.98411e-05	0.00233513	2.26926
14700	Gng10	guanine nucleotide binding protein (G protein), gamma 10	0.39071	5.60129	5.05539	2.76381e-05	0.00222773	2.24763
238680	Cntnap3	contactin associated protein-like 3	0.68752	2.76158	4.82916	3.78111e-05	0.00273331	2.23464
75725	Phf14	PHD finger protein 14	0.193926	7.62865	4.96754	2.32348e-05	0.00201153	2.18223
67759	Plgrkt	plasminogen receptor, C-terminal lysine transmembrane protein	0.331756	4.1054	4.8168	3.58105e-05	0.00261588	2.17446
66098	Chchd6	coiled-coil-helix-coiled-coil-helix domain containing 6	0.388262	5.03909	4.86036	3.39275e-05	0.00253103	2.12371
230233	Elp1	elongator complex protein 1	0.189921	7.0905	4.93593	2.54431e-05	0.00210702	2.12294
110959	Nudt19	nudix hydrolase 19	0.356309	5.15797	4.83907	3.35954e-05	0.00251966	2.10678
210297	Lrch2	leucine-rich repeats and calponin homology (CH) domain containing 2	-0.204744	6.79629	-4.91388	2.71062e-05	0.00219748	2.10262
66959	Dusp26	dual specificity phosphatase 26 (putative)	0.634949	3.76151	4.76358	4.44614e-05	0.00300864	2.07921
14062	F2r	coagulation factor II (thrombin) receptor	-0.23197	6.35998	-4.86819	3.09037e-05	0.00235557	2.06291
14680	Gnal	guanine nucleotide binding protein, alpha stimulating, olfactory type	0.317256	7.15167	4.99088	2.99336e-05	0.00233513	2.03817
193736	Zbtb12	zinc finger and BTB domain containing 12	-0.230418	6.33885	-4.87889	2.99696e-05	0.00233513	2.02562
110391	Qdpr	quinoid dihydropteridine reductase	0.266218	5.65554	4.82776	3.47027e-05	0.00257516	2.01346
18552	Pcsk5	proprotein convertase subtilisin/kexin type 5	-0.51263	4.53158	-4.87282	4.35988e-05	0.00300743	2.00553
64176	Sv2b	synaptic vesicle glycoprotein 2b	0.468519	4.98201	4.86956	4.23605e-05	0.00294112	1.98986
74178	Stk40	serine/threonine kinase 40	-0.283047	5.64448	-4.81499	3.59974e-05	0.00261588	1.98914
102637087	Gm33989	predicted gene, 33989	-0.255992	5.95895	-4.84709	3.28319e-05	0.00248902	1.98241
66915	Cops9	COP9 signalosome subunit 9	0.507523	4.52945	4.86565	4.45899e-05	0.00300864	1.97873
22671	Rnf112	ring finger protein 112	0.315061	6.48634	4.88073	3.34396e-05	0.00251966	1.97662
28109	Nopchap1	NOP protein chaperone 1	0.27258	5.66194	4.81772	3.57167e-05	0.00261588	1.96354
19009	Pou6f1	POU domain, class 6, transcription factor 1	-0.213575	7.9706	-4.89407	2.86921e-05	0.00229942	1.96181
22695	Zfp36	zinc finger protein 36	-0.659502	2.42719	-4.73082	4.58114e-05	0.00305955	1.96052
229706	Slc6a17	solute carrier family 6 (neurotransmitter transporter), member 17	-0.2343	7.91299	-4.892	2.88626e-05	0.00229942	1.95859
26408	Map3k5	mitogen-activated protein kinase kinase kinase 5	-0.48492	3.40319	-4.69032	5.14394e-05	0.00326442	1.92426
382562	Pfn4	profilin family, member 4	0.611466	1.39128	4.71708	4.76494e-05	0.00310986	1.91138
70997	Spef1	sperm flagellar 1	-0.345542	5.06389	-4.73319	4.55025e-05	0.00305346	1.84083
229791	Plppr4	phospholipid phosphatase related 4	-0.398827	7.19942	-5.05353	3.99048e-05	0.00282659	1.83405
23994	Dazap2	DAZ associated protein 2	-0.247473	6.12033	-4.79012	3.8656e-05	0.00276607	1.83394
20250	Scd2	stearoyl-Coenzyme A desaturase 2	0.20974	10.7357	4.87201	3.05669e-05	0.00235093	1.79824
72931	Swi5	SWI5 recombination repair homolog (yeast)	0.291934	6.30385	4.78451	4.09399e-05	0.00287091	1.75128
26949	Vat1	vesicle amine transport 1	-0.232646	7.2585	-4.79607	3.80032e-05	0.00273331	1.73972
381353	Ajm1	apical junction component 1	-0.319532	5.58694	-4.70519	4.92979e-05	0.00317157	1.7226
18595	Pdgfra	platelet derived growth factor receptor, alpha polypeptide	0.826777	3.17841	4.68954	6.69119e-05	0.00391636	1.72177
102442	Dennd4a	DENN domain containing 4A	-0.236474	6.05122	-4.74239	4.43188e-05	0.00300864	1.71833
13800	Enah	ENAH actin regulator	-0.191479	8.66351	-4.8157	3.59238e-05	0.00261588	1.71535
17385	Mmp11	matrix metallopeptidase 11	-0.582369	3.73378	-4.65312	6.51454e-05	0.00391636	1.7106
71228	Dlg5	discs large MAGUK scaffold protein 5	0.20456	7.03505	4.78636	3.90756e-05	0.0027819	1.69909
20491	Sla	src-like adaptor	0.444938	7.33354	5.11269	4.68868e-05	0.00308727	1.67442
22632	Yy1	YY1 transcription factor	-0.155706	7.40479	-4.77688	4.0151e-05	0.00282974	1.67062
66540	Fam107b	family with sequence similarity 107, member B	-0.266171	6.81381	-4.75893	4.22693e-05	0.00294112	1.66848
75769	Plppr5	phospholipid phosphatase related 5	-0.367022	7.01397	-4.9341	4.65882e-05	0.00308207	1.66408
17434	Mocs2	molybdenum cofactor synthesis 2	0.282063	5.20282	4.6655	5.5223e-05	0.00348875	1.65148
20312	Cx3cl1	chemokine (C-X3-C motif) ligand 1	0.454496	3.68077	4.57919	7.06553e-05	0.00407794	1.61642
18761	Prkcq	protein kinase C, theta	0.9364	1.16047	4.6617	5.58264e-05	0.00351106	1.60406
68939	Rasl11b	RAS-like, family 11, member B	0.352686	4.92725	4.62939	6.12247e-05	0.00373338	1.60019
215114	Hip1	huntingtin interacting protein 1	-0.223971	7.46595	-4.74003	4.46201e-05	0.00300864	1.56
245450	Slitrk2	SLIT and NTRK-like family, member 2	-0.259249	5.26612	-4.63623	6.00404e-05	0.00370178	1.54168
19108	Prkx	protein kinase, X-linked	-0.232363	6.41768	-4.70062	4.9947e-05	0.00318412	1.53897
50525	Spag6l	sperm associated antigen 6-like	0.547477	2.92929	4.54501	7.78877e-05	0.00442257	1.51852
214240	Disp2	dispatched RND tramsporter family member 2	0.215148	7.53197	4.72544	4.65231e-05	0.00308207	1.51663
12576	Cdkn1b	cyclin-dependent kinase inhibitor 1B	-0.245661	7.26466	-4.71528	4.78952e-05	0.00310986	1.51173
18752	Prkcg	protein kinase C, gamma	-0.355864	5.08221	-4.60085	6.64227e-05	0.00391636	1.50809
110460	Acat2	acetyl-Coenzyme A acetyltransferase 2	0.263549	7.34491	4.76418	4.7814e-05	0.00310986	1.49337
56404	Trip4	thyroid hormone receptor interactor 4	0.281378	5.07966	4.60321	6.59765e-05	0.00391636	1.49227
56496	Tspan6	tetraspanin 6	0.365823	5.83157	4.76456	5.96815e-05	0.00370178	1.48667
76484	Kndc1	kinase non-catalytic C-lobe domain (KIND) containing 1	0.456111	4.55089	4.53218	8.0787e-05	0.00453215	1.45646
27059	Sh3d19	SH3 domain protein D19	0.308865	4.99418	4.60352	6.5917e-05	0.00391636	1.45266
224530	Acat3	acetyl-Coenzyme A acetyltransferase 3	0.28985	4.6762	4.60031	6.65244e-05	0.00391636	1.44769
11539	Adora1	adenosine A1 receptor	0.270293	6.16093	4.65679	5.66148e-05	0.00354474	1.44291
12293	Cacna2d1	calcium channel, voltage-dependent, alpha2/delta subunit 1	-0.264987	8.50055	-4.77614	4.99301e-05	0.00318412	1.43454
53902	Rcan3	regulator of calcineurin 3	0.383032	5.55817	4.67497	6.89363e-05	0.00400363	1.41665
211401	Mtss1	MTSS I-BAR domain containing 1	-0.164034	8.71663	-4.71275	4.8243e-05	0.00311801	1.41608
19896	Rpl10a	ribosomal protein L10A	0.289455	4.56113	4.55164	7.64301e-05	0.00435745	1.38378
108079	Prkaa2	protein kinase, AMP-activated, alpha 2 catalytic subunit	-0.258028	6.67346	-4.63542	6.01787e-05	0.00370178	1.32077
14706	Gng4	guanine nucleotide binding protein (G protein), gamma 4	-0.852387	5.01136	-4.77322	0.000107508	0.00559487	1.31324
12659	Ovgp1	oviductal glycoprotein 1	-0.499042	3.87332	-4.44734	0.000102843	0.00546351	1.28062
18548	Pcsk1	proprotein convertase subtilisin/kexin type 1	-0.799177	1.90007	-4.4993	8.87167e-05	0.00487942	1.26448
67443	Map1lc3b	microtubule-associated protein 1 light chain 3 beta	0.221082	7.31711	4.62972	6.11667e-05	0.00373338	1.25462
13052	Cxadr	coxsackie virus and adenovirus receptor	-0.163592	9.34949	-4.64725	5.81789e-05	0.00362649	1.21204
22067	Trpc5	transient receptor potential cation channel, subfamily C, member 5	0.584933	4.16412	4.57804	0.000110155	0.00565875	1.19686
19130	Prox1	prospero homeobox 1	0.535418	4.81607	4.66839	0.00010193	0.00543563	1.18706
69663	Ddx51	DEAD box helicase 51	0.322953	4.78685	4.48224	9.31279e-05	0.00506247	1.18619
234353	Psd3	pleckstrin and Sec7 domain containing 3	-0.223664	7.86353	-4.61237	6.42734e-05	0.00388549	1.18049
11757	Prdx3	peroxiredoxin 3	0.302124	4.96874	4.4806	9.35624e-05	0.00506646	1.17745
21402	Skp1	S-phase kinase-associated protein 1	0.204042	8.01651	4.61697	6.3435e-05	0.00385141	1.17566
245638	Tbc1d8b	TBC1 domain family, member 8B	-0.727946	3.03089	-4.40614	0.000115603	0.00572907	1.17543
207806	Usf3	upstream transcription factor family member 3	-0.218139	6.95812	-4.57665	7.11705e-05	0.00409084	1.16014
237759	Col23a1	collagen, type XXIII, alpha 1	0.972127	1.8993	4.46881	0.000110901	0.00565875	1.16001
68018	Cert1	ceramide transporter 1	-0.20051	5.99979	-4.53873	7.92933e-05	0.00446622	1.14909
56044	Rala	v-ral simian leukemia viral oncogene A (ras related)	-0.167489	7.9188	-4.59772	6.7018e-05	0.00391636	1.1292
26429	Orc5	origin recognition complex, subunit 5	0.320989	4.15484	4.43581	0.000106267	0.00556116	1.12799
20262	Stmn3	stathmin-like 3	0.278943	8.48849	4.7142	6.90822e-05	0.00400363	1.12569
56176	Pigp	phosphatidylinositol glycan anchor biosynthesis, class P	0.465339	3.70479	4.40017	0.000117577	0.00577507	1.10159
21413	Tcf4	transcription factor 4	-0.236165	10.3143	-4.66277	6.5416e-05	0.00391636	1.09891
66296	Haus2	HAUS augmin-like complex, subunit 2	0.337488	4.48401	4.43106	0.000107709	0.00559487	1.09481
72690	Fam110d	family with sequence similarity 110, member D	-0.539378	2.09095	-4.35964	0.000131893	0.00627534	1.07233
76877	Rab36	RAB36, member RAS oncogene family	0.388654	3.95612	4.38291	0.000123477	0.00598169	1.07116
268860	Abat	4-aminobutyrate aminotransferase	0.638125	5.64486	4.79751	0.00011257	0.00565875	1.07038
319642	Rab9b	RAB9B, member RAS oncogene family	0.272073	4.41114	4.44392	0.000103847	0.00549266	1.06447
56369	Apip	APAF1 interacting protein	0.47986	3.19585	4.35098	0.000135169	0.00636154	1.05736
73442	Hspa12a	heat shock protein 12A	0.20029	7.8189	4.54311	7.83107e-05	0.00442866	1.00892
230157	Tmeff1	transmembrane protein with EGF-like and two follistatin-like domains 1	-0.177912	8.56216	-4.5586	7.49286e-05	0.00428928	0.994432
50878	Stag3	stromal antigen 3	0.493535	3.37044	4.33541	0.00014126	0.00656017	0.994081
104079	Nxph3	neurexophilin 3	1.44771	4.08299	4.7038	0.000166741	0.00719553	0.974616
100503085	Klhl3	kelch-like 3	0.325079	4.70005	4.41771	0.00011187	0.00565875	0.942682
20563	Slit2	slit guidance ligand 2	-0.363549	5.15141	-4.45509	0.000114755	0.00572325	0.940588
219022	Ttc5	tetratricopeptide repeat domain 5	0.264465	5.39114	4.42567	0.000109372	0.00563947	0.934046
18103	Nme2	NME/NM23 nucleoside diphosphate kinase 2	0.459894	5.85132	4.70646	0.000111703	0.00565875	0.931881
68942	Chmp2b	charged multivesicular body protein 2B	0.219884	6.17915	4.43904	0.000105294	0.00553089	0.903936
11980	Atp8a1	ATPase, aminophospholipid transporter (APLT), class I, type 8A, member 1	-0.260984	8.49151	-4.57924	8.85634e-05	0.00487942	0.883636
12671	Chrm3	cholinergic receptor, muscarinic 3, cardiac	0.506673	3.557	4.29738	0.000158021	0.00700571	0.866485
13717	Eln	elastin	0.433938	3.44821	4.30425	0.000154271	0.00694624	0.864617
240041	Zfp945	zinc finger protein 945	0.34518	4.07814	4.31563	0.000149388	0.00682464	0.858535
18993	Pou3f3	POU domain, class 3, transcription factor 3	-0.286824	9.17953	-4.64228	9.25883e-05	0.00505272	0.845393
12805	Cntn1	contactin 1	-0.217098	8.18419	-4.49478	8.98639e-05	0.00492321	0.842249
68045	Rtraf	RNA transcription, translation and transport factor	0.29308	5.40273	4.38609	0.000122369	0.00595911	0.835742
66743	Rnf220	ring finger protein 220	-0.19011	7.20025	-4.46864	9.68012e-05	0.00520167	0.828759
21672	Prdx2	peroxiredoxin 2	0.263268	8.10117	4.56805	9.40348e-05	0.00507245	0.827253
13803	Enc1	ectodermal-neural cortex 1	0.212133	10.3193	4.519	8.6292e-05	0.00480256	0.800594
16542	Kdr	kinase insert domain protein receptor	1.33669	1.07406	4.47492	9.98688e-05	0.00534603	0.797758
140743	Rem2	rad and gem related GTP binding protein 2	-0.645789	2.63467	-4.24626	0.00018453	0.00770249	0.780679
20466	Sin3a	transcriptional regulator, SIN3A (yeast)	-0.195627	6.60504	-4.42027	0.000111059	0.00565875	0.77591
68002	Sdhaf4	succinate dehydrogenase complex assembly factor 4	0.588967	3.05878	4.23778	0.00018611	0.00772248	0.771266
171211	Edaradd	EDAR (ectodysplasin-A receptor)-associated death domain	0.672778	2.41001	4.23295	0.000188664	0.00775957	0.758607
330050	Fam185a	family with sequence similarity 185, member A	0.357351	4.07963	4.26487	0.000172422	0.00741785	0.756108
227632	Kcnt1	potassium channel, subfamily T, member 1	0.439545	4.84919	4.37447	0.000159094	0.00700571	0.740856
72057	Phf10	PHD finger protein 10	-0.196337	6.27692	-4.41408	0.000113029	0.00566156	0.737777
108927	Lhfpl6	LHFPL tetraspan subfamily member 6	-0.286288	4.99547	-4.3162	0.000149146	0.00682464	0.732594
241494	Zfp385b	zinc finger protein 385B	-0.397504	3.9103	-4.25008	0.000179768	0.00759411	0.72819
93724	Pcdhga12	protocadherin gamma subfamily A, 12	0.285427	4.89764	4.34453	0.000137657	0.00643549	0.718181
11928	Atp1a1	ATPase, Na+/K+ transporting, alpha 1 polypeptide	-0.190369	7.75714	-4.44281	0.000104175	0.00549266	0.715441
21821	Ift88	intraflagellar transport 88	0.335478	3.92956	4.25009	0.000179765	0.00759411	0.713632
12583	Cdo1	cysteine dioxygenase 1, cytosolic	0.285128	4.45506	4.3026	0.000154995	0.00694624	0.712348
14362	Fzd1	frizzled class receptor 1	-0.325444	6.05888	-4.40078	0.000134631	0.00635755	0.706957
74552	Nipal3	NIPA-like domain containing 3	0.540477	5.00893	4.37362	0.000182462	0.00763888	0.701683
21341	Taf1c	TATA-box binding protein associated factor, RNA polymerase I, C	0.242738	5.09993	4.32608	0.000145036	0.00669122	0.688112
271849	Shc4	SHC (Src homology 2 domain containing) family, member 4	-0.523776	2.52016	-4.20286	0.000205345	0.00820504	0.683285
338346	Gpr21	G protein-coupled receptor 21	0.242462	5.35832	4.35937	0.000131995	0.00627534	0.664723
19087	Prkar2a	protein kinase, cAMP dependent regulatory, type II alpha	-0.232285	7.20437	-4.40775	0.000115077	0.00572325	0.647909
14775	Gpx1	glutathione peroxidase 1	0.293899	4.48407	4.29613	0.000157853	0.00700571	0.642551
68995	Mcts1	malignant T cell amplified sequence 1	0.2416	5.37402	4.32404	0.000145879	0.00670803	0.628407
20449	St8sia1	ST8 alpha-N-acetyl-neuraminide alpha-2,8-sialyltransferase 1	-0.216405	7.15789	-4.39961	0.000117766	0.00577507	0.616444
93707	Pcdhgc4	protocadherin gamma subfamily C, 4	0.270928	4.70833	4.28873	0.000161191	0.00702081	0.612774
19155	Npepps	aminopeptidase puromycin sensitive	-0.18634	8.36052	-4.41565	0.000112527	0.00565875	0.606873
77521	Mtus2	microtubule associated tumor suppressor candidate 2	0.291249	4.8985	4.2785	0.000165913	0.00718187	0.597694
67996	Srsf6	serine and arginine-rich splicing factor 6	0.194682	7.07272	4.39349	0.000119828	0.00585572	0.595239
69638	Enho	energy homeostasis associated	0.249123	4.6744	4.27924	0.000165566	0.00718187	0.589904
19401	Rara	retinoic acid receptor, alpha	0.435973	3.9013	4.19256	0.000211384	0.00835114	0.588562
20382	Srsf2	serine and arginine-rich splicing factor 2	0.173307	8.02729	4.40289	0.000116676	0.00576192	0.578657
16574	Kif5c	kinesin family member 5C	-0.169091	10.314	-4.42936	0.00010823	0.00560118	0.573589
50913	Olig2	oligodendrocyte transcription factor 2	0.69614	3.0602	4.33878	0.000233379	0.00872836	0.569085
101214	Tra2a	transformer 2 alpha	0.327339	6.6572	4.48854	0.000142222	0.00658303	0.55374
19043	Ppm1b	protein phosphatase 1B, magnesium dependent, beta isoform	-0.192981	6.51775	-4.34851	0.000136115	0.00638466	0.550809
195646	Hs3st2	heparan sulfate (glucosamine) 3-O-sulfotransferase 2	0.43924	4.84426	4.27857	0.000198377	0.00801797	0.549968
70292	Afap1	actin filament associated protein 1	-0.204788	7.60435	-4.38231	0.000123686	0.00598169	0.547123
69727	Usp46	ubiquitin specific peptidase 46	0.237644	6.43803	4.3366	0.000140783	0.00655973	0.540927
72469	Plcd3	phospholipase C, delta 3	-0.485286	3.91338	-4.15934	0.000232074	0.00872836	0.534847
12443	Ccnd1	cyclin D1	0.497526	4.11908	4.23152	0.000219899	0.00854315	0.532619
52668	Ifi27	interferon, alpha-inducible protein 27	1.13403	2.42539	4.26548	0.00018757	0.00773727	0.528113
66142	Cox7b	cytochrome c oxidase subunit 7B	0.445188	5.50742	4.491	0.000175213	0.00749197	0.527194
664883	Nova1	NOVA alternative splicing regulator 1	0.383141	4.39118	4.19068	0.000212508	0.00837197	0.522277
56747	Sez6l	seizure related 6 homolog like	0.23574	7.36082	4.37272	0.000129912	0.00623978	0.521909
105171	Arrdc3	arrestin domain containing 3	0.284598	5.75142	4.3403	0.000150684	0.00683931	0.520361
229055	Zbtb10	zinc finger and BTB domain containing 10	-0.239971	5.90744	-4.31001	0.000151782	0.0068669	0.519832
13602	Sparcl1	SPARC-like 1	0.416736	6.80196	4.58478	0.000159346	0.00700571	0.502773
20681	Sox8	SRY (sex determining region Y)-box 8	0.380734	3.88881	4.15942	0.000232026	0.00872836	0.501278
13796	Emx1	empty spiracles homeobox 1	-0.374475	5.37421	-4.31858	0.000187256	0.00773727	0.47763
382066	Prdm10	PR domain containing 10	-0.275356	5.70907	-4.28928	0.000160938	0.00702081	0.477034
65113	Ndfip1	Nedd4 family interacting protein 1	0.189606	8.33596	4.36928	0.000128339	0.0061854	0.475209
329278	Tnn	tenascin N	-1.73004	-0.0250627	-4.74695	4.37445e-05	0.00300743	0.473662
17968	Ncam2	neural cell adhesion molecule 2	-0.624443	5.82705	-4.54718	0.00020704	0.00822587	0.472348
329470	Accs	1-aminocyclopropane-1-carboxylate synthase (non-functional)	0.563951	3.14697	4.09454	0.000278321	0.0097343	0.409605
20423	Shh	sonic hedgehog	1.13509	0.440388	4.29329	0.000159127	0.00700571	0.406091
56772	Mllt11	myeloid/lymphoid or mixed-lineage leukemia; translocated to, 11	0.165139	9.00331	4.35382	0.000134086	0.00635322	0.394814
19206	Ptch1	patched 1	0.33169	5.28583	4.22314	0.000201173	0.0080613	0.393945
56348	Hsd17b12	hydroxysteroid (17-beta) dehydrogenase 12	-0.222898	6.18112	-4.28997	0.000160627	0.00702081	0.392198
18477	Prdx1	peroxiredoxin 1	0.306392	5.66708	4.31209	0.000179124	0.00759411	0.386032
192156	Mvd	mevalonate (diphospho) decarboxylase	0.363227	5.58776	4.4037	0.000185689	0.00772248	0.377218
66508	Lamtor1	late endosomal/lysosomal adaptor, MAPK and MTOR activator 1	0.227485	5.33305	4.2308	0.000189807	0.00778034	0.377123
230027	Coq3	coenzyme Q3 methyltransferase	0.352534	4.03335	4.11708	0.000261291	0.00939641	0.372906
380629	Heca	hdc homolog, cell cycle regulator	-0.181389	6.64877	-4.26181	0.000173918	0.00745935	0.313901
20744	Strbp	spermatid perinuclear RNA binding protein	-0.189562	7.77956	-4.30254	0.000155021	0.00694624	0.312277
72978	Cnih3	cornichon family AMPA receptor auxiliary protein 3	0.327978	5.74547	4.22031	0.00021381	0.0083762	0.307494
23921	Sh2b2	SH2B adaptor protein 2	-0.277548	5.52456	-4.21827	0.00019663	0.00797031	0.30748
67118	Bfar	bifunctional apoptosis regulator	0.191489	5.40694	4.21175	0.000200271	0.00804814	0.29959
13839	Epha5	Eph receptor A5	-0.189486	9.19862	-4.31279	0.000150593	0.00683931	0.291662
225743	Ark2c	arkadia (RNF111) C-terminal like ring finger ubiquitin ligase 2C	-0.216816	8.05452	-4.29814	0.000157243	0.00700571	0.28729
171171	Ntng2	netrin G2	-0.287761	6.85793	-4.34575	0.000180406	0.00759816	0.283762
320091	Ano4	anoctamin 4	0.354877	2.8633	4.05952	0.000306969	0.0103741	0.272937
268739	Arhgef40	Rho guanine nucleotide exchange factor (GEF) 40	0.247082	5.24445	4.16209	0.000230288	0.00872836	0.252144
68170	Iftap	intraflagellar transport associated protein	0.441933	3.83684	4.05131	0.000314091	0.0104884	0.249651
106200	Txndc11	thioredoxin domain containing 11	-0.248332	5.00184	-4.15453	0.000235234	0.00877436	0.234418
80286	Tusc3	tumor suppressor candidate 3	0.189792	6.7571	4.24761	0.000181025	0.00760144	0.233915
117606	Boc	biregional cell adhesion molecule-related/down-regulated by oncogenes (Cdon) binding protein	-0.365995	4.85587	-4.11725	0.000262616	0.00941992	0.23319
67526	Atg12	autophagy related 12	0.190603	6.65484	4.22889	0.000190833	0.00778034	0.21749
56808	Cacna2d2	calcium channel, voltage-dependent, alpha 2/delta subunit 2	0.367663	5.49431	4.24565	0.000239961	0.00892692	0.214617
18124	Nr4a3	nuclear receptor subfamily 4, group A, member 3	-0.447506	7.82627	-4.51665	0.000216033	0.00843974	0.18975
71131	Zfp689	zinc finger protein 689	0.302131	3.87628	4.04947	0.000315707	0.0105173	0.186834
66887	Lonp2	lon peptidase 2, peroxisomal	0.191887	6.12881	4.18877	0.000213651	0.0083762	0.180086
668303	Kif26a	kinesin family member 26A	0.418662	6.74369	4.4185	0.000232449	0.00872836	0.171517
100504715	Tmppe	transmembrane protein with metallophosphoesterase domain	0.402677	4.01229	4.03789	0.00032608	0.0106252	0.170863
235130	Adamts15	a disintegrin-like and metallopeptidase (reprolysin type) with thrombospondin type 1 motif, 15	-0.753119	2.82145	-4.06583	0.000382859	0.011673	0.154767
20351	Sema4a	sema domain, immunoglobulin domain (Ig), transmembrane domain (TM) and short cytoplasmic domain, (semaphorin) 4A	0.283817	4.53121	4.10578	0.000269697	0.0096227	0.148881
58869	Pex5l	peroxisomal biogenesis factor 5-like	0.513246	3.29093	4.06779	0.000345163	0.0110271	0.141746
17202	Mc4r	melanocortin 4 receptor	0.992501	1.63558	4.07508	0.000293899	0.0101452	0.139019
14084	Faf1	Fas-associated factor 1	0.167424	5.97628	4.177	0.000220841	0.00854605	0.134414
15357	Hmgcr	3-hydroxy-3-methylglutaryl-Coenzyme A reductase	0.208532	8.8595	4.26628	0.000177009	0.00754575	0.130456
246316	Lgi2	leucine-rich repeat LGI family, member 2	-0.831116	5.67919	-4.45633	0.000291103	0.0101056	0.126754
226255	Atrnl1	attractin like 1	-0.170184	8.07785	-4.2298	0.000190344	0.00778034	0.119839
13712	Elk1	ELK1, member of ETS oncogene family	0.227463	6.2748	4.17643	0.000221192	0.00854605	0.11928
232087	Mat2a	methionine adenosyltransferase II, alpha	0.158552	7.50964	4.22747	0.000191598	0.00778889	0.117422
69178	Snx5	sorting nexin 5	0.238814	5.15163	4.12411	0.000256189	0.00931959	0.110893
99382	Abtb2	ankyrin repeat and BTB (POZ) domain containing 2	0.369821	3.7823	4.00866	0.000353782	0.0111752	0.110576
17698	Msn	moesin	-0.349977	5.67029	-4.14811	0.000274679	0.00965509	0.109475
18751	Prkcb	protein kinase C, beta	0.340802	7.18053	4.32534	0.00023309	0.00872836	0.108578
192976	Lrrc75a	leucine rich repeat containing 75A	-0.310548	4.68124	-4.05196	0.000313514	0.0104884	0.101003
14397	Gabra4	gamma-aminobutyric acid (GABA) A receptor, subunit alpha 4	-0.312923	5.00278	-4.05481	0.000311035	0.0104611	0.0985751
102640268	Gm2956	predicted gene 2956	0.44846	2.17764	3.97034	0.000393601	0.011846	0.0941996
228807	Zfp341	zinc finger protein 341	-0.27532	4.42296	-4.0652	0.000302129	0.0102848	0.0822764
240753	Plekha6	pleckstrin homology domain containing, family A member 6	0.250981	6.01103	4.13709	0.00024703	0.0091025	0.0781999
77318	Ankrd55	ankyrin repeat domain 55	1.40701	-0.331583	4.50406	8.75222e-05	0.00485177	0.0677085
71820	Dync2i2	dynein 2 intermediate chain 2	0.261392	5.11454	4.10224	0.000272386	0.0096227	0.0653986
66818	Smim7	small integral membrane protein 7	0.19805	6.43421	4.16756	0.000226776	0.00866631	0.062032
67074	Mon2	MON2 homolog, regulator of endosome to Golgi trafficking	-0.178874	7.29607	-4.19468	0.000210129	0.00832504	0.0620137
75747	Sesn3	sestrin 3	0.270144	5.28815	4.06725	0.000300403	0.010251	0.06026
268935	Scube3	signal peptide, CUB domain, EGF-like 3	0.219644	5.53319	4.11808	0.000260557	0.0093941	0.0586472
52065	Mfhas1	malignant fibrous histiocytoma amplified sequence 1	-0.180014	6.39899	-4.15846	0.000232649	0.00872836	0.0555593
57316	C1d	C1D nuclear receptor co-repressor	0.410007	5.28564	4.24365	0.000290177	0.0100986	0.055191
320184	Lrrc58	leucine rich repeat containing 58	-0.183877	7.82074	-4.20113	0.00020635	0.00822176	0.04571
64656	Mrps23	mitochondrial ribosomal protein S23	0.296803	4.87692	4.07007	0.000298049	0.0101954	0.0455301
66212	Sec61b	Sec61 beta subunit	0.377938	3.84781	3.98542	0.000377435	0.0115832	0.0265779
27360	Add3	adducin 3 (gamma)	0.284899	5.18052	4.05716	0.000308995	0.0104175	0.0243514
14221	Fjx1	four jointed box 1	-0.20438	6.87213	-4.16974	0.000225392	0.00863695	0.016316
78267	Klhdc8b	kelch domain containing 8B	-0.255843	5.3656	-4.07446	0.000294409	0.0101452	0.015353
433771	Micos10	mitochondrial contact site and cristae organizing system subunit 10	0.226189	5.66375	4.10288	0.000271901	0.0096227	0.00822742
320495	Ipcef1	interaction protein for cytohesin exchange factors 1	0.773851	1.10856	3.95794	0.000407409	0.0120802	0.00646982
18242	Oat	ornithine aminotransferase	-0.183966	6.43384	-4.14021	0.000244881	0.00906187	0.006388
99326	Garnl3	GTPase activating RANGAP domain-like 3	0.272618	5.64132	4.07762	0.000291819	0.0101056	0.000254563
72621	Pdzd11	PDZ domain containing 11	0.280848	4.4814	4.01803	0.000344662	0.0110271	-0.000762708
26451	Rpl27a	ribosomal protein L27A	0.302938	4.46589	4.01841	0.000344292	0.0110271	-0.00415961
115490200	LOC115490200	-	0.261175	4.91782	4.0364	0.000327436	0.0106252	-0.00936575
19735	Rgs2	regulator of G-protein signaling 2	-0.559247	4.32416	-4.13111	0.000393562	0.011846	-0.0146368
235574	Atp2c1	ATPase, Ca++-sequestering	-0.172585	7.50946	-4.17317	0.000223228	0.00857745	-0.0174449
241794	Kcng1	potassium voltage-gated channel, subfamily G, member 1	0.453607	5.14879	4.04311	0.000382462	0.011673	-0.0269946
93684	Selenof	selenoprotein F	0.247919	6.82293	4.17577	0.000241611	0.00896453	-0.0287851
66629	Golph3	golgi phosphoprotein 3	-0.193299	6.4161	-4.12369	0.000256497	0.00931959	-0.0433983
239157	Pnma2	paraneoplastic antigen MA2	0.212568	6.03368	4.09534	0.000277702	0.0097343	-0.0540764
628779	Hs3st4	heparan sulfate (glucosamine) 3-O-sulfotransferase 4	1.23126	4.03464	4.22424	0.00048579	0.0135219	-0.0562653
70673	Prdm16	PR domain containing 16	-0.303109	5.38242	-4.04851	0.000316558	0.0105207	-0.0614903
231050	Galnt11	polypeptide N-acetylgalactosaminyltransferase 11	-0.240529	5.06085	-4.04473	0.00031991	0.0105819	-0.0622195
234847	Spg7	SPG7, paraplegin matrix AAA peptidase subunit	-0.227912	6.02871	-4.10443	0.000270721	0.0096227	-0.0642278
21859	Timp3	tissue inhibitor of metalloproteinase 3	-0.415058	5.87682	-4.23638	0.000323309	0.0106252	-0.0731915
50884	Nckap1	NCK-associated protein 1	-0.168788	8.86848	-4.17863	0.000219831	0.00854315	-0.0746626
226922	Kcnq5	potassium voltage-gated channel, subfamily Q, member 5	-0.273843	6.2681	-4.1533	0.000271346	0.0096227	-0.0755535
14281	Fos	FBJ osteosarcoma oncogene	-0.830991	2.87435	-4.00769	0.000505361	0.0138432	-0.0758314
208104	Mlxip	MLX interacting protein	-0.156568	6.86461	-4.12666	0.000254364	0.00931449	-0.0818722
16564	Kif21a	kinesin family member 21A	-0.160177	7.96062	-4.15862	0.000232544	0.00872836	-0.0850968
237716	Gpr75	G protein-coupled receptor 75	0.519004	1.48735	3.89296	0.000487849	0.0135219	-0.0886686
211986	Tmem18	transmembrane protein 18	0.258708	4.90657	4.01036	0.000352101	0.0111724	-0.0890442
20841	Zfp143	zinc finger protein 143	-0.31465	4.31931	-3.96298	0.000401742	0.0120137	-0.104842
66419	Mrpl11	mitochondrial ribosomal protein L11	0.205149	5.46699	4.06241	0.000304498	0.0103404	-0.109986
387609	Zhx2	zinc fingers and homeoboxes 2	-0.314065	4.936	-4.00534	0.000357064	0.0112432	-0.110396
76302	Pcnp	PEST proteolytic signal containing nuclear protein	-0.192271	6.38456	-4.09975	0.000274289	0.00965509	-0.120845
107831	Adgrb1	adhesion G protein-coupled receptor B1	0.191212	7.52076	4.13134	0.000251048	0.00921715	-0.121821
56296	Dmrtb1	DMRT-like family B with proline-rich C-terminal, 1	1.0067	0.000580134	4.06153	0.000305242	0.0103406	-0.135165
103554	Psme4	proteasome (prosome, macropain) activator subunit 4	-0.172906	7.27934	-4.11943	0.000259579	0.00938299	-0.135542
16195	Il6st	interleukin 6 signal transducer	0.239181	5.55278	4.03575	0.000328035	0.0106252	-0.14129
667250	Gm12657	predicted gene 12657	0.340814	5.01177	4.04733	0.000361276	0.01131	-0.15614
20370	Sez6	seizure related gene 6	0.212301	8.37178	4.15037	0.000247276	0.0091025	-0.16016
68999	Anapc10	anaphase promoting complex subunit 10	0.370562	3.61451	3.90456	0.000472429	0.0132782	-0.170186
71994	Cnn3	calponin 3, acidic	-0.167456	8.07044	-4.12434	0.000256029	0.00931959	-0.170891
245643	Frmpd3	FERM and PDZ domain containing 3	-0.340012	5.04275	-3.98126	0.000389608	0.0117861	-0.175877
107035	Fbxo38	F-box protein 38	-0.185909	5.97186	-4.05373	0.000311971	0.0104675	-0.180101
74410	Ttll11	tubulin tyrosine ligase-like family, member 11	0.42225	3.0722	3.87144	0.000517769	0.0139917	-0.192402
17993	Ndufs4	NADH:ubiquinone oxidoreductase core subunit S4	0.351738	5.43314	4.08785	0.000363734	0.0113364	-0.193838
74480	Samd4	sterile alpha motif domain containing 4	-0.439531	3.93754	-3.89139	0.000489966	0.0135538	-0.194918
16330	Inpp5b	inositol polyphosphate-5-phosphatase B	-0.205018	5.5868	-4.01966	0.000343091	0.0110271	-0.212013
12466	Cct6a	chaperonin containing Tcp1, subunit 6a (zeta)	0.149974	8.36324	4.12173	0.000257906	0.00934658	-0.214716
70571	Tcerg1l	transcription elongation regulator 1-like	0.512915	3.39568	3.91663	0.000519155	0.0140022	-0.222682
11804	Aplp2	amyloid beta (A4) precursor-like protein 2	-0.19084	8.3807	-4.11084	0.0002659	0.00951338	-0.227484
214791	Sertad4	SERTA domain containing 4	0.25809	5.99045	4.04518	0.000325195	0.0106252	-0.227533
106369	Ypel1	yippee like 1	0.294139	6.04279	4.11243	0.00033423	0.0108009	-0.252044
11865	Bmal1	basic helix-loop-helix ARNT like 1	-0.250399	4.91672	-3.92723	0.000443665	0.0128033	-0.261745
75398	Mrpl32	mitochondrial ribosomal protein L32	0.385931	3.78213	3.87693	0.000509963	0.0138951	-0.263069
213819	Casd1	CAS1 domain containing 1	0.215328	5.21426	3.9915	0.000371096	0.0114387	-0.26619
240063	Zfp811	zinc finger protein 811	0.29732	4.60056	3.90858	0.000467196	0.0132105	-0.270696
74718	Snx16	sorting nexin 16	0.222552	5.33395	3.98701	0.000375768	0.0115573	-0.277666
242259	Slc44a5	solute carrier family 44, member 5	0.43699	5.81307	4.15432	0.000414554	0.0122145	-0.286521
18769	Pkig	protein kinase inhibitor, gamma	0.27984	4.75724	3.92495	0.000446473	0.0128579	-0.295922
235505	Cd109	CD109 antigen	-0.569362	2.1304	-3.82501	0.000588539	0.015314	-0.296444
54646	Ppp1r3f	protein phosphatase 1, regulatory subunit 3F	-0.296866	4.43424	-3.89737	0.000481926	0.013491	-0.29855
104418	Dgkz	diacylglycerol kinase zeta	-0.16587	6.78355	-4.0404	0.000323806	0.0106252	-0.304083
108052	Slc14a1	solute carrier family 14 (urea transporter), member 1	-1.27303	0.269434	-4.21244	0.000199881	0.00804814	-0.307351
232232	Hdac11	histone deacetylase 11	0.22116	5.39502	3.94949	0.000417081	0.0122632	-0.308833
218763	Lrrc3b	leucine rich repeat containing 3B	1.02433	-0.0868657	3.93964	0.000428643	0.0124725	-0.310837
19017	Ppargc1a	peroxisome proliferative activated receptor, gamma, coactivator 1 alpha	-0.470412	4.90001	-4.01176	0.00050016	0.0137544	-0.317229
17470	Cd200	CD200 molecule	0.190547	7.27356	4.0706	0.000297602	0.0101954	-0.317651
71564	Izumo4	IZUMO family member 4	0.338227	3.52694	3.84005	0.000564629	0.0149015	-0.318079
108077	Skic2	SKI2 subunit of superkiller complex	0.192996	6.11363	4.00486	0.000357539	0.0112432	-0.32697
93685	Entpd7	ectonucleoside triphosphate diphosphohydrolase 7	0.255534	4.11789	3.86852	0.000521956	0.0140238	-0.332432
627191	Syndig1l	synapse differentiation inducing 1 like	0.522989	2.96348	3.79644	0.000636691	0.0161205	-0.333817
56207	Uchl5	ubiquitin carboxyl-terminal esterase L5	-0.243919	5.04788	-3.93151	0.000438424	0.0127306	-0.333945
67067	Romo1	reactive oxygen species modulator 1	0.381153	4.18624	3.89633	0.000504605	0.0138432	-0.338231
12795	Plk3	polo like kinase 3	-0.288836	4.52752	-3.87944	0.000506444	0.0138458	-0.338491
20377	Sfrp1	secreted frizzled-related protein 1	-0.218772	7.11432	-4.03737	0.000326552	0.0106252	-0.340572
71169	Nbas	neuroblastoma amplified sequence	0.215786	5.45304	3.94546	0.000421769	0.0123438	-0.343275
20496	Slc12a2	solute carrier family 12, member 2	-0.178487	6.24225	-4.0165	0.000346128	0.0110328	-0.346426
72258	Kcnk10	potassium channel, subfamily K, member 10	-0.221369	6.24886	-3.99915	0.000363278	0.0113364	-0.347329
216831	Arhgap44	Rho GTPase activating protein 44	0.196916	5.81083	3.96866	0.000395446	0.0118761	-0.348968
75786	Ckap5	cytoskeleton associated protein 5	-0.145964	8.51608	-4.071	0.000297269	0.0101954	-0.350788
74340	Ahcyl2	S-adenosylhomocysteine hydrolase-like 2	-0.219436	5.87414	-3.96604	0.000398334	0.0119373	-0.358865
627626	Ptchd4	patched domain containing 4	0.605734	2.94763	3.81898	0.000654665	0.0162884	-0.359521
50997	Mpp2	membrane protein, palmitoylated 2 (MAGUK p55 subfamily member 2)	-0.20936	5.903	-3.95716	0.00040829	0.0120807	-0.364848
68028	Rpl22l1	ribosomal protein L22 like 1	0.553202	2.97996	3.81533	0.000641346	0.0161488	-0.364953
211712	Pcdh9	protocadherin 9	-0.359436	7.59821	-4.23154	0.000366967	0.0113484	-0.375506
328381	Sh2d4b	SH2 domain containing 4B	-0.431713	4.92435	-3.95376	0.000527012	0.0141056	-0.38093
18430	Oxtr	oxytocin receptor	0.936123	1.09915	3.90599	0.000470558	0.0132782	-0.381305
57780	Fxyd7	FXYD domain-containing ion transport regulator 7	1.47126	2.00262	4.05646	0.000318741	0.0105682	-0.397228
241134	Nyap2	neuronal tyrosine-phophorylated phosphoinositide 3-kinase adaptor 2	-0.279235	5.45335	-3.922	0.000450144	0.0129106	-0.399136
56407	Trpc4ap	transient receptor potential cation channel, subfamily C, member 4 associated protein	-0.142156	7.81204	-4.0397	0.000324442	0.0106252	-0.402264
50914	Olig1	oligodendrocyte transcription factor 1	0.892255	3.8704	4.10435	0.000624733	0.0158791	-0.405632
66609	Cryzl1	crystallin, zeta (quinone reductase)-like 1	0.285672	5.16433	3.92109	0.000451279	0.0129167	-0.406164
223604	Kcnk9	potassium channel, subfamily K, member 9	-0.29675	7.02934	-4.1335	0.000367355	0.0113484	-0.406837
218756	Slc4a7	solute carrier family 4, sodium bicarbonate cotransporter, member 7	-0.173832	6.57602	-4.00897	0.00035347	0.0111752	-0.407126
217265	Abca5	ATP-binding cassette, sub-family A (ABC1), member 5	-0.255779	5.72143	-3.9456	0.000421607	0.0123438	-0.419746
71803	Slc25a18	solute carrier family 25 (mitochondrial carrier), member 18	0.971274	0.370529	3.85069	0.000548294	0.0146194	-0.435843
228730	Kiz	kizuna centrosomal protein	0.375538	3.86822	3.78134	0.000663657	0.0164159	-0.437492
57423	Atp5j2	ATP synthase, H+ transporting, mitochondrial F0 complex, subunit F2	0.336141	5.33736	3.9926	0.00046403	0.0131475	-0.441018
68525	Evc2	EvC ciliary complex subunit 2	0.408956	3.68483	3.7665	0.000691263	0.0169492	-0.443754
110196	Fdps	farnesyl diphosphate synthetase	0.283822	6.47926	4.08742	0.000386183	0.0117234	-0.451908
80976	Syt13	synaptotagmin XIII	0.760352	2.94288	3.75369	0.00071597	0.0172238	-0.456037
104112	Acly	ATP citrate lyase	0.184303	8.74227	4.03883	0.000325223	0.0106252	-0.457287
242409	Tmem8b	transmembrane protein 8B	-0.196127	7.26557	-3.99583	0.00036665	0.0113484	-0.457365
11932	Atp1b2	ATPase, Na+/K+ transporting, beta 2 polypeptide	-0.235127	6.77998	-3.998	0.000381484	0.011673	-0.464975
210933	Adgrb3	adhesion G protein-coupled receptor B3	0.253527	6.19251	3.99151	0.000404045	0.0120313	-0.475136
19058	Ppp3r1	protein phosphatase 3, regulatory subunit B, alpha isoform (calcineurin B, type I)	-0.146631	8.22531	-4.01823	0.000344464	0.0110271	-0.476402
18431	Oca2	oculocutaneous albinism II	-0.72665	1.7312	-3.75637	0.000710727	0.0171565	-0.482153
383619	Aim2	absent in melanoma 2	0.534475	2.95009	3.74691	0.00073266	0.0173867	-0.484049
12282	Hyou1	hypoxia up-regulated 1	-0.189429	6.89533	-3.97927	0.000383948	0.0116809	-0.499792
208727	Hdac4	histone deacetylase 4	-0.186828	6.41095	-3.95582	0.000409809	0.0121001	-0.503057
56612	Pfdn5	prefoldin 5	0.357949	5.29839	3.9808	0.000512914	0.0139411	-0.515488
328162	Trmt61a	tRNA methyltransferase 61A	0.26033	4.08849	3.80396	0.000623653	0.0158791	-0.529956
66889	Rnf128	ring finger protein 128	-0.768682	2.01673	-3.74672	0.000729782	0.0173772	-0.536705
215378	Brinp3	bone morphogenetic protein/retinoic acid inducible neural specific 3	-0.859087	1.71505	-3.74183	0.000799286	0.0184375	-0.53986
14696	Gnb4	guanine nucleotide binding protein (G protein), beta 4	-0.347204	5.81185	-3.96258	0.000523839	0.0140475	-0.544926
234344	Naf1	nuclear assembly factor 1 ribonucleoprotein	-0.296799	4.81985	-3.81848	0.000599219	0.0154486	-0.552761
68342	Ndufb10	NADH:ubiquinone oxidoreductase subunit B10	0.189801	5.58202	3.89316	0.000487571	0.0135219	-0.561174
21960	Tnr	tenascin R	-0.240685	7.63916	-4.02549	0.000402663	0.0120156	-0.563478
80906	Kcnip2	Kv channel-interacting protein 2	0.543208	3.49126	3.71537	0.000806268	0.018568	-0.56401
57339	Jph1	junctophilin 1	-0.464139	3.69123	-3.72109	0.000782818	0.0181772	-0.565187
13714	Elk4	ELK4, member of ETS oncogene family	-0.427029	2.90197	-3.70548	0.000816942	0.0187216	-0.565758
72729	Cdc42se2	CDC42 small effector 2	-0.154183	7.01419	-3.95991	0.000405183	0.0120396	-0.568569
56752	Aldh9a1	aldehyde dehydrogenase 9, subfamily A1	0.402508	4.5184	3.85054	0.000644537	0.0161711	-0.571793
77579	Myh10	myosin, heavy polypeptide 10, non-muscle	-0.153458	9.53777	-4.00401	0.000358392	0.0112449	-0.574559
13447	Doc2b	double C2, beta	0.388123	5.24478	3.74985	0.000723551	0.0173171	-0.579072
26932	Ppp2r5e	protein phosphatase 2, regulatory subunit B', epsilon	-0.168697	7.99189	-3.97371	0.000389928	0.0117861	-0.589357
59028	Rcl1	RNA terminal phosphate cyclase-like 1	0.354525	4.32318	3.75187	0.000719564	0.0172511	-0.590316
21869	Nkx2-1	NK2 homeobox 1	1.20366	-0.142191	4.08062	0.000289381	0.0100959	-0.591611
241514	Zfp804a	zinc finger protein 804A	-0.334693	4.50838	-3.83841	0.000601583	0.0154811	-0.594098
56150	Mad2l1	MAD2 mitotic arrest deficient-like 1	0.406882	3.07743	3.70157	0.000825717	0.018739	-0.594315
329154	Ankrd44	ankyrin repeat domain 44	-0.233928	6.20659	-3.91266	0.00046194	0.0131414	-0.595642
18020	Nfatc2ip	nuclear factor of activated T cells, cytoplasmic, calcineurin dependent 2 interacting protein	-0.2896	4.35668	-3.75254	0.000718225	0.0172485	-0.611594
27414	Sergef	secretion regulating guanine nucleotide exchange factor	0.263714	4.70628	3.81176	0.0006104	0.0156506	-0.614365
57317	Srsf4	serine and arginine-rich splicing factor 4	-0.221503	5.20926	-3.84717	0.000553646	0.0147341	-0.615185
244421	Lonrf1	LON peptidase N-terminal domain and ring finger 1	-0.180964	6.40357	-3.91426	0.000459901	0.01311	-0.619582
207819	Bnip5	BCL2 interacting protein 5	1.08717	0.364738	3.94303	0.000424631	0.0123814	-0.623108
108143	Taf9	TATA-box binding protein associated factor 9	0.231043	5.91722	3.89518	0.000484855	0.0135219	-0.627558
70456	Mpc2	mitochondrial pyruvate carrier 2	0.292725	5.29512	3.84634	0.000570712	0.0149892	-0.631921
235402	Lingo1	leucine rich repeat and Ig domain containing 1	0.247268	7.54411	3.99332	0.000447943	0.0128738	-0.64913
15166	Hcn2	hyperpolarization-activated, cyclic nucleotide-gated K+ 2	-0.258531	5.49518	-3.8231	0.000591641	0.0153662	-0.651662
66412	Arrdc4	arrestin domain containing 4	0.36948	4.81436	3.77772	0.000700643	0.0170304	-0.651897
56418	Ykt6	YKT6 v-SNARE homolog (S. cerevisiae)	0.14512	7.77873	3.94487	0.000422461	0.0123438	-0.657544
102632403	Rpl17-ps8	ribosomal protein L17, pseudogene 8	0.40378	5.01482	3.9055	0.000655019	0.0162884	-0.667431
50927	Nasp	nuclear autoantigenic sperm protein (histone-binding)	-0.159921	7.1435	-3.93053	0.000439613	0.0127388	-0.670551
65098	Zfand6	zinc finger, AN1-type domain 6	0.211834	5.70482	3.84637	0.000554883	0.0147391	-0.672233
68032	Emc4	ER membrane protein complex subunit 4	0.225721	5.24824	3.82145	0.000594336	0.0154077	-0.672521
67586	Ubxn11	UBX domain protein 11	0.507617	2.21786	3.65034	0.000949415	0.0204707	-0.674819
18750	Prkca	protein kinase C, alpha	-0.199416	7.51404	-3.92929	0.000441127	0.0127563	-0.67821
277432	Vstm2l	V-set and transmembrane domain containing 2-like	0.369907	4.47173	3.74341	0.000742271	0.0175851	-0.682966
211187	Lrtm2	leucine-rich repeats and transmembrane domains 2	0.574817	2.48012	3.6461	0.000960439	0.0205532	-0.685481
228136	Zdhhc5	zinc finger, DHHC domain containing 5	-0.172066	6.00247	-3.86906	0.000521178	0.0140238	-0.687353
381217	Entrep1	endosomal transmembrane epsin interactor 1	-0.378352	3.56449	-3.69514	0.000840338	0.0189177	-0.689334
94043	Tm2d1	TM2 domain containing 1	0.442674	3.18578	3.66289	0.000917547	0.0200953	-0.697652
16948	Lox	lysyl oxidase	0.739451	2.19208	3.66	0.000924808	0.0201404	-0.704033
226414	Dars	aspartyl-tRNA synthetase	0.20255	6.20921	3.87299	0.000515552	0.0139757	-0.705178
228869	Ncoa5	nuclear receptor coactivator 5	0.148412	7.0056	3.91105	0.000464008	0.0131475	-0.706931
239408	Tmem74	transmembrane protein 74	-0.207109	6.9943	-3.90116	0.000476895	0.0133769	-0.707497
73469	Rnf38	ring finger protein 38	-0.146672	7.68905	-3.91928	0.000453549	0.0129553	-0.725251
360213	Trim46	tripartite motif-containing 46	0.175058	7.06275	3.90457	0.000472415	0.0132782	-0.728323
66039	Tmem254	transmembrane protein 254	0.198592	5.39609	3.85073	0.000548242	0.0146194	-0.729124
56382	Rab9	RAB9, member RAS oncogene family	0.413257	4.41793	3.79718	0.000769047	0.0179466	-0.731089
15476	Hs3st1	heparan sulfate (glucosamine) 3-O-sulfotransferase 1	-0.353164	5.03923	-3.82123	0.000697723	0.0170184	-0.737958
93747	Echs1	enoyl Coenzyme A hydratase, short chain, 1, mitochondrial	0.308177	4.57381	3.76552	0.000693113	0.0169649	-0.74171
56357	Ivd	isovaleryl coenzyme A dehydrogenase	0.229401	4.94828	3.75679	0.000709916	0.0171565	-0.753004
20442	St3gal1	ST3 beta-galactoside alpha-2,3-sialyltransferase 1	0.343394	6.87943	4.02191	0.000569166	0.0149767	-0.766332
20646	Snrpn	small nuclear ribonucleoprotein N	0.4605	2.63021	3.61582	0.00104273	0.0216336	-0.770911
22057	Tob1	transducer of ErbB-2.1	-0.20279	5.26572	-3.79527	0.000638733	0.0161205	-0.773286
225887	Ndufs8	NADH:ubiquinone oxidoreductase core subunit S8	0.259131	4.53736	3.73542	0.000752726	0.0177428	-0.78613
230936	Phf13	PHD finger protein 13	-0.205161	5.73541	-3.79092	0.000646414	0.0161892	-0.792444
102639598	Gm14296	predicted gene 14296	0.352243	4.30355	3.69835	0.000833005	0.0188434	-0.794001
72043	Sulf2	sulfatase 2	0.475293	5.70977	3.99152	0.000707179	0.0171298	-0.794107
14266	Aff2	AF4/FMR2 family, member 2	-0.228823	7.39881	-3.9097	0.000516181	0.0139757	-0.796279
50934	Slc7a8	solute carrier family 7 (cationic amino acid transporter, y+ system), member 8	-0.341425	5.55585	-3.80468	0.000732445	0.0173867	-0.80915
64011	Nrgn	neurogranin	0.585049	5.42636	3.95036	0.000821257	0.0187256	-0.822674
100072	Camta1	calmodulin binding transcription activator 1	-0.152162	8.2709	-3.89414	0.000486251	0.0135219	-0.823292
19167	Psma3	proteasome subunit alpha 3	0.222937	5.62535	3.79224	0.000644074	0.0161711	-0.825361
382245	Tmem29	transmembrane protein 29	0.336605	3.5482	3.66636	0.000908914	0.0199804	-0.835268
243302	Gm4963	predicted gene 4963	0.369505	3.40696	3.63783	0.00098228	0.0208419	-0.83604
24087	Tll2	tolloid-like 2	2.15256	-0.235618	4.36334	0.000130518	0.00624749	-0.845529
74136	Sec14l1	SEC14-like lipid binding 1	-0.175832	8.51777	-3.88498	0.000498732	0.0137421	-0.845728
20775	Sqle	squalene epoxidase	0.174047	8.13458	3.88674	0.000496316	0.0137024	-0.847005
102607	Snx19	sorting nexin 19	0.245906	5.70443	3.77873	0.000668444	0.0164773	-0.851741
53378	Sdcbp	syndecan binding protein	-0.199807	6.9195	-3.83966	0.000565247	0.0149015	-0.854814
15526	Hspa9	heat shock protein 9	-0.156372	8.10809	-3.87674	0.000510229	0.0138951	-0.859607
67292	Pigc	phosphatidylinositol glycan anchor biosynthesis, class C	0.289215	3.68508	3.6382	0.00098127	0.0208419	-0.864063
13367	Diaph1	diaphanous related formin 1	-0.157952	6.60807	-3.83377	0.000574504	0.0150472	-0.866162
140483	Hnmt	histamine N-methyltransferase	0.894944	1.15447	3.60268	0.00108054	0.0221883	-0.87393
67017	Fam210b	family with sequence similarity 210, member B	-0.322019	7.28824	-3.92486	0.000654215	0.0162884	-0.877741
329575	Gm14325	predicted gene 14325	0.320227	3.88176	3.62847	0.00100755	0.0211541	-0.889023
68507	Ppfia4	protein tyrosine phosphatase, receptor type, f polypeptide (PTPRF), interacting protein (liprin), alpha 4	0.443027	4.9939	3.74728	0.000936	0.0203211	-0.889936
269513	Nkain3	Na+/K+ transporting ATPase interacting 3	-0.239204	6.80924	-3.84909	0.00060376	0.0155087	-0.890986
72555	Shisa9	shisa family member 9	0.22491	5.56768	3.75379	0.00071578	0.0172238	-0.904616
12908	Crat	carnitine acetyltransferase	-0.203264	5.11608	-3.72436	0.000775857	0.0180454	-0.904866
18167	Npy2r	neuropeptide Y receptor Y2	1.12338	-0.209922	3.80319	0.000624975	0.0158791	-0.9066
12454	Ccnk	cyclin K	-0.187755	6.06556	-3.77803	0.000669717	0.0164786	-0.907295
16891	Lipg	lipase, endothelial	-0.369589	4.26362	-3.63614	0.0009868	0.0208746	-0.910357
100504116	Brd3os	bromodomain containing 3, opposite strand	0.260805	4.3027	3.67385	0.000890567	0.0197006	-0.91163
21885	Tle1	transducin-like enhancer of split 1	-0.202154	6.71699	-3.8197	0.000597202	0.015425	-0.913948
16477	Junb	jun B proto-oncogene	-0.493349	2.85787	-3.55463	0.00123045	0.0239793	-0.917287
14950	H13	histocompatibility 13	0.152948	7.47236	3.84395	0.000558586	0.0147815	-0.920355
192897	Itgb4	integrin beta 4	-0.659815	2.16367	-3.56365	0.00120085	0.0237211	-0.923592
327814	Ppfia2	protein tyrosine phosphatase, receptor type, f polypeptide (PTPRF), interacting protein (liprin), alpha 2	-0.179976	7.65094	-3.84555	0.000556129	0.0147443	-0.924315
104725	Sptssa	serine palmitoyltransferase, small subunit A	0.294268	4.99293	3.70902	0.000815327	0.0187152	-0.930448
14265	Fmr1	fragile X messenger ribonucleoprotein 1	-0.138848	6.90165	-3.82049	0.000595916	0.0154202	-0.938294
72129	Pex13	peroxisomal biogenesis factor 13	0.20731	5.05715	3.70635	0.000815009	0.0187152	-0.952802
20846	Stat1	signal transducer and activator of transcription 1	0.583038	3.73936	3.633	0.00122439	0.0239165	-0.953823
170772	Glcci1	glucocorticoid induced transcript 1	-0.171071	6.58432	-3.78464	0.00065767	0.0163253	-0.964803
18718	Pip4k2a	phosphatidylinositol-5-phosphate 4-kinase, type II, alpha	-0.221252	5.70973	-3.72974	0.00076452	0.0179234	-0.9658
56322	Timm22	translocase of inner mitochondrial membrane 22	0.241838	4.67946	3.65495	0.000937594	0.0203242	-0.966047
72125	Amer2	APC membrane recruitment 2	-0.161075	7.96953	-3.83015	0.000580255	0.0151547	-0.976478
71667	Tmem248	transmembrane protein 248	-0.239397	5.76555	-3.73389	0.00075588	0.0177575	-0.982915
27981	Rsrp1	arginine/serine rich protein 1	0.199635	7.25931	3.81027	0.000612921	0.0156865	-0.987313
140570	Plxnb2	plexin B2	-0.15892	8.112	-3.827	0.000585313	0.0152584	-0.987948
13642	Efnb2	ephrin B2	-0.184413	8.51428	-3.83341	0.000575066	0.0150472	-0.989462
59027	Nampt	nicotinamide phosphoribosyltransferase	-0.173623	5.82464	-3.74842	0.000726388	0.0173388	-0.992581
15220	Foxq1	forkhead box Q1	-0.781766	1.31451	-3.57582	0.00116202	0.0232157	-0.99392
114143	Atp6v0b	ATPase, H+ transporting, lysosomal V0 subunit B	0.227689	6.69525	3.795	0.00066849	0.0164773	-0.993956
12328	Caml	calcium modulating ligand	0.287306	4.91519	3.6977	0.000851569	0.0190787	-0.995334
239650	Ccdc184	coiled-coil domain containing 184	-0.334514	4.80878	-3.64566	0.000976546	0.0207831	-0.996173
70417	Megf10	multiple EGF-like-domains 10	-0.456318	3.84924	-3.60333	0.00117722	0.0234068	-0.998581
227937	Pkp4	plakophilin 4	-0.197463	7.58076	-3.80474	0.000622314	0.0158791	-0.999788
270893	Tmem132e	transmembrane protein 132E	0.493089	3.47381	3.51181	0.00138083	0.0258215	-1.003
26433	Plod3	procollagen-lysine, 2-oxoglutarate 5-dioxygenase 3	-0.196825	5.71421	-3.73597	0.000751584	0.0177428	-1.0115
110208	Pgd	phosphogluconate dehydrogenase	0.197186	5.87832	3.73462	0.000754372	0.0177518	-1.01569
73737	Bbln	bublin coiled coil protein	0.28882	3.97061	3.5897	0.0011192	0.0227819	-1.01884
105445	Dock9	dedicator of cytokinesis 9	0.189992	7.12107	3.79608	0.000637318	0.0161205	-1.02163
76829	Dok5	docking protein 5	-0.236185	7.16139	-3.82593	0.000674495	0.0165671	-1.03102
70248	Dazap1	DAZ associated protein 1	-0.167211	7.02364	-3.78649	0.000654341	0.0162884	-1.03373
217364	Engase	endo-beta-N-acetylglucosaminidase	0.350149	3.41168	3.52208	0.00134323	0.025355	-1.03517
319477	Insyn1	inhibitory synaptic factor 1	0.202887	5.93045	3.72787	0.000768429	0.0179466	-1.0476
14282	Fosb	FBJ osteosarcoma oncogene B	-0.916762	0.851335	-3.54987	0.00124634	0.0240668	-1.05046
269336	Ccdc32	coiled-coil domain containing 32	0.239874	5.02466	3.65687	0.000932701	0.0202808	-1.05147
214616	Spata5l1	spermatogenesis associated 5-like 1	-0.255604	4.04382	-3.57971	0.00114985	0.0231563	-1.05577
22218	Sumo1	small ubiquitin-like modifier 1	0.269173	5.71754	3.73463	0.000822459	0.0187256	-1.06375
17294	Mest	mesoderm specific transcript	-0.48683	9.94114	-4.05864	0.000703818	0.0170779	-1.06736
19941	Rpl26	ribosomal protein L26	0.407241	4.45244	3.6716	0.0010958	0.0224032	-1.06799
56846	Necab3	N-terminal EF-hand calcium binding protein 3	0.591744	2.81428	3.47683	0.00151671	0.0276602	-1.07799
71263	Mro	maestro	0.420435	3.2518	3.47598	0.0015202	0.0276602	-1.0841
52830	Pnrc2	proline-rich nuclear receptor coactivator 2	0.228312	5.25367	3.66082	0.000922738	0.0201266	-1.08657
14570	Arhgdig	Rho GDP dissociation inhibitor (GDI) gamma	0.302367	4.25101	3.65534	0.000974539	0.0207719	-1.08729
11551	Adra2a	adrenergic receptor, alpha 2a	-0.521522	3.8697	-3.67782	0.00124557	0.0240668	-1.09071
74386	Rmi1	RecQ mediated genome instability 1	0.272749	3.89675	3.55359	0.00123392	0.0239793	-1.09167
11303	Abca1	ATP-binding cassette, sub-family A (ABC1), member 1	-0.368567	5.7143	-3.77308	0.000951636	0.0204707	-1.09199
270190	Ephb1	Eph receptor B1	0.297243	6.6799	3.83736	0.000789154	0.0182638	-1.09419
231637	Ssh1	slingshot protein phosphatase 1	-0.195857	5.61705	-3.68696	0.00085929	0.019221	-1.09569
171463	Il17rd	interleukin 17 receptor D	0.427396	3.50731	3.48434	0.0014865	0.0271815	-1.09684
68592	Syf2	SYF2 homolog, RNA splicing factor (S. cerevisiae)	-0.208277	4.84328	-3.63231	0.000997103	0.0209784	-1.09932
216440	Os9	amplified in osteosarcoma	-0.147824	7.16871	-3.76208	0.000699688	0.0170304	-1.09937
13682	Eif4a2	eukaryotic translation initiation factor 4A2	0.188074	8.44722	3.79859	0.000639073	0.0161205	-1.09939
235283	Gramd1b	GRAM domain containing 1B	-0.178991	8.05309	-3.78178	0.000662851	0.0164159	-1.10158
74254	Gpn1	GPN-loop GTPase 1	0.196374	5.09139	3.66538	0.000911343	0.0200025	-1.10282
67623	Tm7sf3	transmembrane 7 superfamily member 3	-0.20659	5.40268	-3.64892	0.000953111	0.0204707	-1.10725
17155	Man1a	mannosidase 1, alpha	-0.292174	5.16459	-3.61814	0.0010362	0.0216162	-1.10834
18021	Nfatc3	nuclear factor of activated T cells, cytoplasmic, calcineurin dependent 3	-0.255996	5.22477	-3.64901	0.000952874	0.0204707	-1.11068
19079	Prkab1	protein kinase, AMP-activated, beta 1 non-catalytic subunit	-0.223756	4.79627	-3.61501	0.00104504	0.0216494	-1.11592
54561	Nap1l3	nucleosome assembly protein 1-like 3	0.20428	4.90349	3.63516	0.000989421	0.0208932	-1.11616
66401	Nudt2	nudix hydrolase 2	0.301933	4.09136	3.57068	0.00117827	0.0234068	-1.11862
66645	Pspc1	paraspeckle protein 1	0.209461	6.39363	3.73756	0.000748328	0.0176986	-1.12097
234814	Mthfsd	methenyltetrahydrofolate synthetase domain containing	0.251263	5.05092	3.62689	0.00101189	0.0211817	-1.12144
68011	Snrpg	small nuclear ribonucleoprotein polypeptide G	0.393564	2.879	3.47836	0.00151055	0.0275852	-1.12867
22680	Zfp207	zinc finger protein 207	0.162811	7.6814	3.76447	0.000695121	0.0169844	-1.14037
106021	Topors	topoisomerase I binding, arginine/serine-rich	-0.233151	5.36906	-3.65252	0.00094381	0.0204274	-1.14626
11957	Atp5j	ATP synthase, H+ transporting, mitochondrial F0 complex, subunit F	0.211964	6.08208	3.69674	0.000836679	0.018896	-1.14679
73124	Golim4	golgi integral membrane protein 4	-0.210879	5.4053	-3.62733	0.00101069	0.0211817	-1.14902
74114	Crot	carnitine O-octanoyltransferase	0.366	3.85642	3.52667	0.00132675	0.0251455	-1.15058
382019	Zfp882	zinc finger protein 882	0.254037	4.34142	3.58111	0.00114551	0.0231563	-1.15253
106025	Sharpin	SHANK-associated RH domain interacting protein	0.247411	4.70243	3.59163	0.00111339	0.0226966	-1.15263
217154	Stac2	SH3 and cysteine rich domain 2	0.351235	5.06789	3.50799	0.0013951	0.02595	-1.16413
12359	Cat	catalase	0.18888	6.27385	3.7032	0.000822055	0.0187256	-1.16733
234889	Gucy1a2	guanylate cyclase 1, soluble, alpha 2	-0.207634	6.77489	-3.71979	0.000785602	0.0182117	-1.17288
212398	Frat2	frequently rearranged in advanced T cell lymphomas 2	-0.261984	5.258	-3.61242	0.00105239	0.0217697	-1.17311
66795	Atg10	autophagy related 10	0.62808	1.87487	3.4367	0.00168856	0.0294553	-1.17889
53598	Dctn3	dynactin 3	0.240284	5.96728	3.69139	0.00087796	0.0194832	-1.17978
69601	Dab2ip	disabled 2 interacting protein	-0.142848	7.95789	-3.74815	0.000726932	0.0173388	-1.18767
50887	Hmgn5	high-mobility group nucleosome binding domain 5	-0.334843	4.83474	-3.55279	0.00123786	0.0239793	-1.19103
68133	Gcsh	glycine cleavage system protein H (aminomethyl carrier)	0.274741	4.3966	3.54952	0.00124753	0.0240668	-1.19337
78895	Pus7l	pseudouridylate synthase 7-like	0.387469	2.79386	3.43276	0.00170637	0.0296922	-1.19441
320557	Fam169a	family with sequence similarity 169, member A	-0.177619	5.93979	-3.68032	0.000875004	0.0194793	-1.19465
327743	Ccn6	cellular communication network factor 6	0.631359	2.13445	3.42341	0.00174947	0.0301799	-1.20104
80981	Arl4d	ADP-ribosylation factor-like 4D	0.322401	3.93343	3.51836	0.00135675	0.0255072	-1.21366
74610	Abcb8	ATP-binding cassette, sub-family B (MDR/TAP), member 8	0.203097	4.82965	3.60497	0.00107386	0.0221158	-1.21783
64177	Trpv6	transient receptor potential cation channel, subfamily V, member 6	0.380372	3.45745	3.48887	0.00146858	0.0269592	-1.2192
98910	Usp6nl	USP6 N-terminal like	-0.178677	5.69154	-3.64575	0.00096135	0.0205532	-1.21953
67122	Nrarp	Notch-regulated ankyrin repeat protein	-0.296058	4.89534	-3.56043	0.00121136	0.0238293	-1.22433
93695	Gpnmb	glycoprotein (transmembrane) nmb	-0.579979	1.61822	-3.44357	0.00175231	0.0301919	-1.2264
231889	Bud31	BUD31 homolog	0.307117	5.1114	3.64879	0.00108971	0.0223113	-1.23417
12626	Cetn3	centrin 3	0.23369	6.46842	3.70878	0.000876694	0.0194832	-1.23418
50772	Mapk6	mitogen-activated protein kinase 6	-0.139685	7.85003	-3.72661	0.000771098	0.0179645	-1.23832
14664	Slc6a9	solute carrier family 6 (neurotransmitter transporter, glycine), member 9	-0.346658	4.37316	-3.58008	0.00125591	0.0241687	-1.23961
83679	Pde4dip	phosphodiesterase 4D interacting protein (myomegalin)	0.135865	7.94446	3.72927	0.000765497	0.0179234	-1.24535
76898	B3gat1	beta-1,3-glucuronyltransferase 1 (glucuronosyltransferase P)	0.279415	8.29546	3.84307	0.000839345	0.0189177	-1.25314
171212	Galnt10	polypeptide N-acetylgalactosaminyltransferase 10	0.259372	4.63865	3.51708	0.00136141	0.0255263	-1.25742
56455	Dynll1	dynein light chain LC8-type 1	0.234289	7.22307	3.75671	0.000844251	0.018945	-1.26531
19286	Pts	6-pyruvoyl-tetrahydropterin synthase	0.343012	4.01941	3.49862	0.00143066	0.0265059	-1.26989
74754	Dhcr24	24-dehydrocholesterol reductase	0.20845	7.30575	3.72757	0.000820833	0.0187256	-1.27033
210719	Mkx	mohawk homeobox	0.522142	2.65244	3.3894	0.0019152	0.0317485	-1.27663
71910	Plpp5	phospholipid phosphatase 5	0.256269	3.24046	3.49287	0.0014529	0.0268471	-1.28128
69257	Elf2	E74-like factor 2	-0.193586	6.66504	-3.66983	0.000900375	0.0198862	-1.28425
69019	Spcs1	signal peptidase complex subunit 1 homolog (S. cerevisiae)	0.281011	5.05476	3.58266	0.00116967	0.0233352	-1.29395
14678	Gnai2	guanine nucleotide binding protein (G protein), alpha inhibiting 2	-0.158152	7.69526	-3.69991	0.000829464	0.0187936	-1.29666
16653	Kras	Kirsten rat sarcoma viral oncogene homolog	-0.131779	7.75756	-3.70221	0.000824276	0.0187366	-1.29902
226610	Fam78b	family with sequence similarity 78, member B	0.212019	6.3226	3.67522	0.000904721	0.0199508	-1.30398
21648	Dynlt1b	dynein light chain Tctex-type 1B	0.282819	4.59973	3.52771	0.00132303	0.0251429	-1.30512
71927	Itfg1	integrin alpha FG-GAP repeat containing 1	0.165446	7.41708	3.69454	0.000841709	0.0189182	-1.30562
225994	Nmrk1	nicotinamide riboside kinase 1	0.721398	1.60006	3.42038	0.00176368	0.0303505	-1.30647
67972	Atp2b1	ATPase, Ca++ transporting, plasma membrane 1	-0.152769	8.8323	-3.71651	0.000792685	0.0183153	-1.31205
118567769	Gm53575	predicted gene, 53575	0.751628	0.701337	3.46571	0.00156258	0.0281176	-1.31501
65107	Lrp10	low-density lipoprotein receptor-related protein 10	-0.186709	5.87343	-3.59383	0.00110676	0.0225944	-1.32001
78248	Armcx1	armadillo repeat containing, X-linked 1	-0.194988	5.2636	-3.6001	0.00108813	0.0223113	-1.32077
224997	Dlgap1	DLG associated protein 1	0.189362	7.40231	3.68064	0.000874234	0.0194793	-1.34271
269941	Chsy1	chondroitin sulfate synthase 1	-0.212044	5.88464	-3.60609	0.00107062	0.0220816	-1.34278
68043	Eef1akmt1	EEF1A alpha lysine methyltransferase 1	0.365635	3.78178	3.4418	0.00166572	0.0292754	-1.34311
52469	Coa3	cytochrome C oxidase assembly factor 3	0.351354	4.65097	3.57471	0.00135977	0.0255263	-1.34447
14725	Lrp2	low density lipoprotein receptor-related protein 2	1.05341	3.01644	3.47644	0.00224212	0.0351366	-1.35045
13865	Nr2f1	nuclear receptor subfamily 2, group F, member 1	-0.273951	7.71237	-3.7716	0.000957835	0.0205407	-1.35544
100041581	Zkscan16	zinc finger with KRAB and SCAN domains 16	0.459965	2.91866	3.39097	0.0019072	0.0316926	-1.35809
56030	Tmem131	transmembrane protein 131	-0.153812	7.99402	-3.68323	0.000868091	0.0193869	-1.36157
20364	Selenow	selenoprotein W	0.217911	8.20355	3.73309	0.00088616	0.0196341	-1.36329
109305	Orai1	ORAI calcium release-activated calcium modulator 1	-0.419664	4.23956	-3.42682	0.00177796	0.0303749	-1.37384
18423	Otx1	orthodenticle homeobox 1	-0.457335	4.01081	-3.43163	0.00183107	0.0306819	-1.37444
209586	Nudcd3	NudC domain containing 3	-0.150133	7.35871	-3.66253	0.000918439	0.0200953	-1.38003
22393	Wfs1	wolframin ER transmembrane glycoprotein	0.449915	3.59088	3.36145	0.00206258	0.0332503	-1.38678
105827	Amigo2	adhesion molecule with Ig like domain 2	-0.487119	2.2878	-3.33971	0.00218475	0.0345761	-1.39045
170758	Rac3	Rac family small GTPase 3	0.212874	6.34314	3.64126	0.000997689	0.0209784	-1.3905
105348	Golm1	golgi membrane protein 1	0.189733	5.71493	3.55294	0.00123607	0.0239793	-1.39796
236643	Sytl5	synaptotagmin-like 5	-0.58357	2.68612	-3.33922	0.00218755	0.0345761	-1.40143
69181	Dyrk2	dual-specificity tyrosine-(Y)-phosphorylation regulated kinase 2	-0.167236	7.93872	-3.66642	0.000908766	0.0199804	-1.403
20499	Slc12a7	solute carrier family 12, member 7	-0.237828	5.49162	-3.50387	0.0014106	0.0262035	-1.40305
22185	U2af2	U2 small nuclear ribonucleoprotein auxiliary factor (U2AF) 2	0.147494	7.53385	3.66114	0.000921933	0.0201266	-1.40519
17311	Kitl	kit ligand	-0.463109	6.39565	-3.77028	0.00125626	0.0241687	-1.40542
14114	Fbln1	fibulin 1	0.374162	4.96921	3.48521	0.00161941	0.0287133	-1.40732
69903	Rasip1	Ras interacting protein 1	-0.290972	5.05932	-3.53763	0.00135314	0.0254735	-1.41342
210027	Slc35f3	solute carrier family 35, member F3	0.341299	3.99177	3.41468	0.00179064	0.0303749	-1.41419
17992	Ndufa4	Ndufa4, mitochondrial complex associated	0.485379	6.3593	3.79104	0.00123734	0.0239793	-1.41628
66337	Fam229b	family with sequence similarity 229, member B	0.548567	1.68542	3.32592	0.00226579	0.0351366	-1.4193
76886	Fam81a	family with sequence similarity 81, member A	0.36731	3.44968	3.38297	0.0019482	0.0320322	-1.42078
66573	Dzip1	DAZ interacting protein 1	0.183414	6.46675	3.61874	0.00103451	0.0216162	-1.42116
66541	Immp1l	IMP1 inner mitochondrial membrane peptidase-like (S. cerevisiae)	0.612871	2.22705	3.32594	0.00226564	0.0351366	-1.4214
69736	Nup37	nucleoporin 37	0.423695	2.11112	3.32613	0.00226455	0.0351366	-1.42157
11782	Ap4s1	adaptor-related protein complex AP-4, sigma 1	0.292769	3.45909	3.4192	0.00176921	0.030371	-1.43315
67952	Tomm20	translocase of outer mitochondrial membrane 20	0.158767	7.49536	3.63696	0.000984583	0.0208592	-1.43357
228715	Smim26	small integral membrane protein 26	0.589387	2.03551	3.31978	0.00230279	0.0353665	-1.43422
386750	Slitrk3	SLIT and NTRK-like family, member 3	-0.28444	6.13275	-3.62382	0.00121985	0.0238611	-1.43908
140577	Ankrd6	ankyrin repeat domain 6	-0.228269	5.96622	-3.54052	0.00127816	0.0244893	-1.4418
383787	Ankrd63	ankyrin repeat domain 63	1.21144	1.60921	3.45041	0.0017001	0.0296197	-1.44571
23879	Fxr2	FMR1 autosomal homolog 2	-0.137256	7.3418	-3.6347	0.000990656	0.0208932	-1.44871
19340	Rab3d	RAB3D, member RAS oncogene family	-0.203515	6.46302	-3.58617	0.00112994	0.0229341	-1.44906
20418	Shc3	src homology 2 domain-containing transforming protein C3	-0.167784	8.0743	-3.65087	0.000948055	0.0204707	-1.45664
23806	Arih1	ariadne RBR E3 ubiquitin protein ligase 1	-0.141627	7.70645	-3.64241	0.000970109	0.0207089	-1.45699
70544	Tmem242	transmembrane protein 242	0.257987	4.77229	3.48833	0.00147068	0.0269624	-1.46089
104303	Arl1	ADP-ribosylation factor-like 1	0.179323	6.25333	3.57941	0.0011508	0.0231563	-1.47172
29867	Cabp1	calcium binding protein 1	-0.296147	5.89413	-3.55705	0.00138679	0.0258911	-1.4746
380664	Lemd3	LEM domain containing 3	-0.176296	5.92814	-3.55849	0.0012177	0.0238611	-1.47684
192231	Hexim1	hexamethylene bis-acetamide inducible 1	-0.172554	5.53386	-3.53918	0.0012828	0.0245447	-1.48473
19698	Relb	avian reticuloendotheliosis viral (v-rel) oncogene related B	-0.699675	0.777388	-3.3624	0.00205741	0.033205	-1.48655
434179	Zfp975	zinc finger protein 975	0.425621	2.21093	3.29809	0.00243822	0.0364019	-1.48707
14348	Fut9	fucosyltransferase 9	-0.223562	7.0263	-3.64797	0.001078	0.0221686	-1.4902
21336	Tacr1	tachykinin receptor 1	0.975474	-0.563887	3.48899	0.00146808	0.0269592	-1.49237
13842	Epha8	Eph receptor A8	0.395091	3.90723	3.35293	0.00210969	0.0336997	-1.49256
14205	Vegfd	vascular endothelial growth factor D	1.24107	0.740268	3.40816	0.00215288	0.034195	-1.49406
170625	Snx18	sorting nexin 18	-0.231069	5.7357	-3.5319	0.0013082	0.0249446	-1.49419
13644	Efs	embryonal Fyn-associated substrate	-0.272258	4.36633	-3.37542	0.00198762	0.0323875	-1.49514
78372	Snrnp25	small nuclear ribonucleoprotein 25 (U11/U12)	0.445745	2.88789	3.31367	0.00234019	0.0356511	-1.49585
245683	Klhl34	kelch-like 34	-0.288852	4.22164	-3.41074	0.00180952	0.0305397	-1.49622
115488119	Gm47655	predicted gene, 47655	0.462256	2.22536	3.28993	0.00249108	0.0369708	-1.5002
19248	Ptpn12	protein tyrosine phosphatase, non-receptor type 12	-0.147208	6.31661	-3.57628	0.00116056	0.0232157	-1.5117
57775	Usp29	ubiquitin specific peptidase 29	-0.176093	5.79938	-3.53648	0.00129214	0.0246897	-1.51315
24100	Tpra1	transmembrane protein, adipocyte asscociated 1	0.251364	4.44131	3.41628	0.00178305	0.0303749	-1.51505
19659	Rbp1	retinol binding protein 1, cellular	1.29633	1.75245	3.52706	0.00132536	0.0251455	-1.51556
224617	Tbc1d24	TBC1 domain family, member 24	0.147892	7.53841	3.61597	0.00104233	0.0216336	-1.51956
378462	Morn2	MORN repeat containing 2	0.417177	2.42311	3.28223	0.002542	0.0374579	-1.53035
66999	Med28	mediator complex subunit 28	0.222407	5.55079	3.51446	0.00137102	0.0256723	-1.5315
29820	Tnfrsf19	tumor necrosis factor receptor superfamily, member 19	0.214463	5.64394	3.50982	0.00138824	0.0258911	-1.53528
227867	Epc2	enhancer of polycomb homolog 2	-0.184921	6.18227	-3.57689	0.00115865	0.0232143	-1.53655
11776	Ap3d1	adaptor-related protein complex 3, delta 1 subunit	0.12896	7.95775	3.61632	0.00104132	0.0216336	-1.53757
18992	Pou3f2	POU domain, class 3, transcription factor 2	-0.300189	7.78961	-3.71444	0.00119676	0.0237015	-1.53799
71599	Senp8	SUMO peptidase family member, NEDD8 specific	0.373815	2.78227	3.30094	0.00241997	0.0362995	-1.53818
75296	Cep43	centrosomal protein 43	-0.235945	4.59579	-3.43803	0.00168256	0.0294553	-1.54013
56464	Ctsf	cathepsin F	0.260836	4.66152	3.41689	0.00178016	0.0303749	-1.54031
231876	Lmtk2	lemur tyrosine kinase 2	-0.160478	7.88263	-3.60924	0.00106153	0.0219262	-1.54278
14268	Fn1	fibronectin 1	-0.392865	8.34722	-3.78941	0.00121946	0.0238611	-1.54975
66049	Rogdi	rogdi homolog	0.258525	4.82592	3.43953	0.00167585	0.0293797	-1.55536
408062	Zfp873	zinc finger protein 873	0.333398	3.61347	3.35973	0.00207204	0.0333644	-1.55554
27375	Tjp3	tight junction protein 3	-0.400264	3.55207	-3.30974	0.00236453	0.0357726	-1.55706
235442	Rab8b	RAB8B, member RAS oncogene family	-0.180482	6.29693	-3.54564	0.00126066	0.0242166	-1.55808
233744	Spon1	spondin 1, (f-spondin) extracellular matrix protein	0.515721	3.95886	3.39433	0.00227754	0.0352407	-1.56162
12833	Col6a1	collagen, type VI, alpha 1	1.03978	1.24054	3.34672	0.00214463	0.0341025	-1.56327
12819	Col15a1	collagen, type XV, alpha 1	0.557921	2.50929	3.26411	0.00266585	0.038426	-1.56723
18504	Pax2	paired box 2	2.64125	-1.16323	4.51661	8.44498e-05	0.00471876	-1.56854
16510	Kcnh1	potassium voltage-gated channel, subfamily H (eag-related), member 1	0.525654	2.71629	3.26271	0.00267563	0.0384944	-1.56896
16538	Kcns1	K+ voltage-gated channel, subfamily S, 1	-0.553255	1.52311	-3.26108	0.00268706	0.0384944	-1.57114
66046	Ndufb5	NADH:ubiquinone oxidoreductase subunit B5	0.238416	5.30794	3.49009	0.00146375	0.0269592	-1.57137
22631	Ywhaz	tyrosine 3-monooxygenase/tryptophan 5-monooxygenase activation protein, zeta polypeptide	-0.188404	9.31746	-3.64597	0.00103727	0.0216162	-1.57553
12793	Cnih1	cornichon family AMPA receptor auxiliary protein 1	0.219653	5.08875	3.49289	0.00145281	0.0268471	-1.5763
83965	Enpp5	ectonucleotide pyrophosphatase/phosphodiesterase 5	0.14577	6.86655	3.57131	0.00117626	0.0234068	-1.5836
19221	Ptgfrn	prostaglandin F2 receptor negative regulator	-0.277464	7.00204	-3.62855	0.00131119	0.0249517	-1.58522
14479	Usp15	ubiquitin specific peptidase 15	-0.165011	7.19165	-3.57731	0.00115735	0.0232143	-1.58965
20913	Stxbp4	syntaxin binding protein 4	0.228739	4.69005	3.40478	0.00183848	0.0307693	-1.59018
67417	Ears2	glutamyl-tRNA synthetase 2, mitochondrial	0.269042	4.22755	3.38505	0.00193746	0.0319305	-1.59023
17476	Mpeg1	macrophage expressed gene 1	-0.3459	3.01498	-3.31554	0.00232868	0.0355384	-1.59094
19330	Rab18	RAB18, member RAS oncogene family	-0.128353	7.41279	-3.58074	0.00114667	0.0231563	-1.59154
100040972	Tceal7	transcription elongation factor A (SII)-like 7	0.998601	-0.619469	3.52292	0.0013402	0.0253319	-1.59571
66055	Sf3b6	splicing factor 3B, subunit 6	0.335069	5.27755	3.53079	0.00163804	0.0289703	-1.59902
238021	Fscn2	fascin actin-bundling protein 2	0.642054	1.27175	3.25844	0.00270572	0.0385369	-1.60127
12841	Col9a3	collagen, type IX, alpha 3	-0.269949	4.50068	-3.40974	0.00181437	0.0305807	-1.60131
18797	Plcb3	phospholipase C, beta 3	-0.213944	5.29902	-3.41435	0.00179225	0.0303749	-1.61146
63985	Gmfb	glia maturation factor, beta	0.165851	7.46148	3.58004	0.00114882	0.0231563	-1.61432
68077	Nop53	NOP53 ribosome biogenesis factor	-0.228389	5.89811	-3.51561	0.00139306	0.0259465	-1.61497
320158	Zmat4	zinc finger, matrin type 4	-0.582981	2.38738	-3.24495	0.00283422	0.0396311	-1.62568
329628	Fat4	FAT atypical cadherin 4	-0.217897	8.93945	-3.65151	0.00114982	0.0231563	-1.63131
14873	Gsto1	glutathione S-transferase omega 1	0.220799	5.28064	3.44338	0.00165871	0.0291887	-1.63497
26922	Mecr	mitochondrial trans-2-enoyl-CoA reductase	0.293302	4.07516	3.32063	0.00229765	0.0353665	-1.63505
72828	Ubash3b	ubiquitin associated and SH3 domain containing, B	0.229405	6.15402	3.50758	0.00142811	0.0264937	-1.63529
211739	Vstm2a	V-set and transmembrane domain containing 2A	0.397719	4.56016	3.45157	0.00199978	0.032537	-1.63602
76206	Gpr165	G protein-coupled receptor 165	0.651396	1.38467	3.23245	0.00289609	0.0400771	-1.637
67391	Fundc2	FUN14 domain containing 2	0.283774	4.59853	3.38313	0.00194734	0.0320322	-1.63838
20239	Atxn2	ataxin 2	-0.147371	7.21612	-3.5589	0.00121636	0.0238611	-1.63913
75778	Them4	thioesterase superfamily member 4	0.271798	4.74294	3.38992	0.00191257	0.0317441	-1.64283
20115	Rps7	ribosomal protein S7	0.296833	5.78272	3.54833	0.00154978	0.0280034	-1.64342
235493	Atosa	atos homolog A	0.232001	5.21799	3.44701	0.00164272	0.02898	-1.64506
216963	Git1	GIT ArfGAP 1	-0.160488	8.11429	-3.5769	0.00115864	0.0232143	-1.64651
76411	Ift43	intraflagellar transport 43	-0.35045	3.27516	-3.25551	0.00272656	0.03867	-1.64698
19347	Dennd5a	DENN domain containing 5A	-0.131424	8.03041	-3.56959	0.00118174	0.0234425	-1.65538
16497	Kcnab1	potassium voltage-gated channel, shaker-related subfamily, beta member 1	0.377216	2.99434	3.27163	0.00261374	0.0379479	-1.65552
59046	Arpp19	cAMP-regulated phosphoprotein 19	0.136207	7.76673	3.561	0.00120946	0.0238293	-1.6656
108068	Grm2	glutamate receptor, metabotropic 2	-0.493226	5.84996	-3.6538	0.00168656	0.0294553	-1.66697
107569	Nt5c3	5'-nucleotidase, cytosolic III	0.209241	5.3311	3.46744	0.00155534	0.0280381	-1.67023
102954	Nudt10	nudix hydrolase 10	0.17985	5.31488	3.4528	0.00161746	0.0287133	-1.67454
12854	Cort	cortistatin	-1.42474	0.17212	-3.39743	0.00212375	0.0338858	-1.67836
26554	Cul3	cullin 3	-0.162419	7.86706	-3.5604	0.00121143	0.0238293	-1.67991
231004	Samd11	sterile alpha motif domain containing 11	-0.94082	1.02303	-3.25796	0.00270915	0.0385369	-1.68423
22756	Zfp94	zinc finger protein 94	0.281257	3.3508	3.27945	0.00256064	0.0375861	-1.68787
216825	Usp22	ubiquitin specific peptidase 22	0.132142	9.71831	3.58732	0.00112644	0.022896	-1.69105
18187	Nrp2	neuropilin 2	-0.575534	7.52372	-3.70624	0.00157	0.0281576	-1.69828
56336	B4galt5	UDP-Gal:betaGlcNAc beta 1,4-galactosyltransferase, polypeptide 5	-0.165142	6.31283	-3.4897	0.00146529	0.0269592	-1.69904
67295	Rab3c	RAB3C, member RAS oncogene family	-0.132873	8.54941	-3.56448	0.00119817	0.0237015	-1.69913
16889	Lipa	lysosomal acid lipase A	0.320732	3.81704	3.27992	0.00255748	0.0375861	-1.69951
18114	Rrp1	ribosomal RNA processing 1	-0.13002	8.07854	-3.55313	0.00123543	0.0239793	-1.70028
70451	Dhrs13	dehydrogenase/reductase (SDR family) member 13	0.269834	3.57086	3.32818	0.00225232	0.0351366	-1.7004
75572	Acyp2	acylphosphatase 2, muscle type	0.814991	-0.0434153	3.27993	0.00255739	0.0375861	-1.70397
228598	Ebf4	early B cell factor 4	-0.294668	3.65366	-3.26769	0.00264091	0.0381842	-1.7072
16180	Il1rap	interleukin 1 receptor accessory protein	-0.462479	3.43711	-3.2328	0.00289348	0.0400771	-1.70724
74100	Arpp21	cyclic AMP-regulated phosphoprotein, 21	0.192281	6.80424	3.52424	0.00133545	0.0252762	-1.70749
20688	Sp4	trans-acting transcription factor 4	-0.197865	6.13899	-3.49099	0.00146024	0.0269472	-1.708
620592	Nalf2	NALCN channel auxiliary factor 2	-0.280751	5.22548	-3.37537	0.0019879	0.0323875	-1.71416
67282	Washc3	WASH complex subunit 3	0.336906	3.05666	3.24842	0.00277767	0.0389953	-1.71626
68198	Ndufb2	NADH:ubiquinone oxidoreductase subunit B2	0.274929	4.67118	3.37677	0.0019805	0.0323875	-1.72373
12804	Cntfr	ciliary neurotrophic factor receptor	0.221368	5.48431	3.40753	0.00182508	0.0306181	-1.72684
227682	Trub2	TruB pseudouridine (psi) synthase family member 2	0.225094	4.77234	3.37868	0.0019705	0.0323609	-1.72833
108672	Zdhhc15	zinc finger, DHHC domain containing 15	0.469702	2.79755	3.21073	0.003065	0.0414148	-1.72917
217198	Plekhh3	pleckstrin homology domain containing, family H (with MyTH4 domain) member 3	-0.287979	4.41723	-3.2762	0.00258257	0.0377819	-1.73058
381110	Rmdn2	regulator of microtubule dynamics 2	0.67892	0.639013	3.19319	0.00320814	0.0424074	-1.73317
244349	Kat6a	K(lysine) acetyltransferase 6A	-0.137391	8.17447	-3.54518	0.0012622	0.0242166	-1.73637
68346	Sirt5	sirtuin 5	0.333918	3.3778	3.25383	0.0027386	0.0386933	-1.73647
81003	Trim23	tripartite motif-containing 23	0.192748	5.97673	3.47167	0.00153784	0.0279174	-1.73855
114604	Prdm15	PR domain containing 15	-0.226887	5.17245	-3.41413	0.00179325	0.0303749	-1.74143
70428	Polr3b	polymerase (RNA) III (DNA directed) polypeptide B	0.223909	4.8452	3.38802	0.00192224	0.0317917	-1.7464
17436	Me1	malic enzyme 1, NADP(+)-dependent, cytosolic	0.229492	4.99317	3.39901	0.00186692	0.0311709	-1.74658
19094	Mapk11	mitogen-activated protein kinase 11	-0.182958	5.30726	-3.43139	0.00171265	0.0297165	-1.74734
52717	Anapc16	anaphase promoting complex subunit 16	0.238174	5.32772	3.41796	0.00177509	0.0303749	-1.75137
21915	Dtymk	deoxythymidylate kinase	0.241667	5.00584	3.40069	0.0018586	0.0310689	-1.75152
72154	Zfp157	zinc finger protein 157	0.159657	5.99676	3.46839	0.00155142	0.0280034	-1.75425
434156	Eid2b	EP300 interacting inhibitor of differentiation 2B	-0.164619	6.05428	-3.45931	0.00158957	0.0283996	-1.75697
52398	Septin11	septin 11	-0.149386	8.01278	-3.53166	0.00130904	0.0249446	-1.7571
78244	Dnajc21	DnaJ heat shock protein family (Hsp40) member C21	-0.249232	3.96761	-3.29795	0.00243911	0.0364019	-1.76115
100041958	Lamtor3-ps	late endosomal/lysosomal adaptor, MAPK and MTOR activator 3, pseudogene	0.70805	0.650608	3.19444	0.00319776	0.0423706	-1.76137
73010	Gpr22	G protein-coupled receptor 22	-0.366783	3.55605	-3.2679	0.00263948	0.0381842	-1.76368
230824	Grhl3	grainyhead like transcription factor 3	2.35796	-0.72969	3.99772	0.000364726	0.0113421	-1.76435
216198	Tcp11l2	t-complex 11 (mouse) like 2	0.252939	4.75159	3.30385	0.00240148	0.0362108	-1.76537
67941	Rps27l	ribosomal protein S27-like	0.440156	3.63613	3.29815	0.00273568	0.0386933	-1.77564
104271	Tex15	testis expressed gene 15	-0.536546	2.59527	-3.16915	0.00341489	0.0442641	-1.77763
66290	Atp6v1g1	ATPase, H+ transporting, lysosomal V1 subunit G1	0.212355	6.31655	3.46775	0.00158076	0.0283145	-1.78669
15551	Htr1b	5-hydroxytryptamine (serotonin) receptor 1B	-0.526275	1.24355	-3.16117	0.00348618	0.0448978	-1.79089
18767	Pkia	protein kinase inhibitor, alpha	0.210572	8.81821	3.58379	0.00134983	0.0254454	-1.79241
108116	Slco3a1	solute carrier organic anion transporter family, member 3a1	-0.144852	6.37497	-3.47589	0.00152057	0.0276602	-1.79428
21907	Nr2e1	nuclear receptor subfamily 2, group E, member 1	-0.365802	4.43584	-3.29264	0.00258382	0.0377819	-1.7973
20191	Ryr2	ryanodine receptor 2, cardiac	0.341856	4.85888	3.39284	0.00220563	0.0347182	-1.799
80748	BC004004	cDNA sequence BC004004	0.161214	5.4554	3.41171	0.00180485	0.0304977	-1.80132
15490	Hsd17b7	hydroxysteroid (17-beta) dehydrogenase 7	0.223274	5.5051	3.41658	0.00178159	0.0303749	-1.80271
20147	Rs1	retinoschisis (X-linked, juvenile) 1 (human)	-0.39777	2.64604	-3.16304	0.00346935	0.0447632	-1.80486
235497	Leo1	Leo1, Paf1/RNA polymerase II complex component	-0.176436	5.5502	-3.40934	0.00181631	0.0305807	-1.80596
226252	Fhip2a	FHF complex subunit HOOK interacting protein 2A	-0.161711	6.56482	-3.4646	0.00156724	0.0281441	-1.80876
269951	Idh2	isocitrate dehydrogenase 2 (NADP+), mitochondrial	-0.196713	5.69064	-3.39797	0.00187209	0.0312201	-1.80934
67019	Actr6	ARP6 actin-related protein 6	0.287426	4.38379	3.3158	0.00232711	0.0355384	-1.81025
15528	Hspe1	heat shock protein 1 (chaperonin 10)	0.343215	5.15174	3.43995	0.00210347	0.0336997	-1.81417
26442	Psma5	proteasome subunit alpha 5	0.330027	4.0214	3.2746	0.00259344	0.0378492	-1.81519
319613	Sybu	syntabulin (syntaxin-interacting)	0.218605	7.58365	3.54166	0.00147643	0.0270325	-1.81548
52040	Ppp1r10	protein phosphatase 1, regulatory subunit 10	-0.16057	6.85944	-3.47071	0.0015418	0.0279174	-1.83027
320816	Ankrd16	ankyrin repeat domain 16	0.249717	4.41579	3.31978	0.00230278	0.0353665	-1.83114
19645	Rb1	RB transcriptional corepressor 1	-0.160555	6.4614	-3.45473	0.00160915	0.02864	-1.83499
76429	Lhpp	phospholysine phosphohistidine inorganic pyrophosphate phosphatase	0.312166	4.18582	3.26138	0.00268499	0.0384944	-1.83849
74316	Isca2	iron-sulfur cluster assembly 2	0.266126	3.43308	3.21747	0.00301156	0.0409076	-1.84363
268420	Alkbh5	alkB homolog 5, RNA demethylase	-0.18361	5.97543	-3.41968	0.00176698	0.03037	-1.84429
72053	Tmub2	transmembrane and ubiquitin-like domain containing 2	0.183345	5.67434	3.39393	0.0018923	0.0314823	-1.84478
78751	Zc3h6	zinc finger CCCH type containing 6	-0.17586	5.084	-3.3489	0.00213231	0.0339836	-1.84903
24057	Sh3yl1	Sh3 domain YSC-like 1	-0.198202	5.18995	-3.35345	0.00210677	0.0336997	-1.85393
118449	Synpo2	synaptopodin 2	0.48753	2.13612	3.12696	0.00380862	0.0472707	-1.85578
20965	Syn2	synapsin II	0.266092	6.65022	3.47454	0.00182265	0.0306139	-1.8584
83429	Ctns	cystinosis, nephropathic	0.254214	4.02066	3.25504	0.00272995	0.0386743	-1.86514
110197	Dgkg	diacylglycerol kinase, gamma	0.376373	3.12943	3.15953	0.00350109	0.044966	-1.86521
18186	Nrp1	neuropilin 1	-0.358882	7.74023	-3.62636	0.00171413	0.0297165	-1.86637
244864	Layn	layilin	0.586597	2.26423	3.14056	0.00367718	0.0463781	-1.86826
67733	Itgb3bp	integrin beta 3 binding protein (beta3-endonexin)	0.872713	0.708964	3.20198	0.00313563	0.0419276	-1.86867
78330	Ndufv3	NADH:ubiquinone oxidoreductase core subunit V3	0.283213	5.05873	3.31376	0.00234652	0.0356941	-1.86951
208606	Rsrc2	arginine/serine-rich coiled-coil 2	-0.145438	6.51866	-3.44751	0.00164051	0.0289775	-1.871
73178	Wasl	WASP like actin nucleation promoting factor	-0.152468	6.45441	-3.43198	0.00170995	0.0297165	-1.87156
66967	Edem3	ER degradation enhancer, mannosidase alpha-like 3	-0.14984	7.03031	-3.45717	0.00159871	0.0284903	-1.87386
239857	Cadm2	cell adhesion molecule 2	-0.243373	8.9208	-3.58018	0.00154007	0.0279174	-1.87689
319636	Fsd1l	fibronectin type III and SPRY domain containing 1-like	-0.164106	7.41638	-3.4705	0.00154267	0.0279174	-1.87786
56722	Litaf	LPS-induced TN factor	-0.37098	3.71629	-3.17673	0.00334833	0.0436434	-1.87827
66520	Smim30	small integral membrane protein 30	0.242064	4.99578	3.29793	0.00243926	0.0364019	-1.89941
108755	Lyrm2	LYR motif containing 2	0.242114	4.37195	3.27925	0.00256202	0.0375861	-1.90375
56444	Actr10	ARP10 actin-related protein 10	0.160411	6.88268	3.43711	0.00168669	0.0294553	-1.90857
71751	Map3k13	mitogen-activated protein kinase kinase kinase 13	-0.176708	5.87447	-3.37674	0.00198067	0.0323875	-1.91131
16588	Kin	Kin17 DNA and RNA binding protein	-0.251691	4.03657	-3.23113	0.00290609	0.0401086	-1.9268
110611	Hdlbp	high density lipoprotein (HDL) binding protein	-0.137439	7.64261	-3.46051	0.00158447	0.0283447	-1.92839
93880	Pcdhb9	protocadherin beta 9	0.2359	3.57162	3.23968	0.00284193	0.0396598	-1.93493
16904	Gzmm	granzyme M (lymphocyte met-ase 1)	-0.505414	1.8631	-3.08764	0.00421426	0.0509087	-1.93839
15211	Hexa	hexosaminidase A	-0.217226	5.1425	-3.30296	0.00240712	0.0362108	-1.94074
14936	Gys1	glycogen synthase 1, muscle	-0.210606	4.78665	-3.28339	0.00253429	0.0374536	-1.943
73181	Nfatc4	nuclear factor of activated T cells, cytoplasmic, calcineurin dependent 4	-0.367107	3.13163	-3.10989	0.00397994	0.0490013	-1.94385
64051	Sv2a	synaptic vesicle glycoprotein 2a	0.139803	7.76703	3.45365	0.00161379	0.0286863	-1.94465
60344	Fign	fidgetin	-0.75677	1.21695	-3.10028	0.00407959	0.0498399	-1.9462
67041	Oxct1	3-oxoacid CoA transferase 1	0.140858	7.8686	3.45792	0.00159549	0.0284692	-1.94681
19268	Ptprf	protein tyrosine phosphatase, receptor type, F	-0.133611	8.46453	-3.46543	0.00156376	0.0281176	-1.94769
77862	Thyn1	thymocyte nuclear protein 1	0.266465	4.35853	3.25585	0.00272415	0.03867	-1.94862
230868	Igsf21	immunoglobulin superfamily, member 21	0.316747	5.11463	3.29262	0.00265222	0.0383083	-1.94975
626834	Klk13	kallikrein related-peptidase 13	-2.32299	-1.39289	-4.17512	0.00022201	0.0085541	-1.9498
11941	Atp2b2	ATPase, Ca++ transporting, plasma membrane 2	-0.170488	7.85191	-3.4501	0.0016292	0.0288504	-1.95169
101314	Brk1	BRICK1, SCAR/WAVE actin-nucleating complex subunit	0.236038	6.03473	3.40898	0.0019802	0.0323875	-1.95372
226896	Tfap2d	transcription factor AP-2, delta	-0.717524	2.77799	-3.17946	0.0041739	0.0506149	-1.95439
66440	Cdc26	cell division cycle 26	0.180522	5.18349	3.31891	0.00230805	0.0353774	-1.95484
66643	Lix1	limb and CNS expressed 1	-0.278369	5.7175	-3.37051	0.00226414	0.0351366	-1.95915
52014	Nus1	NUS1 dehydrodolichyl diphosphate synthase subunit	-0.153793	7.09399	-3.42757	0.0017302	0.0299211	-1.96056
11502	Adam9	a disintegrin and metallopeptidase domain 9 (meltrin gamma)	-0.208816	5.60369	-3.33734	0.00219847	0.0346445	-1.96344
21847	Klf10	Kruppel-like factor 10	0.31825	3.75765	3.19133	0.00322372	0.0425331	-1.96515
245865	Spag4	sperm associated antigen 4	-0.460529	2.66872	-3.08432	0.00425027	0.0512554	-1.96629
104771	Jkamp	JNK1/MAPK8-associated membrane protein	0.226241	5.57242	3.33894	0.0021892	0.0345761	-1.96674
226791	Lyplal1	lysophospholipase-like 1	0.648989	1.05885	3.08048	0.00429231	0.0516736	-1.96975
66448	Mrpl20	mitochondrial ribosomal protein L20	0.331515	4.94783	3.34944	0.0025426	0.0374579	-1.97143
224088	Atp13a3	ATPase type 13A3	-0.181389	7.84884	-3.44473	0.00167449	0.0293797	-1.97408
214489	Uqcc4	ubiquinol-cytochrome c reductase complex assembly factor 4	0.232725	4.78044	3.26888	0.00263269	0.0381836	-1.97468
14107	Fat1	FAT atypical cadherin 1	-0.242165	8.05542	-3.50484	0.00179051	0.0303749	-1.98002
216543	Cep68	centrosomal protein 68	0.186668	5.1296	3.31686	0.00232056	0.0354917	-1.98112
226412	R3hdm1	R3H domain containing 1	-0.15047	8.03565	-3.44493	0.00165187	0.0291049	-1.98415
20916	Sucla2	succinate-Coenzyme A ligase, ADP-forming, beta subunit	-0.149008	6.15126	-3.37529	0.00198828	0.0323875	-1.98558
216028	Lrrtm3	leucine rich repeat transmembrane neuronal 3	0.404985	4.19958	3.23473	0.00324368	0.0427161	-1.98592
12499	Entpd5	ectonucleoside triphosphate diphosphohydrolase 5	-0.226077	4.50547	-3.24837	0.00277802	0.0389953	-1.98741
109129	Mmadhc	methylmalonic aciduria (cobalamin deficiency) cblD type, with homocystinuria	0.161367	5.50731	3.33737	0.00219827	0.0346445	-1.98919
23988	Pin1	peptidyl-prolyl cis/trans isomerase, NIMA-interacting 1	0.184577	5.43473	3.32288	0.00228405	0.0352407	-1.99489
14708	Gng7	guanine nucleotide binding protein (G protein), gamma 7	0.213661	5.99603	3.3432	0.0021647	0.034305	-1.99725
75782	Lca5	Leber congenital amaurosis 5 (human)	0.291934	4.50877	3.24058	0.0028378	0.0396416	-2.00209
100037278	Niban3	niban apoptosis regulator 3	0.438329	2.49936	3.09911	0.00409188	0.0499032	-2.00321
21664	Phlda1	pleckstrin homology like domain, family A, member 1	0.348071	3.36914	3.13026	0.00377634	0.0471203	-2.00527
23829	C1ql1	complement component 1, q subcomponent-like 1	-0.899206	2.30029	-3.08585	0.00431579	0.0517785	-2.00554
66155	Ufc1	ubiquitin-fold modifier conjugating enzyme 1	0.180019	4.72637	3.29736	0.00244289	0.0364097	-2.01052
208440	Dip2c	disco interacting protein 2 homolog C	-0.145533	7.45412	-3.42371	0.00174809	0.0301799	-2.01059
73158	Larp1	La ribonucleoprotein 1, translational regulator	-0.138691	7.8154	-3.43005	0.00171878	0.0297604	-2.01064
27404	Abca8b	ATP-binding cassette, sub-family A (ABC1), member 8b	0.391172	2.62379	3.06532	0.0044624	0.0528591	-2.0112
18631	Pex11a	peroxisomal biogenesis factor 11 alpha	0.334018	3.41403	3.13269	0.00375272	0.0469091	-2.0122
12995	Csnk2a1	casein kinase 2, alpha 1 polypeptide	-0.141192	7.07027	-3.40864	0.0018197	0.030601	-2.01543
54678	Zfp108	zinc finger protein 108	0.343017	2.48081	3.07179	0.00438905	0.0524082	-2.01578
18807	Pld3	phospholipase D family, member 3	-0.164419	6.78151	-3.39576	0.0018831	0.0313663	-2.01584
18105	Nqo2	N-ribosyldihydronicotinamide quinone reductase 2	0.597197	1.25642	3.05586	0.00457175	0.0535565	-2.01597
52615	Suz12	SUZ12 polycomb repressive complex 2 subunit	-0.155268	6.82063	-3.38898	0.00191736	0.0317485	-2.02088
243312	Elfn1	leucine rich repeat and fibronectin type III, extracellular 1	0.334127	3.91844	3.17825	0.00333514	0.0435582	-2.02645
670832	Rps12-ps10	ribosomal protein S12, pseudogene 10	0.498911	2.25491	3.05667	0.00456227	0.0535446	-2.02729
20840	Stac	src homology three (SH3) and cysteine rich domain	-0.545893	1.79543	-3.0445	0.0047064	0.054377	-2.02869
22774	Zic4	zinc finger protein of the cerebellum 4	1.07083	0.590229	3.11282	0.00415444	0.0505343	-2.03581
60534	Fancg	Fanconi anemia, complementation group G	0.293992	4.5486	3.2116	0.00305805	0.0413988	-2.03882
53413	Exoc7	exocyst complex component 7	0.143826	6.41531	3.36649	0.00203523	0.0329608	-2.0513
269629	Lhfpl3	lipoma HMGIC fusion partner-like 3	0.519934	1.88222	3.04417	0.00471038	0.054377	-2.05187
66086	Cep20	centrosomal protein 20	0.420734	4.75108	3.33551	0.00300455	0.0409076	-2.05575
74137	Nuak2	NUAK family, SNF1-like kinase, 2	-0.382607	3.34558	-3.05884	0.00453697	0.0534073	-2.05593
66152	Uqcr10	ubiquinol-cytochrome c reductase, complex III subunit X	0.34207	4.69795	3.28399	0.00295079	0.0405336	-2.05891
102635873	Gm33099	predicted gene, 33099	0.960061	-0.0750277	3.13876	0.00369431	0.0465105	-2.05939
233865	Katnip	katanin interacting protein	-0.20843	4.99297	-3.25087	0.00275989	0.0388629	-2.06136
321000	Lrif1	ligand dependent nuclear receptor interacting factor 1	0.266251	4.41683	3.20609	0.00310227	0.0417155	-2.06201
231134	Dok7	docking protein 7	0.362348	2.85336	3.0741	0.00436316	0.052227	-2.06238
67239	Rpf2	ribosome production factor 2 homolog	0.205542	4.54321	3.23152	0.00290317	0.0401086	-2.06242
24132	Zfp53	zinc finger protein 53	0.340961	3.56666	3.12093	0.00386827	0.0479086	-2.06302
230863	Sh2d5	SH2 domain containing 5	0.318497	4.6249	3.21461	0.0031512	0.042011	-2.06314
100042150	Nrg2	neuregulin 2	0.349742	3.01003	3.07881	0.00431082	0.0517785	-2.06759
320007	Sidt1	SID1 transmembrane family, member 1	-0.785712	1.77747	-3.0352	0.00490439	0.0556495	-2.06936
71313	Fsip1	fibrous sheath-interacting protein 1	0.918449	0.00381202	3.17722	0.00334411	0.0436289	-2.06945
74694	Tbc1d30	TBC1 domain family, member 30	0.166177	6.33903	3.35888	0.00207667	0.0334006	-2.06951
12355	Nr1i3	nuclear receptor subfamily 1, group I, member 3	0.507012	1.99556	3.02532	0.00494226	0.0558093	-2.07116
72018	Fundc1	FUN14 domain containing 1	0.218262	4.60962	3.20543	0.00310759	0.0417421	-2.07138
233726	Ipo7	importin 7	-0.131303	8.20975	-3.41273	0.00179999	0.0304522	-2.07311
19075	Prim1	DNA primase, p49 subunit	0.32949	3.66016	3.14877	0.00359996	0.0457371	-2.07362
72393	Faim2	Fas apoptotic inhibitory molecule 2	0.212779	5.33422	3.27279	0.00260582	0.0379114	-2.0739
21991	Tpi1	triosephosphate isomerase 1	-0.161331	7.31395	-3.38516	0.0019369	0.0319305	-2.07645
328971	Spink10	serine peptidase inhibitor, Kazal type 10	0.40921	2.2684	3.06427	0.0044744	0.0529118	-2.07663
69017	Prrt2	proline-rich transmembrane protein 2	0.237891	5.73103	3.35842	0.0022827	0.0352407	-2.07968
13821	Epb41l1	erythrocyte membrane protein band 4.1 like 1	0.136023	8.28057	3.41465	0.00179079	0.0303749	-2.08033
69668	Ccdc115	coiled-coil domain containing 115	0.236498	4.52588	3.20121	0.00314195	0.0419276	-2.08279
208188	Ghsr	growth hormone secretagogue receptor	-2.20105	-1.14632	-4.01224	0.000350268	0.0111395	-2.08317
69605	Lnpk	lunapark, ER junction formation factor	-0.174947	6.76548	-3.36287	0.00205486	0.0332021	-2.08388
66167	Tma7	translational machinery associated 7	0.277991	4.1684	3.19733	0.00317381	0.0421522	-2.08412
231506	Lin54	lin-54 DREAM MuvB core complex component	-0.249827	4.06045	-3.15961	0.00350031	0.044966	-2.08616
100494	Zfand2a	zinc finger, AN1-type domain 2A	0.15245	5.7437	3.31156	0.00235324	0.0357013	-2.08926
12747	Clk1	CDC-like kinase 1	0.228384	5.94946	3.34234	0.00230481	0.0353665	-2.0903
12653	Chgb	chromogranin B	-0.238811	6.75965	-3.41013	0.00214212	0.0341013	-2.0909
20469	Sipa1	signal-induced proliferation associated gene 1	-0.313015	4.18039	-3.13289	0.00375074	0.0469091	-2.09159
19053	Ppp2cb	protein phosphatase 2 (formerly 2A), catalytic subunit, beta isoform	-0.144321	7.33359	-3.3873	0.00192593	0.0318152	-2.09198
17931	Ppp1r12a	protein phosphatase 1, regulatory subunit 12A	-0.134237	6.88036	-3.3682	0.00202601	0.0328495	-2.0973
66291	Smim8	small integral membrane protein 8	0.357832	3.0672	3.06889	0.00442177	0.0525554	-2.09805
70611	Fbxo33	F-box protein 33	-0.252673	4.40291	-3.18078	0.00331332	0.0433887	-2.10065
93736	Aff4	AF4/FMR2 family, member 4	-0.112242	9.22455	-3.41871	0.00177155	0.0303741	-2.10159
13665	Eif2s1	eukaryotic translation initiation factor 2, subunit 1 alpha	0.177364	5.91434	3.32327	0.00228169	0.0352407	-2.10255
67529	Fgfr1op2	FGFR1 oncogene partner 2	0.207055	4.82987	3.21895	0.00299997	0.0409076	-2.10374
66410	Mterf3	mitochondrial transcription termination factor 3	0.230699	4.49633	3.20951	0.00307474	0.0415045	-2.10416
78787	Usp54	ubiquitin specific peptidase 54	0.174383	4.96875	3.24335	0.00281473	0.0393978	-2.10504
26443	Psma6	proteasome subunit alpha 6	0.308035	6.30591	3.43388	0.00235954	0.035737	-2.10562
14807	Grik3	glutamate receptor, ionotropic, kainate 3	0.723755	6.79212	3.51076	0.00245261	0.036477	-2.10624
194237	Rimkla	ribosomal modification protein rimK-like family member A	0.235479	4.89965	3.24574	0.00279725	0.0391922	-2.10797
70257	Atp5mpl	ATP synthase membrane subunit 6.8PL	0.362928	5.00036	3.31697	0.00298094	0.040788	-2.10985
230696	AU022252	expressed sequence AU022252	0.194054	5.40399	3.26173	0.00268249	0.0384944	-2.11055
19288	Ptx3	pentraxin related gene	-0.315309	3.55262	-3.12073	0.00387026	0.0479086	-2.11168
66757	Adat2	adenosine deaminase, tRNA-specific 2	0.504718	2.38703	3.00425	0.00521432	0.0575381	-2.12174
50759	Fbxo16	F-box protein 16	0.335022	2.94178	3.07768	0.00432334	0.0518247	-2.1226
55948	Sfn	stratifin	0.754491	1.0879	3.0264	0.00492863	0.0557902	-2.12484
76303	Osbp	oxysterol binding protein	-0.130649	6.84103	-3.35687	0.00208779	0.0335409	-2.12494
229801	Tram1l1	translocation associated membrane protein 1-like 1	0.217885	4.59906	3.19821	0.00316659	0.0420961	-2.12837
627901	Gm14419	predicted gene 14419	0.453255	2.37941	3.00534	0.0051999	0.0575147	-2.13191
240726	Slco5a1	solute carrier organic anion transporter family, member 5A1	-0.168201	6.60643	-3.3553	0.00209647	0.0336418	-2.13326
93739	Gabarapl2	gamma-aminobutyric acid (GABA) A receptor-associated protein-like 2	0.268423	5.50308	3.29777	0.00270926	0.0385369	-2.13482
16508	Kcnd2	potassium voltage-gated channel, Shal-related family, member 2	-0.22616	6.25883	-3.34504	0.00234115	0.0356511	-2.136
244281	Myo16	myosin XVI	0.145188	7.25572	3.36871	0.00202332	0.0328438	-2.13658
14069	F8	coagulation factor VIII	0.767632	0.195435	3.06107	0.00451119	0.0531676	-2.14076
77044	Arid2	AT rich interactive domain 2 (ARID, RFX-like)	-0.153077	7.74125	-3.37598	0.00198464	0.0323875	-2.14261
50880	Scly	selenocysteine lyase	0.464191	3.03332	3.01143	0.0051201	0.0569916	-2.14724
71807	Tars2	threonyl-tRNA synthetase 2, mitochondrial (putative)	0.178125	4.8805	3.23008	0.00291413	0.0401086	-2.14877
56363	Tmeff2	transmembrane protein with EGF-like and two follistatin-like domains 2	-0.25268	5.12931	-3.23419	0.00292229	0.0401815	-2.15773
11950	Atp5pb	ATP synthase peripheral stalk-membrane subunit b	0.178143	6.98025	3.35315	0.00210841	0.0336997	-2.15904
216859	Acap1	ArfGAP with coiled-coil, ankyrin repeat and PH domains 1	-0.909499	0.931099	-3.02464	0.00495084	0.0558612	-2.17074
27206	Nrk	Nik related kinase	-1.30011	-0.587145	-3.36889	0.00202235	0.0328438	-2.17119
70423	Tspan15	tetraspanin 15	0.449058	2.9582	2.98092	0.00553208	0.0594084	-2.17231
76947	Ndufaf6	NADH:ubiquinone oxidoreductase complex assembly factor 6	0.419194	2.69009	3.00953	0.00514479	0.0571376	-2.17344
544963	Iqgap2	IQ motif containing GTPase activating protein 2	-0.342303	3.72792	-3.06444	0.00447241	0.0529118	-2.1749
16000	Igf1	insulin-like growth factor 1	-0.482235	3.66045	-3.08232	0.00471067	0.054377	-2.17795
66711	Sbds	SBDS ribosome maturation factor	-0.178032	4.88893	-3.20217	0.00313408	0.0419276	-2.1786
14998	H2-DMa	histocompatibility 2, class II, locus DMa	0.389754	2.8297	3.01174	0.00511597	0.0569909	-2.18555
15042	H2-T24	histocompatibility 2, T region locus 24	0.318676	3.4625	3.052	0.00461707	0.0538722	-2.18723
213332	Mfsd4b4	major facilitator superfamily domain containing 4B4	0.30893	3.7356	3.10051	0.00407714	0.0498399	-2.19466
75425	Tti1	TELO2 interacting protein 1	0.221842	4.5209	3.15767	0.00351796	0.0450177	-2.19523
68944	Tmco1	transmembrane and coiled-coil domains 1	0.237089	4.85395	3.1939	0.00320228	0.0423706	-2.19795
20536	Slc4a3	solute carrier family 4 (anion exchanger), member 3	0.181364	6.25999	3.32133	0.00229337	0.0353456	-2.19849
83669	Wdr6	WD repeat domain 6	0.141572	8.31758	3.36373	0.00205016	0.0331644	-2.20516
69008	Cab39l	calcium binding protein 39-like	0.316372	3.69919	3.05554	0.0045754	0.0535565	-2.21004
71947	Tmem94	transmembrane protein 94	-0.149893	6.43662	-3.30239	0.00241073	0.0362108	-2.21602
69519	Rwdd2a	RWD domain containing 2A	0.724094	1.44064	2.96507	0.00575833	0.061275	-2.21655
68472	Tmem126b	transmembrane protein 126B	0.332974	2.97438	2.99428	0.00534785	0.0583232	-2.21656
15560	Htr2c	5-hydroxytryptamine (serotonin) receptor 2C	-0.734945	1.74419	-2.95896	0.00584782	0.061852	-2.21684
56771	Med20	mediator complex subunit 20	0.182091	4.78076	3.17014	0.00340606	0.0441905	-2.21779
98396	Slc41a1	solute carrier family 41, member 1	-0.195641	5.41591	-3.2176	0.00301059	0.0409076	-2.21807
73998	Herc3	hect domain and RLD 3	-0.158086	6.5858	-3.28727	0.00250861	0.0371523	-2.22068
18583	Pde7a	phosphodiesterase 7A	-0.144893	7.05983	-3.32837	0.00225118	0.0351366	-2.22106
18591	Pdgfb	platelet derived growth factor, B polypeptide	0.719689	1.02068	2.9736	0.00563541	0.0602873	-2.22414
67286	Ift22	intraflagellar transport 22	0.225724	4.22417	3.13222	0.00375721	0.0469233	-2.22485
16324	Inhbb	inhibin beta-B	-0.304081	5.35895	-3.24235	0.00324721	0.0427225	-2.2298
14430	Galt	galactose-1-phosphate uridyl transferase	0.329509	2.92712	2.99589	0.00532606	0.058176	-2.23192
67254	Bmerb1	bMERB domain containing 1	0.143878	7.10541	3.32885	0.00224834	0.0351366	-2.23314
16874	Lhx6	LIM homeobox protein 6	0.386424	5.51726	3.37141	0.00300653	0.0409076	-2.23429
60532	Wtap	WT1 associating protein	0.140451	6.57223	3.30228	0.00241147	0.0362108	-2.23435
53356	Eif3g	eukaryotic translation initiation factor 3, subunit G	-0.139434	6.05692	-3.27568	0.00258614	0.0377819	-2.2347
99439	Duox1	dual oxidase 1	-0.855041	0.42067	-3.06814	0.00443026	0.0525672	-2.23569
407821	Znrf3	zinc and ring finger 3	0.239134	3.96825	3.06189	0.0045018	0.0531015	-2.23754
14799	Gria1	glutamate receptor, ionotropic, AMPA1 (alpha 1)	0.205776	7.61906	3.37445	0.00226448	0.0351366	-2.23822
22776	Zim1	zinc finger, imprinted 1	-0.272012	4.79297	-3.13445	0.00373571	0.0468216	-2.23984
27204	Syn3	synapsin III	0.168549	7.18826	3.33305	0.00222354	0.0349217	-2.24103
18642	Pfkm	phosphofructokinase, muscle	-0.127003	7.38724	-3.32615	0.00226441	0.0351366	-2.24335
26562	Ncdn	neurochondrin	0.170616	8.24086	3.34628	0.00216343	0.034305	-2.24418
432572	Specc1	sperm antigen with calponin homology and coiled-coil domains 1	-0.277066	5.52966	-3.23531	0.00318143	0.0422134	-2.24601
227580	C1ql3	C1q-like 3	-0.530585	2.11232	-2.94752	0.00601889	0.0629023	-2.25083
67590	Tctn3	tectonic family member 3	0.241198	4.08283	3.09144	0.00417325	0.0506149	-2.25104
27207	Rps11	ribosomal protein S11	0.24307	4.66589	3.15261	0.0035644	0.0453636	-2.25218
74766	Yipf2	Yip1 domain family, member 2	0.241471	3.32724	3.05325	0.00460233	0.053745	-2.25219
68734	Ppp4r3a	protein phosphatase 4 regulatory subunit 3A	-0.185485	6.0112	-3.25989	0.00269548	0.0385363	-2.25415
20932	Surf4	surfeit gene 4	-0.141525	6.486	-3.28996	0.0024909	0.0369708	-2.25452
227333	Dgkd	diacylglycerol kinase, delta	-0.12999	7.59735	-3.32875	0.0022489	0.0351366	-2.25637
93834	Peli2	pellino 2	-0.21506	6.13792	-3.26289	0.00274725	0.0387239	-2.26031
66258	Mrps17	mitochondrial ribosomal protein S17	0.216438	5.18346	3.19252	0.00321373	0.0424412	-2.2608
269344	Ell3	elongation factor RNA polymerase II-like 3	0.604759	1.35031	2.93752	0.00617247	0.0638885	-2.2635
212996	Galnt17	polypeptide N-acetylgalactosaminyltransferase 17	-0.187306	6.34889	-3.2537	0.00273957	0.0386933	-2.26743
243499	Lrrtm4	leucine rich repeat transmembrane neuronal 4	0.368983	3.55103	3.05868	0.00464762	0.0541385	-2.26992
235169	Foxred1	FAD-dependent oxidoreductase domain containing 1	0.245672	4.75973	3.15417	0.00355002	0.0452216	-2.27203
326618	Tpm4	tropomyosin 4	-0.228941	6.5281	-3.32094	0.00261288	0.0379479	-2.27233
19088	Prkar2b	protein kinase, cAMP dependent regulatory, type II beta	-0.1482	8.19875	-3.3333	0.00222203	0.0349217	-2.28001
54195	Gucy1b1	guanylate cyclase 1, soluble, beta 1	-0.175444	7.58902	-3.31165	0.00235463	0.0357013	-2.28071
19697	Rela	v-rel reticuloendotheliosis viral oncogene homolog A (avian)	-0.189567	4.90236	-3.16633	0.00343994	0.0444246	-2.28145
18760	Prkd1	protein kinase D1	-0.245573	4.73846	-3.08872	0.00420254	0.0508109	-2.28257
668923	Zfp442	zinc finger protein 442	0.301968	3.88874	3.02803	0.00490827	0.0556495	-2.28396
237636	Npc1l1	NPC1 like intracellular cholesterol transporter 1	-1.13893	-0.464262	-3.24907	0.00277297	0.0389953	-2.28497
66845	Mrpl33	mitochondrial ribosomal protein L33	0.451178	3.4748	3.03644	0.00521117	0.0575381	-2.28838
330222	Sdk1	sidekick cell adhesion molecule 1	0.245205	4.31425	3.06294	0.00448963	0.0530026	-2.28934
13007	Csrp1	cysteine and glycine-rich protein 1	-0.265572	4.77589	-3.12033	0.00387433	0.0479166	-2.29114
14182	Fgfr1	fibroblast growth factor receptor 1	-0.212598	7.35651	-3.32513	0.00253746	0.0374579	-2.29148
13664	Eif1a	eukaryotic translation initiation factor 1A	0.167721	5.5401	3.22371	0.00296299	0.0406216	-2.29621
20527	Slc2a3	solute carrier family 2 (facilitated glucose transporter), member 3	-0.202666	6.2956	-3.25082	0.00278041	0.0389953	-2.30027
74498	Gorasp1	golgi reassembly stacking protein 1	0.205368	4.59777	3.1241	0.0038368	0.0475783	-2.30323
73844	Ankrd45	ankyrin repeat domain 45	0.239312	4.98443	3.14722	0.00361441	0.0458337	-2.30361
208659	Fam20a	FAM20A, golgi associated secretory pathway pseudokinase	1.2842	-0.214865	3.1676	0.00342862	0.0443193	-2.30373
192657	Ell2	elongation factor for RNA polymerase II 2	-0.477653	2.45341	-2.91052	0.0066055	0.066315	-2.30462
64383	Sirt2	sirtuin 2	-0.162188	6.36861	-3.25268	0.00274686	0.0387239	-2.30615
108767	Pnrc1	proline-rich nuclear receptor coactivator 1	-0.227721	4.98209	-3.15777	0.00351706	0.0450177	-2.30678
320244	Ttll5	tubulin tyrosine ligase-like family, member 5	0.210518	4.72544	3.12842	0.00379424	0.0471441	-2.30935
23980	Pebp1	phosphatidylethanolamine binding protein 1	0.16179	7.94675	3.31139	0.00235431	0.0357013	-2.31362
56392	Shoc2	Shoc2, leucine rich repeat scaffold protein	-0.134252	6.9434	-3.28651	0.00251357	0.0371865	-2.31417
107932	Chd4	chromodomain helicase DNA binding protein 4	-0.140075	8.86079	-3.32567	0.00226728	0.0351366	-2.31579
19324	Rab1a	RAB1A, member RAS oncogene family	-0.116543	8.24927	-3.31741	0.00231722	0.0354792	-2.31654
26556	Homer1	homer scaffolding protein 1	-0.162158	7.42301	-3.29785	0.00243977	0.0364019	-2.3178
108645	Mat2b	methionine adenosyltransferase II, beta	0.177579	5.28447	3.17364	0.00337532	0.0439136	-2.31957
330836	Slc7a6	solute carrier family 7 (cationic amino acid transporter, y+ system), member 6	-0.162824	5.96091	-3.23617	0.00286813	0.0398667	-2.31994
12864	Cox6c	cytochrome c oxidase subunit 6C	0.256603	5.90486	3.25808	0.00308321	0.0415389	-2.32052
319996	Golm2	golgi membrane protein 2	-0.146601	7.65344	-3.29919	0.00243113	0.0364019	-2.32224
77976	Nuak1	NUAK family, SNF1-like kinase, 1	-0.16167	8.1048	-3.30935	0.00236699	0.0357726	-2.32561
17965	Nbl1	NBL1, DAN family BMP antagonist	-0.264662	4.85631	-3.07085	0.00439964	0.0524702	-2.3298
58212	Srrm3	serine/arginine repetitive matrix 3	0.211614	5.76958	3.22235	0.00301302	0.0409076	-2.33592
20826	Snu13	SNU13 homolog, small nuclear ribonucleoprotein (U4/U6.U5)	0.170973	5.68986	3.20645	0.00309932	0.0417155	-2.33597
382406	Poc1b	POC1 centriolar protein B	-0.233706	4.45612	-3.09123	0.0041755	0.0506149	-2.33735
68185	Coa4	cytochrome c oxidase assembly factor 4	0.591979	0.700013	2.91502	0.00653141	0.0658068	-2.34112
69077	Psmd11	proteasome (prosome, macropain) 26S subunit, non-ATPase, 11	-0.145161	6.70739	-3.26158	0.00268354	0.0384944	-2.3462
66905	Plin3	perilipin 3	-0.577246	2.65573	-2.89399	0.0068845	0.067901	-2.34827
17988	Ndrg1	N-myc downstream regulated gene 1	0.200325	7.2287	3.31065	0.00259712	0.0378634	-2.34944
329152	Hecw2	HECT, C2 and WW domain containing E3 ubiquitin protein ligase 2	-0.205496	5.03451	-3.18215	0.00330152	0.0432746	-2.34965
68250	Ciao2a	cytosolic iron-sulfur assembly component 2A	0.333234	3.85816	3.03003	0.00488326	0.0555456	-2.34986
22019	Tpp2	tripeptidyl peptidase II	-0.153618	6.74815	-3.26036	0.00269218	0.0385283	-2.35017
109880	Braf	Braf transforming gene	-0.15917	6.84851	-3.25902	0.00270159	0.0385369	-2.35318
102631912	Ndufb1	NADH:ubiquinone oxidoreductase subunit B1	0.397179	4.39135	3.14563	0.00443603	0.0525911	-2.35394
20624	Eftud2	elongation factor Tu GTP binding domain containing 2	-0.121958	7.03098	-3.26839	0.00263607	0.0381842	-2.35693
230235	Frrs1l	ferric-chelate reductase 1 like	0.170966	6.33961	3.23768	0.00285681	0.0398278	-2.35697
78610	Uvrag	UV radiation resistance associated gene	-0.171106	5.12151	-3.13677	0.00371339	0.0466252	-2.35846
81896	Ift122	intraflagellar transport 122	0.171694	4.97235	3.15499	0.00354245	0.0451662	-2.36399
18712	Pim1	proviral integration site 1	-0.305565	3.95584	-3.00008	0.00526976	0.0578313	-2.36537
12857	Cox4i1	cytochrome c oxidase subunit 4I1	0.300266	7.1424	3.36668	0.00291349	0.0401086	-2.36816
17684	Cited2	Cbp/p300-interacting transactivator, with Glu/Asp-rich carboxy-terminal domain, 2	-0.18371	6.31875	-3.22261	0.00297148	0.0406983	-2.36901
70790	Ubr5	ubiquitin protein ligase E3 component n-recognin 5	-0.129197	8.62106	-3.30232	0.00241117	0.0362108	-2.37114
77106	Tmem181a	transmembrane protein 181A	0.183186	6.05793	3.21285	0.00304808	0.0413037	-2.37129
75909	Vmp1	vacuole membrane protein 1	0.192808	5.73047	3.2015	0.00313953	0.0419276	-2.37203
19713	Ret	ret proto-oncogene	-0.481237	2.99266	-2.87578	0.00720488	0.0701239	-2.37488
14590	Ggh	gamma-glutamyl hydrolase	0.32489	3.57983	2.97982	0.00554743	0.0595277	-2.37599
232210	Hmces	5-hydroxymethylcytosine (hmC) binding, ES cell specific	-0.226452	4.46106	-3.07164	0.0043907	0.0524082	-2.3805
18994	Pou3f4	POU domain, class 3, transcription factor 4	0.29547	4.37785	3.05833	0.00454295	0.0534073	-2.38098
100434	Slc44a1	solute carrier family 44, member 1	-0.152908	5.61932	-3.17594	0.00335524	0.0436929	-2.3866
12843	Col1a2	collagen, type I, alpha 2	0.8349	3.4574	2.97746	0.00721777	0.0701519	-2.39443
20662	Sos1	SOS Ras/Rac guanine nucleotide exchange factor 1	-0.126557	7.20475	-3.258	0.00270886	0.0385369	-2.39632
70620	Ube2v2	ubiquitin-conjugating enzyme E2 variant 2	0.164626	5.75483	3.17141	0.00339489	0.0441272	-2.39721
22761	Zfpm1	zinc finger protein, multitype 1	-0.372203	4.29995	-2.94464	0.00606281	0.0632671	-2.4002
66559	Metap1d	methionyl aminopeptidase type 1D (mitochondrial)	0.331438	4.54986	3.08128	0.00463312	0.0540146	-2.40211
15228	Foxg1	forkhead box G1	-0.19171	9.64904	-3.34013	0.00249953	0.0370569	-2.40219
241520	Fam171b	family with sequence similarity 171, member B	-0.17165	7.98726	-3.28465	0.00258231	0.0377819	-2.4058
19298	Pex19	peroxisomal biogenesis factor 19	0.140718	6.42569	3.21507	0.0030305	0.0411052	-2.41039
12123	Hrk	harakiri, BCL2 interacting protein (contains only BH3 domain)	0.206967	5.98216	3.24556	0.00298746	0.0408373	-2.41062
77739	Adamtsl1	ADAMTS-like 1	0.403375	2.72284	2.901	0.00676486	0.0671934	-2.41258
67383	Carnmt1	carnosine N-methyltransferase 1	-0.273026	3.19084	-2.93894	0.00615043	0.0638488	-2.41401
66231	Thoc7	THO complex 7	0.228189	4.96661	3.13328	0.00374702	0.0469091	-2.41408
67678	Lsm3	LSM3 homolog, U6 small nuclear RNA and mRNA degradation associated	0.285558	3.70041	3.00873	0.00515528	0.0571816	-2.4144
101809	Spred3	sprouty-related EVH1 domain containing 3	-0.247142	5.82684	-3.22788	0.00332484	0.043499	-2.41681
69440	Dennd6b	DENN domain containing 6B	0.218504	5.37699	3.19059	0.00333558	0.0435582	-2.41753
241289	Ppp1r26	protein phosphatase 1, regulatory subunit 26	0.184499	5.2607	3.16191	0.0034795	0.0448529	-2.42164
12386	Ctnna2	catenin (cadherin associated protein), alpha 2	-0.142542	8.21733	-3.27304	0.00260412	0.0379114	-2.42511
27274	Zfp354b	zinc finger protein 354B	0.370768	2.41462	2.88074	0.00711627	0.0695466	-2.42714
13877	Erh	ERH mRNA splicing and mitosis factor	0.249	5.34028	3.15898	0.00371703	0.0466292	-2.42763
140795	P2ry14	purinergic receptor P2Y, G-protein coupled, 14	-0.9601	0.0140357	-2.91893	0.00646758	0.0655814	-2.42773
75099	Lysmd4	LysM, putative peptidoglycan-binding, domain containing 4	0.18639	5.04366	3.08687	0.0042225	0.0509644	-2.42971
12484	Cd24a	CD24a antigen	-0.161053	9.79381	-3.30737	0.00245132	0.036477	-2.4303
56433	Vps29	VPS29 retromer complex component	0.21865	5.97975	3.20814	0.00326904	0.0429694	-2.43138
239510	Phf20l1	PHD finger protein 20-like 1	0.198749	7.16879	3.26735	0.00288088	0.0400042	-2.43792
57896	Krcc1	lysine-rich coiled-coil 1	0.299822	3.11006	2.93092	0.00627575	0.0645195	-2.43968
210417	Thsd7b	thrombospondin, type I, domain containing 7B	0.431665	2.81233	2.89617	0.0068472	0.0676758	-2.44129
15463	Agfg1	ArfGAP with FG repeats 1	-0.140192	8.27508	-3.2612	0.00268624	0.0384944	-2.44248
66467	Gtf2h5	general transcription factor IIH, polypeptide 5	0.227262	5.90125	3.19417	0.00341888	0.044275	-2.44476
320869	Spata33	spermatogenesis associated 33	0.48125	1.63708	2.84105	0.00785494	0.0733417	-2.44543
67484	Eepd1	endonuclease/exonuclease/phosphatase family domain containing 1	-0.341383	3.69656	-2.95529	0.00590222	0.0622396	-2.44669
68055	Dmac2l	distal membrane arm assembly complex 2 like	0.33286	3.0269	2.90156	0.00675545	0.0671831	-2.44777
12974	Cs	citrate synthase	-0.114194	8.39781	-3.26484	0.00266073	0.0383917	-2.45088
209086	Samd9l	sterile alpha motif domain containing 9-like	1.21622	-0.464925	3.02574	0.00493697	0.0557958	-2.4513
104582	Rprml	reprimo-like	0.591268	2.37017	2.84463	0.00779836	0.0731405	-2.45285
171286	Slc12a8	solute carrier family 12 (potassium/chloride transporters), member 8	-0.760784	-0.137709	-2.9317	0.00626351	0.0644976	-2.45304
380686	Cnrip1	cannabinoid receptor interacting protein 1	0.14149	6.11463	3.19824	0.00316627	0.0420961	-2.45463
100504285	Abhd12b	abhydrolase domain containing 12B	1.69587	-1.44229	3.30435	0.00239835	0.0362076	-2.45864
18230	Nxn	nucleoredoxin	0.335932	4.03291	2.95214	0.00594923	0.0625471	-2.46143
219150	Hmbox1	homeobox containing 1	-0.15037	7.43033	-3.23689	0.0028627	0.0398308	-2.46261
21371	Tbca	tubulin cofactor A	0.349081	5.56504	3.22007	0.00398649	0.0490013	-2.46324
12321	Calu	calumenin	-0.152525	7.34111	-3.23295	0.00289231	0.0400771	-2.46845
68537	Mrpl13	mitochondrial ribosomal protein L13	0.284609	4.58412	3.03468	0.00483692	0.0553275	-2.46956
70433	Draxin	dorsal inhibitory axon guidance protein	0.189374	7.69991	3.25603	0.00291283	0.0401086	-2.47247
11927	Atox1	antioxidant 1 copper chaperone	0.288034	4.58952	3.02602	0.00493708	0.0557958	-2.47266
73332	Ccdc30	coiled-coil domain containing 30	0.313553	3.14251	2.92253	0.00640948	0.0652344	-2.47345
328977	Zfp532	zinc finger protein 532	-0.127738	7.51453	-3.23726	0.00285994	0.0398308	-2.47474
381738	Drc1	dynein regulatory complex subunit 1	-0.344519	2.37819	-2.86546	0.00739265	0.0711721	-2.47915
26390	Mapkbp1	mitogen-activated protein kinase binding protein 1	0.138258	6.90941	3.2178	0.003009	0.0409076	-2.47953
54524	Syt6	synaptotagmin VI	0.995189	4.10462	3.02972	0.00704716	0.0690434	-2.48125
235567	Dnajc13	DnaJ heat shock protein family (Hsp40) member C13	-0.132453	6.86738	-3.21071	0.00306514	0.0414148	-2.4876
242083	Ppm1l	protein phosphatase 1 (formerly 2C)-like	-0.148819	7.67872	-3.23226	0.00289755	0.0400771	-2.49354
66713	Actr2	ARP2 actin-related protein 2	-0.123916	8.71282	-3.25547	0.00272689	0.03867	-2.49479
330460	Tmem150b	transmembrane protein 150B	0.928341	-0.373209	2.99866	0.00528887	0.0579504	-2.49569
100041273	Ndufb4c	NADH:ubiquinone oxidoreductase subunit B4C	0.423305	3.99197	3.01658	0.00584358	0.061852	-2.49675
18424	Otx2	orthodenticle homeobox 2	1.63874	-0.765901	3.07859	0.0046834	0.054377	-2.49746
67792	Rgs8	regulator of G-protein signaling 8	0.590558	4.25126	3.07609	0.00599642	0.0628079	-2.49817
27395	Mrpl15	mitochondrial ribosomal protein L15	0.192079	5.00219	3.07984	0.00429946	0.0517152	-2.49968
69804	Tmem147	transmembrane protein 147	0.19107	5.07387	3.10045	0.00407777	0.0498399	-2.49975
66249	Pno1	partner of NOB1 homolog	0.232332	4.34861	3.03336	0.00484201	0.0553275	-2.50513
229681	St7l	suppression of tumorigenicity 7-like	0.205744	4.60918	3.05528	0.00457855	0.0535565	-2.5054
19385	Ranbp1	RAN binding protein 1	0.147237	6.30339	3.18481	0.00327883	0.0430174	-2.50673
53860	Septin9	septin 9	-0.158298	7.2394	-3.20511	0.0031102	0.0417421	-2.5106
67724	Pop1	processing of precursor 1, ribonuclease P/MRP family, (S. cerevisiae)	0.194626	4.35465	3.02731	0.0049173	0.0557069	-2.51253
216516	Ccdc157	coiled-coil domain containing 157	0.210431	4.29454	3.00856	0.00515755	0.0571816	-2.51337
235582	Glyctk	glycerate kinase	0.610771	1.33757	2.80571	0.0085726	0.0766719	-2.51387
12176	Bnip3	BCL2/adenovirus E1B interacting protein 3	0.281735	4.88047	3.01492	0.00508484	0.0568623	-2.5173
68652	Tab2	TGF-beta activated kinase 1/MAP3K7 binding protein 2	-0.128466	6.94949	-3.19861	0.00316325	0.0420961	-2.52402
67154	Mtdh	metadherin	-0.139382	7.0674	-3.20248	0.00313154	0.0419276	-2.52751
71679	Atp5h	ATP synthase, H+ transporting, mitochondrial F0 complex, subunit D	0.214803	4.4476	3.01655	0.00505382	0.0566133	-2.52767
71409	Fmnl2	formin-like 2	-0.146246	8.11569	-3.22465	0.00295569	0.0405612	-2.53198
12053	Bcl6	B cell leukemia/lymphoma 6	-0.267592	4.47664	-3.01417	0.0050845	0.0568623	-2.53272
232313	Gxylt2	glucoside xylosyltransferase 2	0.723549	1.35066	2.80584	0.00856988	0.0766719	-2.53931
15562	Htr4	5 hydroxytryptamine (serotonin) receptor 4	0.811348	-0.700254	2.88797	0.00698888	0.0685448	-2.54759
14853	Gspt2	G1 to S phase transition 2	0.327555	3.71419	2.92268	0.00640709	0.0652344	-2.54826
384783	Irs2	insulin receptor substrate 2	0.162129	6.23772	3.15827	0.00351248	0.0450177	-2.55302
78892	Crispld2	cysteine-rich secretory protein LCCL domain containing 2	0.811469	1.3212	2.82084	0.00825822	0.0753251	-2.55472
234366	Gatad2a	GATA zinc finger domain containing 2A	-0.165288	6.73632	-3.16065	0.00349094	0.0449178	-2.55472
18974	Pole2	polymerase (DNA directed), epsilon 2 (p59 subunit)	0.507691	1.77915	2.78458	0.00903062	0.0788142	-2.55474
16578	Kif9	kinesin family member 9	0.563815	1.70832	2.78253	0.00907643	0.0790664	-2.55897
22166	Txn1	thioredoxin 1	0.176913	6.08374	3.14839	0.00360353	0.0457371	-2.55905
269180	Inpp4a	inositol polyphosphate-4-phosphatase, type I	-0.114836	7.19505	-3.19067	0.00322928	0.0425664	-2.55948
71151	Eri2	exoribonuclease 2	0.315374	3.49944	2.90696	0.00666461	0.0666223	-2.56269
52468	Ctdsp2	CTD (carboxy-terminal domain, RNA polymerase II, polypeptide A) small phosphatase 2	-0.143522	6.4357	-3.14349	0.00364946	0.046153	-2.56456
57915	Tbc1d1	TBC1 domain family, member 1	-0.177551	5.67031	-3.09087	0.0041794	0.0506184	-2.56692
12648	Chd1	chromodomain helicase DNA binding protein 1	-0.155313	6.10454	-3.13941	0.00368809	0.0464739	-2.56711
54712	Plxnc1	plexin C1	0.297652	5.43647	3.09238	0.00473644	0.0545839	-2.5699
23923	Aadat	aminoadipate aminotransferase	-1.12095	-0.519668	-2.93348	0.00623548	0.064335	-2.57051
67138	Herc6	hect domain and RLD 6	-0.660808	0.547167	-2.81071	0.00846756	0.0761266	-2.57057
21645	Tcte1	t-complex-associated testis expressed 1	-0.880872	0.266156	-2.90229	0.00674304	0.0671831	-2.57235
68303	Fam114a1	family with sequence similarity 114, member A1	-0.487066	1.87919	-2.77739	0.00919182	0.0795283	-2.57271
399603	Lratd2	LRAT domain containing 1	0.23305	4.1421	2.97801	0.005573	0.0597564	-2.57754
71790	Anxa9	annexin A9	0.774989	0.163059	2.79756	0.00874665	0.0772979	-2.5796
74996	Usp47	ubiquitin specific peptidase 47	-0.110526	8.14694	-3.20903	0.00307857	0.0415163	-2.58034
18667	Pgr	progesterone receptor	0.33186	2.92484	2.81673	0.00834254	0.0757308	-2.58142
19951	Rpl32	ribosomal protein L32	0.401506	6.32773	3.26801	0.0040293	0.0494409	-2.58444
207227	Stxbp5l	syntaxin binding protein 5-like	-0.221675	5.46331	-3.0374	0.00479241	0.055093	-2.58481
233887	Zfp553	zinc finger protein 553	-0.168894	6.00897	-3.12871	0.0037915	0.0471441	-2.59163
68512	Tomm5	translocase of outer mitochondrial membrane 5	0.357226	3.43647	2.90551	0.0067826	0.0672744	-2.59221
13649	Egfr	epidermal growth factor receptor	0.411441	3.62365	2.99256	0.00627944	0.0645195	-2.59494
14403	Gabrd	gamma-aminobutyric acid (GABA) A receptor, subunit delta	0.588268	1.91423	2.766	0.00945238	0.0810425	-2.59638
210710	Gab3	growth factor receptor bound protein 2-associated protein 3	1.30338	-0.880494	3.12834	0.00379506	0.0471441	-2.59931
105638	Dph3	diphthamine biosynthesis 3	0.225779	4.72426	3.01925	0.00501921	0.0563155	-2.60129
64138	Ctsz	cathepsin Z	-0.28005	4.64539	-2.94986	0.0059836	0.0627788	-2.60432
20254	Scg2	secretogranin II	-0.531762	5.41418	-3.18384	0.00497265	0.0559693	-2.60569
72465	Zfp131	zinc finger protein 131	-0.154243	5.97597	-3.11485	0.00392943	0.0485126	-2.60589
224813	Lrrc73	leucine rich repeat containing 73	-0.20466	5.01317	-3.04629	0.0046849	0.054377	-2.61042
320609	Strip2	striatin interacting protein 2	-0.766293	1.18876	-2.79249	0.00885666	0.07778	-2.61506
70186	Fam162a	family with sequence similarity 162, member A	0.305506	3.67704	2.91298	0.00656483	0.0660013	-2.61531
223701	Mrtfa	myocardin related transcription factor A	-0.165662	6.36807	-3.12949	0.00378387	0.0471441	-2.61735
69536	Hemk1	HemK methyltransferase family member 1	0.276962	3.20041	2.86325	0.00743329	0.0714054	-2.61877
56452	Orc6	origin recognition complex, subunit 6	0.240096	4.65456	3.01357	0.00509227	0.0568623	-2.62083
13131	Dab1	disabled 1	-0.162168	8.71293	-3.20876	0.00314066	0.0419276	-2.6221
68801	Elovl5	ELOVL family member 5, elongation of long chain fatty acids (yeast)	-0.154768	6.75002	-3.1445	0.00363995	0.0460743	-2.62652
70598	Filip1	filamin A interacting protein 1	-0.518338	1.59696	-2.74809	0.00987601	0.0827085	-2.6275
319801	Tigar	Trp53 induced glycolysis regulatory phosphatase	-0.182615	5.12539	-3.0211	0.00499561	0.0560956	-2.6276
383563	Gpr25	G protein-coupled receptor 25	-0.374867	2.6691	-2.80523	0.00858288	0.0766719	-2.62801
66091	Ndufa3	NADH:ubiquinone oxidoreductase subunit A3	0.307474	4.33654	2.96586	0.00597355	0.0627558	-2.62923
20955	Vamp7	vesicle-associated membrane protein 7	0.26664	5.04248	3.05204	0.00495843	0.0559019	-2.63167
432442	Akap7	A kinase (PRKA) anchor protein 7	0.193248	4.68202	3.01775	0.00503837	0.0564853	-2.63176
11966	Atp6v1b2	ATPase, H+ transporting, lysosomal V1 subunit B2	-0.129289	8.05819	-3.18508	0.00327649	0.0430174	-2.63514
106633	Ift140	intraflagellar transport 140	0.13235	6.19502	3.11078	0.00397077	0.0489368	-2.63521
13507	Dsc3	desmocollin 3	-0.795382	2.11986	-2.79221	0.0101452	0.0837962	-2.63805
56190	Rbm38	RNA binding motif protein 38	-0.257439	4.11286	-2.89795	0.00681673	0.0674917	-2.641
22214	Ube2h	ubiquitin-conjugating enzyme E2H	-0.123795	7.62647	-3.17074	0.00340077	0.0441627	-2.6421
226518	Nmnat2	nicotinamide nucleotide adenylyltransferase 2	-0.121895	7.41672	-3.16782	0.00342667	0.0443193	-2.64273
54200	Sult2b1	sulfotransferase family, cytosolic, 2B, member 1	-0.962845	1.27588	-2.77203	0.00977528	0.0822919	-2.64359
18208	Ntn1	netrin 1	0.59543	2.62397	2.76893	0.00975421	0.0821638	-2.64543
11981	Atp9a	ATPase, class II, type 9A	0.137167	8.84495	3.19389	0.00320234	0.0423706	-2.64546
245468	Pnma3	paraneoplastic antigen MA3	-0.302123	3.11214	-2.84087	0.00785843	0.0733417	-2.64634
54366	Ctnnal1	catenin (cadherin associated protein), alpha-like 1	0.315019	3.42563	2.85816	0.0075281	0.0719711	-2.64741
16876	Lhx9	LIM homeobox protein 9	-0.482404	2.58887	-2.74855	0.0098649	0.0826989	-2.64761
93734	Mpv17l	Mpv17 transgene, kidney disease mutant-like	0.212494	5.48808	3.03317	0.00484436	0.0553275	-2.6498
19981	Rpl37a	ribosomal protein L37a	0.24727	4.18667	2.93069	0.0062794	0.0645195	-2.65279
75710	Rbm12	RNA binding motif protein 12	0.144261	5.96415	3.09927	0.00409013	0.0499032	-2.65803
66072	Sdhaf2	succinate dehydrogenase complex assembly factor 2	0.235606	4.58146	2.98709	0.00544631	0.0587959	-2.65949
20698	Sphk1	sphingosine kinase 1	-1.68278	-1.17733	-3.15879	0.00350781	0.045011	-2.66053
100039532	Gm10029	predicted gene 10029	0.38176	2.7765	2.80038	0.00868612	0.0771031	-2.66054
78506	Micu3	mitochondrial calcium uptake family, member 3	-0.16104	5.76358	-3.07199	0.00438683	0.0524082	-2.66116
209478	Tbc1d12	TBC1D12: TBC1 domain family, member 12	-0.16039	5.46419	-3.03784	0.00478707	0.0550768	-2.66717
66422	Dctpp1	dCTP pyrophosphatase 1	0.242588	3.60678	2.89516	0.00686444	0.0677653	-2.67148
12757	Clta	clathrin, light polypeptide (Lca)	0.137364	7.3623	3.15575	0.00353552	0.0451558	-2.67158
241694	Ralgapa2	Ral GTPase activating protein, alpha subunit 2 (catalytic)	-0.164111	6.78965	-3.1174	0.00390364	0.0482366	-2.6747
101943	Sf3b3	splicing factor 3b, subunit 3	0.132339	7.42162	3.15554	0.0035374	0.0451558	-2.67521
223770	Brd1	bromodomain containing 1	-0.123637	6.96471	-3.14159	0.00366737	0.0463377	-2.67586
107477	Guca1b	guanylate cyclase activator 1B	1.0708	-0.61669	2.89634	0.00684428	0.0676758	-2.67678
233575	Pgap2	post-GPI attachment to proteins 2	0.233427	4.04928	2.91645	0.00650793	0.0656842	-2.67821
19291	Purb	purine rich element binding protein B	-0.151344	7.50405	-3.15543	0.00353841	0.0451558	-2.67915
12390	Cav2	caveolin 2	-0.41734	3.39512	-2.83958	0.00822043	0.0751084	-2.68127
268663	Cdhr2	cadherin-related family member 2	-1.00971	-0.614266	-2.9206	0.00644055	0.0654556	-2.68633
74430	Cfap20dc	CFAP20 domain containing	0.450359	1.81339	2.71616	0.0106759	0.0869004	-2.68639
98432	Phlpp1	PH domain and leucine rich repeat protein phosphatase 1	-0.161912	6.54943	-3.11134	0.00396509	0.0489097	-2.6865
56443	Arpc1a	actin related protein 2/3 complex, subunit 1A	0.134047	6.96644	3.13741	0.00370727	0.04659	-2.68754
408067	Zfp874b	zinc finger protein 874b	0.255979	3.51245	2.85945	0.00750389	0.0718235	-2.68769
66477	Atp5md	ATP synthase membrane subunit DAPIT	0.411453	4.36372	3.01033	0.00638902	0.065168	-2.68799
69742	Tm2d2	TM2 domain containing 2	0.185576	5.38246	3.03027	0.00488035	0.0555456	-2.68869
238161	Akap6	A kinase (PRKA) anchor protein 6	0.137628	7.54536	3.14842	0.00360322	0.0457371	-2.69472
66566	Ntpcr	nucleoside-triphosphatase, cancer-related	0.291688	3.64615	2.84011	0.00787337	0.0733715	-2.69681
56530	Cnpy2	canopy FGF signaling regulator 2	0.19458	4.51204	2.96445	0.00576727	0.0613237	-2.69971
56739	Rec8	REC8 meiotic recombination protein	-0.607886	3.85886	-2.84872	0.00922546	0.0796718	-2.70131
280668	Adam1a	a disintegrin and metallopeptidase domain 1a	0.368131	3.45869	2.84084	0.00799045	0.0741178	-2.70798
54122	Uevld	UEV and lactate/malate dehyrogenase domains	-0.256791	3.82202	-2.86658	0.00737189	0.0711567	-2.7086
625018	C4a	complement component 4A (Rodgers blood group)	0.403443	1.63586	2.70988	0.01084	0.0874243	-2.71024
16401	Itga4	integrin alpha 4	-0.415418	3.1204	-2.75161	0.00979128	0.0823772	-2.71067
214742	Rcor3	REST corepressor 3	0.238342	4.47407	2.93299	0.00624313	0.064335	-2.71078
93877	Pcdhb6	protocadherin beta 6	0.312899	2.5316	2.76255	0.00953255	0.0812149	-2.71196
208820	Triqk	triple QxxK/R motif containing	0.458415	2.47081	2.71341	0.0107474	0.0872225	-2.71579
54208	Arl6ip1	ADP-ribosylation factor-like 6 interacting protein 1	0.126508	7.55695	3.14073	0.00367554	0.0463781	-2.71979
246048	Chodl	chondrolectin	-0.965415	1.9132	-2.72939	0.0113829	0.0899602	-2.72161
229542	Gatad2b	GATA zinc finger domain containing 2B	-0.129146	7.84958	-3.14583	0.00362742	0.0459572	-2.72161
226351	Tmem185b	transmembrane protein 185B	0.298595	3.37971	2.82048	0.00826562	0.0753251	-2.7217
101055915	Gm14438	predicted gene 14438	0.343695	3.4598	2.82946	0.00808393	0.0744922	-2.72311
227659	Slc2a6	solute carrier family 2 (facilitated glucose transporter), member 6	0.402008	2.83777	2.78155	0.00909832	0.0791784	-2.72384
101148	Bmt2	base methyltransferase of 25S rRNA 2	-0.167909	6.18383	-3.06839	0.00442748	0.0525672	-2.72764
239393	Lrp12	low density lipoprotein-related protein 12	0.132489	6.69214	3.10932	0.00398573	0.0490013	-2.7285
381921	Taok2	TAO kinase 2	0.124502	7.58679	3.13782	0.00370327	0.0465815	-2.73063
218952	Fermt2	fermitin family member 2	-0.136714	6.25758	-3.08063	0.00429067	0.0516736	-2.73405
24064	Spry2	sprouty RTK signaling antagonist 2	-0.169934	5.23342	-3.00311	0.00522945	0.0575691	-2.73605
118567479	Gm53355	predicted gene, 53355	1.06121	-0.437969	2.84258	0.00782514	0.0732139	-2.73669
66176	Nat9	N-acetyltransferase 9 (GCN5-related, putative)	0.337631	2.63741	2.74749	0.00989052	0.0827085	-2.7372
238276	Akap5	A kinase (PRKA) anchor protein 5	-0.250765	4.77228	-2.9226	0.00640824	0.0652344	-2.74002
80287	Apobec3	apolipoprotein B mRNA editing enzyme, catalytic polypeptide 3	-0.696889	0.860588	-2.70945	0.0108514	0.0874658	-2.74079
17196	Mbp	myelin basic protein	0.228119	4.63682	2.8712	0.00728752	0.0705948	-2.74161
21937	Tnfrsf1a	tumor necrosis factor receptor superfamily, member 1a	-0.289489	4.1096	-2.7956	0.00878905	0.0774992	-2.74193
13603	Opn3	opsin 3	-0.522748	1.79073	-2.69022	0.0113695	0.0899602	-2.7429
319554	Idi1	isopentenyl-diphosphate delta isomerase	0.213421	5.5016	3.0842	0.00454036	0.0534073	-2.74317
14561	Gdf11	growth differentiation factor 11	0.200349	5.44546	2.99108	0.00539147	0.058579	-2.74318
57257	Vav3	vav 3 oncogene	0.293386	3.4472	2.84903	0.0077009	0.0726329	-2.74381
228033	Atp5g3	ATP synthase, H+ transporting, mitochondrial F0 complex, subunit C3 (subunit 9)	0.200232	7.31655	3.14897	0.00400159	0.0491438	-2.74704
217337	Srp68	signal recognition particle 68	-0.137845	6.22885	-3.07399	0.00436436	0.052227	-2.74979
66925	Sdhd	succinate dehydrogenase complex, subunit D, integral membrane protein	0.15197	5.73212	3.03679	0.00479984	0.0551333	-2.75
229707	Strip1	striatin interacting protein 1	-0.116673	7.60119	-3.12926	0.00378603	0.0471441	-2.75012
68631	Cryl1	crystallin, lambda 1	0.451401	2.03028	2.69003	0.0113749	0.0899602	-2.7511
433940	Fam222a	family with sequence similarity 222, member A	0.59462	3.13427	2.82577	0.00970984	0.0818789	-2.75232
574403	Insyn2b	inhibitory synaptic factor family member 2B	0.954388	0.240455	2.75846	0.00962852	0.0815188	-2.75408
73747	Shld1	shieldin complex subunit 1	0.445368	1.89118	2.71111	0.0108078	0.0874159	-2.75531
69875	Ndufa11	NADH:ubiquinone oxidoreductase subunit A11	0.19792	4.88912	2.95806	0.00586107	0.0619454	-2.75648
77630	Prdm8	PR domain containing 8	-0.207547	6.55142	-3.09911	0.00441955	0.0525554	-2.76027
22720	Zfp62	zinc finger protein 62	-0.165085	6.02497	-3.0569	0.00455958	0.0535446	-2.76099
26561	Mmp23	matrix metallopeptidase 23	0.295054	2.96568	2.74728	0.00989554	0.0827085	-2.76179
72293	Nkd2	naked cuticle 2	-0.20697	5.03434	-2.98907	0.00541904	0.0586435	-2.7622
320292	Rasgef1b	RasGEF domain family, member 1B	-0.301483	5.75735	-3.06135	0.00545408	0.0587959	-2.76339
14635	Galk1	galactokinase 1	-0.270982	4.59007	-2.89073	0.00694096	0.0682179	-2.76551
15550	Htr1a	5-hydroxytryptamine (serotonin) receptor 1A	-0.276543	3.04054	-2.85681	0.00755335	0.0720651	-2.76664
21853	Timeless	timeless circadian clock 1	0.318638	3.84047	2.82494	0.00817491	0.0749367	-2.7673
100040298	Gm15501	predicted pseudogene 15501	0.200187	6.41162	3.09254	0.00440914	0.0525388	-2.76756
16650	Kpna6	karyopherin (importin) alpha 6	-0.126158	7.05185	-3.10287	0.00405248	0.0496594	-2.7677
13617	Ednra	endothelin receptor type A	-0.678476	1.17261	-2.67234	0.0118718	0.0918888	-2.76861
320129	Grk3	G protein-coupled receptor kinase 3	0.313358	5.03576	2.95222	0.00654244	0.0658706	-2.76924
215708	Miga1	mitoguardin 1	-0.17206	5.7381	-3.032	0.00485887	0.055403	-2.77089
12294	Cacna2d3	calcium channel, voltage-dependent, alpha2/delta subunit 3	0.301354	5.11958	2.9681	0.00630224	0.0645646	-2.77294
353282	Sfmbt2	Scm-like with four mbt domains 2	0.579791	2.26889	2.67607	0.0117655	0.0915711	-2.77375
68082	Dusp19	dual specificity phosphatase 19	0.276432	3.67689	2.81417	0.00839542	0.0758671	-2.77493
108169000	Gm12643	predicted gene 12643	0.595248	0.548238	2.67576	0.0117742	0.0915878	-2.77652
19252	Dusp1	dual specificity phosphatase 1	-0.218039	4.8037	-2.96149	0.00581054	0.0616436	-2.77791
66218	Ndufb9	NADH:ubiquinone oxidoreductase subunit B9	0.307552	5.86254	3.10257	0.00519751	0.0575147	-2.78071
18181	Nrf1	nuclear respiratory factor 1	-0.141927	5.41106	-2.9916	0.00538436	0.058579	-2.78177
224907	Dus3l	dihydrouridine synthase 3-like (S. cerevisiae)	0.159813	6.07654	3.05562	0.00457454	0.0535565	-2.78191
70083	Metrn	meteorin, glial cell differentiation regulator	0.432971	2.98471	2.75107	0.00996266	0.0831113	-2.78444
20463	Cox7a2l	cytochrome c oxidase subunit 7A2 like	0.19112	6.10429	3.03492	0.0048228	0.0553065	-2.78589
67427	Rps20	ribosomal protein S20	0.249365	6.38223	3.12061	0.00467432	0.0543593	-2.78629
14867	Gstm6	glutathione S-transferase, mu 6	-1.06932	-0.327475	-2.84644	0.00775051	0.072807	-2.78671
67621	Bend5	BEN domain containing 5	0.198768	4.56915	2.93324	0.0062393	0.064335	-2.79129
74108	Parn	poly(A)-specific ribonuclease (deadenylation nuclease)	0.166	4.85082	2.96402	0.00577358	0.0613443	-2.79185
360216	Zranb1	zinc finger, RAN-binding domain containing 1	-0.120577	7.06213	-3.09362	0.00414998	0.0505239	-2.795
20856	Stc2	stanniocalcin 2	-0.525944	2.64265	-2.7318	0.0108828	0.0876186	-2.79639
73873	Fam161a	family with sequence similarity 161, member A	0.830543	-0.14081	2.71315	0.0107542	0.0872225	-2.79683
78808	Stxbp5	syntaxin binding protein 5 (tomosyn)	0.126906	6.59797	3.06903	0.00442018	0.0525554	-2.79909
22334	Vdac2	voltage-dependent anion channel 2	0.138793	6.79225	3.07841	0.00431524	0.0517785	-2.80069
16469	Jrk	jerky	0.241044	3.65626	2.81107	0.00845996	0.0761266	-2.80331
13612	Edil3	EGF-like repeats and discoidin I-like domains 3	-0.234006	6.48067	-3.08357	0.0048438	0.0553275	-2.80371
12337	Capn5	calpain 5	0.169616	6.4133	3.02262	0.00497638	0.0559693	-2.8059
14202	Fhl4	four and a half LIM domains 4	0.843371	0.194406	2.68052	0.0116396	0.0909185	-2.80839
21754	Tesk1	testis specific protein kinase 1	-0.134054	7.12383	-3.09255	0.00416136	0.0505746	-2.81032
448850	Znhit3	zinc finger, HIT type 3	0.310219	3.21128	2.77907	0.0091539	0.079347	-2.81199
74569	Ttc17	tetratricopeptide repeat domain 17	-0.133286	5.5825	-3.00326	0.00522739	0.0575691	-2.8131
382051	Pdp2	pyruvate dehydrogenase phosphatase catalytic subunit 2	0.189794	4.89578	2.94817	0.00600905	0.0628464	-2.81337
320560	Dennd5b	DENN domain containing 5B	-0.154011	6.59039	-3.06296	0.00448948	0.0530026	-2.81709
269261	Rpl12	ribosomal protein L12	0.330478	3.22217	2.78094	0.00911195	0.0791829	-2.82024
76894	Mettl15	methyltransferase like 15	0.405015	2.08737	2.66446	0.0120997	0.0930464	-2.82218
11658	Alcam	activated leukocyte cell adhesion molecule	-0.330079	7.19778	-3.1424	0.00510019	0.0569055	-2.82721
100042149	Gm3696	predicted gene 3696	0.402967	1.40149	2.66442	0.012101	0.0930464	-2.82858
53945	Slc40a1	solute carrier family 40 (iron-regulated transporter), member 1	-0.653084	0.758232	-2.67323	0.0118464	0.0917931	-2.8308
213993	Ccdc186	coiled-coil domain containing 186	-0.15071	6.61139	-3.04889	0.00465392	0.054167	-2.83086
320311	Rnf152	ring finger protein 152	0.167226	6.38734	3.0326	0.00485148	0.0553637	-2.83293
12751	Tpp1	tripeptidyl peptidase I	-0.249445	4.36102	-2.85926	0.00750754	0.0718235	-2.83593
213783	Plekhg1	pleckstrin homology domain containing, family G (with RhoGef domain) member 1	0.26562	4.43342	2.85416	0.00760339	0.0723603	-2.83749
83961	Nrg4	neuregulin 4	0.758434	0.385938	2.67334	0.0118432	0.0917931	-2.84036
108167437	Gm44812	predicted gene 44812	-1.11219	-0.639967	-2.78039	0.00912428	0.0792371	-2.84089
217325	Llgl2	LLGL2 scribble cell polarity complex component	-1.17254	0.532293	-2.72624	0.0107652	0.0872225	-2.84091
54367	Zfp326	zinc finger protein 326	0.13052	6.27663	3.0452	0.00469792	0.054377	-2.84176
69815	Krtcap3	keratinocyte associated protein 3	0.355612	2.24603	2.67174	0.0118892	0.0919058	-2.84245
17133	Maff	v-maf musculoaponeurotic fibrosarcoma oncogene family, protein F (avian)	-0.511441	2.52594	-2.70437	0.0114922	0.0904482	-2.8429
237615	Ankrd52	ankyrin repeat domain 52	-0.115135	7.57676	-3.08947	0.00419441	0.0507563	-2.8433
13202	Ddt	D-dopachrome tautomerase	0.281051	3.60033	2.76275	0.00952793	0.0812149	-2.84364
378430	Nanos2	nanos C2HC-type zinc finger 2	-0.847305	-0.196083	-2.72338	0.0104898	0.0858336	-2.84367
12972	Cryz	crystallin, zeta	0.398948	2.86518	2.66299	0.0121426	0.0931147	-2.84476
15122	Hba-a1	hemoglobin alpha, adult chain 1	-0.525311	2.04914	-2.63425	0.0130114	0.0967364	-2.84639
20148	Dhrs3	dehydrogenase/reductase (SDR family) member 3	0.539315	2.72598	2.64754	0.0126028	0.0949271	-2.8468
16678	Krt1	keratin 1	0.421269	0.879141	2.64709	0.0126166	0.0949293	-2.84708
544944	Cbx3-ps5	chromobox 3, pseudogene 5	-0.826552	0.115161	-2.71378	0.0107378	0.0872019	-2.84729
195209	Zfp469	zinc finger protein 469	-0.354887	3.02148	-2.71891	0.0106047	0.0864726	-2.84753
30926	Glrx3	glutaredoxin 3	0.203603	5.13016	2.94238	0.00609745	0.0634868	-2.84892
432720	Akr1c19	aldo-keto reductase family 1, member C19	0.777034	-1.27258	2.6473	0.0126102	0.0949293	-2.85109
12799	Cnp	2',3'-cyclic nucleotide 3' phosphodiesterase	0.256162	3.49874	2.76249	0.0095341	0.0812149	-2.8514
56715	Rabgef1	RAB guanine nucleotide exchange factor (GEF) 1	-0.177703	5.13774	-2.95363	0.00592695	0.0623597	-2.85218
109145	Gins4	GINS complex subunit 4 (Sld5 homolog)	0.278966	3.65173	2.7873	0.00897048	0.0783869	-2.85302
11766	Ap1g2	adaptor protein complex AP-1, gamma 2 subunit	-0.313419	3.77555	-2.79556	0.00878994	0.0774992	-2.85332
73830	Eif3k	eukaryotic translation initiation factor 3, subunit K	0.188298	5.97512	3.00796	0.00516535	0.0572227	-2.85432
16870	Lhx2	LIM homeobox protein 2	-0.285968	8.28886	-3.18431	0.00460089	0.053745	-2.85624
107734	Mrpl30	mitochondrial ribosomal protein L30	0.202229	4.93166	2.9295	0.00629812	0.0645646	-2.8577
22323	Vasp	vasodilator-stimulated phosphoprotein	-0.158047	5.90616	-2.99199	0.00537911	0.0585729	-2.85803
102866	Pls3	plastin 3 (T-isoform)	-0.239174	6.53721	-3.06636	0.00514544	0.0571376	-2.85833
17164	Mapkapk2	MAP kinase-activated protein kinase 2	-0.141523	6.22589	-3.00049	0.00526438	0.0578174	-2.85883
80718	Rab27b	RAB27B, member RAS oncogene family	0.471367	1.69917	2.62595	0.0132729	0.0979323	-2.86087
268936	Brpf3	bromodomain and PHD finger containing, 3	0.182217	4.23163	2.91779	0.00648616	0.0656337	-2.86206
56409	Nudt3	nudix hydrolase 3	-0.121796	8.61519	-3.1027	0.00405419	0.0496594	-2.86467
74200	Khdc4	KH domain containing 4, pre-mRNA splicing factor	-0.121395	6.60504	-3.04554	0.00469387	0.054377	-2.87203
66397	Sar1b	secretion associated Ras related GTPase 1B	0.284602	5.1663	2.98357	0.00629589	0.0645646	-2.87221
18164	Nptx1	neuronal pentraxin 1	0.358566	4.76632	2.9288	0.00745836	0.0715972	-2.87277
71375	Foxn3	forkhead box N3	-0.150517	6.63182	-3.03153	0.00486462	0.0554235	-2.87278
12874	Cpd	carboxypeptidase D	-0.153116	6.77454	-3.04341	0.00471948	0.0544331	-2.87496
24063	Spry1	sprouty RTK signaling antagonist 1	-0.293997	3.36408	-2.75699	0.00966321	0.0816794	-2.8812
74776	Ppa2	pyrophosphatase (inorganic) 2	0.212675	4.42887	2.84931	0.00769555	0.0726329	-2.88173
28028	Mrpl50	mitochondrial ribosomal protein L50	0.163815	5.46504	2.96369	0.00577844	0.0613494	-2.88401
71643	Zgrf1	zinc finger, GRF-type containing 1	0.35837	2.68357	2.65196	0.0124697	0.0944975	-2.89058
14977	Slc39a7	solute carrier family 39 (zinc transporter), member 7	-0.11654	6.79533	-3.03973	0.00476405	0.054857	-2.89272
320951	Pisd	phosphatidylserine decarboxylase	-0.166875	5.51896	-2.97123	0.00566929	0.0605113	-2.8932
331026	Gmppb	GDP-mannose pyrophosphorylase B	0.312075	2.86605	2.68264	0.0115801	0.0907323	-2.89612
22698	Zfp39	zinc finger protein 39	0.215822	3.6893	2.7834	0.00905707	0.0789468	-2.89831
192678	Rassf3	Ras association (RalGDS/AF-6) domain family member 3	-0.298452	4.33358	-2.74277	0.0100053	0.0831305	-2.89894
67285	Cwc27	CWC27 spliceosome-associated protein	-0.209728	4.42203	-2.84932	0.00769542	0.0726329	-2.90301
100036521	Umad1	UMAP1-MVP12 associated (UMA) domain containing 1	-0.18245	4.40264	-2.83043	0.00806458	0.074433	-2.90437
619287	Rtl4	retrotransposon Gag like 4	0.752775	0.111664	2.68112	0.0116228	0.0909185	-2.90667
20511	Slc1a2	solute carrier family 1 (glial high affinity glutamate transporter), member 2	-0.257953	7.4655	-3.11994	0.00499058	0.0560841	-2.90712
99045	Mrps26	mitochondrial ribosomal protein S26	0.175765	4.42445	2.86066	0.00748135	0.0717197	-2.90778
70785	Dennd1c	DENN domain containing 1C	-0.747464	1.54948	-2.63361	0.0130316	0.0968049	-2.90896
666704	Samd1	sterile alpha motif domain containing 1	-0.164732	5.9559	-2.99103	0.00539219	0.058579	-2.90993
238205	Lrfn5	leucine rich repeat and fibronectin type III domain containing 5	-0.179037	6.72236	-3.04993	0.00480534	0.0551513	-2.91027
170767	Rfxap	regulatory factor X-associated protein	-0.167222	5.6526	-2.96685	0.00573246	0.0610461	-2.91169
18472	Pafah1b1	platelet-activating factor acetylhydrolase, isoform 1b, subunit 1	-0.110287	9.44532	-3.09696	0.00411448	0.0501352	-2.91215
117592	B3galt6	UDP-Gal:betaGal beta 1,3-galactosyltransferase, polypeptide 6	0.231442	4.38134	2.85075	0.00766801	0.0726183	-2.91313
12369	Casp7	caspase 7	0.330944	2.03219	2.64874	0.0125665	0.0947557	-2.91425
381126	Garem1	GRB2 associated regulator of MAPK1 subtype 1	-0.204476	5.15101	-2.90135	0.00675903	0.0671831	-2.91468
73046	Glrx5	glutaredoxin 5	0.167083	5.59077	2.94319	0.006085	0.0634042	-2.91587
239318	Plcxd3	phosphatidylinositol-specific phospholipase C, X domain containing 3	0.485318	1.91233	2.61708	0.0135577	0.0991615	-2.91647
218850	Tasor	transcription activation suppressor	-0.146284	6.51602	-3.01384	0.00508877	0.0568623	-2.91845
105670	Rcbtb2	regulator of chromosome condensation (RCC1) and BTB (POZ) domain containing protein 2	0.128881	5.23599	2.96711	0.00572873	0.0610461	-2.91898
74183	Perm1	PPARGC1 and ESRR induced regulator, muscle 1	0.226176	3.9791	2.78343	0.00905624	0.0789468	-2.91912
19294	Nectin2	nectin cell adhesion molecule 2	-0.19074	5.21268	-2.89233	0.00691327	0.0680889	-2.92415
11307	Abcg1	ATP binding cassette subfamily G member 1	-0.247208	3.71695	-2.72417	0.0104697	0.0858194	-2.92803
279706	Nup62cl	nucleoporin 62 C-terminal like	-1.23524	0.399388	-2.85047	0.00767332	0.0726183	-2.92881
207181	Rbms3	RNA binding motif, single stranded interacting protein	0.322202	4.40962	2.87386	0.00800678	0.0741559	-2.92948
68276	Toe1	target of EGR1, member 1 (nuclear)	0.221366	3.4779	2.76178	0.00955062	0.0812295	-2.92996
67619	Nob1	NIN1/RPN12 binding protein 1 homolog	-0.145515	5.31935	-2.93359	0.0062337	0.064335	-2.93073
20648	Snta1	syntrophin, acidic 1	-0.282435	3.99131	-2.73855	0.010109	0.0836965	-2.93118
108954	Ppp1r15b	protein phosphatase 1, regulatory subunit 15B	-0.124072	6.76036	-3.0237	0.00496268	0.0559049	-2.93224
16156	Il11	interleukin 11	-0.634528	1.16746	-2.61034	0.0137781	0.0999996	-2.93267
216156	Wdr18	WD repeat domain 18	0.159545	5.74206	2.9742	0.00562698	0.0602431	-2.93514
84094	Plvap	plasmalemma vesicle associated protein	0.759568	0.426122	2.61677	0.013568	0.0991615	-2.93722
14766	Adgrg1	adhesion G protein-coupled receptor G1	-0.154577	7.47398	-3.04547	0.00469472	0.054377	-2.93912
100042165	Thoc2l	THO complex subunit 2-like	-0.171569	5.56138	-2.93776	0.00616872	0.0638885	-2.943
56295	Higd1a	HIG1 domain family, member 1A	0.243758	4.17198	2.78092	0.00911238	0.0791829	-2.94399
20111	Rps6ka1	ribosomal protein S6 kinase polypeptide 1	-0.193564	4.67653	-2.81616	0.00835433	0.0757398	-2.94444
109229	Fam118b	family with sequence similarity 118, member B	-0.17553	5.20857	-2.90723	0.00666024	0.0666223	-2.94465
13019	Ctf1	cardiotrophin 1	-0.507251	1.64423	-2.57559	0.0149665	0.10511	-2.94701
19227	Pthlh	parathyroid hormone-like peptide	-0.914271	-0.67848	-2.68983	0.0113804	0.0899602	-2.94865
118568644	Gm54215	predicted gene, 54215	0.442725	2.92983	2.63255	0.0130646	0.0968963	-2.95008
19355	Rad1	RAD1 checkpoint DNA exonuclease	-0.226543	3.62959	-2.73729	0.0101401	0.0837962	-2.95197
94061	Mrpl1	mitochondrial ribosomal protein L1	0.222283	3.69976	2.75483	0.00971454	0.0818789	-2.95224
22682	Zfand5	zinc finger, AN1-type domain 5	-0.110529	7.47811	-3.04414	0.00471073	0.054377	-2.95453
22634	Plagl1	pleiomorphic adenoma gene-like 1	-0.381163	6.03549	-3.00363	0.00698072	0.0685127	-2.95457
72238	Tbc1d5	TBC1 domain family, member 5	0.226672	5.19161	2.98329	0.00598498	0.0627788	-2.95458
215798	Adgrg6	adhesion G protein-coupled receptor G6	0.716529	-0.0120161	2.64213	0.0127678	0.0956053	-2.95705
66292	Mrps21	mitochondrial ribosomal protein S21	0.273784	4.03756	2.78889	0.00893547	0.0782272	-2.96174
68953	Chmp2a	charged multivesicular body protein 2A	0.172137	4.93434	2.89095	0.00693716	0.0682179	-2.9632
213491	Szrd1	SUZ RNA binding domain containing 1	-0.148937	6.496	-2.99068	0.0053969	0.0585848	-2.96514
13419	Dnase1	deoxyribonuclease I	0.248586	3.41092	2.71943	0.0105912	0.0864617	-2.96527
75234	Rnf19b	ring finger protein 19B	-0.150284	6.15573	-2.98932	0.00541561	0.0586435	-2.9676
23992	Prkra	protein kinase, interferon inducible double stranded RNA dependent activator	0.226655	5.3001	2.90874	0.00679848	0.0673842	-2.97042
140709	Col26a1	collagen, type XXVI, alpha 1	-0.389782	4.61274	-2.7036	0.0113578	0.0899602	-2.97385
28075	Desi1	desumoylating isopeptidase 1	-0.147253	6.49502	-2.98577	0.00546448	0.0588413	-2.97493
93714	Pcdhga6	protocadherin gamma subfamily A, 6	0.297394	4.26465	2.81586	0.00871738	0.0771879	-2.97547
81906	Cyp4x1	cytochrome P450, family 4, subfamily x, polypeptide 1	0.36748	2.70918	2.67059	0.011922	0.0920232	-2.97844
20643	Snrpe	small nuclear ribonucleoprotein E	0.261038	4.42664	2.83316	0.00812453	0.0746823	-2.97856
66164	Nip7	NIP7, nucleolar pre-rRNA processing protein	0.197576	5.1175	2.89508	0.00686591	0.0677653	-2.98176
27261	Dok3	docking protein 3	0.269669	3.88892	2.7549	0.00971295	0.0818789	-2.983
213006	Mfsd4a	major facilitator superfamily domain containing 4A	-0.237251	4.50264	-2.81075	0.00846674	0.0761266	-2.98441
68576	Lamtor5	late endosomal/lysosomal adaptor, MAPK and MTOR activator 5	0.325329	4.40401	2.83094	0.00879153	0.0774992	-2.98449
76299	Erp44	endoplasmic reticulum protein 44	-0.148375	6.09227	-2.94949	0.00598917	0.0627788	-2.98518
71452	Ankrd40	ankyrin repeat domain 40	0.154395	5.4721	2.9183	0.00647791	0.0655976	-2.98562
66119	Tomm6	translocase of outer mitochondrial membrane 6	0.20442	5.32405	2.90324	0.00672699	0.0671831	-2.98602
20608	Sstr4	somatostatin receptor 4	0.574997	0.29372	2.55236	0.015813	0.108293	-2.98715
100043761	Gm14399	predicted gene 14399	0.368456	3.82368	2.73295	0.0107265	0.0872019	-2.9876
18707	Pik3cd	phosphatidylinositol-4,5-bisphosphate 3-kinase catalytic subunit delta	0.127235	5.84056	2.95944	0.00584077	0.061852	-2.98854
68736	Tyw5	tRNA-yW synthesizing protein 5	0.352679	2.78225	2.64344	0.0127276	0.0954353	-2.99062
66190	Acer3	alkaline ceramidase 3	0.427392	2.26026	2.58816	0.0145262	0.102894	-2.99214
83924	Gpr137b	G protein-coupled receptor 137B	-0.19241	4.332	-2.80288	0.00863284	0.0767759	-2.99398
18029	Nfic	nuclear factor I/C	-0.168536	5.91596	-2.92626	0.00634965	0.0649081	-2.99473
69149	Kbtbd3	kelch repeat and BTB (POZ) domain containing 3	0.362989	2.23611	2.59661	0.0142366	0.101561	-2.99526
110842	Etfa	electron transferring flavoprotein, alpha polypeptide	0.199174	4.66362	2.80409	0.00860693	0.0766914	-2.99672
241226	Itga8	integrin alpha 8	-0.486942	3.08497	-2.66492	0.0129607	0.0965392	-2.9973
14172	Fgf18	fibroblast growth factor 18	0.465636	1.9159	2.56625	0.0153018	0.106227	-2.99844
77697	Mmab	methylmalonic aciduria (cobalamin deficiency) cblB type homolog (human)	0.242829	4.48434	2.86198	0.00761247	0.0723603	-2.99874
15569	Elavl2	ELAV like RNA binding protein 1	-0.11877	7.81728	-3.02819	0.00490628	0.0556495	-3.00131
433256	Acsl5	acyl-CoA synthetase long-chain family member 5	0.228081	3.8711	2.81766	0.00832339	0.075655	-3.0021
67983	Pdzd9	PDZ domain containing 9	0.398917	2.05924	2.58042	0.0147959	0.104361	-3.0032
140740	Sec63	SEC63-like (S. cerevisiae)	-0.128072	7.1484	-3.0034	0.00522555	0.0575691	-3.01062
329274	Fam163a	family with sequence similarity 163, member A	-0.479543	2.72938	-2.61486	0.0139937	0.100664	-3.01115
230316	Megf9	multiple EGF-like-domains 9	-0.133054	6.90513	-2.9954	0.00533279	0.0582042	-3.01178
217946	Cdca7l	cell division cycle associated 7 like	0.583564	1.33127	2.53964	0.0162952	0.109875	-3.01178
98376	Gorab	golgin, RAB6-interacting	0.242339	3.49568	2.70622	0.0109368	0.0879015	-3.01193
217351	Tnrc6c	trinucleotide repeat containing 6C	-0.122118	8.21221	-3.03326	0.00484332	0.0553275	-3.01252
107476	Acaca	acetyl-Coenzyme A carboxylase alpha	0.143351	7.17964	3.0118	0.00511524	0.0569909	-3.01563
233046	Rasgrp4	RAS guanyl releasing protein 4	0.476035	1.79156	2.53897	0.016321	0.109962	-3.01656
73689	Bloc1s2	biogenesis of lysosomal organelles complex-1, subunit 2	0.231017	3.94039	2.7591	0.00961361	0.0814689	-3.01803
107568	Wwp1	WW domain containing E3 ubiquitin protein ligase 1	-0.226658	5.54943	-2.90573	0.00696492	0.0684054	-3.01812
269275	Acvr1c	activin A receptor, type IC	-0.432148	3.40036	-2.6082	0.0138485	0.100065	-3.01833
14154	Fem1a	fem 1 homolog a	0.118984	6.58197	2.98278	0.00550604	0.0591741	-3.01899
235459	Gtf2a2	general transcription factor II A, 2	0.299591	4.88066	2.90293	0.00774092	0.072807	-3.01919
106014	Tafa5	TAFA chemokine like family member 5	0.202066	5.77086	2.92763	0.00645159	0.065473	-3.0204
67105	Timm21	translocase of inner mitochondrial membrane 21	0.247303	3.76435	2.73121	0.0102916	0.0847066	-3.02135
320237	Smim10l2a	small integral membrane protein 10 like 2A	0.210793	4.14905	2.80545	0.00857821	0.0766719	-3.02146
76485	Glt8d1	glycosyltransferase 8 domain containing 1	0.183651	4.84036	2.84573	0.00776429	0.0728876	-3.0216
319880	Tmcc3	transmembrane and coiled coil domains 3	0.496696	2.73304	2.59143	0.014672	0.103628	-3.02161
66234	Msmo1	methylsterol monoxygenase 1	0.1775	6.81541	3.01432	0.00532276	0.058176	-3.0225
235504	Slc17a5	solute carrier family 17 (anion/sugar transporter), member 5	-0.244054	4.15776	-2.7486	0.00986377	0.0826989	-3.02488
73122	Tgfbrap1	transforming growth factor, beta receptor associated protein 1	-0.128913	6.36255	-2.96762	0.00572126	0.0610195	-3.02497
100310872	Dynlt1a	dynein light chain Tctex-type 1A	0.22312	4.80554	2.82419	0.00818998	0.0749892	-3.02524
56085	Ubqln1	ubiquilin 1	-0.112698	8.35163	-3.02909	0.00489496	0.0556335	-3.0257
242523	Dmrta1	doublesex and mab-3 related transcription factor like family A1	1.41874	-0.629316	2.9277	0.00632672	0.0647208	-3.02586
67381	Med4	mediator complex subunit 4	-0.169307	5.06364	-2.84918	0.00769802	0.0726329	-3.02747
71206	Katnal2	katanin p60 subunit A-like 2	0.44894	1.82787	2.53257	0.0165691	0.110815	-3.028
17252	Rdh11	retinol dehydrogenase 11	0.159224	6.06434	2.96107	0.00581669	0.0616622	-3.02911
68146	Arl13b	ADP-ribosylation factor-like 13B	-0.167757	5.19488	-2.85286	0.00762787	0.0723822	-3.03021
54611	Pde3a	phosphodiesterase 3A, cGMP inhibited	-0.342369	3.60572	-2.67167	0.0118911	0.0919058	-3.03147
50780	Rgs3	regulator of G-protein signaling 3	0.229139	4.69959	2.81688	0.00833941	0.0757308	-3.03185
100502846	Gm19410	predicted gene, 19410	0.385216	2.89316	2.61629	0.0135834	0.0992085	-3.0329
70382	Kctd2	potassium channel tetramerisation domain containing 2	-0.140581	5.61095	-2.91192	0.00658233	0.0661298	-3.03441
226182	Taf5	TATA-box binding protein associated factor 5	-0.205316	4.42382	-2.78835	0.00894743	0.0782342	-3.03485
56323	Dnajb5	DnaJ heat shock protein family (Hsp40) member B5	0.12264	6.99209	2.99607	0.00532373	0.058176	-3.03574
74319	Mettl23	methyltransferase like 23	0.268706	3.46093	2.67955	0.0116668	0.0910162	-3.03584
668212	Efr3b	EFR3 homolog B	0.104789	7.47907	3.00438	0.00521252	0.0575381	-3.03605
52626	Cdkn2aipnl	CDKN2A interacting protein N-terminal like	0.15726	5.66532	2.9075	0.00665572	0.0666223	-3.03639
545474	Scrt2	scratch family zinc finger 2	0.204747	6.31593	2.99099	0.00588445	0.0621415	-3.03647
93699	Pcdhgb1	protocadherin gamma subfamily B, 1	-0.365828	4.08104	-2.76732	0.0103349	0.0849635	-3.03669
20430	Cyfip1	cytoplasmic FMR1 interacting protein 1	-0.127734	6.56346	-2.97273	0.00564789	0.0603748	-3.03816
233424	Tmc3	transmembrane channel-like gene family 3	1.67988	-1.00081	2.93413	0.00622526	0.064335	-3.04104
14586	Gfra2	glial cell line derived neurotrophic factor family receptor alpha 2	0.310507	4.69729	2.79764	0.00936039	0.0804445	-3.04135
18132	Notch4	notch 4	-0.489898	0.983316	-2.52348	0.0169272	0.11222	-3.0421
67095	Trak1	trafficking protein, kinesin binding 1	-0.130075	7.99518	-3.01034	0.0051342	0.0571032	-3.04218
408068	Zfp738	zinc finger protein 738	0.203677	4.63845	2.81247	0.00843071	0.076088	-3.04252
100042335	Rps15a-ps5	ribosomal protein S15A, pseudogene 5	0.322751	4.00443	2.758	0.0101282	0.0837544	-3.04643
216795	Wnt9a	wingless-type MMTV integration site family, member 9A	0.878383	0.0414548	2.60848	0.0138394	0.100051	-3.04764
57748	Jmy	junction-mediating and regulatory protein	-0.152405	7.49157	-2.9966	0.00531648	0.058176	-3.04767
72590	Ppme1	protein phosphatase methylesterase 1	-0.120179	6.99595	-2.98561	0.00546668	0.0588413	-3.04858
70396	Asnsd1	asparagine synthetase domain containing 1	0.162859	4.61641	2.80003	0.00869365	0.0771211	-3.04896
76223	Agbl3	ATP/GTP binding protein-like 3	0.289147	2.91503	2.65423	0.0124018	0.094468	-3.04953
67126	Atp5e	ATP synthase, H+ transporting, mitochondrial F1 complex, epsilon subunit	0.514075	5.18769	2.97339	0.00793814	0.0738279	-3.04969
214058	Megf11	multiple EGF-like-domains 11	0.15095	6.22448	2.91556	0.0065225	0.0657642	-3.05362
53869	Rab11a	RAB11A, member RAS oncogene family	0.150583	7.56603	2.99953	0.00527715	0.0578671	-3.05485
16521	Kcnj5	potassium inwardly-rectifying channel, subfamily J, member 5	0.972502	0.190891	2.60901	0.0138217	0.100051	-3.05564
621697	Rpl32l	ribosomal protein L32-like	0.341015	4.15937	2.79871	0.00969373	0.0818511	-3.05589
236727	Slc9a7	solute carrier family 9 (sodium/hydrogen exchanger), member 7	0.209792	5.45653	2.86957	0.00732124	0.0707653	-3.05672
246709	Rgs13	regulator of G-protein signaling 13	-1.04886	-0.521679	-2.66451	0.0120983	0.0930464	-3.05676
30059	Timm10	translocase of inner mitochondrial membrane 10	0.296177	3.85861	2.71994	0.0105781	0.0864055	-3.05808
66549	Aggf1	angiogenic factor with G patch and FHA domains 1	-0.136472	6.55175	-2.95621	0.00588849	0.0621415	-3.05988
20909	Stx4a	syntaxin 4A (placental)	-0.21106	4.1054	-2.73887	0.0101011	0.0836965	-3.06049
14803	Grid1	glutamate receptor, ionotropic, delta 1	0.255458	5.37053	2.87067	0.00783855	0.0732904	-3.06086
67263	Zswim6	zinc finger SWIM-type containing 6	-0.155825	7.12718	-2.98972	0.00541014	0.0586377	-3.06175
12587	Mia	MIA SH3 domain containing	0.925598	-0.421792	2.66415	0.0121088	0.0930555	-3.0654
225164	Mib1	MIB E3 ubiquitin protein ligase 1	-0.12758	7.59863	-2.99344	0.00535935	0.0584032	-3.06653
69693	Pof1b	premature ovarian failure 1B	-0.784608	0.0626926	-2.53991	0.016285	0.109868	-3.06663
50768	Dlc1	deleted in liver cancer 1	-0.254023	5.04292	-2.79941	0.00884592	0.0777344	-3.07222
12823	Col19a1	collagen, type XIX, alpha 1	-0.464911	3.50231	-2.68514	0.012841	0.0958974	-3.07329
192160	Casc3	exon junction complex subunit	-0.10592	6.86685	-2.97227	0.00565449	0.0603993	-3.07362
20334	Sec23a	SEC23 homolog A, COPII coat complex component	-0.107282	7.57504	-2.99021	0.00540334	0.0586094	-3.07397
12448	Ccne2	cyclin E2	0.469499	1.64992	2.51748	0.0171676	0.1132	-3.07418
67826	Snap47	synaptosomal-associated protein, 47	0.14208	7.93126	3.00179	0.00524696	0.0576818	-3.07569
26965	Cul1	cullin 1	-0.130354	7.4313	-2.98798	0.00543396	0.0587597	-3.07604
230075	Ndufb6	NADH:ubiquinone oxidoreductase subunit B6	0.351247	4.96183	2.87699	0.00871921	0.0771879	-3.07712
100039707	Mthfsl	5, 10-methenyltetrahydrofolate synthetase-like	0.545242	1.37479	2.51335	0.0173348	0.113927	-3.07715
12614	Celsr1	cadherin, EGF LAG seven-pass G-type receptor 1	-0.33804	6.4705	-2.94549	0.00773442	0.0728022	-3.07825
71885	Faap100	Fanconi anemia core complex associated protein 100	0.179392	6.23229	2.95255	0.00606244	0.0632671	-3.07853
17954	Nap1l2	nucleosome assembly protein 1-like 2	0.178976	5.01272	2.84369	0.00780367	0.0731405	-3.08178
54132	Pdlim1	PDZ and LIM domain 1 (elfin)	-0.534597	1.87744	-2.50912	0.0175074	0.11477	-3.08385
57259	Tob2	transducer of ERBB2, 2	-0.158555	5.47254	-2.85991	0.00749533	0.0718047	-3.08427
381438	Gm5148	predicted gene 5148	0.154129	6.49526	2.94824	0.00600809	0.0628464	-3.08683
317717	Sec22a	SEC22 homolog A, vesicle trafficking protein	0.239774	3.73718	2.69884	0.0111343	0.0889796	-3.08758
109857	Cbr3	carbonyl reductase 3	0.828155	1.19023	2.52234	0.0169725	0.112321	-3.08856
67279	Med31	mediator complex subunit 31	0.379044	2.87361	2.61339	0.0136834	0.099571	-3.08937
16412	Itgb1	integrin beta 1 (fibronectin receptor beta)	-0.262934	7.28181	-3.0421	0.00612751	0.0637101	-3.09538
53380	Psmd10	proteasome (prosome, macropain) 26S subunit, non-ATPase, 10	0.285961	3.58564	2.6514	0.0124864	0.0945072	-3.09613
66481	Rps21	ribosomal protein S21	0.35718	5.81698	2.96938	0.00758981	0.0723603	-3.09788
230596	Prpf38a	PRP38 pre-mRNA processing factor 38 (yeast) domain containing A	0.206096	5.10664	2.84744	0.00773128	0.0728022	-3.0981
12739	Cldn3	claudin 3	-0.415167	2.76214	-2.53216	0.016585	0.110817	-3.09913
330450	Far2	fatty acyl CoA reductase 2	0.382047	2.545	2.62147	0.0136027	0.0992085	-3.10363
216505	Pik3ip1	phosphoinositide-3-kinase interacting protein 1	0.26324	3.80077	2.72285	0.0105034	0.0858953	-3.10494
69137	Vstm5	V-set and transmembrane domain containing 5	0.782146	-0.0752009	2.49469	0.0186992	0.119444	-3.10567
74238	Mterf2	mitochondrial transcription termination factor 2	0.331943	2.96257	2.58397	0.0146716	0.103628	-3.10748
269589	Sytl1	synaptotagmin-like 1	0.798032	-0.542073	2.55158	0.0158424	0.108385	-3.11048
270802	Kics2	KICSTOR subunit 2	-0.241798	3.7031	-2.67085	0.0119147	0.0920175	-3.11082
12404	Cbln1	cerebellin 1 precursor protein	0.198236	5.21621	2.82737	0.00812586	0.0746823	-3.11208
228019	Mettl8	methyltransferase like 8	0.323216	3.62782	2.62578	0.0132784	0.0979323	-3.11381
21778	Tex9	testis expressed gene 9	0.338208	3.74233	2.62366	0.0133461	0.0981536	-3.11646
73314	Lrrc69	leucine rich repeat containing 69	-0.478611	1.80499	-2.4894	0.0183343	0.118075	-3.11796
140723	Cacng5	calcium channel, voltage-dependent, gamma subunit 5	-0.3667	4.34761	-2.61477	0.0136909	0.099571	-3.11929
66273	Aamdc	adipogenesis associated Mth938 domain containing	0.280447	3.18481	2.60007	0.0141198	0.101048	-3.11994
14228	Fkbp4	FK506 binding protein 4	-0.11525	8.19211	-2.98714	0.00544553	0.0587959	-3.12218
63955	Cables1	CDK5 and Abl enzyme substrate 1	0.258941	2.83543	2.61875	0.0135036	0.0988972	-3.12758
320472	Ppm1e	protein phosphatase 1E (PP2C domain containing)	-0.116172	8.14734	-2.97593	0.00560237	0.0600254	-3.1276
75729	Fam227a	family with sequence similarity 227, member A	0.2899	3.79594	2.68218	0.011593	0.0907828	-3.13008
110082	Dnah5	dynein, axonemal, heavy chain 5	0.464894	1.24602	2.47035	0.0191672	0.120669	-3.13785
50505	Ercc4	excision repair cross-complementing rodent repair deficiency, complementation group 4	0.161038	4.85741	2.78579	0.00900384	0.0786294	-3.13786
69642	Mlip	muscular LMNA-interacting protein	-0.363387	3.9464	-2.6915	0.0121431	0.0931147	-3.14055
64833	Acot10	acyl-CoA thioesterase 10	0.333411	2.23789	2.53179	0.0165994	0.11086	-3.14063
16600	Klf4	Kruppel-like factor 4 (gut)	-0.582904	1.79118	-2.49862	0.0184006	0.118217	-3.14074
329502	Pla2g4e	phospholipase A2, group IVE	-0.256015	3.35349	-2.62999	0.0131451	0.0973856	-3.14095
77032	Tstd3	thiosulfate sulfurtransferase (rhodanese)-like domain containing 3	0.339714	2.82288	2.52925	0.016699	0.111207	-3.14261
56325	Abcb9	ATP-binding cassette, sub-family B (MDR/TAP), member 9	0.293762	3.10201	2.54152	0.0162231	0.109804	-3.14296
66953	Cdca7	cell division cycle associated 7	0.400779	4.04889	2.66521	0.0130556	0.0968812	-3.14372
70556	Slc25a33	solute carrier family 25, member 33	0.222905	3.94384	2.68859	0.0114144	0.0900544	-3.14445
193838	Eme2	essential meiotic structure-specific endonuclease subunit 2	0.289119	3.1515	2.59336	0.0143475	0.102092	-3.1464
239839	Ccdc14	coiled-coil domain containing 14	0.372627	3.08709	2.5558	0.015685	0.107803	-3.14733
67530	Uqcrb	ubiquinol-cytochrome c reductase binding protein	0.223477	4.13588	2.7271	0.0103952	0.0853084	-3.14919
105722	Ano6	anoctamin 6	-0.144251	5.65567	-2.85716	0.00754686	0.0720523	-3.14957
52120	Hgsnat	heparan-alpha-glucosaminide N-acetyltransferase	-0.161	4.94199	-2.80147	0.00866279	0.0769446	-3.15026
19346	Rab6a	RAB6A, member RAS oncogene family	-0.116728	8.6208	-2.98493	0.0054762	0.0588986	-3.15151
13190	Dct	dopachrome tautomerase	-1.25016	0.115534	-2.55464	0.0164461	0.110362	-3.15225
109232	Sccpdh	saccharopine dehydrogenase (putative)	0.173521	5.66631	2.87035	0.00730301	0.0706377	-3.15315
69090	Ascc1	activating signal cointegrator 1 complex subunit 1	0.165105	4.648	2.76235	0.00953736	0.0812149	-3.15412
216560	Wdpcp	WD repeat containing planar cell polarity effector	0.369252	2.68501	2.5218	0.0169943	0.112321	-3.15529
320452	P4ha3	procollagen-proline, 2-oxoglutarate 4-dioxygenase (proline 4-hydroxylase), alpha polypeptide III	-0.429844	1.84082	-2.48916	0.0183447	0.118075	-3.15741
14194	Fh1	fumarate hydratase 1	0.182458	5.52225	2.83721	0.00793016	0.0738026	-3.16067
245578	Pcdh11x	protocadherin 11 X-linked	-0.417479	3.63376	-2.70932	0.0124114	0.094468	-3.16092
71876	Cenpu	centromere protein U	0.491967	1.40963	2.45386	0.0199155	0.123409	-3.1611
11938	Atp2a2	ATPase, Ca++ transporting, cardiac muscle, slow twitch 2	-0.129984	9.07932	-2.98653	0.00545397	0.0587959	-3.16249
11722	Amy1	amylase 1, salivary	0.353168	2.44785	2.54296	0.016168	0.109544	-3.16316
217951	Tmem196	transmembrane protein 196	-0.294464	2.33275	-2.54748	0.0159966	0.10897	-3.16414
260305	Nphp4	nephronophthisis 4 (juvenile) homolog (human)	-0.203679	3.98771	-2.6536	0.0124206	0.094468	-3.16647
73192	Xpot	exportin, tRNA (nuclear export receptor for tRNAs)	-0.123369	6.72899	-2.92867	0.00631133	0.0646105	-3.16802
433693	Akirin2	akirin 2	-0.105726	7.07052	-2.9401	0.00613252	0.0637101	-3.16805
235559	Topbp1	topoisomerase (DNA) II binding protein 1	-0.155101	6.32186	-2.89294	0.00690275	0.0680331	-3.17008
23971	Papss1	3'-phosphoadenosine 5'-phosphosulfate synthase 1	-0.116648	7.13742	-2.94022	0.00613061	0.0637101	-3.17011
16561	Kif1b	kinesin family member 1B	-0.107632	10.3533	-3.00172	0.00524791	0.0576818	-3.17073
74043	Pex26	peroxisomal biogenesis factor 26	0.167407	5.26831	2.79935	0.00870816	0.0771879	-3.17166
12831	Col5a1	collagen, type V, alpha 1	0.440515	5.27427	2.78049	0.0112807	0.0896387	-3.17186
625098	Slc38a6	solute carrier family 38, member 6	0.404073	3.42482	2.6259	0.0141048	0.101031	-3.17379
17966	Nbr1	NBR1, autophagy cargo receptor	-0.122284	7.65723	-2.95414	0.00591937	0.0623267	-3.17481
12728	Clcn5	chloride channel, voltage-sensitive 5	-0.151634	5.38728	-2.81929	0.0082898	0.0754474	-3.1755
11490	Adam15	a disintegrin and metallopeptidase domain 15 (metargidin)	0.154886	5.73655	2.83297	0.00801393	0.0741559	-3.17605
67513	Faap20	Fanconi anemia core complex associated protein 20	-0.172234	4.80891	-2.76868	0.0093903	0.0805991	-3.17923
20689	Sall3	spalt like transcription factor 3	0.368119	3.96873	2.69708	0.0122824	0.0938754	-3.18116
140486	Igf2bp1	insulin-like growth factor 2 mRNA binding protein 1	-0.263694	5.06809	-2.7616	0.00995085	0.0830718	-3.18167
67694	Ift74	intraflagellar transport 74	0.232958	4.04759	2.67283	0.0118579	0.0918317	-3.18519
16886	Limk2	LIM domain kinase 2	0.119627	7.24992	2.9377	0.0061696	0.0638885	-3.18589
319263	Pcmtd1	protein-L-isoaspartate (D-aspartate) O-methyltransferase domain containing 1	-0.130407	6.82699	-2.91721	0.00649557	0.0656816	-3.1863
252870	Usp7	ubiquitin specific peptidase 7	-0.118736	7.97225	-2.95469	0.00591109	0.0622863	-3.18696
19656	Rbmxl1	RNA binding motif protein, X-linked like-1	0.126665	6.0736	2.87547	0.00721044	0.0701293	-3.18727
13885	Esd	esterase D/formylglutathione hydrolase	0.218102	5.44284	2.80997	0.00863073	0.0767759	-3.18732
66373	Lsm5	LSM5 homolog, U6 small nuclear RNA and mRNA degradation associated	0.725641	0.168726	2.45953	0.0196554	0.122477	-3.18782
67267	Uqcc2	ubiquinol-cytochrome c reductase complex assembly factor 2	0.357601	4.44959	2.77233	0.0108239	0.0874243	-3.18812
12452	Ccng2	cyclin G2	-0.129473	6.90015	-2.92481	0.0063729	0.0650982	-3.18902
68581	Tmed10	transmembrane p24 trafficking protein 10	-0.121747	6.92709	-2.92021	0.00644681	0.0654717	-3.19005
71779	Marchf8	membrane associated ring-CH-type finger 8	0.107765	6.82989	2.92167	0.00642321	0.0653267	-3.19009
27984	Efhd2	EF hand domain containing 2	-0.184074	5.31637	-2.78911	0.0089307	0.0782272	-3.19132
20324	Cavin2	caveolae associated 2	-0.557428	1.35	-2.44484	0.0203363	0.124793	-3.19347
77613	Prss36	protease, serine 36	0.275223	2.37926	2.54083	0.0162493	0.109804	-3.19572
382236	Brwd3	bromodomain and WD repeat domain containing 3	-0.159983	6.37304	-2.87711	0.00718094	0.0699879	-3.19605
226982	Eif5b	eukaryotic translation initiation factor 5B	-0.130926	7.55921	-2.93842	0.00615844	0.0638848	-3.19749
230082	Nol6	nucleolar protein family 6 (RNA-associated)	0.123828	7.04338	2.92385	0.0063883	0.065168	-3.19838
66310	Dpy30	dpy-30, histone methyltransferase complex regulatory subunit	0.278116	4.19939	2.7342	0.0106673	0.0868808	-3.19851
100041294	Supt4b	SPT4B, DSIF elongation factor subunit	0.315878	2.87837	2.56021	0.0155224	0.106979	-3.19977
12651	Chkb	choline kinase beta	0.761396	-0.142912	2.48996	0.0183102	0.118075	-3.20127
11856	Arhgap6	Rho GTPase activating protein 6	-0.753964	-0.0997799	-2.47545	0.0189409	0.120076	-3.20161
58807	Slco1c1	solute carrier organic anion transporter family, member 1c1	-0.312776	4.10354	-2.74557	0.0108766	0.0876184	-3.20277
81018	Rnf114	ring finger protein 114	-0.151703	6.00494	-2.86536	0.00739444	0.0711721	-3.20523
93728	Pabpc5	poly(A) binding protein, cytoplasmic 5	0.340871	2.046	2.47674	0.0188838	0.119894	-3.20681
22413	Wnt2	wingless-type MMTV integration site family, member 2	0.82653	-1.04623	2.50575	0.0176465	0.115435	-3.20682
223696	Tomm22	translocase of outer mitochondrial membrane 22	0.165978	5.54313	2.83288	0.00801572	0.0741559	-3.20732
110829	Lims1	LIM and senescent cell antigen-like domains 1	-0.162013	5.4929	-2.81458	0.00838704	0.0758464	-3.20758
60510	Syt9	synaptotagmin IX	-0.216988	4.26679	-2.68852	0.0114165	0.0900544	-3.20788
16332	Inppl1	inositol polyphosphate phosphatase-like 1	-0.187586	5.61225	-2.78145	0.00910058	0.0791784	-3.20824
210148	Slc30a6	solute carrier family 30 (zinc transporter), member 6	0.23146	3.35729	2.60002	0.0141215	0.101048	-3.20927
20872	Stk16	serine/threonine kinase 16	0.198217	5.60113	2.83254	0.00811318	0.0746823	-3.20976
68197	Ndufc2	NADH:ubiquinone oxidoreductase subunit C2	0.192219	5.79298	2.85766	0.00768391	0.0726329	-3.21005
74315	Rnf145	ring finger protein 145	-0.126416	6.92645	-2.91318	0.00656153	0.0660013	-3.21016
68332	Sdhaf1	succinate dehydrogenase complex assembly factor 1	0.231872	3.48296	2.60635	0.0139099	0.100353	-3.21063
13595	Ebp	phenylalkylamine Ca2+ antagonist (emopamil) binding protein	0.339456	2.59515	2.52835	0.0167344	0.11139	-3.21076
280645	B3gat2	beta-1,3-glucuronyltransferase 2 (glucuronosyltransferase S)	-0.264504	4.45232	-2.64922	0.0125521	0.0947484	-3.21309
114741	Supt16	SPT16, facilitates chromatin remodeling subunit	-0.130251	6.96133	-2.90949	0.00662263	0.0664394	-3.21319
28077	Med10	mediator complex subunit 10	0.17537	5.02184	2.76595	0.00945351	0.0810425	-3.21409
237360	Adamts14	a disintegrin-like and metallopeptidase (reprolysin type) with thrombospondin type 1 motif, 14	0.861676	-0.177463	2.47689	0.0188775	0.119894	-3.21479
100900	Hscb	HscB iron-sulfur cluster co-chaperone	0.434246	1.82556	2.43285	0.0209084	0.126834	-3.21737
18633	Pex16	peroxisomal biogenesis factor 16	-0.20289	3.94023	-2.6426	0.0127535	0.0955491	-3.21984
68493	Ndufaf4	NADH:ubiquinone oxidoreductase complex assembly factor 4	0.161651	5.05897	2.76502	0.00947517	0.0811289	-3.22299
108832	Tmem74b	transmembrane protein 74B	-0.150524	5.91382	-2.86624	0.00737817	0.0711683	-3.22529
98363	Efhd1	EF hand domain containing 1	-0.741882	0.529713	-2.46997	0.0191842	0.120669	-3.22538
71911	Bdh1	3-hydroxybutyrate dehydrogenase, type 1	-0.143203	7.63023	-2.92976	0.00629407	0.0645646	-3.22641
140810	Ttbk2	tau tubulin kinase 2	-0.126642	7.9264	-2.93351	0.00623495	0.064335	-3.22644
18159	Nppc	natriuretic peptide type C	-0.747722	0.258151	-2.44282	0.0204317	0.125078	-3.22674
26549	Itgb1bp2	integrin beta 1 binding protein 2	0.536772	1.47655	2.41761	0.0216563	0.129688	-3.22708
14402	Gabrb3	gamma-aminobutyric acid (GABA) A receptor, subunit beta 3	-0.130869	8.10635	-2.9435	0.00608017	0.0634011	-3.22813
66241	Tmem9	transmembrane protein 9	0.154031	5.5179	2.81154	0.00845009	0.0761266	-3.22945
110962	Mbd6	methyl-CpG binding domain protein 6	0.184901	5.72207	2.83007	0.00807165	0.074433	-3.23088
233532	Rsf1	remodeling and spacing factor 1	-0.125383	7.21541	-2.91669	0.00650407	0.0656842	-3.23164
66356	Knop1	lysine rich nucleolar protein 1	0.135809	6.3536	2.87328	0.00724996	0.0703186	-3.23175
212569	Zfp273	zinc finger protein 273	0.283188	2.76818	2.52342	0.0169293	0.11222	-3.23201
70552	Lrrc56	leucine rich repeat containing 56	-0.240706	2.96456	-2.56439	0.0153694	0.106448	-3.23337
69666	Psmg4	proteasome (prosome, macropain) assembly chaperone 4	0.315745	2.78263	2.52807	0.0167455	0.1114	-3.23551
217149	Cisd3	CDGSH iron sulfur domain 3	0.438445	0.965927	2.41934	0.0215699	0.129558	-3.23553
240322	Adamts19	a disintegrin-like and metallopeptidase (reprolysin type) with thrombospondin type 1 motif, 19	0.776362	0.162129	2.44733	0.0202195	0.124486	-3.2356
243764	Chrm2	cholinergic receptor, muscarinic 2, cardiac	-0.36354	2.88047	-2.46472	0.0194196	0.121555	-3.23767
67252	Cap2	CAP, adenylate cyclase-associated protein, 2 (yeast)	-0.186131	4.67866	-2.70346	0.0110104	0.0883416	-3.24337
74125	Armc8	armadillo repeat containing 8	0.129537	6.39496	2.86802	0.00734559	0.0709517	-3.2438
268566	Gphn	gephyrin	-0.155889	6.20399	-2.85762	0.00753813	0.0720179	-3.24416
52665	Echdc1	enoyl Coenzyme A hydratase domain containing 1	0.248967	3.29823	2.57014	0.0151611	0.105947	-3.24613
66904	Pccb	propionyl Coenzyme A carboxylase, beta polypeptide	0.154587	5.08396	2.794	0.00882372	0.0776097	-3.24632
212127	Proser1	proline and serine rich 1	-0.14958	6.05844	-2.84054	0.00786495	0.0733417	-3.2475
54563	Nup210	nucleoporin 210	0.13263	6.08896	2.85047	0.00767347	0.0726183	-3.24789
66320	Tmem208	transmembrane protein 208	0.264784	4.00999	2.65467	0.0123887	0.0944301	-3.24866
20014	Rpn2	ribophorin II	-0.112643	7.04179	-2.90156	0.00675536	0.0671831	-3.24942
257633	Acsf3	acyl-CoA synthetase family member 3	0.246721	3.43872	2.60142	0.0140745	0.100969	-3.25246
66309	Tmem128	transmembrane protein 128	0.220932	4.25759	2.6831	0.0115671	0.0907316	-3.25446
18386	Oprd1	opioid receptor, delta 1	1.01402	-0.812872	2.46943	0.019208	0.12075	-3.25534
252966	Cables2	CDK5 and Abl enzyme substrate 2	-0.157585	6.00189	-2.83509	0.00797186	0.0739943	-3.25594
382253	Cdkl5	cyclin-dependent kinase-like 5	-0.168084	6.2951	-2.8533	0.00761968	0.0723603	-3.25649
66094	Lsm7	LSM7 homolog, U6 small nuclear RNA and mRNA degradation associated	0.371151	1.90622	2.4436	0.0203949	0.124908	-3.25795
56356	Gltp	glycolipid transfer protein	-0.297074	3.1447	-2.54092	0.0162461	0.109804	-3.25837
227731	Slc25a25	solute carrier family 25 (mitochondrial carrier, phosphate carrier), member 25	-0.145324	5.69996	-2.81454	0.00838772	0.0758464	-3.25939
28035	Usp39	ubiquitin specific peptidase 39	-0.136931	5.74549	-2.81133	0.00845467	0.0761266	-3.26446
245670	Rragb	Ras-related GTP binding B	0.1707	5.33625	2.77864	0.00916366	0.0793818	-3.26729
245847	Amdhd2	amidohydrolase domain containing 2	0.258529	3.3512	2.55521	0.0157068	0.107879	-3.2699
217038	Mrm1	mitochondrial rRNA methyltransferase 1	-0.202827	3.91743	-2.63413	0.0130154	0.0967364	-3.27012
229357	Gpr149	G protein-coupled receptor 149	0.46686	0.967265	2.41782	0.0216456	0.12968	-3.27093
110891	Slc8a2	solute carrier family 8 (sodium/calcium exchanger), member 2	0.149728	7.06523	2.88211	0.00709201	0.0693623	-3.27186
13608	Edar	ectodysplasin-A receptor	2.05283	-1.40194	2.86239	0.00759763	0.0723603	-3.27355
384009	Glipr2	GLI pathogenesis-related 2	0.249547	3.76522	2.6698	0.011945	0.0920994	-3.27603
70533	Btf3l4	basic transcription factor 3-like 4	0.14628	5.44149	2.79116	0.00888558	0.0779364	-3.27713
73836	Slc35b2	solute carrier family 35, member B2	0.191519	4.89984	2.72392	0.0104761	0.0858218	-3.27909
66358	Adprm	ADP-ribose/CDP-alcohol diphosphatase, manganese dependent	0.313622	3.2367	2.54007	0.0162786	0.109868	-3.28011
17536	Meis2	Meis homeobox 2	-0.215098	8.49575	-2.97465	0.00681894	0.0674917	-3.28133
69928	Cenps	centromere protein S	0.33824	2.13113	2.44733	0.0202193	0.124486	-3.28284
26417	Mapk3	mitogen-activated protein kinase 3	-0.122496	7.04265	-2.88223	0.00708985	0.0693623	-3.28551
195733	Grhl1	grainyhead like transcription factor 1	-0.726551	-0.156992	-2.43486	0.0208111	0.126757	-3.28587
403174	Msantd1	Myb/SANT-like DNA-binding domain containing 1	-0.406604	1.95105	-2.44469	0.0203436	0.124793	-3.28658
280667	Adam1b	a disintegrin and metallopeptidase domain 1b	0.534947	1.67441	2.39835	0.0226363	0.133337	-3.28722
14433	Gapdh	glyceraldehyde-3-phosphate dehydrogenase	-0.264768	3.80976	-2.60559	0.0139352	0.100433	-3.28733
14184	Fgfr3	fibroblast growth factor receptor 3	-0.194827	5.13409	-2.72808	0.0103704	0.0851547	-3.28767
26912	Gcat	glycine C-acetyltransferase (2-amino-3-ketobutyrate-coenzyme A ligase)	0.254204	2.79305	2.51538	0.0172522	0.113651	-3.28972
12919	Crhbp	corticotropin releasing hormone binding protein	-1.22124	-1.82035	-2.53987	0.0162863	0.109868	-3.29125
57750	Wdr12	WD repeat domain 12	0.149596	5.35793	2.77389	0.00927102	0.080016	-3.29146
74006	Dnm1l	dynamin 1-like	-0.103018	7.86042	-2.90793	0.00664849	0.0666036	-3.29362
18479	Pak1	p21 (RAC1) activated kinase 1	-0.134627	8.18017	-2.91633	0.00650988	0.0656842	-3.29498
70791	Hars2	histidyl-tRNA synthetase 2	0.168441	5.25753	2.76276	0.00952758	0.0812149	-3.29534
12571	Cdk6	cyclin-dependent kinase 6	0.287574	4.23214	2.65841	0.0127046	0.0953353	-3.29743
194126	Mtmr11	myotubularin related protein 11	0.313572	3.06136	2.47732	0.0188583	0.11984	-3.29902
67767	Jagn1	jagunal homolog 1	0.182095	4.53135	2.68418	0.0115371	0.0905667	-3.29923
328918	Zscan30	zinc finger and SCAN domain containing 30	0.280576	2.63423	2.47483	0.0189682	0.120158	-3.29971
54375	Azin1	antizyme inhibitor 1	0.102855	8.43586	2.91868	0.00647164	0.0655814	-3.30023
12402	Cbl	Casitas B-lineage lymphoma	-0.1301	7.41941	-2.89187	0.00692109	0.0681181	-3.30192
240672	Dusp5	dual specificity phosphatase 5	-0.784073	0.449078	-2.3747	0.0238955	0.138029	-3.30246
21766	Tex261	testis expressed gene 261	0.134896	5.44159	2.76972	0.00936654	0.0804445	-3.30253
16173	Il18	interleukin 18	0.41869	1.22312	2.38875	0.0231397	0.134941	-3.30299
18789	Papola	poly (A) polymerase alpha	-0.10466	7.77642	-2.90004	0.00678109	0.0672744	-3.3035
18611	Pea15a	proliferation and apoptosis adaptor protein 15A	-0.16451	8.14825	-2.92381	0.00674292	0.0671831	-3.30431
67465	Sf3a1	splicing factor 3a, subunit 1	-0.118719	7.19139	-2.88451	0.00704956	0.0690434	-3.30519
53892	Ppm1d	protein phosphatase 1D magnesium-dependent, delta isoform	-0.175669	5.20229	-2.72137	0.0105412	0.086154	-3.30734
67490	Ufl1	UFM1 specific ligase 1	-0.175921	4.93194	-2.71199	0.0107846	0.087285	-3.30777
96957	Tmem62	transmembrane protein 62	0.227198	3.04113	2.592	0.014394	0.102267	-3.30811
12505	Cd44	CD44 antigen	-0.413954	2.86851	-2.48617	0.0187845	0.11966	-3.30945
665775	Bod1l	biorientation of chromosomes in cell division 1-like	-0.145878	7.25194	-2.87419	0.00723348	0.0702559	-3.31125
19049	Ppp1r1b	protein phosphatase 1, regulatory inhibitor subunit 1B	0.474735	3.67048	2.47573	0.019774	0.122985	-3.31191
66271	Tmem126a	transmembrane protein 126A	0.242933	3.85244	2.63169	0.0130916	0.0970451	-3.31229
103742	Mien1	migration and invasion enhancer 1	0.225899	5.11709	2.75531	0.0100433	0.0833968	-3.31241
72699	Lime1	Lck interacting transmembrane adaptor 1	0.214938	5.32452	2.7762	0.00954311	0.0812149	-3.3128
12931	Crlf1	cytokine receptor-like factor 1	-0.220082	5.50445	-2.79634	0.00930155	0.0802302	-3.31348
13860	Eps8	epidermal growth factor receptor pathway substrate 8	-0.213539	4.67295	-2.65214	0.0124641	0.0944975	-3.31421
22446	Xlr3c	X-linked lymphocyte-regulated 3C	-1.05773	-0.244009	-2.39997	0.0233259	0.135647	-3.32019
15561	Htr3a	5-hydroxytryptamine (serotonin) receptor 3A	0.832606	2.64033	2.4761	0.0223601	0.132489	-3.32175
14230	Fkbp10	FK506 binding protein 10	-0.373826	2.90398	-2.50749	0.0177896	0.115992	-3.32363
20656	Sod2	superoxide dismutase 2, mitochondrial	0.146742	6.67494	2.85338	0.00761803	0.0723603	-3.32483
67676	Rpp21	ribonuclease P 21 subunit	0.301243	2.52615	2.47302	0.0190485	0.120472	-3.32505
67892	Coa6	cytochrome c oxidase assembly factor 6	0.357535	2.6521	2.45227	0.0199893	0.123565	-3.32694
268481	Krt222	keratin 222	0.543964	1.03668	2.37095	0.0241006	0.1387	-3.32704
110893	Slc8a3	solute carrier family 8 (sodium/calcium exchanger), member 3	0.344587	4.30892	2.65001	0.0137348	0.0998083	-3.32707
319934	Sbf2	SET binding factor 2	-0.11732	8.16696	-2.90175	0.00675223	0.0671831	-3.32773
217866	Cdc42bpb	CDC42 binding protein kinase beta	-0.0994299	8.3024	-2.90161	0.00675465	0.0671831	-3.32775
18641	Pfkl	phosphofructokinase, liver, B-type	0.135811	6.29048	2.82079	0.00825914	0.0753251	-3.32985
16840	Cnmd	chondromodulin	1.08545	-0.824817	2.4746	0.0189782	0.120167	-3.33099
320858	L3mbtl4	L3MBTL4 histone methyl-lysine binding protein	0.367066	2.20046	2.43306	0.0208978	0.126834	-3.3315
60611	Foxj2	forkhead box J2	-0.139009	6.01142	-2.80682	0.00854927	0.0766647	-3.33362
67943	Mesd	mesoderm development LRP chaperone	0.152394	5.44303	2.75835	0.00963114	0.0815188	-3.3344
66793	Clxn	calaxin	0.441019	1.73314	2.40637	0.0222232	0.131733	-3.33821
17242	Mdk	midkine	-0.296759	3.88456	-2.59523	0.0145022	0.102828	-3.33977
103172	Chchd10	coiled-coil-helix-coiled-coil-helix domain containing 10	-0.359955	3.48693	-2.48935	0.0183367	0.118075	-3.34116
19281	Ptprt	protein tyrosine phosphatase, receptor type, T	0.326211	6.25174	2.87702	0.00933037	0.0804293	-3.34636
20224	Sar1a	secretion associated Ras related GTPase 1A	-0.106634	7.36278	-2.8711	0.00728943	0.0705948	-3.34637
69009	Thap7	THAP domain containing 7	0.202807	3.97237	2.60501	0.0139546	0.100469	-3.34707
67811	Poldip2	polymerase (DNA-directed), delta interacting protein 2	0.144812	6.30587	2.82318	0.00821062	0.0750677	-3.34942
215351	Senp6	SUMO/sentrin specific peptidase 6	-0.114966	7.44883	-2.87381	0.00724031	0.0702735	-3.35003
56551	Txn2	thioredoxin 2	-0.132969	6.07444	-2.80981	0.00848642	0.0762473	-3.3522
18616	Peg3	paternally expressed 3	-0.315532	6.95072	-2.92975	0.00843973	0.0761204	-3.35268
66489	Rpl35	ribosomal protein L35	0.335674	3.23974	2.52891	0.016885	0.112153	-3.35362
14042	Ext1	exostosin glycosyltransferase 1	-0.168386	6.27822	-2.81951	0.00828968	0.0754474	-3.35396
22421	Wnt7a	wingless-type MMTV integration site family, member 7A	0.25824	4.6194	2.66911	0.0123373	0.0941479	-3.35427
108098	Med21	mediator complex subunit 21	0.298618	3.52079	2.53889	0.0163238	0.109962	-3.35435
66333	Aqp11	aquaporin 11	0.320301	2.69997	2.41251	0.0219121	0.130551	-3.35512
240396	Mex3c	mex3 RNA binding family member C	-0.111279	6.94841	-2.85112	0.00766104	0.0726183	-3.35579
108737	Oxsr1	oxidative-stress responsive 1	-0.124583	6.49497	-2.82654	0.0081426	0.0747857	-3.35608
56258	Hnrnph2	heterogeneous nuclear ribonucleoprotein H2	-0.150317	6.70915	-2.83777	0.00791918	0.0737493	-3.35688
239796	Mb21d2	Mab-21 domain containing 2	0.169961	5.62787	2.77957	0.00914263	0.0792983	-3.35753
210573	Tmem151b	transmembrane protein 151B	-0.151768	6.83708	-2.8408	0.0078598	0.0733417	-3.35767
243842	Bicra	BRD4 interacting chromatin remodeling complex associated protein	-0.142293	6.6686	-2.8359	0.00795586	0.0739291	-3.3593
71508	Zfp935	zinc finger protein 935	0.237984	3.87766	2.59841	0.0141759	0.101282	-3.36078
20912	Stxbp3	syntaxin binding protein 3	-0.333578	2.38029	-2.39965	0.0225691	0.133224	-3.36161
21858	Timp2	tissue inhibitor of metalloproteinase 2	0.172106	8.37305	2.9131	0.00713889	0.0696265	-3.36292
17089	Lyar	Ly1 antibody reactive clone	-0.172999	4.21664	-2.62414	0.0133308	0.0980927	-3.36341
54216	Pcdh7	protocadherin 7	-0.197582	8.5135	-2.92337	0.00739885	0.0711721	-3.36485
232288	Frmd4b	FERM domain containing 4B	-0.159133	6.65162	-2.82757	0.00812176	0.0746823	-3.36581
380711	Rap1gap2	RAP1 GTPase activating protein 2	0.143602	5.94559	2.79731	0.00875219	0.0772981	-3.3667
72668	Skida1	SKI/DACH domain containing 1	-0.239094	4.70817	-2.64659	0.0126317	0.0949653	-3.36894
21803	Tgfb1	transforming growth factor, beta 1	-0.741095	0.501147	-2.3477	0.0254102	0.143083	-3.36983
104799	Vipas39	VPS33B interacting protein, apical-basolateral polarity regulator, spe-39 homolog	0.11853	5.96036	2.79486	0.00880519	0.0775608	-3.37217
26942	Spag1	sperm associated antigen 1	0.296292	3.12552	2.49382	0.018146	0.117432	-3.37259
100503572	Bbip1	BBSome interacting protein 1	0.203699	5.56206	2.78055	0.00951056	0.0812149	-3.37327
104184	Blmh	bleomycin hydrolase	0.133724	6.22503	2.79865	0.00872319	0.0771879	-3.37587
114863	Plpbp	pyridoxal phosphate binding protein	-0.153648	4.91975	-2.69262	0.0113036	0.0897184	-3.37932
56745	C1qtnf1	C1q and tumor necrosis factor related protein 1	0.352575	2.32772	2.40869	0.0221051	0.131379	-3.38079
193385	Ripor2	RHO family interacting cell polarization regulator 2	0.246448	5.7702	2.76155	0.0104869	0.0858336	-3.38263
18546	Pcp4	Purkinje cell protein 4	0.466316	3.50855	2.53282	0.0184494	0.118385	-3.38339
53379	Hnrnpa2b1	heterogeneous nuclear ribonucleoprotein A2/B1	-0.115751	10.2377	-2.90867	0.00663623	0.0665284	-3.38393
102902673	Gm21992	predicted gene 21992	-0.676725	0.43856	-2.32654	0.0266573	0.147833	-3.38521
115488284	Gm3752	predicted gene 3752	0.296406	1.94385	2.42813	0.021137	0.127999	-3.38614
67666	Hapln3	hyaluronan and proteoglycan link protein 3	-0.774149	-0.176494	-2.36473	0.0244447	0.13977	-3.38659
67039	Rbm25	RNA binding motif protein 25	-0.104036	7.73835	-2.86475	0.00740562	0.0711883	-3.38835
71096	Sntg1	syntrophin, gamma 1	0.342788	2.1488	2.41051	0.0220129	0.130985	-3.38915
22215	Ube3a	ubiquitin protein ligase E3A	-0.126033	7.85877	-2.86582	0.00738597	0.0711721	-3.38952
22260	Nr1h2	nuclear receptor subfamily 1, group H, member 2	-0.170749	5.47707	-2.71379	0.0107375	0.0872019	-3.38985
235441	Usp3	ubiquitin specific peptidase 3	-0.130695	6.46947	-2.81489	0.00838046	0.0758464	-3.39046
72580	Zup1	zinc finger containing ubiquitin peptidase 1	0.332809	2.9711	2.45547	0.0198412	0.123231	-3.39058
22352	Vim	vimentin	-0.238307	7.43059	-2.90681	0.00819569	0.0749892	-3.39096
70652	Tmem144	transmembrane protein 144	-0.704896	1.39871	-2.31748	0.0272083	0.149704	-3.39112
58231	Stk4	serine/threonine kinase 4	-0.133443	6.33819	-2.8058	0.0085707	0.0766719	-3.39219
56532	Ripk3	receptor-interacting serine-threonine kinase 3	-0.948747	0.397355	-2.395	0.0228112	0.133842	-3.39256
76205	Stard3nl	STARD3 N-terminal like	0.216952	5.16026	2.71685	0.0109095	0.087733	-3.3931
72180	Zfp661	zinc finger protein 661	0.186547	3.94205	2.56638	0.0152969	0.106227	-3.39442
74287	Kcmf1	potassium channel modulatory factor 1	-0.110354	6.39671	-2.8065	0.00855596	0.0766719	-3.39486
381546	Ccdc24	coiled-coil domain containing 24	-0.210478	4.10048	-2.62172	0.0134082	0.0984111	-3.39521
170738	Kcnh7	potassium voltage-gated channel, subfamily H (eag-related), member 7	-0.183737	6.04749	-2.78872	0.00913877	0.0792983	-3.3962
79196	Osbpl5	oxysterol binding protein-like 5	0.152779	5.80828	2.75681	0.00966757	0.0816794	-3.39699
13430	Dnm2	dynamin 2	-0.143264	6.38803	-2.79778	0.008742	0.0772979	-3.39848
216856	Nlgn2	neuroligin 2	-0.110916	8.85197	-2.88049	0.00712078	0.0695466	-3.39867
232314	Ppp4r2	protein phosphatase 4, regulatory subunit 2	-0.107485	6.60897	-2.81473	0.00838389	0.0758464	-3.40013
241118	Asic4	acid-sensing (proton-gated) ion channel family member 4	0.661884	2.03287	2.36526	0.026035	0.145591	-3.40138
67886	Camsap2	calmodulin regulated spectrin-associated protein family, member 2	-0.102553	8.30299	-2.87087	0.00729354	0.0705948	-3.40346
13171	Dbt	dihydrolipoamide branched chain transacylase E2	-0.188605	4.61682	-2.63987	0.0128373	0.0958974	-3.40358
330323	Mindy4	MINDY lysine 48 deubiquitinase 4	0.225758	3.15147	2.47766	0.0188433	0.11984	-3.40395
338366	Mia3	MIA SH3 domain ER export factor 3	-0.108785	7.32465	-2.84352	0.00780687	0.0731405	-3.40419
18679	Phka1	phosphorylase kinase alpha 1	0.234133	3.45252	2.48089	0.0187022	0.119444	-3.40444
109050	Inka2	inka box actin regulator 2	0.285752	3.97495	2.55147	0.0158572	0.108434	-3.40446
110599566	Eef1akmt4	EEF1A lysine methyltransferase 4	0.593673	0.187675	2.32143	0.0269671	0.148844	-3.40661
245386	Tmem255a	transmembrane protein 255A	0.44926	1.94188	2.31151	0.027577	0.151081	-3.40684
15117	Has2	hyaluronan synthase 2	-0.705877	-0.48097	-2.30299	0.0281105	0.152929	-3.4107
30046	Zfp292	zinc finger protein 292	-0.144112	7.30746	-2.84261	0.00782457	0.0732139	-3.41126
67620	Lrp2bp	Lrp2 binding protein	-0.967577	-0.789912	-2.40049	0.0225255	0.133114	-3.41222
242785	Klhl21	kelch-like 21	-0.201025	4.03086	-2.54703	0.0160134	0.10897	-3.41226
50524	Sall2	spalt like transcription factor 2	0.155325	6.31794	2.8042	0.00860467	0.0766914	-3.41287
241175	Cntnap5b	contactin associated protein-like 5B	0.392193	3.84367	2.51254	0.0184269	0.118332	-3.41382
20732	Spint1	serine protease inhibitor, Kunitz type 1	-1.06381	0.582953	-2.40277	0.0224079	0.132626	-3.41505
72900	Ndufv2	NADH:ubiquinone oxidoreductase core subunit V2	0.131973	6.09096	2.79033	0.00890386	0.0780479	-3.41538
26400	Map2k7	mitogen-activated protein kinase kinase 7	-0.125795	5.99895	-2.77668	0.00920784	0.0796177	-3.41549
72338	Wdr89	WD repeat domain 89	0.370387	1.42293	2.31798	0.0271773	0.149625	-3.41676
56297	Arl6	ADP-ribosylation factor-like 6	0.229386	3.82497	2.53824	0.0163492	0.110023	-3.41676
76080	Ttpal	tocopherol (alpha) transfer protein-like	0.132777	5.69427	2.74295	0.010001	0.0831305	-3.41881
100504239	Gm10591	predicted gene 10591	-0.627672	1.23601	-2.29731	0.0284718	0.15382	-3.41886
108168114	Gm5451	predicted gene 5451	0.301481	3.51407	2.53479	0.0166342	0.11104	-3.41925
66873	Tril	TLR4 interactor with leucine-rich repeats	0.406015	2.53374	2.40875	0.0221767	0.131624	-3.42034
414872	Zyg11b	zyg-ll family member B, cell cycle regulator	-0.118435	9.16474	-2.87637	0.00719433	0.0700698	-3.42139
170677	Cdhr1	cadherin-related family member 1	1.57704	-1.28788	2.42392	0.0232197	0.135232	-3.42154
216238	Eea1	early endosome antigen 1	-0.137447	5.72753	-2.7442	0.00997042	0.0831113	-3.42443
66377	Ndufc1	NADH:ubiquinone oxidoreductase subunit C1	0.21171	4.45255	2.63488	0.0129919	0.0966638	-3.42572
11569	Aebp2	AE binding protein 2	-0.149072	5.64922	-2.7356	0.0101819	0.0840222	-3.42679
64292	Ptges	prostaglandin E synthase	-0.667573	1.22235	-2.30889	0.02774	0.151618	-3.42767
216177	AU041133	expressed sequence AU041133	0.322735	2.48168	2.41392	0.0218408	0.130403	-3.42825
629595	Gm6988	predicted gene 6988	0.392372	3.75003	2.57702	0.016681	0.11114	-3.42988
73754	Thap1	THAP domain containing, apoptosis associated protein 1	-0.211306	3.65021	-2.53857	0.0163364	0.109994	-3.43148
12702	Socs3	suppressor of cytokine signaling 3	-0.277967	3.53207	-2.47632	0.0189024	0.119958	-3.43189
83768	Dpp7	dipeptidylpeptidase 7	0.30611	3.25788	2.45531	0.0198487	0.123231	-3.43238
207182	Ggt7	gamma-glutamyltransferase 7	0.160076	5.98991	2.76386	0.00950194	0.0812149	-3.4332
66647	Nsmce3	NSE3 homolog, SMC5-SMC6 complex component	-0.180011	4.37698	-2.59396	0.0143269	0.101997	-3.43353
69186	Tmem256	transmembrane protein 256	0.346605	3.74112	2.54633	0.0169868	0.112321	-3.43368
19771	Rlbp1	retinaldehyde binding protein 1	-0.176286	5.53833	-2.76321	0.00955765	0.08124	-3.43428
66105	Ube2d3	ubiquitin-conjugating enzyme E2D 3	0.124778	7.78422	2.84663	0.00774693	0.072807	-3.43547
241528	Lrrc55	leucine rich repeat containing 55	-0.204156	6.54194	-2.83934	0.0088262	0.0776097	-3.43677
75734	Mff	mitochondrial fission factor	0.152378	7.30029	2.83251	0.0080686	0.074433	-3.43719
66126	Elof1	ELF1 homolog, elongation factor 1	0.241789	4.74122	2.63779	0.0131514	0.0973856	-3.43929
56312	Nupr1	nuclear protein transcription regulator 1	0.96424	-1.80336	2.37606	0.0238211	0.137656	-3.44406
192192	Shkbp1	Sh3kbp1 binding protein 1	-0.191506	5.59365	-2.70995	0.0108381	0.0874243	-3.44442
105727	Slc38a1	solute carrier family 38, member 1	-0.138185	8.80588	-2.86129	0.00746963	0.0716563	-3.4472
14456	Gas6	growth arrest specific 6	0.238539	5.41376	2.70648	0.0116683	0.0910162	-3.44727
243372	Zfp775	zinc finger protein 775	-0.188654	3.99245	-2.54395	0.0161304	0.109427	-3.44796
50850	Spast	spastin	-0.110722	8.15494	-2.84781	0.00772429	0.0728022	-3.4511
70601	Ecd	ecdysoneless cell cycle regulator	0.154774	4.95521	2.69025	0.0113687	0.0899602	-3.45339
56360	Acot9	acyl-CoA thioesterase 9	0.203328	3.9844	2.57348	0.0150418	0.105534	-3.45353
218518	Marveld2	MARVEL (membrane-associating) domain containing 2	-0.976875	-1.51492	-2.37049	0.0241261	0.138789	-3.45366
68036	Zfp706	zinc finger protein 706	0.108968	7.73522	2.83308	0.00801179	0.0741559	-3.45713
14007	Celf2	CUGBP, Elav-like family member 2	-0.113984	10.3245	-2.88002	0.00712904	0.0695788	-3.45728
12503	Cd247	CD247 antigen	-1.63401	-0.945612	-2.62526	0.013295	0.0979323	-3.45823
224090	Tmem44	transmembrane protein 44	0.149045	7.23047	2.82701	0.00814777	0.0747857	-3.45942
319504	Nrcam	neuronal cell adhesion molecule	0.168619	8.33306	2.86631	0.00795957	0.0739291	-3.46044
18220	Nucb1	nucleobindin 1	-0.135433	6.00615	-2.7491	0.00985177	0.0826989	-3.46217
244810	AW551984	expressed sequence AW551984	0.58276	2.01831	2.35895	0.0263644	0.146905	-3.46304
28064	Yipf3	Yip1 domain family, member 3	-0.148509	5.22067	-2.67476	0.0118027	0.0917077	-3.46506
66674	Spryd7	SPRY domain containing 7	0.192237	5.25172	2.68672	0.0114662	0.0902941	-3.46678
12325	Camk2g	calcium/calmodulin-dependent protein kinase II gamma	-0.11087	7.53887	-2.8177	0.00832245	0.075655	-3.46811
227800	Rabgap1	RAB GTPase activating protein 1	-0.0929173	7.51246	-2.82386	0.00819668	0.0749892	-3.46905
269704	Zfp664	zinc finger protein 664	-0.117845	7.03513	-2.80213	0.00864872	0.0768684	-3.46919
68936	Smim11	small integral membrane protein 11	0.346773	2.8078	2.38987	0.0230806	0.134765	-3.47016
224105	Pak2	p21 (RAC1) activated kinase 2	-0.113972	7.28702	-2.82069	0.00826118	0.0753251	-3.47063
75475	Oplah	5-oxoprolinase (ATP-hydrolysing)	-0.240011	3.60419	-2.48549	0.0185025	0.118546	-3.47093
209212	Osgin2	oxidative stress induced growth inhibitor family member 2	-0.179111	4.19232	-2.57831	0.0148703	0.104644	-3.4756
233315	Mtmr10	myotubularin related protein 10	0.239107	3.89814	2.47879	0.0187941	0.11966	-3.4778
231287	Atp10d	ATPase, class V, type 10D	-0.394526	2.80545	-2.36093	0.0246574	0.140373	-3.4778
671641	Rps12-ps24	ribosomal protein S12, pseudogene 24	0.38561	2.89271	2.43572	0.021378	0.128792	-3.47839
66660	Sltm	SAFB-like, transcription modulator	-0.128582	7.02531	-2.80769	0.00853095	0.0765493	-3.47967
54709	Eif3i	eukaryotic translation initiation factor 3, subunit I	0.179538	5.96112	2.7459	0.0100742	0.0836042	-3.48016
108167848	Gm12258	predicted gene 12258	0.159986	4.49249	2.61287	0.013695	0.099571	-3.48023
20044	Rps14	ribosomal protein S14	0.249833	6.83831	2.84067	0.00958384	0.0813148	-3.48189
22321	Vars	valyl-tRNA synthetase	-0.123414	7.18511	-2.80466	0.00859498	0.0766914	-3.48202
78658	Ncapd3	non-SMC condensin II complex, subunit D3	0.14463	5.18532	2.66683	0.0120308	0.0926592	-3.48232
74665	Drc3	dynein regulatory complex subunit 3	0.384167	0.799623	2.27243	0.0301032	0.159681	-3.48257
70207	Taco1	translational activator of mitochondrially encoded cytochrome c oxidase I	0.223941	4.15453	2.55214	0.0158212	0.108293	-3.48258
52036	Ppp6r3	protein phosphatase 6, regulatory subunit 3	-0.102549	7.29384	-2.80448	0.00859873	0.0766914	-3.48485
73914	Irak3	interleukin-1 receptor-associated kinase 3	1.70779	-1.58498	2.71862	0.0106122	0.086482	-3.48542
226744	Cnst	consortin, connexin sorting protein	-0.139193	6.07696	-2.7355	0.0101845	0.0840222	-3.48551
353208	Zfp931	zinc finger protein 931	0.412059	2.57967	2.35803	0.0248205	0.140836	-3.48592
94092	Trim16	tripartite motif-containing 16	0.389013	2.25135	2.29925	0.0283483	0.153566	-3.48626
319582	Trmt9b	tRNA methyltransferase 9B	0.26209	4.14431	2.56262	0.0156041	0.107384	-3.48632
11907	Ate1	arginyltransferase 1	-0.131637	6.33269	-2.76036	0.00958384	0.0813148	-3.48761
227231	Cps1	carbamoyl-phosphate synthetase 1	1.10264	-0.726247	2.29472	0.0296878	0.158376	-3.49091
56077	Dgke	diacylglycerol kinase, epsilon	0.117206	6.24548	2.74757	0.00988855	0.0827085	-3.49214
215418	Csrnp1	cysteine-serine-rich nuclear protein 1	-0.402501	2.7583	-2.31012	0.0276631	0.151317	-3.49251
545389	Cep170	centrosomal protein 170	-0.11377	9.38065	-2.85326	0.0076204	0.0723603	-3.49354
72543	Mvb12b	multivesicular body subunit 12B	0.121858	8.18082	2.83004	0.0080722	0.074433	-3.49376
20230	Satb1	special AT-rich sequence binding protein 1	0.154197	7.22583	2.80863	0.00862108	0.0767686	-3.49384
545391	Catspere2	cation channel sperm associated auxiliary subunit epsilon 2	0.238549	4.00996	2.49119	0.0182578	0.118002	-3.49459
18715	Pim2	proviral integration site 2	-0.199928	4.07559	-2.55011	0.0158973	0.108655	-3.49697
71738	Mamdc2	MAM domain containing 2	-0.658889	0.943859	-2.25066	0.0316244	0.16446	-3.4972
63959	Slc29a1	solute carrier family 29 (nucleoside transporters), member 1	-0.168551	5.67956	-2.67375	0.0118315	0.0917794	-3.49893
12283	Cab39	calcium binding protein 39	-0.109289	8.14181	-2.82532	0.00816712	0.0749142	-3.49986
227102	Ormdl1	ORM1-like 1 (S. cerevisiae)	0.204344	3.74956	2.49366	0.0181527	0.117432	-3.50021
66810	Rbm22	RNA binding motif protein 22	-0.117697	6.0529	-2.74309	0.00999749	0.0831305	-3.50028
50755	Fbh1	F-box DNA helicase 1	0.124518	6.14504	2.73926	0.0100915	0.0836965	-3.50084
12062	Bdkrb2	bradykinin receptor, beta 2	-0.930759	-0.265748	-2.28306	0.0293964	0.1573	-3.50246
14257	Flt4	FMS-like tyrosine kinase 4	2.07718	-1.66651	2.73584	0.0102073	0.0841605	-3.50312
245368	Zfp300	zinc finger protein 300	0.381605	1.83398	2.30596	0.0279233	0.15229	-3.50357
269356	Slc4a11	solute carrier family 4, sodium bicarbonate transporter-like, member 11	-0.60885	0.856714	-2.24541	0.0319699	0.165392	-3.50389
545975	Cers3	ceramide synthase 3	-0.795579	-0.31378	-2.26677	0.0304858	0.160919	-3.50519
68404	Nrn1	neuritin 1	-0.263971	5.04951	-2.66143	0.013253	0.0979313	-3.50576
66510	Rnf181	ring finger protein 181	-0.152008	5.49107	-2.68409	0.0115396	0.0905667	-3.5062
67800	Dgat2	diacylglycerol O-acyltransferase 2	0.258313	3.6522	2.47904	0.0187829	0.11966	-3.50691
101835	AW146154	expressed sequence AW146154	0.409104	1.48573	2.26957	0.030296	0.160159	-3.50695
19244	Ptp4a2	protein tyrosine phosphatase 4a2	-0.102615	7.86892	-2.81617	0.00835418	0.0757398	-3.50758
72661	Serp2	stress-associated endoplasmic reticulum protein family member 2	0.189757	5.19529	2.6857	0.0115106	0.0905422	-3.50786
100040682	Esd-ps	esterase D/formylglutathione hydrolase, pseudogene	0.397824	1.77132	2.27259	0.0300923	0.159681	-3.50881
407788	Tsbp1	testis expressed basic protein 1	0.47848	2.16845	2.28882	0.0290192	0.155726	-3.50901
17936	Nab1	Ngfi-A binding protein 1	-0.179149	5.68854	-2.68965	0.0113853	0.0899602	-3.50932
233899	Cfap119	cilia and flagella associated protein 119	0.493095	0.910841	2.23945	0.0323954	0.166793	-3.50948
66715	Henmt1	HEN1 methyltransferase homolog 1 (Arabidopsis)	-0.717339	0.563661	-2.23976	0.0323731	0.166793	-3.5098
228790	Asxl1	ASXL transcriptional regulator 1	-0.121457	6.98152	-2.78848	0.00894442	0.0782342	-3.51059
193742	Abhd16a	abhydrolase domain containing 16A	0.181999	5.0518	2.64881	0.0125645	0.0947557	-3.51228
66637	Tsen15	tRNA splicing endonuclease subunit 15	0.323879	2.90527	2.39168	0.0229854	0.134489	-3.51384
20521	Slc22a12	solute carrier family 22 (organic anion/cation transporter), member 12	-0.697356	0.194318	-2.26035	0.0309249	0.162321	-3.51601
243547	Grip2	glutamate receptor interacting protein 2	0.195813	5.07113	2.71253	0.011123	0.08894	-3.51726
102614	Rpp25	ribonuclease P/MRP 25 subunit	0.31357	2.76452	2.37672	0.0237853	0.137506	-3.51865
217835	Rin3	Ras and Rab interactor 3	-0.564183	1.23196	-2.23132	0.0329842	0.168464	-3.52211
18189	Nrxn1	neurexin I	-0.124212	9.05932	-2.83231	0.00802705	0.0742118	-3.52387
70362	Actl10	actin-like 10	1.66469	-1.53714	2.58008	0.0148077	0.104361	-3.52478
70603	Mutyh	mutY DNA glycosylase	0.47381	1.23209	2.23518	0.0327035	0.167408	-3.52596
15558	Htr2a	5-hydroxytryptamine (serotonin) receptor 2A	0.491961	0.373226	2.24392	0.0320755	0.165633	-3.52643
18576	Pde3b	phosphodiesterase 3B, cGMP-inhibited	-0.191809	4.50427	-2.57209	0.0150915	0.105671	-3.52777
23920	Insrr	insulin receptor-related receptor	1.49788	-1.39508	2.54076	0.0162524	0.109804	-3.52849
286942	Kif19a	kinesin family member 19A	0.77121	1.27734	2.24468	0.0320215	0.165492	-3.52898
67564	Tmem35a	transmembrane protein 35A	0.130515	6.90982	2.77641	0.0092138	0.0796201	-3.53105
98932	Myl9	myosin, light polypeptide 9, regulatory	-0.380352	3.92464	-2.56203	0.0175574	0.114959	-3.53123
229714	Gpr61	G protein-coupled receptor 61	0.390199	1.56774	2.29797	0.0284294	0.153759	-3.53456
108156	Mthfd1	methylenetetrahydrofolate dehydrogenase (NADP+ dependent), methenyltetrahydrofolate cyclohydrolase, formyltetrahydrofolate synthase	-0.140941	5.27449	-2.66048	0.0122163	0.0935224	-3.53486
75625	Mageh1	MAGE family member H1	0.136481	5.11002	2.6561	0.012346	0.0941559	-3.53601
115490131	Gm42517	predicted gene 42517	0.245969	4.28213	2.5433	0.016155	0.109509	-3.53605
210105	Zfp719	zinc finger protein 719	0.167824	4.42425	2.56633	0.0152987	0.106227	-3.53727
228536	Bahd1	bromo adjacent homology domain containing 1	-0.134739	6.61832	-2.7383	0.0101152	0.0836965	-3.5375
20719	Serpinb6a	serine (or cysteine) peptidase inhibitor, clade B, member 6a	0.208864	3.81373	2.48579	0.0184895	0.118517	-3.53781
53604	Zpbp	zona pellucida binding protein	0.53979	0.731346	2.22067	0.0337694	0.171087	-3.54101
72003	Synpr	synaptoporin	0.817202	3.37766	2.43852	0.0249102	0.141158	-3.54106
80913	Pum2	pumilio RNA-binding family member 2	-0.104395	8.44303	-2.81373	0.00840471	0.0759021	-3.54236
223752	Gramd4	GRAM domain containing 4	-0.110413	6.98805	-2.77052	0.0093481	0.0804445	-3.54389
74197	Gtf2e1	general transcription factor II E, polypeptide 1 (alpha subunit)	-0.129347	5.86345	-2.7024	0.0110388	0.0884679	-3.54444
619547	Rpl34-ps1	ribosomal protein L34, pseudogene 1	0.449316	4.85781	2.66961	0.015071	0.105633	-3.54468
113523645	Lrrc70	leucine rich repeat containing 70	0.915514	-0.837933	2.29998	0.0283016	0.153492	-3.5447
12611	Cebpg	CCAAT/enhancer binding protein (C/EBP), gamma	-0.132347	6.14768	-2.7189	0.0106048	0.0864726	-3.54551
[truncated: 12,026 more rows]

## Sheet: Kat6b+– VPA vs  Kat6b++ Veh
GeneID	Symbol	Full_name_from_nomenclature_authority	logFC	AveExpr	t	P.Value	adj.P.Val	B
13447	Doc2b	double C2, beta	3.07869	5.24478	35.6791	7.49978e-27	5.25922e-23	50.9396
22228	Ucp2	uncoupling protein 2 (mitochondrial, proton carrier)	5.11077	4.736	36.5973	3.4571e-27	4.84858e-23	50.0723
217154	Stac2	SH3 and cysteine rich domain 2	2.51873	5.06789	29.7356	1.88026e-24	8.79019e-21	45.6291
18753	Prkcd	protein kinase C, delta	1.5747	6.18914	29.0513	3.79217e-24	1.32963e-20	45.1874
23936	Lynx1	Ly6/neurotoxin 1	2.8974	4.56264	26.3354	7.20437e-23	2.02083e-19	41.9851
381694	B3glct	beta-3-glucosyltransferase	1.34233	6.07304	25.8973	1.18887e-22	2.77899e-19	41.7457
230971	Megf6	multiple EGF-like-domains 6	2.21458	4.69901	23.6117	1.85147e-21	3.24585e-18	38.945
73442	Hspa12a	heat shock protein 12A	1.02925	7.8189	23.6542	1.75567e-21	3.24585e-18	38.934
17219	Mcm6	minichromosome maintenance complex component 6	1.27507	6.35217	23.2015	3.10817e-21	4.84357e-18	38.4497
29806	Limd1	LIM domains containing 1	1.91683	4.98873	22.5534	7.16516e-21	1.00491e-17	37.6552
12337	Capn5	calpain 5	1.1763	6.4133	21.9292	1.63495e-20	1.95429e-17	36.7594
12291	Cacna1g	calcium channel, voltage-dependent, T type, alpha 1G subunit	1.54549	6.59414	23.5148	1.79115e-20	1.95429e-17	36.7488
68942	Chmp2b	charged multivesicular body protein 2B	1.04275	6.17915	21.7674	2.03153e-20	2.03516e-17	36.5558
19228	Pth1r	parathyroid hormone 1 receptor	2.18772	3.71284	21.8527	1.81147e-20	1.95429e-17	36.4541
17196	Mbp	myelin basic protein	1.54196	4.63682	21.6297	2.44666e-20	2.28763e-17	36.4333
396184	Flrt1	fibronectin leucine rich transmembrane protein 1	1.40172	5.58385	21.4287	3.21607e-20	2.81908e-17	36.1481
11438	Chrna4	cholinergic receptor, nicotinic, alpha polypeptide 4	1.81332	4.48612	21.2977	3.84796e-20	3.17457e-17	35.9752
73750	Whrn	whirlin	1.30104	5.31327	21.2178	4.29444e-20	3.34609e-17	35.873
20848	Stat3	signal transducer and activator of transcription 3	1.17394	5.9411	20.8357	7.29954e-20	5.11881e-17	35.2874
11423	Ache	acetylcholinesterase	1.55237	4.72398	20.2152	1.75951e-19	1.1751e-16	34.4785
76484	Kndc1	kinase non-catalytic C-lobe domain (KIND) containing 1	1.81708	4.55089	19.9973	2.40962e-19	1.46934e-16	34.1652
67622	Mxra7	matrix-remodelling associated 7	1.9284	4.52856	19.9091	2.73906e-19	1.60064e-16	34.0288
277353	Tcfl5	transcription factor-like 5 (basic helix-loop-helix)	4.41784	2.73714	21.1087	4.99286e-20	3.68552e-17	34.0194
12814	Col11a1	collagen, type XI, alpha 1	1.85375	5.33582	20.9192	3.59326e-19	2.01582e-16	33.8101
76566	Rflnb	refilin B	3.47648	3.20167	20.0603	2.19959e-19	1.40224e-16	33.5208
16172	Il17ra	interleukin 17 receptor A	1.61292	4.5192	19.5477	4.65424e-19	2.41762e-16	33.5086
15114	Hap1	huntingtin-associated protein 1	1.59544	5.4581	20.0206	5.19021e-19	2.59974e-16	33.3918
230837	Asap3	ArfGAP with SH3 domain, ankyrin repeat and PH domain 3	2.39546	3.5445	19.5543	4.60891e-19	2.41762e-16	33.2589
140709	Col26a1	collagen, type XXVI, alpha 1	2.24814	4.61274	20.6027	7.56775e-19	3.4238e-16	33.0755
19275	Ptprn	protein tyrosine phosphatase, receptor type, N	1.24666	6.17052	19.3352	6.38177e-19	3.08636e-16	33.0704
77975	Tmem50b	transmembrane protein 50B	0.941815	6.63016	19.2969	6.75796e-19	3.15935e-16	32.9669
67468	Mmd	monocyte to macrophage differentiation-associated	0.841499	7.77392	19.0298	1.0098e-18	4.29163e-16	32.4676
68794	Flnc	filamin C, gamma	2.44402	4.60944	20.2089	1.39673e-18	5.59692e-16	32.4456
108800	Ston2	stonin 2	1.42558	4.99889	18.7687	1.50231e-18	5.79549e-16	32.3284
53417	Hif3a	hypoxia inducible factor 3, alpha subunit	2.50514	3.04935	19.0351	1.00179e-18	4.29163e-16	32.2906
110639	Prps2	phosphoribosyl pyrophosphate synthetase 2	1.01778	5.34682	18.6897	1.69585e-18	6.25902e-16	32.1707
67952	Tomm20	translocase of outer mitochondrial membrane 20	0.811529	7.49536	18.7572	1.52894e-18	5.79549e-16	32.0594
114128	Laptm4b	lysosomal-associated protein transmembrane 4B	1.63635	4.42892	18.5261	2.18217e-18	7.65124e-16	31.9697
270893	Tmem132e	transmembrane protein 132E	2.26078	3.47381	18.5926	1.96922e-18	7.08163e-16	31.8782
105844	Card10	caspase recruitment domain family, member 10	3.34236	3.0701	18.8913	1.24597e-18	5.13963e-16	31.8571
17937	Nab2	Ngfi-A binding protein 2	1.74254	4.30804	18.4531	2.44363e-18	8.359e-16	31.8564
71263	Mro	maestro	1.94716	3.2518	18.4101	2.61262e-18	8.72429e-16	31.571
240913	Adamts4	a disintegrin-like and metallopeptidase (reprolysin type) with thrombospondin type 1 motif, 4	2.03797	5.2931	20.492	5.01438e-18	1.59833e-15	31.25
433022	Plcxd2	phosphatidylinositol-specific phospholipase C, X domain containing 2	0.901973	7.89678	18.252	3.34388e-18	1.09065e-15	31.2426
21838	Thy1	thymus cell antigen 1, theta	2.08742	5.43143	21.0974	6.84918e-18	1.88445e-15	30.9679
74257	Tspan17	tetraspanin 17	1.47584	4.42823	17.8451	6.36329e-18	1.86317e-15	30.9096
20499	Slc12a7	solute carrier family 12, member 7	1.0865	5.49162	17.8988	5.84167e-18	1.78107e-15	30.904
216198	Tcp11l2	t-complex 11 (mouse) like 2	1.26901	4.75159	17.8427	6.38825e-18	1.86317e-15	30.8924
241324	Crb2	crumbs family member 2	2.37537	3.43105	17.9176	5.6691e-18	1.76687e-15	30.7568
109270	Prr5	proline rich 5 (renal)	1.60483	4.2302	17.7291	7.66131e-18	2.06634e-15	30.7216
26399	Map2k6	mitogen-activated protein kinase kinase 6	0.75375	7.46515	17.8309	6.50948e-18	1.86317e-15	30.5862
241794	Kcng1	potassium voltage-gated channel, subfamily G, member 1	1.97643	5.14879	19.6241	9.64529e-18	2.5051e-15	30.5834
218442	Serinc5	serine incorporator 5	1.70227	5.71529	19.9024	9.63391e-18	2.5051e-15	30.5492
28105	Trim36	tripartite motif-containing 36	1.36529	4.495	17.4426	1.2173e-17	3.04868e-15	30.2571
232670	Tspan33	tetraspanin 33	2.65663	2.62803	17.7988	6.85253e-18	1.88445e-15	30.1778
117160	Ttyh2	tweety family member 2	2.21795	3.36271	17.4876	1.13137e-17	2.88501e-15	30.1586
71846	Syce2	synaptonemal complex central element protein 2	1.54312	3.8305	17.3833	1.34068e-17	3.2419e-15	30.1584
225888	Kmt5b	lysine methyltransferase 5B	-0.763751	6.79436	-17.4242	1.25427e-17	3.08617e-15	29.9726
56348	Hsd17b12	hydroxysteroid (17-beta) dehydrogenase 12	-1.04903	6.18112	-17.3027	1.52953e-17	3.51667e-15	29.8786
94353	Hmgn3	high mobility group nucleosomal binding domain 3	0.850129	6.24262	17.3287	1.46565e-17	3.45854e-15	29.8742
227867	Epc2	enhancer of polycomb homolog 2	-1.03268	6.18227	-17.286	1.57175e-17	3.55545e-15	29.8308
211798	Mfsd9	major facilitator superfamily domain containing 9	1.81305	3.7319	17.1599	1.93385e-17	4.17265e-15	29.7692
53420	Syt5	synaptotagmin V	-0.911901	6.33312	-17.2061	1.79218e-17	3.9274e-15	29.6607
214459	Fnbp1l	formin binding protein 1-like	-0.699238	9.57621	-17.3229	1.47959e-17	3.45854e-15	29.6587
229011	Samd10	sterile alpha motif domain containing 10	-1.42822	4.8475	-17.0784	2.21264e-17	4.63168e-15	29.6493
75747	Sesn3	sestrin 3	1.08354	5.28815	17.0604	2.27939e-17	4.70124e-15	29.5557
71835	Lancl2	LanC (bacterial lantibiotic synthetase component C)-like 2	-0.977693	6.89114	-17.1033	2.1232e-17	4.51179e-15	29.4336
75731	Idnk	idnK gluconokinase homolog (E. coli)	1.09063	4.75065	16.8194	3.40549e-17	6.48052e-15	29.2035
244484	Wdr17	WD repeat domain 17	1.2996	4.7229	16.8028	3.50188e-17	6.54851e-15	29.1907
232016	Itprid1	ITPR interacting domain containing 1	3.09005	4.0914	19.1183	3.72562e-17	6.69896e-15	29.1458
74256	Cyld	CYLD lysine 63 deubiquitinase	0.837981	5.73715	16.8573	3.1962e-17	6.22593e-15	29.1454
17357	Marcksl1	MARCKS-like 1	-0.859785	10.0229	-17.4999	2.7209e-17	5.53053e-15	29.0778
233806	Ldaf1	lipid droplet assembly factor 1	3.66777	2.58759	17.2067	1.79038e-17	3.9274e-15	29.059
78593	Nrip3	nuclear receptor interacting protein 3	1.48504	4.64088	16.7189	4.03185e-17	6.89593e-15	29.0534
75547	Akap13	A kinase (PRKA) anchor protein 13	1.23116	5.8142	16.9851	3.61707e-17	6.67493e-15	29.0498
19713	Ret	ret proto-oncogene	2.08319	2.99266	16.817	3.41931e-17	6.48052e-15	29.019
14396	Gabra3	gamma-aminobutyric acid (GABA) A receptor, subunit alpha 3	1.28616	5.46822	16.9101	3.83788e-17	6.81345e-15	29.0144
20621	Snn	stannin	-0.751005	8.10296	-16.8927	3.01243e-17	5.9506e-15	28.9897
75141	Rasd2	RASD family, member 2	2.86917	2.9023	16.9141	2.90671e-17	5.8238e-15	28.9369
14218	Sh3pxd2a	SH3 and PX domains 2A	0.805024	6.71547	16.7318	3.94525e-17	6.86341e-15	28.8131
225583	Minar2	membrane integral NOTCH2 associated receptor 2	2.04123	4.34137	17.1607	6.02477e-17	9.94088e-15	28.7129
21366	Slc6a6	solute carrier family 6 (neurotransmitter transporter, taurine), member 6	-0.696084	8.51665	-16.729	3.9639e-17	6.86341e-15	28.6964
110835	Chrna5	cholinergic receptor, nicotinic, alpha polypeptide 5	1.85868	3.80908	16.4484	6.37638e-17	1.03987e-14	28.5932
70508	Bbx	bobby sox HMG box containing	1.5384	4.95261	16.7192	7.38055e-17	1.16306e-14	28.4495
52430	Echdc2	enoyl Coenzyme A hydratase domain containing 2	1.93261	3.75256	16.2646	8.73675e-17	1.34652e-14	28.2895
404634	Macroh2a2	macroH2A.2 histone	-0.751289	6.80924	-16.4224	6.66626e-17	1.07465e-14	28.2701
263764	Creg2	cellular repressor of E1A-stimulated genes 2	2.82238	3.18784	16.3917	8.02764e-17	1.25097e-14	28.2007
329003	Zfp516	zinc finger protein 516	1.31259	5.21788	16.2422	9.07979e-17	1.38417e-14	28.1719
353282	Sfmbt2	Scm-like with four mbt domains 2	2.99436	2.26889	16.6981	4.17573e-17	7.05597e-15	28.088
18227	Nr4a2	nuclear receptor subfamily 4, group A, member 2	-2.07766	5.74818	-19.3166	1.35544e-16	2.02235e-14	28.0145
12903	Crabp1	cellular retinoic acid binding protein I	3.85843	3.01769	17.1807	6.77947e-17	1.08048e-14	27.9777
69922	Vrk2	vaccinia related kinase 2	3.7971	2.10357	16.7687	3.70795e-17	6.69896e-15	27.8813
70435	Inf2	inverted formin, FH2 and WH2 domain containing	1.70727	5.22806	17.6178	1.61312e-16	2.30857e-14	27.7445
72925	Marchf1	membrane associated ring-CH-type finger 1	-1.04288	5.98381	-16.0316	1.30778e-16	1.97221e-14	27.6903
12672	Chrm4	cholinergic receptor, muscarinic 4	2.31706	3.12226	15.9522	1.50212e-16	2.1945e-14	27.584
106628	Trip10	thyroid hormone receptor interactor 10	1.39421	3.95264	15.7707	2.06583e-16	2.89733e-14	27.4528
171486	Cd99l2	CD99 antigen-like 2	0.650383	6.86307	15.9543	1.49658e-16	2.1945e-14	27.4367
29869	Ulk2	unc-51 like kinase 2	-0.675412	7.95958	-15.921	1.58636e-16	2.29368e-14	27.3005
271305	Phf21b	PHD finger protein 21B	1.26215	6.18658	17.1267	2.23968e-16	3.07956e-14	27.2589
207728	Pde2a	phosphodiesterase 2A, cGMP-stimulated	0.676957	7.31388	15.8543	1.78308e-16	2.52603e-14	27.2184
228913	Zfp217	zinc finger protein 217	1.45494	4.33745	15.5857	2.86696e-16	3.79332e-14	27.1177
74356	Matcap1	microtubule associated tyrosine carboxypeptidase 1	-0.827777	7.30989	-15.7421	2.17267e-16	3.017e-14	27.0278
20451	St8sia3	ST8 alpha-N-acetyl-neuraminide alpha-2,8-sialyltransferase 3	-0.70688	6.15969	-15.6727	2.45657e-16	3.34499e-14	27.0172
80708	Pacsin3	protein kinase C and casein kinase substrate in neurons 3	1.58156	3.9434	15.5086	3.28977e-16	4.19445e-14	26.9917
13822	Epb41l2	erythrocyte membrane protein band 4.1 like 2	0.879948	6.24505	15.6641	2.49414e-16	3.36349e-14	26.987
223864	Rapgef3	Rap guanine nucleotide exchange factor (GEF) 3	1.72212	3.47337	15.4482	3.66517e-16	4.54902e-14	26.8647
71361	Aifm2	apoptosis-inducing factor, mitochondrion-associated 2	2.72268	2.7578	15.5801	2.89558e-16	3.79537e-14	26.8037
170768	Pfkfb3	6-phosphofructo-2-kinase/fructose-2,6-biphosphatase 3	-0.763355	6.90257	-15.5917	2.83649e-16	3.78874e-14	26.7937
76561	Snx7	sorting nexin 7	1.07343	5.25529	15.4509	3.64754e-16	4.54902e-14	26.7592
71887	Ppm1j	protein phosphatase 1J	4.61596	1.87463	16.6819	4.29073e-17	7.16399e-15	26.7256
11517	Adcyap1r1	adenylate cyclase activating polypeptide 1 receptor 1	0.662072	7.53119	15.5701	2.94771e-16	3.82793e-14	26.6909
74013	Rftn2	raftlin family member 2	1.68958	4.10935	15.3231	4.58934e-16	5.54875e-14	26.6604
217340	Rnf157	ring finger protein 157	-0.767333	8.06643	-15.5414	3.10234e-16	3.99177e-14	26.6146
114679	Selenom	selenoprotein M	1.16244	4.78387	15.3309	4.52518e-16	5.51875e-14	26.6042
80909	Castor2	cytosolic arginine sensor for mTORC1 subunit 2	0.789952	7.36471	15.4949	3.37144e-16	4.25986e-14	26.5681
20454	St3gal5	ST3 beta-galactoside alpha-2,3-sialyltransferase 5	0.77694	6.34472	15.4014	3.98624e-16	4.90413e-14	26.4948
22761	Zfpm1	zinc finger protein, multitype 1	1.54281	4.29995	15.1948	5.78843e-16	6.82208e-14	26.421
171212	Galnt10	polypeptide N-acetylgalactosaminyltransferase 10	1.06701	4.63865	15.1652	6.10891e-16	7.13978e-14	26.3104
140723	Cacng5	calcium channel, voltage-dependent, gamma subunit 5	1.69668	4.34761	15.2422	6.65904e-16	7.5317e-14	26.2881
67865	Rgs10	regulator of G-protein signalling 10	2.21236	3.74339	15.7245	7.19872e-16	7.94977e-14	26.2463
96935	Susd4	sushi domain containing 4	1.2425	5.09876	15.1381	6.41772e-16	7.37031e-14	26.2101
13831	Epc1	enhancer of polycomb homolog 1	-0.647645	6.45105	-15.227	5.46054e-16	6.49018e-14	26.1683
217666	L2hgdh	L-2-hydroxyglutarate dehydrogenase	1.02138	4.66827	15.0764	7.1823e-16	7.94977e-14	26.1571
192734	Lrrc75b	leucine rich repeat containing 75B	-1.04079	5.5083	-15.1342	6.4638e-16	7.37031e-14	26.1425
213391	Rassf4	Ras association (RalGDS/AF-6) domain family member 4	1.93657	3.73987	15.0325	7.7814e-16	8.46002e-14	26.1229
21937	Tnfrsf1a	tumor necrosis factor receptor superfamily, member 1a	1.29478	4.1096	14.9741	8.66176e-16	9.27338e-14	26.0222
27403	Abca7	ATP-binding cassette, sub-family A (ABC1), member 7	1.08925	6.01408	15.4874	7.45734e-16	8.17103e-14	25.9675
99586	Dpyd	dihydropyrimidine dehydrogenase	3.38598	2.47282	15.2439	5.29549e-16	6.3478e-14	25.9587
114584	Clic1	chloride intracellular channel 1	1.29412	4.71424	14.9199	9.56842e-16	1.01617e-13	25.8645
67760	Slc38a2	solute carrier family 38, member 2	-0.652942	8.6058	-15.1357	6.44571e-16	7.37031e-14	25.8432
207212	Arhgef17	Rho guanine nucleotide exchange factor (GEF) 17	0.731889	6.94245	14.9936	8.35756e-16	9.01652e-14	25.6769
84035	Kremen1	kringle containing transmembrane protein 1	1.45892	4.05125	14.7685	1.26578e-15	1.31501e-13	25.6509
104009	Qsox1	quiescin Q6 sulfhydryl oxidase 1	0.898239	5.23182	14.7363	1.34371e-15	1.38524e-13	25.4457
71648	Optn	optineurin	1.22056	4.25317	14.6487	1.58213e-15	1.56263e-13	25.4061
17776	Mast2	microtubule associated serine/threonine kinase 2	-0.613137	7.79211	-14.8677	1.05354e-15	1.10268e-13	25.3785
103551	Epop	elongin BC and polycomb repressive complex 2 associated protein	1.71246	4.77242	15.7008	1.79715e-15	1.72637e-13	25.3425
20322	Sord	sorbitol dehydrogenase	1.41877	3.61022	14.5812	1.79488e-15	1.72637e-13	25.3079
18751	Prkcb	protein kinase C, beta	1.39225	7.18053	18.1898	1.69589e-15	1.65173e-13	25.306
66515	Cul7	cullin 7	-0.706331	6.59893	-14.7326	1.35314e-15	1.38524e-13	25.2324
74552	Nipal3	NIPA-like domain containing 3	1.90682	5.00893	16.9605	2.16528e-15	2.03812e-13	25.2283
70351	Ppp4r1	protein phosphatase 4, regulatory subunit 1	-0.708968	5.93607	-14.6632	1.5399e-15	1.53171e-13	25.1858
14114	Fbln1	fibulin 1	1.53645	4.96921	15.5553	2.06313e-15	1.9551e-13	25.161
242662	Rims3	regulating synaptic membrane exocytosis 3	0.765537	7.08049	14.7193	1.38703e-15	1.40965e-13	25.1475
240119	St6gal2	beta galactoside alpha 2,6 sialyltransferase 2	-1.56058	6.75214	-18.4427	2.20991e-15	2.06626e-13	25.1165
19711	Resp18	regulated endocrine-specific protein 18	2.96565	2.04739	14.9161	9.63638e-16	1.01617e-13	25.1056
54353	Skap2	src family associated phosphoprotein 2	1.83716	3.12309	14.5173	2.02329e-15	1.93038e-13	25.104
244654	Mtss2	MTSS I-BAR domain containing 2	-0.728232	8.44669	-14.7066	1.42017e-15	1.43294e-13	25.0415
66972	Slc25a23	solute carrier family 25 (mitochondrial carrier; phosphate carrier), member 23	0.612449	8.15257	14.6786	1.4962e-15	1.49887e-13	24.9978
192678	Rassf3	Ras association (RalGDS/AF-6) domain family member 3	1.31372	4.33358	14.4268	2.39951e-15	2.19955e-13	24.9873
73447	Wdr13	WD repeat domain 13	-0.598319	7.71296	-14.6147	1.68565e-15	1.65173e-13	24.8998
105348	Golm1	golgi membrane protein 1	0.760016	5.71493	14.4633	2.24008e-15	2.06692e-13	24.8394
233877	Kctd13	potassium channel tetramerisation domain containing 13	-0.809121	6.93832	-14.4659	2.22905e-15	2.06692e-13	24.6982
66905	Plin3	perilipin 3	2.07952	2.65573	14.3108	2.98908e-15	2.70464e-13	24.6225
12972	Cryz	crystallin, zeta	1.86442	2.86518	14.1385	4.15257e-15	3.63999e-13	24.4155
67412	Soga3	SOGA family member 3	-0.713472	8.08282	-14.3664	2.68993e-15	2.44975e-13	24.4032
214058	Megf11	multiple EGF-like-domains 11	0.727936	6.22448	14.2691	3.23621e-15	2.89095e-13	24.3914
56471	Stmn4	stathmin-like 4	-0.621816	8.60821	-14.3033	3.03229e-15	2.72614e-13	24.2565
12176	Bnip3	BCL2/adenovirus E1B interacting protein 3	1.23316	4.88047	14.0346	5.39144e-15	4.52784e-13	24.0852
75599	Pcdh1	protocadherin 1	0.613528	7.42509	14.1732	3.88604e-15	3.44948e-13	24.0691
213550	Dis3l	DIS3 like exosome 3'-5' exoribonuclease	-1.00572	4.52662	-13.937	6.12387e-15	4.99345e-13	24.0171
140577	Ankrd6	ankyrin repeat domain 6	0.844919	5.96622	14.0617	4.81286e-15	4.16669e-13	24.0118
320472	Ppm1e	protein phosphatase 1E (PP2C domain containing)	0.549014	8.14734	14.1666	3.93554e-15	3.47144e-13	24.0087
70088	Meaf6	MYST/Esa1-associated factor 6	-0.687807	6.49579	-14.0765	4.67807e-15	4.07515e-13	23.979
193736	Zbtb12	zinc finger and BTB domain containing 12	-0.732321	6.33885	-14.0248	5.16811e-15	4.36643e-13	23.9144
329650	Med12l	mediator complex subunit 12-like	0.966542	5.17461	13.9159	6.37858e-15	5.15603e-13	23.8702
244745	Dpy19l1	dpy-19-like 1 (C. elegans)	0.758507	6.96006	14.0479	4.94225e-15	4.20091e-13	23.8487
64075	Smoc1	SPARC related modular calcium binding 1	1.45971	4.29448	13.821	7.67105e-15	6.07833e-13	23.8414
65247	Asb1	ankyrin repeat and SOCS box-containing 1	0.745646	6.02521	13.9728	5.71335e-15	4.7414e-13	23.834
93960	Nkd1	naked cuticle 1	1.73705	3.46584	13.7936	8.09287e-15	6.27086e-13	23.8135
230775	Adgrb2	adhesion G protein-coupled receptor B2	0.663536	8.25169	14.0497	4.92553e-15	4.20091e-13	23.775
52639	Wipi1	WD repeat domain, phosphoinositide interacting 1	1.32953	3.75189	13.7715	8.44996e-15	6.476e-13	23.7705
20181	Rxra	retinoid X receptor alpha	1.07674	4.82451	13.8292	7.54965e-15	6.01951e-13	23.757
330790	Hapln4	hyaluronan and proteoglycan link protein 4	3.27744	2.40966	14.0511	4.91238e-15	4.20091e-13	23.7243
50927	Nasp	nuclear autoantigenic sperm protein (histone-binding)	-0.599801	7.1435	-13.9826	5.6065e-15	4.68043e-13	23.7218
219140	Spata13	spermatogenesis associated 13	1.52083	6.16079	16.8825	9.12719e-15	6.88219e-13	23.6927
22393	Wfs1	wolframin ER transmembrane glycoprotein	1.65999	3.59088	13.7088	9.55291e-15	7.16468e-13	23.6534
22360	Nrsn1	neurensin 1	1.40433	3.97503	13.702	9.68133e-15	7.22238e-13	23.6215
94212	Pag1	phosphoprotein associated with glycosphingolipid microdomains 1	0.602346	6.81673	13.9145	6.39678e-15	5.15603e-13	23.6157
99326	Garnl3	GTPase activating RANGAP domain-like 3	0.903757	5.64132	13.8289	7.55389e-15	6.01951e-13	23.6144
69608	Sec24d	Sec24 related gene family, member D (S. cerevisiae)	0.810185	5.62532	13.8176	7.72331e-15	6.08536e-13	23.5849
213262	Fstl5	follistatin-like 5	1.11057	5.14296	13.7687	8.49618e-15	6.47603e-13	23.5828
56473	Fads2	fatty acid desaturase 2	-0.626266	8.33115	-13.9526	5.94079e-15	4.87249e-13	23.58
53602	Hpcal1	hippocalcin-like 1	1.15574	4.68955	13.6421	1.08914e-14	7.99746e-13	23.4205
380785	Begain	brain-enriched guanylate kinase-associated	-0.955296	5.05367	-13.6729	1.02511e-14	7.5669e-13	23.4137
319197	Gpr4	G protein-coupled receptor 4	2.0847	2.88776	13.62	1.13752e-14	8.29687e-13	23.3952
23934	Ly6h	lymphocyte antigen 6 complex, locus H	-0.619498	7.34687	-13.8043	7.92573e-15	6.20997e-13	23.3489
11784	Apba2	amyloid beta (A4) precursor protein-binding, family A, member 2	-0.562708	7.52578	-13.7973	8.03401e-15	6.25983e-13	23.3229
22784	Slc30a3	solute carrier family 30 (zinc transporter), member 3	5.18505	1.28355	15.0902	7.00276e-16	7.8571e-14	23.322
56541	Habp4	hyaluronic acid binding protein 4	0.896076	5.22897	13.6181	1.14174e-14	8.29687e-13	23.2733
13867	Erbb3	erb-b2 receptor tyrosine kinase 3	3.19737	1.59035	13.9559	5.90393e-15	4.87074e-13	23.2693
20620	Plk2	polo like kinase 2	-0.622213	7.90292	-13.7491	8.82823e-15	6.69275e-13	23.1985
320111	Prr18	proline rich 18	-1.22494	4.15671	-13.4157	1.70489e-14	1.1664e-12	23.0517
67088	Cand2	cullin-associated and neddylation-dissociated 2 (putative)	0.846289	4.85986	13.4733	1.52026e-14	1.06069e-12	23.0387
56506	Cib2	calcium and integrin binding family member 2	1.09295	4.98953	13.4748	1.51589e-14	1.06069e-12	23.0219
21678	Tead3	TEA domain family member 3	1.61091	3.61065	13.3411	1.97856e-14	1.30893e-12	22.9329
98710	Rabif	RAB interacting factor	-0.950758	5.10728	-13.4214	1.68564e-14	1.15888e-12	22.9135
66307	Isoc1	isochorismatase domain containing 1	0.96328	5.64042	13.4614	1.55678e-14	1.07556e-12	22.8927
232969	Zfp428	zinc finger protein 428	-0.769428	6.16142	-13.5034	1.43211e-14	1.02066e-12	22.8762
55963	Slc1a4	solute carrier family 1 (glutamate/neutral amino acid transporter), member 4	-0.615843	7.19972	-13.5536	1.29678e-14	9.37494e-13	22.8691
20974	Syngr3	synaptogyrin 3	-0.590445	6.48189	-13.5003	1.44092e-14	1.02066e-12	22.8364
19049	Ppp1r1b	protein phosphatase 1, regulatory inhibitor subunit 1B	2.37429	3.67048	14.4452	2.55559e-14	1.64064e-12	22.7618
78248	Armcx1	armadillo repeat containing, X-linked 1	-0.861031	5.2636	-13.353	1.93178e-14	1.29015e-12	22.7453
14158	Fer	fer (fms/fps related) protein kinase	0.601429	6.66762	13.4709	1.52769e-14	1.06069e-12	22.7432
66235	Eif1ax	eukaryotic translation initiation factor 1A, X-linked	0.579059	7.99673	13.5011	1.43864e-14	1.02066e-12	22.6902
244864	Layn	layilin	2.19123	2.26423	13.3739	1.85294e-14	1.25544e-12	22.6379
18574	Pde1b	phosphodiesterase 1B, Ca2+-calmodulin dependent	0.791251	6.05892	13.365	1.88609e-14	1.27175e-12	22.6174
192650	Cabp7	calcium binding protein 7	3.14216	2.38434	13.5032	1.4327e-14	1.02066e-12	22.5951
68585	Rtn4	reticulon 4	-0.477714	9.97453	-13.477	1.50908e-14	1.06069e-12	22.5646
12151	Bmi1	Bmi1 polycomb ring finger oncogene	-0.556223	6.48061	-13.3623	1.89628e-14	1.2725e-12	22.5476
14824	Grn	granulin	0.722048	5.55403	13.2781	2.24472e-14	1.46683e-12	22.5228
73242	Atat1	alpha tubulin acetyltransferase 1	-0.61271	8.36481	-13.408	1.7313e-14	1.17871e-12	22.4875
70423	Tspan15	tetraspanin 15	1.77304	2.9582	13.1041	3.18748e-14	1.96936e-12	22.4038
20614	Snap25	synaptosomal-associated protein 25	0.678835	8.40617	13.376	1.95438e-14	1.29906e-12	22.3661
56398	Chp1	calcineurin-like EF hand protein 1	0.598262	6.70471	13.2772	2.24862e-14	1.46683e-12	22.3498
105670	Rcbtb2	regulator of chromosome condensation (RCC1) and BTB (POZ) domain containing protein 2	-0.681032	5.23599	-13.1625	2.83225e-14	1.76543e-12	22.3343
54153	Rasa4	RAS p21 protein activator 4	2.92554	2.27395	13.21	2.57356e-14	1.64064e-12	22.3173
69726	Smyd3	SET and MYND domain containing 3	0.80989	5.51226	13.1682	2.7998e-14	1.753e-12	22.3051
66686	Dcbld1	discoidin, CUB and LCCL domain containing 1	1.06834	4.28609	13.0511	3.54908e-14	2.18315e-12	22.2813
277360	Prex1	phosphatidylinositol-3,4,5-trisphosphate-dependent Rac exchange factor 1	0.777068	7.0697	13.4373	2.57176e-14	1.64064e-12	22.2026
58244	Stx6	syntaxin 6	0.639112	7.14739	13.2223	2.51074e-14	1.62272e-12	22.1811
320311	Rnf152	ring finger protein 152	0.719599	6.38734	13.1831	2.71685e-14	1.70869e-12	22.1783
80976	Syt13	synaptotagmin XIII	2.33047	2.94288	12.9956	3.97323e-14	2.40192e-12	22.1673
56846	Necab3	N-terminal EF-hand calcium binding protein 3	1.97161	2.81428	12.9681	4.20233e-14	2.49241e-12	22.1459
240726	Slco5a1	solute carrier organic anion transporter family, member 5A1	-0.716799	6.60643	-13.1445	2.9372e-14	1.82275e-12	22.0922
15512	Hspa2	heat shock protein 2	1.97693	3.08808	12.9328	4.51574e-14	2.61707e-12	22.0779
72978	Cnih3	cornichon family AMPA receptor auxiliary protein 3	1.02378	5.74547	13.521	3.62961e-14	2.22294e-12	22.0713
242291	Bpnt2	3'(2'), 5'-bisphosphate nucleotidase 2	0.460888	8.27886	13.1978	2.63793e-14	1.67407e-12	22.0574
338362	Ust	uronyl-2-sulfotransferase	1.07679	5.50065	13.4742	3.82262e-14	2.32088e-12	22.057
50784	Plpp2	phospholipid phosphatase 2	1.61726	2.95244	12.9049	4.78094e-14	2.74806e-12	22.051
52250	Reep1	receptor accessory protein 1	-0.561556	8.53411	-13.1941	2.65768e-14	1.67901e-12	22.0385
20965	Syn2	synapsin II	1.10002	6.65022	14.7604	4.28165e-14	2.5209e-12	21.9376
232748	Tcaf2	TRPM8 channel-associated factor 2	3.02658	1.64089	13.2599	2.32808e-14	1.51163e-12	21.9341
66343	Tmem177	transmembrane protein 177	1.21054	3.98324	12.8573	5.27114e-14	2.99303e-12	21.9233
16456	F11r	F11 receptor	4.02576	1.7896	13.2915	2.18517e-14	1.43883e-12	21.9083
69274	Ctdspl	CTD (carboxy-terminal domain, RNA polymerase II, polypeptide A) small phosphatase-like	-0.831116	5.283	-12.9409	4.44239e-14	2.59602e-12	21.8873
13830	Stom	stomatin	1.40194	3.85366	12.8199	5.69197e-14	3.1932e-12	21.8692
100039596	Tcf24	transcription factor 24	4.43769	1.21233	13.6914	9.88435e-15	7.33481e-13	21.8588
53896	Slc7a10	solute carrier family 7 (cationic amino acid transporter, y+ system), member 10	2.27096	2.20365	12.9709	4.17818e-14	2.49241e-12	21.8586
21987	Tpd52l1	tumor protein D52-like 1	1.74936	2.75885	12.82	5.69069e-14	3.1932e-12	21.8415
73086	Rps6ka5	ribosomal protein S6 kinase, polypeptide 5	0.716717	6.26888	12.9674	4.20777e-14	2.49241e-12	21.7563
225908	Myrf	myelin regulatory factor	2.77833	1.94539	12.9573	4.29587e-14	2.5209e-12	21.7385
56527	Mast1	microtubule associated serine/threonine kinase 1	-0.50402	7.60899	-13.0187	3.79082e-14	2.31158e-12	21.7303
11490	Adam15	a disintegrin and metallopeptidase domain 15 (metargidin)	0.695911	5.73655	12.8886	4.94357e-14	2.82994e-12	21.676
211586	Tfdp2	transcription factor Dp 2	0.981127	5.56672	13.0355	5.35498e-14	3.02837e-12	21.6629
13121	Cyp51	cytochrome P450, family 51	-0.647617	8.01904	-12.983	4.076e-14	2.45347e-12	21.6288
107607	Nod1	nucleotide-binding oligomerization domain containing 1	2.71604	1.79423	12.967	4.21177e-14	2.49241e-12	21.6061
110637	Grik4	glutamate receptor, ionotropic, kainate 4	1.04814	4.17192	12.7184	7.01682e-14	3.82922e-12	21.6
71323	Rassf8	Ras association (RalGDS/AF-6) domain family (N-terminal) member 8	1.6271	3.04513	12.6812	7.5793e-14	4.12014e-12	21.5953
140559	Igsf8	immunoglobulin superfamily, member 8	0.602614	7.05679	12.9215	4.62201e-14	2.66764e-12	21.5726
170788	Crb1	crumbs family member 1, photoreceptor morphogenesis associated	2.83231	1.96087	12.9361	4.48561e-14	2.6104e-12	21.5521
56018	Stard10	START domain containing 10	1.31013	3.57456	12.6412	8.23358e-14	4.39072e-12	21.5103
66259	Camk2n1	calcium/calmodulin-dependent protein kinase II inhibitor 1	0.907062	6.16109	13.1921	5.99016e-14	3.34709e-12	21.4855
231997	Fkbp14	FK506 binding protein 14	1.55772	3.48257	12.5802	9.34705e-14	4.8915e-12	21.397
242202	Pde5a	phosphodiesterase 5A, cGMP-specific	1.20746	4.53271	12.6235	8.54187e-14	4.50375e-12	21.3663
22770	Zhx1	zinc fingers and homeoboxes 1	0.620268	6.60298	12.7878	6.08146e-14	3.38462e-12	21.328
13637	Efna2	ephrin A2	-0.857679	5.10898	-12.6547	8.00607e-14	4.30211e-12	21.3214
12894	Cpt1a	carnitine palmitoyltransferase 1a, liver	1.34128	5.05445	13.431	9.48471e-14	4.94509e-12	21.2987
11931	Atp1b1	ATPase, Na+/K+ transporting, beta 1 polypeptide	-0.84513	8.10974	-13.9819	6.70422e-14	3.70184e-12	21.293
105246961	AB010352	cDNA sequence AB010352	1.12472	4.05051	12.5522	9.9093e-14	5.12834e-12	21.2788
23849	Klf6	Kruppel-like factor 6	-0.765799	6.88472	-12.8269	6.77157e-14	3.72436e-12	21.2376
50935	St6galnac6	ST6 (alpha-N-acetyl-neuraminyl-2,3-beta-galactosyl-1,3)-N-acetylgalactosaminide alpha-2,6-sialyltransferase 6	0.665336	5.59123	12.6551	7.99935e-14	4.30211e-12	21.2184
19249	Ptpn13	protein tyrosine phosphatase, non-receptor type 13	1.15345	4.72073	12.5593	9.76325e-14	5.07146e-12	21.1856
11749	Anxa6	annexin A6	0.623139	5.89186	12.6503	8.0807e-14	4.32564e-12	21.1567
226841	Vash2	vasohibin 2	-0.586655	7.40761	-12.7282	6.87661e-14	3.76736e-12	21.1376
22017	Tpmt	thiopurine methyltransferase	1.13185	4.04332	12.4854	1.13933e-13	5.7479e-12	21.1364
76132	Faxc	failed axon connections homolog	-0.588224	7.90995	-12.7438	6.65812e-14	3.69091e-12	21.1339
12829	Col4a4	collagen, type IV, alpha 4	2.86224	1.90542	12.638	8.28938e-14	4.40373e-12	21.1317
57780	Fxyd7	FXYD domain-containing ion transport regulator 7	4.11896	2.00262	13.0319	5.17699e-14	2.95152e-12	21.0992
76740	Efr3a	EFR3 homolog A	0.539445	6.47317	12.6617	7.89106e-14	4.27305e-12	21.0952
27060	Tcirg1	T cell, immune regulator 1, ATPase, H+ transporting, lysosomal V0 protein A3	1.25062	3.84251	12.4437	1.24363e-13	6.16794e-12	21.0765
20866	Stim1	stromal interaction molecule 1	0.707037	5.16696	12.5455	1.00503e-13	5.18216e-12	21.0694
236899	Pcyt1b	phosphate cytidylyltransferase 1, choline, beta isoform	-0.793784	6.7357	-12.8975	8.35683e-14	4.42281e-12	21.0535
50781	Dkk3	dickkopf WNT signaling pathway inhibitor 3	0.852682	7.0063	13.4732	8.81876e-14	4.63232e-12	21.0396
242748	Disp3	dispatched RND transporter family member 3	0.76879	5.69453	12.524	1.05106e-13	5.39968e-12	20.9234
18030	Nfil3	nuclear factor, interleukin 3, regulated	-0.759555	5.652	-12.496	1.11443e-13	5.663e-12	20.9126
329152	Hecw2	HECT, C2 and WW domain containing E3 ubiquitin protein ligase 2	-0.983418	5.03451	-12.4515	1.22336e-13	6.10592e-12	20.9096
494504	Apcdd1	adenomatosis polyposis coli down-regulated 1	1.05355	5.40739	12.8783	1.20428e-13	6.03214e-12	20.9067
232237	Fgd5	FYVE, RhoGEF and PH domain containing 5	2.88293	1.94455	12.5135	1.07449e-13	5.49988e-12	20.8982
21414	Tcf7	transcription factor 7, T cell specific	1.35778	3.10816	12.3324	1.57185e-13	7.3977e-12	20.8831
320429	Trank1	tetratricopeptide repeat and ankyrin repeat containing 1	2.45114	7.11535	18.4218	1.87296e-13	8.6409e-12	20.8561
320508	Cachd1	cache domain containing 1	0.913006	6.62455	13.4543	1.12713e-13	5.70684e-12	20.851
17869	Myc	myelocytomatosis oncogene	-0.841631	5.35907	-12.4433	1.24458e-13	6.16794e-12	20.8503
20741	Sptb	spectrin beta, erythrocytic	1.04952	5.15058	12.6186	1.27967e-13	6.3195e-12	20.8495
13599	Ecel1	endothelin converting enzyme-like 1	1.4724	3.87893	12.3227	1.60423e-13	7.49574e-12	20.8387
244895	Peak1	pseudopodium-enriched atypical kinase 1	1.20641	6.28426	14.3648	1.4704e-13	7.04477e-12	20.7782
70375	Ica1l	islet cell autoantigen 1-like	-0.931347	4.77652	-12.3613	1.4787e-13	7.05402e-12	20.7576
77300	Raph1	Ras association (RalGDS/AF-6) and pleckstrin homology domains 1	-0.551024	6.5739	-12.5003	1.1045e-13	5.63296e-12	20.7522
66039	Tmem254	transmembrane protein 254	-0.773838	5.39609	-12.4112	1.33125e-13	6.5055e-12	20.7429
16512	Kcnh3	potassium voltage-gated channel, subfamily H (eag-related), member 3	1.00518	4.90393	12.3789	1.42492e-13	6.89901e-12	20.7317
30937	Lmcd1	LIM and cysteine-rich domains 1	1.60322	3.57708	12.2505	1.8692e-13	8.6409e-12	20.7128
13607	Eda	ectodysplasin-A	1.28164	3.36163	12.2341	1.9353e-13	8.84122e-12	20.6768
267019	Rps15a	ribosomal protein S15A	0.757801	6.88212	12.7637	1.19415e-13	6.00283e-12	20.6583
16494	Kcna6	potassium voltage-gated channel, shaker-related, subfamily, member 6	1.05685	5.8031	13.3442	1.54262e-13	7.28462e-12	20.6549
14958	H1f0	H1.0 linker histone	1.08811	7.88181	14.971	1.52851e-13	7.24237e-12	20.6453
22671	Rnf112	ring finger protein 112	0.82092	6.48634	12.789	1.31981e-13	6.47213e-12	20.6238
207785	Csrnp2	cysteine-serine-rich nuclear protein 2	-0.494092	6.33397	-12.4086	1.33877e-13	6.51955e-12	20.5807
17355	Aff1	AF4/FMR2 family, member 1	1.13383	4.13805	12.2242	1.97657e-13	8.9713e-12	20.5768
664994	Isoc2a	isochorismatase domain containing 2a	1.31287	3.63967	12.1717	2.20984e-13	9.8704e-12	20.5346
239157	Pnma2	paraneoplastic antigen MA2	0.64167	6.03368	12.3642	1.46994e-13	7.04477e-12	20.5123
13644	Efs	embryonal Fyn-associated substrate	0.877069	4.36633	12.1977	2.09107e-13	9.43e-12	20.4806
14704	Gng3	guanine nucleotide binding protein (G protein), gamma 3	-0.631625	7.45254	-12.4161	1.31783e-13	6.47213e-12	20.4726
17240	Mdfi	MyoD family inhibitor	2.12446	2.48245	12.1812	2.16592e-13	9.73621e-12	20.4429
218756	Slc4a7	solute carrier family 4, sodium bicarbonate cotransporter, member 7	-0.577143	6.57602	-12.3485	1.51915e-13	7.2224e-12	20.4238
18797	Plcb3	phospholipase C, beta 3	0.715582	5.29902	12.2464	1.88572e-13	8.67124e-12	20.4201
231207	Cpeb2	cytoplasmic polyadenylation element binding protein 2	-0.844588	6.01297	-12.3056	1.6912e-13	7.85399e-12	20.4174
13070	Cyp11a1	cytochrome P450, family 11, subfamily a, polypeptide 1	1.92839	2.63211	12.1317	2.40691e-13	1.06489e-11	20.4164
11864	Arnt2	aryl hydrocarbon receptor nuclear translocator 2	-0.57232	8.14905	-12.3784	1.42653e-13	6.89901e-12	20.3444
69480	Ttc9	tetratricopeptide repeat domain 9	-0.599309	6.75092	-12.3214	1.60871e-13	7.49574e-12	20.3338
13555	E2f1	E2F transcription factor 1	0.858235	4.8401	12.1685	2.2249e-13	9.90611e-12	20.3298
17965	Nbl1	NBL1, DAN family BMP antagonist	0.93206	4.85631	12.1578	2.27644e-13	1.01035e-11	20.3031
18810	Plec	plectin	1.71052	5.76	15.2359	3.18477e-13	1.34133e-11	20.23
52428	Rhpn2	rhophilin, Rho GTPase binding protein 2	2.5341	1.73094	12.2222	1.98482e-13	8.97971e-12	20.1988
252972	Tpcn1	two pore channel 1	0.638254	5.60308	12.1778	2.18162e-13	9.77545e-12	20.1985
13712	Elk1	ELK1, member of ETS oncogene family	0.665262	6.2748	12.2275	1.96275e-13	8.9375e-12	20.17
26874	Abcd2	ATP-binding cassette, sub-family D (ALD), member 2	0.981827	4.80796	12.0924	2.61742e-13	1.15076e-11	20.1692
18196	Nsg1	neuron specific gene family member 1	-0.579804	9.40138	-12.3226	1.60471e-13	7.49574e-12	20.1665
67017	Fam210b	family with sequence similarity 210, member B	1.12913	7.28824	14.6309	2.55624e-13	1.1274e-11	20.1643
217371	Rab40b	Rab40B, member RAS oncogene family	1.3732	3.43174	11.9841	3.30196e-13	1.37418e-11	20.1389
223604	Kcnk9	potassium channel, subfamily K, member 9	-1.12923	7.02934	-14.2121	2.77725e-13	1.20364e-11	20.0901
22045	Trhr	thyrotropin releasing hormone receptor	3.66267	1.51641	12.302	1.93399e-13	8.84122e-12	20.0675
15371	Hmx1	H6 homeobox 1	3.41664	1.50078	12.3636	1.47174e-13	7.04477e-12	20.0341
115490200	LOC115490200	-	0.76911	4.91782	12.027	3.01128e-13	1.27593e-11	19.9772
216001	Micu1	mitochondrial calcium uptake 1	1.14498	5.94201	13.4433	3.20267e-13	1.34483e-11	19.9768
52357	Wwc2	WW, C2 and coiled-coil domain containing 2	0.748399	5.87294	12.088	2.64236e-13	1.1581e-11	19.9517
14697	Gnb5	guanine nucleotide binding protein (G protein), beta 5	0.636775	5.66774	12.0657	2.77148e-13	1.20364e-11	19.9376
74760	Rab3il1	RAB3A interacting protein (rabin3)-like 1	1.30813	3.80099	11.8868	4.07402e-13	1.6756e-11	19.8974
170460	Stard5	StAR-related lipid transfer (START) domain containing 5	1.41656	3.53769	11.8466	4.44369e-13	1.77619e-11	19.846
240753	Plekha6	pleckstrin homology domain containing, family A member 6	0.72643	6.01103	12.0462	2.89014e-13	1.2358e-11	19.8381
228140	Tnks1bp1	tankyrase 1 binding protein 1	0.632168	6.47977	12.0629	2.78816e-13	1.20364e-11	19.8036
77057	Ston1	stonin 1	1.18418	4.44384	11.8846	4.09301e-13	1.67849e-11	19.7873
11480	Acvr2a	activin receptor IIA	-0.713728	7.33211	-12.4121	2.79478e-13	1.20364e-11	19.7645
101476	Plekha1	pleckstrin homology domain containing, family A (phosphoinositide binding specific) member 1	-0.741574	6.50461	-12.057	2.9413e-13	1.25385e-11	19.764
100532	Rell1	RELT-like 1	0.776265	4.91176	11.9089	3.88316e-13	1.6018e-11	19.7417
70433	Draxin	dorsal inhibitory axon guidance protein	0.73477	7.69991	12.6833	3.03308e-13	1.28129e-11	19.6955
100129	Gpr153	G protein-coupled receptor 153	1.49609	3.33518	11.7692	5.25741e-13	2.07121e-11	19.6899
16554	Kif13b	kinesin family member 13B	0.644396	5.80202	11.9454	3.58948e-13	1.48942e-11	19.6549
26564	Ror2	receptor tyrosine kinase-like orphan receptor 2	1.77035	2.50345	11.7788	5.14892e-13	2.03993e-11	19.6545
171463	Il17rd	interleukin 17 receptor D	1.35034	3.50731	11.7543	5.43166e-13	2.12381e-11	19.6509
12447	Ccne1	cyclin E1	1.29013	3.78031	11.7612	5.34982e-13	2.10172e-11	19.6393
29877	Hdgfl3	HDGF like 3	-0.574128	7.97282	-12.0466	2.88732e-13	1.2358e-11	19.6312
218454	Lhfpl2	lipoma HMGIC fusion partner-like 2	1.07324	5.64288	12.8426	4.44524e-13	1.77619e-11	19.6183
15370	Nr4a1	nuclear receptor subfamily 4, group A, member 1	-2.32441	3.42912	-12.0455	5.88339e-13	2.28572e-11	19.5881
16431	Itm2a	integral membrane protein 2A	1.88261	3.77488	12.6062	6.24923e-13	2.41448e-11	19.5855
78908	Igsf3	immunoglobulin superfamily, member 3	0.499425	8.322	12.0317	2.98141e-13	1.2671e-11	19.5778
19771	Rlbp1	retinaldehyde binding protein 1	-0.893302	5.53833	-11.9228	4.32086e-13	1.75145e-11	19.5319
269878	Megf8	multiple EGF-like-domains 8	0.428056	8.08647	11.9901	3.25991e-13	1.36072e-11	19.5018
13631	Eef2k	eukaryotic elongation factor-2 kinase	-0.737554	5.76406	-11.864	4.27949e-13	1.74476e-11	19.4895
216152	Plppr3	phospholipid phosphatase related 3	-0.544431	8.56737	-11.9914	3.25091e-13	1.36072e-11	19.4801
236643	Sytl5	synaptotagmin-like 5	1.55933	2.68612	11.6638	6.61834e-13	2.54307e-11	19.4617
56325	Abcb9	ATP-binding cassette, sub-family B (MDR/TAP), member 9	1.24712	3.10201	11.6327	7.08563e-13	2.70044e-11	19.3987
68481	Mpzl1	myelin protein zero-like 1	0.571696	6.38039	11.862	4.29844e-13	1.74741e-11	19.3725
19659	Rbp1	retinol binding protein 1, cellular	3.83702	1.75245	12.0711	2.73991e-13	1.19711e-11	19.3691
52668	Ifi27	interferon, alpha-inducible protein 27	2.84891	2.42539	12.0246	6.51098e-13	2.5087e-11	19.3684
20747	Spop	speckle-type BTB/POZ protein	0.584154	7.54173	11.9139	3.8422e-13	1.58958e-11	19.366
19878	Rock2	Rho-associated coiled-coil containing protein kinase 2	-0.535122	6.88714	-11.8531	4.38172e-13	1.76591e-11	19.3032
107271	Yars	tyrosyl-tRNA synthetase	-0.497971	7.15167	-11.8535	4.37844e-13	1.76591e-11	19.2796
12521	Cd82	CD82 antigen	1.89125	2.48571	11.6026	7.56923e-13	2.85372e-11	19.2765
65106	Arl6ip5	ADP-ribosylation factor-like 6 interacting protein 5	0.621849	6.94378	11.8432	4.47721e-13	1.78389e-11	19.2618
14325	Ftl1	ferritin light polypeptide 1	-0.642066	7.94427	-12.0106	4.43461e-13	1.77619e-11	19.2262
14680	Gnal	guanine nucleotide binding protein, alpha stimulating, olfactory type	0.803894	7.15167	12.681	5.43635e-13	2.12381e-11	19.1869
66412	Arrdc4	arrestin domain containing 4	1.11605	4.81436	11.8694	7.3278e-13	2.77015e-11	19.1657
260297	Prrt1	proline-rich transmembrane protein 1	0.847766	5.057	11.6478	6.85547e-13	2.61984e-11	19.133
16008	Igfbp2	insulin-like growth factor binding protein 2	0.693751	7.3378	12.1111	5.18736e-13	2.04937e-11	19.1286
110789	Adgrv1	adhesion G protein-coupled receptor V1	1.41698	4.07726	11.6525	8.81967e-13	3.26374e-11	19.1198
13435	Dnmt3a	DNA methyltransferase 3A	0.469152	7.96449	11.8122	4.78809e-13	1.90235e-11	19.1154
18188	Nrtn	neurturin	3.48386	1.03958	12.0613	2.79778e-13	1.20364e-11	19.0699
328778	Rab26	RAB26, member RAS oncogene family	2.56482	1.38165	11.7024	6.08217e-13	2.35642e-11	19.0681
14782	Gsr	glutathione reductase	-1.1645	4.27474	-11.529	8.90121e-13	3.28525e-11	19.0627
66569	Gdpd1	glycerophosphodiester phosphodiesterase domain containing 1	-0.443407	6.83708	-11.7362	5.65011e-13	2.20119e-11	19.0409
20474	Six4	sine oculis-related homeobox 4	3.09322	1.05124	11.8812	4.12357e-13	1.6861e-11	19.009
12123	Hrk	harakiri, BCL2 interacting protein (contains only BH3 domain)	-0.922746	5.98216	-12.166	8.08467e-13	3.03175e-11	18.9186
268936	Brpf3	bromodomain and PHD finger containing, 3	-0.949859	4.23163	-11.4699	1.01433e-12	3.6855e-11	18.9065
16500	Kcnb1	potassium voltage gated channel, Shab-related subfamily, member 1	0.537954	6.45094	11.6535	6.7703e-13	2.59436e-11	18.9019
232970	Phldb3	pleckstrin homology like domain, family B, member 3	8.52934	0.429755	14.2447	8.26097e-15	6.36594e-13	18.8444
20515	Slc20a1	solute carrier family 20, member 1	-0.669427	6.43398	-11.6224	7.24748e-13	2.74719e-11	18.8433
330222	Sdk1	sidekick cell adhesion molecule 1	0.887721	4.31425	11.4419	1.07911e-12	3.89062e-11	18.8342
52392	Macir	macrophage immunometabolism regulator	-0.848108	5.45891	-11.527	8.94099e-13	3.29127e-11	18.8225
381813	Prmt8	protein arginine N-methyltransferase 8	0.74247	5.71253	11.548	8.53677e-13	3.18426e-11	18.7916
14397	Gabra4	gamma-aminobutyric acid (GABA) A receptor, subunit alpha 4	0.801803	5.00278	11.471	1.01173e-12	3.6855e-11	18.7479
104080	Nxph4	neurexophilin 4	1.8453	3.68287	11.7487	1.42516e-12	4.99698e-11	18.7433
12389	Cav1	caveolin 1, caveolae protein	-1.0828	4.31485	-11.3773	1.24557e-12	4.41141e-11	18.717
216881	Wscd1	WSC domain containing 1	0.676629	5.84533	11.5177	9.12516e-13	3.35027e-11	18.7092
242915	Garem2	GRB2 associated regulator of MAPK1 subtype 2	1.36265	5.71011	13.5155	1.30055e-12	4.58295e-11	18.6991
16765	Stmn1	stathmin 1	-0.614012	9.21383	-11.9597	7.18783e-13	2.73196e-11	18.6981
245666	Iqsec2	IQ motif and Sec7 domain 2	0.66318	6.12488	11.5377	8.73248e-13	3.24003e-11	18.6927
232232	Hdac11	histone deacetylase 11	0.642385	5.39502	11.4683	1.01787e-12	3.68879e-11	18.681
50525	Spag6l	sperm associated antigen 6-like	1.30447	2.92929	11.29	1.51349e-12	5.22459e-11	18.6508
227960	Gca	grancalcin	1.32365	3.82705	11.3074	1.45563e-12	5.06582e-11	18.63
59028	Rcl1	RNA terminal phosphate cyclase-like 1	1.03692	4.32318	11.3444	1.34027e-12	4.71108e-11	18.6177
58994	Smpd3	sphingomyelin phosphodiesterase 3, neutral	-0.529523	7.75542	-11.5787	7.97847e-13	2.99995e-11	18.6097
19267	Ptpre	protein tyrosine phosphatase, receptor type, E	0.784602	4.94848	11.4015	1.18054e-12	4.213e-11	18.6048
109754	Cyb5r3	cytochrome b5 reductase 3	0.594283	6.8167	11.5403	8.68154e-13	3.22967e-11	18.6035
238205	Lrfn5	leucine rich repeat and fibronectin type III domain containing 5	-0.757776	6.72236	-11.8417	1.00201e-12	3.65969e-11	18.5535
103466	Nt5dc3	5'-nucleotidase domain containing 3	0.507259	8.06756	11.5619	8.27785e-13	3.09592e-11	18.5492
67492	Zfand4	zinc finger, AN1-type domain 4	1.29641	3.1221	11.245	1.67372e-12	5.68376e-11	18.5452
207227	Stxbp5l	syntaxin binding protein 5-like	0.771603	5.46331	11.3996	1.1855e-12	4.21994e-11	18.4984
18854	Pml	promyelocytic leukemia	1.00539	4.42161	11.2892	1.51615e-12	5.22459e-11	18.4685
14406	Gabrg2	gamma-aminobutyric acid (GABA) A receptor, subunit gamma 2	-0.481701	6.47361	-11.4628	1.03026e-12	3.72408e-11	18.4684
107831	Adgrb1	adhesion G protein-coupled receptor B1	0.533591	7.52076	11.4892	9.71855e-13	3.55882e-11	18.4223
57816	Tesc	tescalcin	1.92992	2.64967	11.1812	1.93144e-12	6.43432e-11	18.3599
435684	Shf	Src homology 2 domain containing F	0.752516	5.43294	11.3075	1.45551e-12	5.06582e-11	18.3033
192285	Phf21a	PHD finger protein 21A	0.537295	7.27009	11.4088	1.16138e-12	4.15519e-11	18.2602
20602	Ncor2	nuclear receptor co-repressor 2	0.581974	8.09866	11.4203	1.13207e-12	4.07109e-11	18.2332
56397	Morf4l2	mortality factor 4 like 2	-0.426812	7.98013	-11.4129	1.15081e-12	4.1279e-11	18.2195
11534	Adk	adenosine kinase	0.731417	5.11936	11.2359	1.70818e-12	5.77284e-11	18.2157
56542	Cilk1	ciliogenesis associated kinase 1	-0.542617	6.99845	-11.3743	1.25408e-12	4.43034e-11	18.208
208285	Cyp4f17	cytochrome P450, family 4, subfamily f, polypeptide 17	1.45882	3.04561	11.0695	2.48468e-12	7.97957e-11	18.1618
12606	Cebpa	CCAAT/enhancer binding protein (C/EBP), alpha	1.82893	2.63921	11.075	2.45429e-12	7.93121e-11	18.1568
217198	Plekhh3	pleckstrin homology domain containing, family H (with MyTH4 domain) member 3	0.869643	4.41723	11.1303	2.16591e-12	7.14749e-11	18.1259
18230	Nxn	nucleoredoxin	1.19206	4.03291	11.1008	2.31502e-12	7.56834e-11	18.1184
19141	Lgmn	legumain	0.730341	5.33738	11.2097	1.81169e-12	6.0642e-11	18.1101
79221	Hdac9	histone deacetylase 9	-0.860807	6.69335	-12.1175	1.73489e-12	5.84899e-11	18.0972
12387	Ctnnb1	catenin (cadherin associated protein), beta 1	0.436821	9.87921	11.3832	1.22932e-12	4.36488e-11	18.0699
102103	Mtus1	mitochondrial tumor suppressor 1	-0.682244	5.55562	-11.2078	1.81945e-12	6.07567e-11	18.0522
110891	Slc8a2	solute carrier family 8 (sodium/calcium exchanger), member 2	0.587117	7.06523	11.3078	1.45441e-12	5.06582e-11	18.0488
54006	Deaf1	DEAF1, transcription factor	-0.528383	6.76692	-11.2811	1.54396e-12	5.30737e-11	18.0303
17470	Cd200	CD200 molecule	-0.558564	7.27356	-11.306	1.46009e-12	5.06874e-11	18.021
223918	Spryd3	SPRY domain containing 3	-0.615954	6.00512	-11.2235	1.75651e-12	5.9077e-11	18.0203
18760	Prkd1	protein kinase D1	0.805024	4.73846	11.1195	2.21946e-12	7.2899e-11	18.0177
382034	Gse1	genetic suppressor element 1, coiled-coil protein	0.654559	7.8407	11.6659	1.57373e-12	5.39647e-11	17.9785
13845	Ephb3	Eph receptor B3	0.722712	4.71648	11.0945	2.34823e-12	7.65905e-11	17.9702
211535	Odad1	outer dynein arm docking complex subunit 1	3.16055	1.92462	11.1316	2.15983e-12	7.14426e-11	17.942
15441	Hp1bp3	heterochromatin protein 1, binding protein 3	-0.414856	8.29929	-11.2969	1.49037e-12	5.16111e-11	17.9371
16581	Kifc2	kinesin family member C2	0.526399	6.30494	11.2123	1.80118e-12	6.04343e-11	17.9315
13193	Dcx	doublecortin	-0.631733	11.1239	-12.0931	1.60621e-12	5.48105e-11	17.9042
16432	Itm2b	integral membrane protein 2B	0.561288	7.79153	11.2649	1.60078e-12	5.47584e-11	17.8903
11852	Rhob	ras homolog family member B	-0.50278	7.87547	-11.2459	1.67056e-12	5.68376e-11	17.8464
228730	Kiz	kizuna centrosomal protein	1.04875	3.86822	10.9502	3.25801e-12	1.00205e-10	17.804
386753	Dbpht2	DNA binding protein with his-thr domain	-0.997774	4.5554	-10.9975	2.92552e-12	9.19964e-11	17.8038
13199	Ddn	dendrin	1.68585	4.5005	12.2831	3.78035e-12	1.13776e-10	17.7812
64339	Fndc4	fibronectin type III domain containing 4	-0.542823	6.24754	-11.1376	2.13081e-12	7.06492e-11	17.7716
71544	Arhgap42	Rho GTPase activating protein 42	-0.796021	4.79996	-11.0084	2.85404e-12	8.99503e-11	17.7562
242050	Igsf10	immunoglobulin superfamily, member 10	1.12406	3.83471	10.9222	3.47258e-12	1.05418e-10	17.7557
216848	Chd3	chromodomain helicase DNA binding protein 3	-0.489676	9.9384	-11.2397	1.69374e-12	5.73786e-11	17.7403
68053	Ubxn2b	UBX domain protein 2B	0.621667	5.56206	11.0693	2.48632e-12	7.97957e-11	17.7236
19270	Ptprg	protein tyrosine phosphatase, receptor type, G	0.634428	6.40592	11.1275	2.18001e-12	7.17715e-11	17.7214
20356	Sema5a	sema domain, seven thrombospondin repeats (type 1 and type 1-like), transmembrane domain (TM) and short cytoplasmic domain, (semaphorin) 5A	1.25483	6.50283	13.5425	3.28276e-12	1.00745e-10	17.6946
216188	Aldh1l2	aldehyde dehydrogenase 1 family, member L2	-0.640849	6.63034	-11.1113	2.26084e-12	7.40847e-11	17.672
93759	Sirt1	sirtuin 1	-0.911335	4.37338	-10.9312	3.40235e-12	1.03735e-10	17.6636
17859	Mxi1	MAX interactor 1, dimerization protein	0.600902	6.14447	11.0835	2.40731e-12	7.81538e-11	17.6617
240063	Zfp811	zinc finger protein 811	0.82281	4.60056	10.9569	3.20882e-12	9.89091e-11	17.6584
18575	Pde1c	phosphodiesterase 1C	1.5183	4.51276	12.1088	4.04494e-12	1.20191e-10	17.6581
21354	Tap1	transporter 1, ATP-binding cassette, sub-family B (MDR/TAP)	1.56071	2.46381	10.8471	4.12259e-12	1.21982e-10	17.6493
19775	Xpr1	xenotropic and polytropic retrovirus receptor 1	0.813827	9.33311	12.7504	2.51272e-12	8.02754e-11	17.6384
242362	Manea	mannosidase, endo-alpha	0.623532	5.25447	10.9903	2.9737e-12	9.33023e-11	17.5944
18845	Plxna2	plexin A2	0.440679	9.96976	11.1765	1.95214e-12	6.48786e-11	17.5939
116837	Rims1	regulating synaptic membrane exocytosis 1	-0.571554	6.44569	-11.0709	2.47698e-12	7.97957e-11	17.5868
69260	Ing2	inhibitor of growth family, member 2	0.957207	3.71824	10.848	4.11415e-12	1.21982e-10	17.5733
56219	Extl1	exostosin-like glycosyltransferase 1	2.45457	2.18445	10.8675	3.93474e-12	1.17665e-10	17.5241
23850	Pappa2	pappalysin 2	2.26086	3.81588	12.5551	5.56566e-12	1.59807e-10	17.5218
224105	Pak2	p21 (RAC1) activated kinase 2	-0.467191	7.28702	-11.0843	2.40291e-12	7.81538e-11	17.5207
170935	Grid2ip	glutamate receptor, ionotropic, delta 2 (Grid2) interacting protein 1	1.95989	2.25063	10.8132	4.45603e-12	1.30732e-10	17.5198
109900	Asl	argininosuccinate lyase	1.31531	3.88587	10.8356	4.38289e-12	1.29139e-10	17.5047
20401	Sh3bp1	SH3-domain binding protein 1	1.15875	3.62495	10.7777	4.83467e-12	1.40969e-10	17.4547
27355	Pald1	phosphatase domain containing, paladin 1	0.707266	4.83761	10.8811	3.81387e-12	1.14539e-10	17.4524
26465	Zfp146	zinc finger protein 146	-0.47063	6.69285	-11.0232	2.75959e-12	8.75639e-11	17.4493
208146	Yeats2	YEATS domain containing 2	-0.413633	7.53924	-11.0632	2.52058e-12	8.03435e-11	17.4475
75099	Lysmd4	LysM, putative peptidoglycan-binding, domain containing 4	0.6538	5.04366	10.8996	3.65614e-12	1.10512e-10	17.4428
72147	Zbtb46	zinc finger and BTB domain containing 46	0.967715	4.07229	10.7993	4.60051e-12	1.34421e-10	17.415
270160	Rab39	RAB39, member RAS oncogene family	1.53285	2.55637	10.7387	5.28882e-12	1.52876e-10	17.4129
30841	Kdm2b	lysine (K)-specific demethylase 2B	-0.501636	7.54859	-11.0425	2.64183e-12	8.40175e-11	17.4017
30939	Pttg1	pituitary tumor-transforming gene 1	1.79304	2.63355	10.7344	5.3416e-12	1.53832e-10	17.4
16993	Lta4h	leukotriene A4 hydrolase	0.526271	5.75274	10.9251	3.44998e-12	1.04959e-10	17.3736
66520	Smim30	small integral membrane protein 30	0.78595	4.99578	10.8642	3.96491e-12	1.18315e-10	17.3717
13842	Epha8	Eph receptor A8	1.19778	3.90723	10.7625	5.00661e-12	1.45378e-10	17.3678
103967	Dnm3	dynamin 3	0.524987	7.33819	11.0164	2.8026e-12	8.8728e-11	17.3518
13175	Dclk1	doublecortin-like kinase 1	-0.464305	9.94111	-11.0657	2.50614e-12	8.02481e-11	17.3408
98388	Chst10	carbohydrate sulfotransferase 10	-0.66505	6.04803	-10.9375	3.35373e-12	1.02475e-10	17.34
213649	Arhgef19	Rho guanine nucleotide exchange factor (GEF) 19	2.18537	1.69687	10.8142	4.44566e-12	1.30714e-10	17.3235
100503043	Armcx4	armadillo repeat containing, X-linked 4	-0.468518	7.9515	-11.0096	2.84616e-12	8.9904e-11	17.2999
14732	Gpam	glycerol-3-phosphate acyltransferase, mitochondrial	0.496246	6.82937	10.9605	3.18272e-12	9.83208e-11	17.2733
108832	Tmem74b	transmembrane protein 74B	-0.640717	5.91382	-10.8911	3.72784e-12	1.12436e-10	17.266
70021	Nt5dc2	5'-nucleotidase domain containing 2	0.801895	5.91951	11.1021	3.90863e-12	1.17134e-10	17.2643
11305	Abca2	ATP-binding cassette, sub-family A (ABC1), member 2	-0.499313	7.32565	-10.9696	3.11736e-12	9.67457e-11	17.2506
12462	Cct3	chaperonin containing Tcp1, subunit 3 (gamma)	-0.427917	7.81329	-10.9805	3.04068e-12	9.49789e-11	17.2375
235533	Gk5	glycerol kinase 5 (putative)	1.166	3.5102	10.6648	6.27341e-12	1.78106e-10	17.2002
22682	Zfand5	zinc finger, AN1-type domain 5	-0.411287	7.47811	-10.9393	3.33972e-12	1.0227e-10	17.1693
20743	Sptbn2	spectrin beta, non-erythrocytic 2	-0.453645	9.19159	-10.9748	3.08067e-12	9.60141e-11	17.1553
74354	Lrguk	leucine-rich repeats and guanylate kinase domain containing	1.41053	3.21617	10.6245	6.88578e-12	1.93146e-10	17.1367
209497	Tmem164	transmembrane protein 164	0.70611	6.14886	10.8629	4.14865e-12	1.22494e-10	17.1133
20257	Stmn2	stathmin-like 2	-0.503187	10.0148	-10.9685	3.12503e-12	9.67518e-11	17.1125
210719	Mkx	mohawk homeobox	1.5107	2.65244	10.6006	7.27857e-12	2.01743e-10	17.1051
114479	Slc5a5	solute carrier family 5 (sodium iodide symporter), member 5	1.73725	2.14751	10.6394	6.65195e-12	1.87337e-10	17.1043
320207	Pik3r5	phosphoinositide-3-kinase regulatory subunit 5	3.28671	0.660768	10.9888	2.9838e-12	9.34101e-11	17.0909
228880	Zmynd8	zinc finger, MYND-type containing 8	0.441761	7.64781	10.9124	3.55142e-12	1.07578e-10	17.0834
18025	Nfe2l3	nuclear factor, erythroid derived 2, like 3	1.64913	4.05945	11.5016	7.78668e-12	2.14134e-10	17.0538
75234	Rnf19b	ring finger protein 19B	-0.599373	6.15573	-10.8123	4.46493e-12	1.30732e-10	17.0405
18205	Ntf3	neurotrophin 3	-1.89033	1.92061	-10.6373	6.68443e-12	1.87874e-10	17.0144
78266	Zfp687	zinc finger protein 687	0.55539	5.54445	10.7161	5.57188e-12	1.59807e-10	16.9205
171167	Fut10	fucosyltransferase 10	1.5645	3.48828	10.6909	8.84574e-12	2.39501e-10	16.8912
11519	Add2	adducin 2 (beta)	-0.454864	9.47091	-10.8601	4.00179e-12	1.19162e-10	16.8788
14269	Fnbp1	formin binding protein 1	-0.554145	6.11568	-10.738	5.29751e-12	1.52876e-10	16.8703
11867	Arpc1b	actin related protein 2/3 complex, subunit 1B	1.18985	3.43095	10.5128	8.9286e-12	2.41266e-10	16.8521
14972	H2-K1	histocompatibility 2, K1, K region	2.30965	3.58799	11.8584	1.0992e-11	2.89237e-10	16.837
15162	Hck	hemopoietic cell kinase	3.69532	0.691501	10.9695	3.11794e-12	9.67457e-11	16.8341
75767	Rab11fip1	RAB11 family interacting protein 1 (class I)	1.77108	2.64837	10.4863	9.49843e-12	2.54228e-10	16.8311
229776	Cdc14a	CDC14 cell division cycle 14A	1.60636	2.92431	10.4782	9.68129e-12	2.58629e-10	16.8223
14860	Gsta4	glutathione S-transferase, alpha 4	1.89542	2.89664	10.4745	9.76415e-12	2.595e-10	16.8165
19762	Rit2	Ras-like without CAAX 2	1.04668	3.9633	10.5358	8.46272e-12	2.30019e-10	16.8127
72238	Tbc1d5	TBC1 domain family, member 5	-1.13315	5.19161	-11.3968	7.9796e-12	2.1901e-10	16.8039
108797	Mex3b	mex3 RNA binding family member B	-0.517459	7.12767	-10.7513	5.13808e-12	1.48887e-10	16.7656
50915	Grb14	growth factor receptor bound protein 14	0.990651	4.74555	10.6838	7.73911e-12	2.13663e-10	16.765
16498	Kcnab2	potassium voltage-gated channel, shaker-related subfamily, beta member 2	0.723959	5.30603	10.6167	7.01239e-12	1.95914e-10	16.7503
215201	Trmt2b	TRM2 tRNA methyltransferase 2B	1.40691	3.07313	10.4408	1.05653e-11	2.79055e-10	16.729
69288	Rhobtb1	Rho-related BTB domain containing 1	-0.908904	4.34288	-10.5066	9.05911e-12	2.43866e-10	16.7174
211383	Amer3	APC membrane recruitment 3	-0.544689	5.89969	-10.6584	6.36667e-12	1.80025e-10	16.7056
71517	Vps35l	VPS35 endosomal protein sorting factor like	-0.447124	6.55082	-10.6776	6.08956e-12	1.7359e-10	16.6632
73998	Herc3	hect domain and RLD 3	0.50392	6.5858	10.6858	5.97505e-12	1.70672e-10	16.6631
54387	Mcm3ap	minichromosome maintenance complex component 3 associated protein	-0.427819	6.56017	-10.6746	6.13224e-12	1.74452e-10	16.6397
14062	F2r	coagulation factor II (thrombin) receptor	0.493773	6.35998	10.6616	6.31923e-12	1.79045e-10	16.636
14701	Gng12	guanine nucleotide binding protein (G protein), gamma 12	0.881374	5.01738	10.5449	8.28559e-12	2.2612e-10	16.6344
20740	Sptan1	spectrin alpha, non-erythrocytic 1	-0.35552	10.6801	-10.772	4.89838e-12	1.42531e-10	16.6336
58809	Rnase4	ribonuclease, RNase A family 4	1.81595	2.19801	10.4021	1.15704e-11	3.03885e-10	16.6189
22715	Zfp57	zinc finger protein 57	-0.532632	7.49169	-10.6966	5.82846e-12	1.66825e-10	16.5941
67605	Akt1s1	AKT1 substrate 1 (proline-rich)	-0.588121	5.97895	-10.6052	7.20246e-12	2.00426e-10	16.5872
30794	Pdlim4	PDZ and LIM domain 4	1.56736	4.31225	11.5098	1.22672e-11	3.16847e-10	16.5805
67712	Slc25a37	solute carrier family 25, member 37	1.2137	3.52073	10.3919	1.1851e-11	3.08108e-10	16.5725
66665	Msantd3	Myb/SANT-like DNA-binding domain containing 3	-0.432336	6.24667	-10.6207	6.94737e-12	1.94485e-10	16.5721
20947	Swap70	SWA-70 protein	1.12236	3.52408	10.3906	1.18849e-11	3.08108e-10	16.5608
226781	Slc30a10	solute carrier family 30, member 10	0.996773	4.53788	10.4743	9.76943e-12	2.595e-10	16.5513
228807	Zfp341	zinc finger protein 341	-0.856818	4.42296	-10.4489	1.03672e-11	2.74339e-10	16.5491
21333	Tac1	tachykinin 1	2.37706	1.77688	10.44	1.05867e-11	2.79095e-10	16.5285
21355	Tap2	transporter 2, ATP-binding cassette, sub-family B (MDR/TAP)	2.36185	1.33526	10.512	8.94534e-12	2.41266e-10	16.5258
26568	Slc27a3	solute carrier family 27 (fatty acid transporter), member 3	-0.981108	3.85202	-10.3931	1.18175e-11	3.08108e-10	16.5191
228852	Ppp1r16b	protein phosphatase 1, regulatory subunit 16B	0.612972	6.37282	10.6068	7.17531e-12	2.00067e-10	16.5111
17305	Mfng	MFNG O-fucosylpeptide 3-beta-N-acetylglucosaminyltransferase	1.46641	3.26745	10.3371	1.34811e-11	3.44395e-10	16.4881
16400	Itga3	integrin alpha 3	0.680083	5.44144	10.5258	8.66297e-12	2.35006e-10	16.4837
71910	Plpp5	phospholipid phosphatase 5	-1.08094	3.24046	-10.3349	1.3549e-11	3.455e-10	16.4552
208820	Triqk	triple QxxK/R motif containing	1.58505	2.47081	10.3127	1.42798e-11	3.62815e-10	16.4423
235611	Plxnb1	plexin B1	-0.50676	7.11081	-10.6011	7.27083e-12	2.01743e-10	16.4031
216613	Ccdc85a	coiled-coil domain containing 85A	-0.915975	4.50107	-10.3913	1.18662e-11	3.08108e-10	16.3586
215819	Nhsl1	NHS-like 1	0.549481	6.8244	10.5601	7.99696e-12	2.19057e-10	16.3409
77644	Steep1	STING1 ER exit protein 1	0.674215	4.72834	10.3973	1.17016e-11	3.06758e-10	16.3236
15550	Htr1a	5-hydroxytryptamine (serotonin) receptor 1A	-1.39948	3.04054	-10.2681	1.58622e-11	3.97262e-10	16.3093
102545	Cmtm7	CKLF-like MARVEL transmembrane domain containing 7	2.58729	0.977558	10.4901	9.4163e-12	2.52512e-10	16.3049
235180	Fez1	fasciculation and elongation protein zeta 1 (zygin I)	-0.46698	8.37584	-10.5958	7.36077e-12	2.03619e-10	16.3036
13713	Elk3	ELK3, member of ETS oncogene family	0.902888	3.83391	10.2933	1.49469e-11	3.78394e-10	16.2856
20194	S100a10	S100 calcium binding protein A10 (calpactin)	0.946406	4.44547	10.368	1.25353e-11	3.23176e-10	16.2714
17160	Man2b2	mannosidase 2, alpha B2	1.37442	3.31253	10.2403	1.69441e-11	4.19862e-10	16.2315
16728	L1cam	L1 cell adhesion molecule	-0.416322	9.33355	-10.5722	7.77598e-12	2.14134e-10	16.2072
246104	Rhbdl3	rhomboid like 3	1.58266	3.89219	10.7386	1.8785e-11	4.5424e-10	16.1648
12484	Cd24a	CD24a antigen	-0.531503	9.79381	-10.7478	8.28704e-12	2.2612e-10	16.1637
20617	Snca	synuclein, alpha	0.587754	6.84183	10.4906	9.40506e-12	2.52512e-10	16.1599
668923	Zfp442	zinc finger protein 442	0.982158	3.88874	10.2382	1.70264e-11	4.21044e-10	16.1254
399558	Flrt2	fibronectin leucine rich transmembrane protein 2	0.528508	7.16969	10.4748	9.75785e-12	2.595e-10	16.0933
208715	Hmgcs1	3-hydroxy-3-methylglutaryl-Coenzyme A synthase 1	-0.62997	10.2035	-11.3321	9.98757e-12	2.64793e-10	16.0838
12581	Cdkn2d	cyclin dependent kinase inhibitor 2D	0.60802	5.22227	10.327	1.38063e-11	3.51421e-10	16.0628
68655	Fndc1	fibronectin type III domain containing 1	1.96583	2.39126	10.1581	2.05902e-11	4.90284e-10	16.0614
21353	Tank	TRAF family member-associated Nf-kappa B activator	1.11685	4.12311	10.2486	1.7391e-11	4.2567e-10	16.0538
22240	Dpysl3	dihydropyrimidinase-like 3	-0.45423	11.8394	-10.5366	8.44744e-12	2.30019e-10	16.0514
17152	Mak	male germ cell-associated kinase	2.29221	1.57915	10.2406	1.69323e-11	4.19862e-10	16.0512
107373	Fam111a	family with sequence similarity 111, member A	1.05303	3.34428	10.1588	2.05585e-11	4.90284e-10	16.0333
12614	Celsr1	cadherin, EGF LAG seven-pass G-type receptor 1	1.32603	6.4705	12.9311	1.86066e-11	4.50704e-10	15.9934
70717	Medag	mesenteric estrogen dependent adipogenesis	3.02825	2.15452	10.5525	1.98336e-11	4.76313e-10	15.9827
320557	Fam169a	family with sequence similarity 169, member A	-0.551658	5.93979	-10.3416	1.33389e-11	3.42009e-10	15.9711
633285	Rbm46	RNA binding motif protein 46	2.71046	1.0008	10.2946	1.49018e-11	3.77935e-10	15.9634
73608	Marveld3	MARVEL (membrane-associating) domain containing 3	3.11886	0.941108	10.3889	1.19325e-11	3.0877e-10	15.9488
66660	Sltm	SAFB-like, transcription modulator	-0.501533	7.02531	-10.3912	1.18695e-11	3.08108e-10	15.9212
57138	Slc12a5	solute carrier family 12, member 5	0.61876	5.39605	10.2758	1.55793e-11	3.93692e-10	15.8944
240058	Cpne5	copine V	0.925197	4.17647	10.169	2.00665e-11	4.81082e-10	15.8854
319634	Efcab5	EF-hand calcium binding domain 5	-1.5734	2.4525	-10.0773	2.49684e-11	5.81697e-10	15.8799
112407	Egln3	egl-9 family hypoxia-inducible factor 3	1.12665	3.86143	10.1172	2.26999e-11	5.34171e-10	15.8722
217837	Itpk1	inositol 1,3,4-triphosphate 5/6 kinase	0.636788	6.95788	10.5891	1.32556e-11	3.40495e-10	15.8626
16404	Itga7	integrin alpha 7	1.77367	2.58034	10.0647	2.5731e-11	5.97478e-10	15.8624
227622	Paxx	non-homologous end joining factor	-0.759612	4.44808	-10.1619	2.04055e-11	4.87542e-10	15.8392
75796	Cdyl2	chromodomain protein, Y chromosome-like 2	0.91888	3.89893	10.1204	2.25267e-11	5.30987e-10	15.83
236794	Slc9a6	solute carrier family 9 (sodium/hydrogen exchanger), member 6	0.467665	6.82918	10.339	1.342e-11	3.4346e-10	15.8043
78408	Fam131a	family with sequence similarity 131, member A	-0.735821	4.96754	-10.1848	1.93263e-11	4.65724e-10	15.8008
30940	Usp25	ubiquitin specific peptidase 25	0.568606	5.26144	10.2162	1.79383e-11	4.37538e-10	15.7957
243846	Ccdc9	coiled-coil domain containing 9	-0.68928	5.08969	-10.1827	1.94233e-11	4.67258e-10	15.7931
54391	Rfk	riboflavin kinase	0.538153	5.87904	10.2708	1.57637e-11	3.9621e-10	15.7923
20336	Exoc4	exocyst complex component 4	0.416134	7.38151	10.3528	1.29924e-11	3.34345e-10	15.7891
20393	Sgk1	serum/glucocorticoid regulated kinase 1	-0.718451	5.65726	-10.2406	1.69306e-11	4.19862e-10	15.778
70620	Ube2v2	ubiquitin-conjugating enzyme E2 variant 2	0.535305	5.75483	10.2579	1.62509e-11	4.06273e-10	15.7731
94220	Cnnm4	cyclin M4	0.80411	4.60576	10.148	2.10944e-11	5.0144e-10	15.7717
59056	Evc	EvC ciliary complex subunit 1	1.27221	3.50233	10.0589	2.60916e-11	6.04851e-10	15.7708
242864	Napepld	N-acyl phosphatidylethanolamine phospholipase D	1.53815	2.83067	10.0245	2.83304e-11	6.48179e-10	15.7692
93734	Mpv17l	Mpv17 transgene, kidney disease mutant-like	0.709345	5.48808	10.224	1.76112e-11	4.30309e-10	15.7567
72961	Slc17a7	solute carrier family 17 (sodium-dependent inorganic phosphate cotransporter), member 7	1.1009	6.47748	12.2411	2.13193e-11	5.05928e-10	15.7447
240843	Brinp2	bone morphogenic protein/retinoic acid inducible neural-specific 2	0.602509	6.32458	10.2723	1.57079e-11	3.95517e-10	15.7189
238555	Btn2a2	butyrophilin, subfamily 2, member A2	3.75422	0.132962	10.653	6.44696e-12	1.81929e-10	15.7155
320404	Itpkb	inositol 1,4,5-trisphosphate 3-kinase B	0.92892	3.74551	10.0369	2.74997e-11	6.32268e-10	15.7045
243547	Grip2	glutamate receptor interacting protein 2	-0.961479	5.07113	-10.5037	2.19765e-11	5.19764e-10	15.7025
56274	Stk3	serine/threonine kinase 3	0.65892	4.49495	10.1141	2.28661e-11	5.36283e-10	15.7003
93961	B3galt5	UDP-Gal:betaGlcNAc beta 1,3-galactosyltransferase, polypeptide 5	1.76392	2.05895	9.99534	3.03799e-11	6.88223e-10	15.6842
14186	Fgfr4	fibroblast growth factor receptor 4	3.05402	1.04642	10.2121	1.81152e-11	4.41087e-10	15.6826
100182	Akna	AT-hook transcription factor	0.913609	4.02422	10.0489	2.67181e-11	6.17334e-10	15.6619
104027	Synpo	synaptopodin	1.01252	3.90258	10.0313	2.78721e-11	6.38735e-10	15.6555
214951	Rhbdl1	rhomboid like 1	-0.921644	4.05777	-10.0474	2.68181e-11	6.18624e-10	15.641
18604	Pdk2	pyruvate dehydrogenase kinase, isoenzyme 2	1.02038	4.71966	10.256	2.5247e-11	5.87213e-10	15.6195
54633	Pqbp1	polyglutamine binding protein 1	-0.540227	5.8004	-10.1853	1.93038e-11	4.65724e-10	15.6143
12831	Col5a1	collagen, type V, alpha 1	1.81607	5.27427	12.5908	3.45682e-11	7.61096e-10	15.6064
64293	Stk32b	serine/threonine kinase 32B	-0.588134	6.13703	-10.2113	1.81481e-11	4.41121e-10	15.596
57265	Fzd2	frizzled class receptor 2	1.22975	4.88817	11.0202	2.92292e-11	6.64407e-10	15.5725
18600	Padi2	peptidyl arginine deiminase, type II	1.91399	2.47462	9.94736	3.40918e-11	7.52972e-10	15.5642
53418	B4galt2	UDP-Gal:betaGlcNAc beta 1,4- galactosyltransferase, polypeptide 2	-0.534966	6.84823	-10.2328	1.72454e-11	4.24947e-10	15.5518
19094	Mapk11	mitogen-activated protein kinase 11	-0.613031	5.30726	-10.1164	2.27409e-11	5.34239e-10	15.5377
14312	Brd2	bromodomain containing 2	-0.411111	8.40211	-10.2744	1.56297e-11	3.94257e-10	15.535
14104	Fasn	fatty acid synthase	-0.592719	9.92845	-10.9146	1.6819e-11	4.18982e-10	15.5312
110911	Cds2	CDP-diacylglycerol synthase (phosphatidate cytidylyltransferase) 2	0.396436	8.40585	10.2687	1.5842e-11	3.97262e-10	15.5236
240066	Zfp870	zinc finger protein 870	0.736505	3.90532	9.99339	3.05223e-11	6.88223e-10	15.5197
100213	Rusc2	RUN and SH3 domain containing 2	-0.471783	8.0329	-10.2546	1.63778e-11	4.08715e-10	15.5056
245545	Pabpc1l2a	poly(A) binding protein, cytoplasmic 1-like 2A	0.826674	4.42109	10.0146	2.90115e-11	6.61532e-10	15.4889
93723	Pcdhga11	protocadherin gamma subfamily A, 11	-0.775295	5.32607	-10.089	2.4278e-11	5.66555e-10	15.474
24056	Sh3bp5	SH3-domain binding protein 5 (BTK-associated)	-0.516828	7.74465	-10.2322	1.72706e-11	4.24947e-10	15.4717
65963	Tmem176b	transmembrane protein 176B	1.25629	3.91136	10.0366	3.38575e-11	7.51346e-10	15.4702
230735	Epha10	Eph receptor A10	1.98768	4.40634	11.8622	4.27459e-11	9.04241e-10	15.4689
100042480	Nhsl2	NHS-like 2	1.16689	3.82606	9.94533	3.42591e-11	7.55477e-10	15.4515
101490	Inpp5f	inositol polyphosphate-5-phosphatase F	-0.39629	8.28533	-10.2376	1.70519e-11	4.21044e-10	15.4511
72296	Rusc1	RUN and SH3 domain containing 1	-0.46499	7.28486	-10.2015	1.85761e-11	4.50704e-10	15.4384
27373	Csnk1e	casein kinase 1, epsilon	-0.443515	8.71062	-10.2295	1.73816e-11	4.2567e-10	15.4133
100043272	Inafm2	InaF motif containing 2	0.627164	5.00086	10.036	2.75553e-11	6.32509e-10	15.3976
68507	Ppfia4	protein tyrosine phosphatase, receptor type, f polypeptide (PTPRF), interacting protein (liprin), alpha 4	1.24883	4.9939	11.0707	3.59586e-11	7.84322e-10	15.3734
114642	Brdt	bromodomain, testis-specific	1.14175	3.81556	9.89808	3.83894e-11	8.29601e-10	15.3309
20418	Shc3	src homology 2 domain-containing transforming protein C3	-0.479179	8.0743	-10.1629	2.03579e-11	4.87234e-10	15.2891
13643	Efnb3	ephrin B3	-0.485763	7.29744	-10.124	2.23328e-11	5.27303e-10	15.2506
78330	Ndufv3	NADH:ubiquinone oxidoreductase core subunit V3	0.839614	5.05873	9.98544	3.24269e-11	7.26497e-10	15.2353
111241	Hmga1b	high mobility group AT-hook 1B	0.698279	5.43298	9.99339	3.05221e-11	6.88223e-10	15.2288
225020	Fez2	fasciculation and elongation protein zeta 2 (zygin II)	0.584737	5.71152	10.0171	2.88364e-11	6.58682e-10	15.2227
70355	Gprc5c	G protein-coupled receptor, family C, group 5, member C	2.64054	1.69995	9.87081	4.10025e-11	8.75054e-10	15.2107
12877	Cpeb1	cytoplasmic polyadenylation element binding protein 1	1.42275	3.34684	9.81484	4.76042e-11	9.90577e-10	15.1983
56444	Actr10	ARP10 actin-related protein 10	0.474183	6.88268	10.0896	2.42422e-11	5.66555e-10	15.1948
22275	Urod	uroporphyrinogen decarboxylase	0.905803	4.22014	9.87028	4.10542e-11	8.75054e-10	15.1752
74270	Usp20	ubiquitin specific peptidase 20	0.461582	6.39639	10.0389	2.73688e-11	6.30291e-10	15.141
218440	Ankrd34b	ankyrin repeat domain 34B	3.17022	1.02553	9.99425	3.04592e-11	6.88223e-10	15.1215
68525	Evc2	EvC ciliary complex subunit 2	1.03073	3.68483	9.79348	4.9444e-11	1.02582e-09	15.1182
225631	Onecut2	one cut domain, family member 2	1.36809	4.13643	10.3976	5.0816e-11	1.04962e-09	15.1123
15081	H3f3b	H3.3 histone B	0.373832	9.0837	10.1075	2.32286e-11	5.43875e-10	15.0976
244310	Dlgap2	DLG associated protein 2	0.710797	4.82271	9.8795	4.015e-11	8.59701e-10	15.0762
14615	Gjc1	gap junction protein, gamma 1	-0.562929	5.08881	-9.89028	3.91194e-11	8.40199e-10	15.0469
78925	Srd5a1	steroid 5 alpha-reductase 1	0.835902	4.78633	9.86167	4.19179e-11	8.92107e-10	15.0449
98682	Mfsd6	major facilitator superfamily domain containing 6	-0.596335	5.91286	-9.9642	3.27391e-11	7.31157e-10	15.0396
110886	Gabra5	gamma-aminobutyric acid (GABA) A receptor, subunit alpha 5	-0.904135	5.28207	-10.3763	4.08321e-11	8.72973e-10	15.0354
69539	Trnp1	TMF1-regulated nuclear protein 1	0.812225	5.38386	10.0545	3.84866e-11	8.303e-10	15.0302
13807	Eno2	enolase 2, gamma neuronal	0.715385	6.71598	10.5973	3.33421e-11	7.42258e-10	15.0273
399566	Btbd6	BTB (POZ) domain containing 6	-0.675795	4.50571	-9.82741	4.55398e-11	9.57564e-10	15.0264
93880	Pcdhb9	protocadherin beta 9	-0.981604	3.57162	-9.7367	5.67584e-11	1.15535e-09	14.9946
27205	Podxl	podocalyxin-like	0.618975	6.14242	9.9645	3.27156e-11	7.31157e-10	14.9944
17346	Mknk1	MAP kinase-interacting serine/threonine kinase 1	0.756787	4.85785	9.84844	4.32809e-11	9.14178e-10	14.9852
17164	Mapkapk2	MAP kinase-activated protein kinase 2	0.46159	6.22589	9.96025	3.30514e-11	7.36958e-10	14.9815
12558	Cdh2	cadherin 2	-0.451943	8.87751	-10.0546	2.63569e-11	6.09992e-10	14.9783
20536	Slc4a3	solute carrier family 4 (anion exchanger), member 3	-0.607923	6.25999	-9.9529	3.36409e-11	7.47724e-10	14.9577
223649	Nrbp2	nuclear receptor binding protein 2	0.572636	6.7882	9.97682	3.17608e-11	7.13855e-10	14.9387
26950	Vsnl1	visinin-like 1	0.647349	5.93344	9.92189	3.62479e-11	7.89404e-10	14.9219
231866	Zfp12	zinc finger protein 12	-0.479332	5.82779	-9.89941	3.82669e-11	8.2823e-10	14.9146
277743	Fam131c	family with sequence similarity 131, member C	0.997001	4.33188	9.77433	5.17967e-11	1.06831e-09	14.9121
17207	Mcf2l	mcf.2 transforming sequence-like	-0.431091	8.26673	-10.0139	2.90555e-11	6.61532e-10	14.9067
76108	Rap2a	RAS related protein 2a	-0.441436	6.99387	-9.96932	3.23382e-11	7.25669e-10	14.9017
13030	Ctsb	cathepsin B	0.398424	8.03774	10.004	2.97576e-11	6.75324e-10	14.8972
209131	Snx30	sorting nexin family member 30	0.574134	5.84301	9.89646	3.85401e-11	8.303e-10	14.8913
15354	Hmgb3	high mobility group box 3	-0.491935	6.48902	-9.93466	3.51497e-11	7.71478e-10	14.8837
15258	Hipk2	homeodomain interacting protein kinase 2	0.456607	7.71168	9.98985	3.07828e-11	6.92984e-10	14.882
15015	H2-Q4	histocompatibility 2, Q region locus 4	2.45202	1.17471	9.7719	5.21033e-11	1.07148e-09	14.8715
114663	Impa2	inositol monophosphatase 2	1.28447	2.54411	9.64484	7.1016e-11	1.39496e-09	14.8703
15115	Hars	histidyl-tRNA synthetase	-0.429704	6.26894	-9.9152	3.68367e-11	8.00984e-10	14.869
69727	Usp46	ubiquitin specific peptidase 46	0.548884	6.43803	9.93038	3.55145e-11	7.78268e-10	14.8636
277432	Vstm2l	V-set and transmembrane domain containing 2-like	0.951868	4.47173	9.80066	5.23825e-11	1.07564e-09	14.8612
228777	Nrsn2	neurensin 2	2.90201	2.19182	10.1344	6.91971e-11	1.36689e-09	14.8418
211770	Trib1	tribbles pseudokinase 1	-1.03332	4.29357	-9.70924	6.06836e-11	1.22283e-09	14.8354
59093	Pcbp3	poly(rC) binding protein 3	0.751128	5.345	9.82055	4.63036e-11	9.70714e-10	14.8247
225742	St8sia5	ST8 alpha-N-acetyl-neuraminide alpha-2,8-sialyltransferase 5	1.09251	3.44219	9.6548	6.93075e-11	1.36714e-09	14.8115
12804	Cntfr	ciliary neurotrophic factor receptor	0.639164	5.48431	9.82794	4.54823e-11	9.57564e-10	14.8085
67255	Zfp422	zinc finger protein 422	-0.484216	6.17359	-9.88373	3.97426e-11	8.52278e-10	14.807
26427	Creb3l1	cAMP responsive element binding protein 3-like 1	1.5433	3.84347	10.3684	7.48162e-11	1.45464e-09	14.7944
108116	Slco3a1	solute carrier organic anion transporter family, member 3a1	-0.44103	6.37497	-9.89213	3.89445e-11	8.37726e-10	14.7818
353172	Gars	glycyl-tRNA synthetase	-0.441508	7.84092	-9.94867	3.3985e-11	7.52972e-10	14.7789
277396	Klhl23	kelch-like 23	-0.494558	7.34864	-9.92724	3.57842e-11	7.81734e-10	14.7526
233335	Synm	synemin, intermediate filament protein	0.773101	5.53253	9.89607	4.95184e-11	1.02584e-09	14.7471
72535	Aldh1b1	aldehyde dehydrogenase 1 family, member B1	0.583259	4.97892	9.76269	5.32817e-11	1.09251e-09	14.7385
433256	Acsl5	acyl-CoA synthetase long-chain family member 5	-1.09413	3.8711	-9.64405	7.1152e-11	1.39567e-09	14.7225
319278	Shfl	shiftless antiviral inhibitor of ribosomal frameshifting	1.31008	3.86242	9.98593	7.4084e-11	1.4451e-09	14.7192
15463	Agfg1	ArfGAP with FG repeats 1	0.425097	8.27508	9.92965	3.5577e-11	7.7842e-10	14.7026
53870	Cntn6	contactin 6	-2.05137	2.13139	-9.58507	8.22125e-11	1.57518e-09	14.6976
20024	Sub1	SUB1 homolog, transcriptional regulator	0.489694	7.28461	9.90276	3.79589e-11	8.24107e-10	14.6962
545389	Cep170	centrosomal protein 170	-0.402705	9.38065	-9.94753	3.40781e-11	7.52972e-10	14.6961
75871	Zfp821	zinc finger protein 821	-0.499348	6.18775	-9.83367	4.4855e-11	9.46003e-10	14.6791
14586	Gfra2	glial cell line derived neurotrophic factor family receptor alpha 2	1.09363	4.69729	10.3264	6.81828e-11	1.35257e-09	14.6678
66505	Zmynd11	zinc finger, MYND domain containing 11	-0.339203	8.27026	-9.90106	3.81147e-11	8.26212e-10	14.6302
15437	Hoxd8	homeobox D8	5.35143	-2.2344	11.0804	2.42425e-12	7.85223e-11	14.6099
71532	Fam217b	family with sequence similarity 217, member B	0.715335	4.83063	9.68625	6.41832e-11	1.28412e-09	14.5957
64294	Itm2c	integral membrane protein 2C	0.487441	6.49208	9.8177	4.66244e-11	9.7598e-10	14.5941
67804	Snx2	sorting nexin 2	0.585415	5.58599	9.75756	5.39502e-11	1.10299e-09	14.5909
320910	Itgb8	integrin beta 8	-0.827977	5.59901	-10.1236	6.02683e-11	1.21621e-09	14.5842
66286	Sec11c	SEC11 homolog C, signal peptidase complex subunit	0.992078	5.05829	10.2887	6.98525e-11	1.37403e-09	14.5728
381310	Stum	mechanosensory transduction mediator	0.990787	6.12165	11.1169	6.61324e-11	1.31748e-09	14.5709
208869	Dock3	dedicator of cyto-kinesis 3	-0.471652	7.66052	-9.85668	4.24263e-11	8.98835e-10	14.5646
332110	Mapk15	mitogen-activated protein kinase 15	1.57339	3.15471	9.66774	9.54887e-11	1.80246e-09	14.5578
54343	Atf7ip	activating transcription factor 7 interacting protein	0.394702	7.86141	9.86021	4.20661e-11	8.93904e-10	14.5565
229512	Smg5	SMG5 nonsense mediated mRNA decay factor	-0.389447	6.76013	-9.81362	4.70875e-11	9.84205e-10	14.5447
56791	Ube2l6	ubiquitin-conjugating enzyme E2L 6	1.40811	2.53528	9.50962	9.89668e-11	1.8606e-09	14.5414
15357	Hmgcr	3-hydroxy-3-methylglutaryl-Coenzyme A reductase	-0.498761	8.8595	-9.94148	4.2338e-11	8.98321e-10	14.5134
432763	Prr7	proline rich 7 (synaptic)	-0.82931	4.77224	-9.65265	6.96727e-11	1.37241e-09	14.5102
69581	Rhou	ras homolog family member U	-0.71746	6.237	-10.1162	5.75397e-11	1.16786e-09	14.51
98402	Sh3bp4	SH3-domain binding protein 4	0.549506	6.27899	9.77349	5.19029e-11	1.06892e-09	14.5057
16594	Klc2	kinesin light chain 2	-0.374098	7.04069	-9.80913	4.76031e-11	9.90577e-10	14.5026
216810	Tom1l2	target of myb1-like 2 (chicken)	0.340384	7.14198	9.81252	4.72127e-11	9.85354e-10	14.4949
75124	Nxnl2	nucleoredoxin-like 2	3.26635	-0.314917	10.1415	2.14215e-11	5.07495e-10	14.4932
231070	Insig1	insulin induced gene 1	-0.783785	6.57419	-10.5614	6.07917e-11	1.22325e-09	14.4908
19303	Pxn	paxillin	0.505944	5.78129	9.72775	5.80086e-11	1.17568e-09	14.4878
17306	Sypl2	synaptophysin-like 2	2.05765	1.73801	9.50822	9.93094e-11	1.86454e-09	14.4822
64297	Gprc5b	G protein-coupled receptor, family C, group 5, member B	0.945852	4.64489	9.72607	7.68258e-11	1.48824e-09	14.4753
14628	Ostm1	osteopetrosis associated transmembrane protein 1	0.478718	5.67458	9.70721	6.09848e-11	1.22537e-09	14.4643
280645	B3gat2	beta-1,3-glucuronyltransferase 2 (glucuronosyltransferase S)	0.859637	4.45232	9.60084	7.90925e-11	1.52518e-09	14.4524
228550	Itpka	inositol 1,4,5-trisphosphate 3-kinase A	2.23074	1.94536	9.50108	1.0107e-10	1.89507e-09	14.4504
17754	Map1a	microtubule-associated protein 1 A	0.384538	7.90549	9.80252	4.83717e-11	1.00506e-09	14.4083
19158	Cyth2	cytohesin 2	-0.445764	6.81821	-9.76037	5.35828e-11	1.09708e-09	14.4047
12177	Bnip3l	BCL2/adenovirus E1B interacting protein 3-like	0.611949	6.90901	10.0403	5.61855e-11	1.14535e-09	14.4003
269717	Orai2	ORAI calcium release-activated calcium modulator 2	0.48567	6.33196	9.73498	5.69958e-11	1.1585e-09	14.398
12716	Ckmt1	creatine kinase, mitochondrial 1, ubiquitous	0.621659	5.02315	9.63139	7.33916e-11	1.43759e-09	14.3911
101809	Spred3	sprouty-related EVH1 domain containing 3	-0.932235	5.82684	-10.406	7.86357e-11	1.5191e-09	14.3888
16403	Itga6	integrin alpha 6	0.571534	6.0689	9.70306	6.16045e-11	1.23429e-09	14.3858
319899	Dock6	dedicator of cytokinesis 6	2.14941	4.12142	11.3258	1.33667e-10	2.4252e-09	14.3803
210789	Tbc1d4	TBC1 domain family, member 4	0.887193	4.23441	9.53685	9.25508e-11	1.75646e-09	14.3777
14871	Gstt1	glutathione S-transferase, theta 1	1.4032	2.3287	9.43272	1.19652e-10	2.21097e-09	14.3585
211401	Mtss1	MTSS I-BAR domain containing 1	-0.345889	8.71663	-9.78483	5.04933e-11	1.0445e-09	14.3249
19672	Rcn1	reticulocalbin 1	0.891314	5.30324	10.0708	8.38975e-11	1.60308e-09	14.3141
67419	Armh4	armadillo-like helical domain containing 4	0.894475	4.52476	9.53102	9.38866e-11	1.77461e-09	14.2939
320129	Grk3	G protein-coupled receptor kinase 3	1.04892	5.03576	10.2954	9.63824e-11	1.81689e-09	14.2862
218294	Cdc14b	CDC14 cell division cycle 14B	1.43465	2.7219	9.40521	1.28084e-10	2.34207e-09	14.2848
100503659	Cbarp	calcium channel, voltage-dependent, beta subunit associated regulatory protein	-0.52003	7.02199	-9.71741	5.94882e-11	1.20219e-09	14.275
72480	Tspyl4	TSPY-like 4	-0.372611	8.11656	-9.75169	5.47261e-11	1.11723e-09	14.2747
236733	Usp11	ubiquitin specific peptidase 11	-0.446984	6.92316	-9.70612	6.11463e-11	1.22686e-09	14.2609
100039863	Gm13306	predicted gene 13306	2.09894	2.74794	9.75509	1.40653e-10	2.53229e-09	14.2501
14404	Gabre	gamma-aminobutyric acid (GABA) A receptor, subunit epsilon	4.18216	0.0482001	9.93969	3.47272e-11	7.63399e-10	14.2444
70617	Fam241a	family with sequence similarity 241, member A	0.973538	4.13767	9.47124	1.08789e-10	2.02895e-09	14.2408
21872	Tjp1	tight junction protein 1	0.448956	6.28859	9.65737	6.88724e-11	1.36239e-09	14.2165
217344	Rhbdf2	rhomboid 5 homolog 2	1.99366	1.89836	9.39443	1.31552e-10	2.39301e-09	14.1923
52502	Carhsp1	calcium regulated heat stable protein 1	0.71319	7.57127	10.621	7.48844e-11	1.45464e-09	14.1906
70103	Znhit1	zinc finger, HIT domain containing 1	-0.748573	4.63782	-9.49921	1.01539e-10	1.90132e-09	14.1848
74205	Acsl3	acyl-CoA synthetase long-chain family member 3	-0.413253	6.95274	-9.67873	6.53721e-11	1.30604e-09	14.1832
21425	Tfeb	transcription factor EB	1.88118	1.96747	9.37022	1.39694e-10	2.51827e-09	14.1667
16576	Kif7	kinesin family member 7	0.878023	3.80148	9.41724	1.24324e-10	2.28226e-09	14.1534
69719	Cad	carbamoyl-phosphate synthetase 2, aspartate transcarbamylase, and dihydroorotase	-0.485835	6.2157	-9.59958	7.9339e-11	1.52638e-09	14.1149
246707	Emilin2	elastin microfibril interfacer 2	1.83811	2.34423	9.33052	1.54172e-10	2.74399e-09	14.1113
56430	Clip1	CAP-GLY domain containing linker protein 1	-0.412079	7.34397	-9.6575	6.88508e-11	1.36239e-09	14.094
217869	Eif5	eukaryotic translation initiation factor 5	-0.336522	7.99612	-9.67797	6.54926e-11	1.30659e-09	14.0937
16332	Inppl1	inositol polyphosphate phosphatase-like 1	0.612788	5.61225	9.54822	8.99982e-11	1.71033e-09	14.0903
245386	Tmem255a	transmembrane protein 255A	1.65378	1.94188	9.33652	1.51889e-10	2.71023e-09	14.0861
99738	Kcnc4	potassium voltage gated channel, Shaw-related subfamily, member 4	1.57174	3.35812	9.56505	1.55361e-10	2.76164e-09	14.0829
56431	Dstn	destrin	-0.410039	7.95431	-9.66921	6.69093e-11	1.33107e-09	14.0729
14265	Fmr1	fragile X messenger ribonucleoprotein 1	-0.366329	6.90165	-9.63011	7.36214e-11	1.43808e-09	14.0699
80876	Ifitm2	interferon induced transmembrane protein 2	1.14097	3.71928	9.37286	1.38781e-10	2.50503e-09	14.0671
19184	Psmc5	protease (prosome, macropain) 26S subunit, ATPase 5	-0.413853	6.56647	-9.60691	7.79244e-11	1.50744e-09	14.0579
67157	Cfap418	cilia and flagella associated protein 418	0.648201	4.65682	9.45645	1.12837e-10	2.09886e-09	14.0533
17134	Mafg	v-maf musculoaponeurotic fibrosarcoma oncogene family, protein G (avian)	-0.416307	7.19492	-9.62455	7.46307e-11	1.45374e-09	14.0318
230809	Pdik1l	PDLIM1 interacting kinase 1 like	-0.497808	5.67429	-9.53271	9.34978e-11	1.76965e-09	14.0199
117599	Helb	helicase (DNA) B	1.12668	3.37755	9.32463	1.56448e-10	2.77394e-09	14.0112
224014	Fgd4	FYVE, RhoGEF and PH domain containing 4	-0.508023	6.41196	-9.57887	8.34716e-11	1.59712e-09	14.0053
14166	Fgf11	fibroblast growth factor 11	0.550618	5.34612	9.49568	1.02427e-10	1.91538e-09	14.0039
108899	Zfta	zinc finger translocation associated	-0.425084	9.37271	-9.66654	6.73478e-11	1.33789e-09	14.0024
245631	Pwwp3b	PWWP domain containing 3B	1.65029	2.21847	9.28495	1.72696e-10	3.00877e-09	13.9968
234734	Aars	alanyl-tRNA synthetase	-0.539549	7.80982	-9.78425	7.64825e-11	1.48363e-09	13.9939
100072	Camta1	calmodulin binding transcription activator 1	-0.383726	8.2709	-9.63024	7.35982e-11	1.43808e-09	13.9622
192950	Nacad	NAC alpha domain containing	-0.432175	6.92361	-9.58512	8.22016e-11	1.57518e-09	13.9596
192193	Edem1	ER degradation enhancer, mannosidase alpha-like 1	0.510192	6.29359	9.54859	8.99177e-11	1.71033e-09	13.9527
14734	Gpc3	glypican 3	2.99589	2.45367	10.142	1.97489e-10	3.39851e-09	13.925
72057	Phf10	PHD finger protein 10	-0.455594	6.27692	-9.53322	9.33799e-11	1.76965e-09	13.918
17760	Map6	microtubule-associated protein 6	-0.425179	8.1484	-9.60046	7.91678e-11	1.52518e-09	13.8965
77864	Ypel2	yippee like 2	0.898334	4.06097	9.34286	1.49514e-10	2.67466e-09	13.89
83797	Smarcd1	SWI/SNF related, matrix associated, actin dependent regulator of chromatin, subfamily d, member 1	-0.397416	7.18077	-9.56545	8.62679e-11	1.64613e-09	13.8848
110380	Shroom2	shroom family member 2	-0.82271	5.46394	-9.82857	1.23109e-10	2.26886e-09	13.8766
16452	Jak2	Janus kinase 2	-0.462807	6.99195	-9.55288	8.89737e-11	1.69546e-09	13.8701
105841	Dennd3	DENN domain containing 3	1.11068	3.29704	9.262	1.82869e-10	3.17026e-09	13.8687
192160	Casc3	exon junction complex subunit	-0.356498	6.86685	-9.51839	9.68525e-11	1.8233e-09	13.8023
14814	Grin2d	glutamate receptor, ionotropic, NMDA2D (epsilon 4)	0.917552	4.05761	9.30241	1.65344e-10	2.89507e-09	13.7861
16842	Lef1	lymphoid enhancer binding factor 1	1.98946	2.4503	9.18915	2.19409e-10	3.72995e-09	13.7624
67900	Mtfp1	mitochondrial fission process 1	0.823084	3.39001	9.22712	1.99516e-10	3.42499e-09	13.7512
11549	Adra1a	adrenergic receptor, alpha 1a	1.67224	2.15998	9.18272	2.22974e-10	3.7777e-09	13.7472
319520	Dusp4	dual specificity phosphatase 4	-0.587115	6.10121	-9.44043	1.17394e-10	2.17211e-09	13.7387
260409	Cdc42ep3	CDC42 effector protein (Rho GTPase binding) 3	-0.839524	4.61329	-9.32164	1.57617e-10	2.78761e-09	13.7324
15422	Hoxc13	homeobox C13	4.88285	-1.28778	10.3907	1.18822e-11	3.08108e-10	13.7122
207952	Klhl25	kelch-like 25	0.984556	6.58823	11.0425	1.52327e-10	2.7146e-09	13.7117
22034	Traf6	TNF receptor-associated factor 6	0.518265	5.46829	9.38821	1.33597e-10	2.4252e-09	13.705
216134	Pdxk	pyridoxal (pyridoxine, vitamin B6) kinase	0.636057	5.5716	9.39517	1.3131e-10	2.39171e-09	13.705
67878	Tmem33	transmembrane protein 33	0.388495	7.09733	9.49314	1.03068e-10	1.92481e-09	13.6949
65107	Lrp10	low-density lipoprotein receptor-related protein 10	0.476083	5.87343	9.41804	1.24079e-10	2.28075e-09	13.6941
71793	Ints12	integrator complex subunit 12	-1.11054	3.17665	-9.18263	2.23026e-10	3.7777e-09	13.6902
66155	Ufc1	ubiquitin-fold modifier conjugating enzyme 1	-0.618443	4.72637	-9.31319	1.60966e-10	2.83968e-09	13.6771
66869	Zfp869	zinc finger protein 869	-0.563524	4.87616	-9.32562	1.56063e-10	2.77061e-09	13.6741
67525	Trim62	tripartite motif-containing 62	0.675256	5.29095	9.35336	1.45663e-10	2.61244e-09	13.6646
666060	Frmpd1	FERM and PDZ domain containing 1	1.53965	2.38617	9.14448	2.45427e-10	4.09288e-09	13.6567
72184	Klhl35	kelch-like 35	-2.4875	1.09351	-9.27363	1.77641e-10	3.08725e-09	13.6435
212111	Inpp5a	inositol polyphosphate-5-phosphatase A	0.601322	5.06945	9.32322	1.56997e-10	2.78015e-09	13.635
276952	Rasl10b	RAS-like, family 10, member B	0.522198	6.84731	9.45415	1.1348e-10	2.10802e-09	13.63
72333	Palld	palladin, cytoskeletal associated protein	0.845644	4.78484	9.29666	1.69633e-10	2.96646e-09	13.6232
66816	Thap2	THAP domain containing, apoptosis associated protein 2	-0.550807	5.59867	-9.35253	1.45964e-10	2.61449e-09	13.6088
78829	Spacdr	sperm acrosome developmental regulator	0.608038	4.55244	9.26517	1.81429e-10	3.14918e-09	13.6013
22193	Ube2e3	ubiquitin-conjugating enzyme E2E 3	-0.481955	7.46902	-9.46596	1.10218e-10	2.05286e-09	13.6009
432839	Gprin2	G protein regulated inducer of neurite outgrowth 2	0.497167	6.13118	9.39834	1.30284e-10	2.37612e-09	13.5908
11757	Prdx3	peroxiredoxin 3	0.634184	4.96874	9.30346	1.64913e-10	2.89475e-09	13.5825
18176	Nras	neuroblastoma ras oncogene	-0.393405	7.20883	-9.44235	1.16839e-10	2.16468e-09	13.5683
17434	Mocs2	molybdenum cofactor synthesis 2	0.57236	5.20282	9.31017	1.62177e-10	2.85746e-09	13.5603
12339	Capn7	calpain 7	-0.452261	6.53881	-9.40636	1.27719e-10	2.33846e-09	13.5567
18822	Plod1	procollagen-lysine, 2-oxoglutarate 5-dioxygenase 1	1.1174	3.80965	9.16894	2.3081e-10	3.88608e-09	13.5445
17476	Mpeg1	macrophage expressed gene 1	-1.29833	3.01498	-9.1097	2.67846e-10	4.39991e-09	13.5424
232023	Vopp1	vesicular, overexpressed in cancer, prosurvival protein 1	-0.384145	7.65787	-9.44633	1.15693e-10	2.14629e-09	13.5401
66355	Gmpr	guanosine monophosphate reductase	1.01167	3.48328	9.13993	2.48245e-10	4.12516e-09	13.5348
66042	Sostdc1	sclerostin domain containing 1	1.56173	1.8058	9.10568	2.70567e-10	4.43825e-09	13.5332
209448	Hoxc10	homeobox C10	5.01029	-0.993558	10.2293	1.73884e-11	4.2567e-10	13.5208
497097	Xkr4	X-linked Kx blood group related 4	-0.552431	7.59776	-9.65416	1.26066e-10	2.31122e-09	13.5165
232943	Klc3	kinesin light chain 3	2.47876	0.994801	9.21909	2.03567e-10	3.48599e-09	13.4999
17254	Slc3a2	solute carrier family 3 (activators of dibasic and neutral amino acid transport), member 2	-0.920579	6.52213	-10.579	1.84309e-10	3.19128e-09	13.4985
64176	Sv2b	synaptic vesicle glycoprotein 2b	0.936827	4.98201	9.79582	2.02031e-10	3.46392e-09	13.4848
13018	Ctcf	CCCTC-binding factor	-0.390424	7.09061	-9.39879	1.30139e-10	2.37612e-09	13.4705
20148	Dhrs3	dehydrogenase/reductase (SDR family) member 3	1.68154	2.72598	9.07056	2.95589e-10	4.77608e-09	13.4684
229320	Clrn1	clarin 1	2.19208	0.956034	9.12342	2.5876e-10	4.28566e-09	13.4529
56086	Set	SET nuclear oncogene	-0.354804	7.96626	-9.42028	1.23394e-10	2.27113e-09	13.4529
219249	Tdrd3	tudor domain containing 3	-0.502721	5.64572	-9.29096	1.70128e-10	2.97141e-09	13.4266
18996	Pou4f1	POU domain, class 4, transcription factor 1	3.35989	0.286523	9.3654	1.41375e-10	2.54203e-09	13.4172
668382	Pabpc1l2b	poly(A) binding protein, cytoplasmic 1-like 2B	0.819868	4.63585	9.2034	2.11719e-10	3.61236e-09	13.4153
17202	Mc4r	melanocortin 4 receptor	2.05814	1.63558	9.04705	3.13656e-10	5.01028e-09	13.3971
23805	Apc2	APC regulator of WNT signaling pathway 2	-0.364535	9.87913	-9.42809	1.21031e-10	2.2335e-09	13.3867
244954	Prss35	protease, serine 35	1.36722	2.26707	9.03411	3.24069e-10	5.13566e-09	13.3855
59046	Arpp19	cAMP-regulated phosphoprotein 19	0.361527	7.76673	9.38692	1.34024e-10	2.42854e-09	13.3768
11911	Atf4	activating transcription factor 4	-0.873262	7.10965	-10.6935	1.98194e-10	3.40646e-09	13.364
320165	Tacc1	transforming, acidic coiled-coil containing protein 1	0.629354	5.36863	9.24471	1.9094e-10	3.30201e-09	13.361
13016	Ctbp1	C-terminal binding protein 1	-0.413947	7.94379	-9.38351	1.35161e-10	2.44598e-09	13.3605
110196	Fdps	farnesyl diphosphate synthetase	-0.800592	6.47926	-10.1611	1.96443e-10	3.3883e-09	13.3452
16478	Jund	jun D proto-oncogene	-0.424712	7.47945	-9.36181	1.4264e-10	2.56149e-09	13.3422
18557	Cdk18	cyclin-dependent kinase 18	2.60136	1.20458	9.11199	2.66309e-10	4.38378e-09	13.3385
15526	Hspa9	heat shock protein 9	-0.386523	8.10809	-9.3749	1.3808e-10	2.49558e-09	13.334
67727	Stx17	syntaxin 17	0.675679	4.87123	9.18193	2.23418e-10	3.77978e-09	13.3231
54712	Plxnc1	plexin C1	0.941146	5.43647	10.0074	2.36107e-10	3.95628e-09	13.3097
11486	Ada	adenosine deaminase	1.20245	2.43336	9.00305	3.50537e-10	5.52391e-09	13.3037
12830	Col4a5	collagen, type IV, alpha 5	1.20524	3.91417	9.32283	3.05425e-10	4.91236e-09	13.2835
320365	Fry	FRY microtubule binding protein	0.434299	7.81587	9.3408	1.50283e-10	2.685e-09	13.2568
110058	Syt17	synaptotagmin XVII	1.981	1.72707	8.98561	3.66359e-10	5.7091e-09	13.2424
56213	Htra1	HtrA serine peptidase 1	1.21391	3.94279	9.28048	3.22987e-10	5.12431e-09	13.2332
241514	Zfp804a	zinc finger protein 804A	-1.00222	4.50838	-9.27061	2.85473e-10	4.64473e-09	13.2264
17761	Map7	microtubule-associated protein 7	1.65481	2.2317	8.96904	3.82063e-10	5.90787e-09	13.2248
75416	Nop14	NOP14 nucleolar protein	-0.515396	5.44432	-9.1918	2.17956e-10	3.70976e-09	13.2193
207839	Galnt6	polypeptide N-acetylgalactosaminyltransferase 6	5.32985	-0.10841	9.824	4.59177e-11	9.64066e-10	13.2129
67839	Gpsm1	G-protein signalling modulator 1 (AGS3-like, C. elegans)	-0.399653	7.59397	-9.3143	1.60519e-10	2.83536e-09	13.2121
56370	Tagln3	transgelin 3	-0.477631	6.89361	-9.28893	1.70989e-10	2.98273e-09	13.2095
81904	Cacng7	calcium channel, voltage-dependent, gamma subunit 7	0.490805	7.71721	9.31547	1.62753e-10	2.864e-09	13.1887
67313	Inava	innate immunity activator	1.04811	3.68775	9.02468	3.31886e-10	5.2477e-09	13.1802
19252	Dusp1	dual specificity phosphatase 1	-0.810371	4.8037	-9.09925	2.74981e-10	4.49488e-09	13.1705
381979	Brsk1	BR serine/threonine kinase 1	-0.367723	8.00033	-9.3059	1.63913e-10	2.88081e-09	13.1636
66871	Cpne8	copine VIII	-1.20964	3.60847	-8.99759	3.55411e-10	5.58817e-09	13.1562
76626	Msi2	musashi RNA-binding protein 2	0.644544	6.92276	9.76843	2.05867e-10	3.52107e-09	13.1447
72709	C1qtnf6	C1q and tumor necrosis factor related protein 6	1.27981	3.41689	8.99464	3.69288e-10	5.74197e-09	13.143
93691	Klf7	Kruppel-like factor 7 (ubiquitous)	-0.416279	8.37455	-9.30269	1.65228e-10	2.89507e-09	13.1321
433759	Hdac1	histone deacetylase 1	0.783879	4.30293	9.05138	3.10247e-10	4.96284e-09	13.1175
68939	Rasl11b	RAS-like, family 11, member B	0.699916	4.92725	9.1096	2.67916e-10	4.39991e-09	13.1073
211187	Lrtm2	leucine-rich repeats and transmembrane domains 2	1.34622	2.48012	8.9274	4.24631e-10	6.50159e-09	13.1063
21778	Tex9	testis expressed gene 9	1.10447	3.74233	8.98694	3.6513e-10	5.69628e-09	13.0949
101437	Dhx32	DEAH (Asp-Glu-Ala-His) box polypeptide 32	0.501959	5.64204	9.15681	2.37946e-10	3.98234e-09	13.0829
80906	Kcnip2	Kv channel-interacting protein 2	1.26374	3.49126	9.0009	3.95858e-10	6.09624e-09	13.0666
20353	Sema4c	sema domain, immunoglobulin domain (Ig), transmembrane domain (TM) and short cytoplasmic domain, (semaphorin) 4C	-0.450768	7.22099	-9.2329	1.96654e-10	3.3883e-09	13.0436
20587	Smarcb1	SWI/SNF related, matrix associated, actin dependent regulator of chromatin, subfamily b, member 1	-0.462819	6.7505	-9.21322	2.06579e-10	3.52895e-09	13.0434
30963	Hacd1	3-hydroxyacyl-CoA dehydratase 1	-1.36895	2.48487	-8.89256	4.63961e-10	7.01947e-09	13.0323
118452	Baalc	brain and acute leukemia, cytoplasmic	-1.66313	2.70408	-8.89299	4.63445e-10	7.01924e-09	13.0258
216831	Arhgap44	Rho GTPase activating protein 44	0.461904	5.81083	9.14362	2.45953e-10	4.09679e-09	13.0231
114143	Atp6v0b	ATPase, H+ transporting, lysosomal V0 subunit B	0.563508	6.69525	9.33758	2.20006e-10	3.73558e-09	13.0005
14419	Gal	galanin and GMAP prepropeptide	3.48174	0.129831	9.24122	1.92609e-10	3.32677e-09	12.9848
12607	Cebpz	CCAAT/enhancer binding protein zeta	-0.499182	5.68974	-9.11272	2.65821e-10	4.38208e-09	12.9676
22325	Vav2	vav 2 oncogene	0.371983	7.05119	9.19583	2.15767e-10	3.67695e-09	12.959
52666	Arhgef25	Rho guanine nucleotide exchange factor (GEF) 25	0.577931	6.99043	9.46038	2.31286e-10	3.88943e-09	12.9589
170643	Kirrel	kirre like nephrin family adhesion molecule 1	1.1499	4.78609	9.83712	3.96536e-10	6.09805e-09	12.9549
13557	E2f3	E2F transcription factor 3	0.483132	5.56442	9.0984	2.75575e-10	4.49935e-09	12.9453
93695	Gpnmb	glycoprotein (transmembrane) nmb	-2.97321	1.61822	-9.13565	4.50434e-10	6.84435e-09	12.9225
227632	Kcnt1	potassium channel, subfamily T, member 1	0.942189	4.84919	9.49174	3.73088e-10	5.79464e-09	12.8913
320376	Bcorl1	BCL6 co-repressor-like 1	0.499219	6.56519	9.14454	2.45387e-10	4.09288e-09	12.8806
270097	Vat1l	vesicle amine transport protein 1 like	0.655039	5.90299	9.26953	2.88186e-10	4.67802e-09	12.8659
60613	Kcnq4	potassium voltage-gated channel, subfamily Q, member 4	0.70139	4.65415	8.99175	3.6071e-10	5.6506e-09	12.8653
71778	Klhl5	kelch-like 5	0.507662	6.30773	9.11913	2.61569e-10	4.32607e-09	12.8581
27494	Amot	angiomotin	0.640975	5.19116	9.02532	3.31349e-10	5.24512e-09	12.8501
208213	Tmem132c	transmembrane protein 132C	1.78998	2.44824	8.83534	5.61609e-10	8.33499e-09	12.8479
110611	Hdlbp	high density lipoprotein (HDL) binding protein	-0.374886	7.64261	-9.17229	2.28881e-10	3.8589e-09	12.8479
11927	Atox1	antioxidant 1 copper chaperone	0.840698	4.58952	8.98179	3.74118e-10	5.80421e-09	12.8455
30045	Dnajc12	DnaJ heat shock protein family (Hsp40) member C12	2.10692	1.45245	8.85012	5.16924e-10	7.73731e-09	12.8429
56200	Ddx21	DExD box helicase 21	-0.406834	7.03676	-9.14233	2.46753e-10	4.10522e-09	12.8328
219134	Shisa2	shisa family member 2	0.975949	3.92992	8.89997	4.55296e-10	6.90327e-09	12.8317
224705	Vps52	VPS52 GARP complex subunit	-0.414227	6.3206	-9.10377	2.71875e-10	4.4545e-09	12.823
71169	Nbas	neuroblastoma amplified sequence	0.502424	5.45304	9.03674	3.21928e-10	5.1133e-09	12.8228
72290	Lsm11	U7 snRNP-specific Sm-like protein LSM11	0.431465	6.43177	9.11261	2.65893e-10	4.38208e-09	12.8207
16467	Atcay	ataxia, cerebellar, Cayman type	-0.399817	8.13758	-9.17339	2.28252e-10	3.85691e-09	12.816
72065	Rap2c	RAP2C, member of RAS oncogene family	-0.408178	6.02841	-9.07725	2.90653e-10	4.71262e-09	12.8012
72301	Shisal1	shisa like 1	0.821043	5.46643	9.55001	3.63359e-10	5.67496e-09	12.7961
59090	Midn	midnolin	-0.409548	8.13738	-9.16339	2.34047e-10	3.93115e-09	12.7918
74106	Dcaf6	DDB1 and CUL4 associated factor 6	0.446602	6.24308	9.08944	2.81862e-10	4.59665e-09	12.7916
15519	Hsp90aa1	heat shock protein 90, alpha (cytosolic), class A member 1	-0.332791	8.85317	-9.17222	2.2892e-10	3.8589e-09	12.7782
73910	Arhgap18	Rho GTPase activating protein 18	1.09276	3.14094	8.8206	5.5736e-10	8.28069e-09	12.7724
56149	Tamalin	trafficking regulator and scaffold protein tamalin	0.940949	3.40238	8.83602	5.35855e-10	7.96964e-09	12.7659
338365	Slc41a2	solute carrier family 41, member 2	-0.852523	3.94005	-8.87186	4.89065e-10	7.36898e-09	12.7643
209018	Vps8	VPS8 CORVET complex subunit	0.386353	6.45094	9.08668	2.83828e-10	4.62333e-09	12.7599
68440	Dusp23	dual specificity phosphatase 23	1.63651	2.13164	8.77615	6.24434e-10	9.1896e-09	12.7425
233332	Adamts17	a disintegrin-like and metallopeptidase (reprolysin type) with thrombospondin type 1 motif, 17	0.962495	3.93384	8.86036	5.03604e-10	7.55406e-09	12.7334
11981	Atp9a	ATPase, class II, type 9A	0.394686	8.84495	9.15456	2.39292e-10	4.00009e-09	12.7317
225743	Ark2c	arkadia (RNF111) C-terminal like ring finger ubiquitin ligase 2C	-0.472194	8.05452	-9.13859	2.51645e-10	4.17671e-09	12.7282
327814	Ppfia2	protein tyrosine phosphatase, receptor type, f polypeptide (PTPRF), interacting protein (liprin), alpha 2	-0.439684	7.65094	-9.12333	2.5882e-10	4.28566e-09	12.7205
234839	Piezo1	piezo-type mechanosensitive ion channel component 1	0.846776	4.56314	8.91928	4.33479e-10	6.6082e-09	12.7183
68170	Iftap	intraflagellar transport associated protein	0.951955	3.83684	8.84665	5.21513e-10	7.78938e-09	12.7123
17022	Lum	lumican	3.48096	0.0526206	9.15999	2.3605e-10	3.95628e-09	12.7091
12570	Cdk5r2	cyclin-dependent kinase 5, regulatory subunit 2 (p39)	0.792743	7.38757	10.3056	3.57232e-10	5.6105e-09	12.7034
12978	Csf1r	colony stimulating factor 1 receptor	-3.13963	0.507255	-9.11684	2.63079e-10	4.34592e-09	12.6826
56332	Amotl2	angiomotin-like 2	-0.464616	6.81193	-9.07473	2.92502e-10	4.73712e-09	12.6807
19726	Rfx3	regulatory factor X, 3 (influences HLA class II expression)	-0.417598	6.96358	-9.08272	2.86671e-10	4.65882e-09	12.6752
71310	Tbc1d9	TBC1 domain family, member 9	-0.360787	7.96553	-9.10255	2.72712e-10	4.46299e-09	12.6472
18008	Nes	nestin	0.496222	6.86771	9.06304	3.01254e-10	4.862e-09	12.6383
76238	Grhpr	glyoxylate reductase/hydroxypyruvate reductase	1.31535	2.85289	8.74434	6.7746e-10	9.87261e-09	12.637
236727	Slc9a7	solute carrier family 9 (sodium/hydrogen exchanger), member 7	0.654797	5.45653	8.97787	3.77334e-10	5.84119e-09	12.6282
15223	Foxj1	forkhead box J1	-1.55315	3.1228	-8.8653	6.89345e-10	1.00083e-08	12.62
12652	Chga	chromogranin A	0.558673	7.29141	9.34266	3.16499e-10	5.04421e-09	12.616
14561	Gdf11	growth differentiation factor 11	0.60241	5.44546	8.95492	3.95984e-10	6.09624e-09	12.6141
110460	Acat2	acetyl-Coenzyme A acetyltransferase 2	-0.543356	7.34491	-9.28596	3.14754e-10	5.0221e-09	12.6041
213311	Fbxl21	F-box and leucine-rich repeat protein 21	1.62834	1.48041	8.73972	6.85533e-10	9.96331e-09	12.6033
21677	Tead2	TEA domain family member 2	0.691908	4.67338	8.86658	4.95684e-10	7.4512e-09	12.5819
226026	Smc5	structural maintenance of chromosomes 5	0.512135	6.00313	8.98497	3.66951e-10	5.71198e-09	12.5771
67749	Mgarp	mitochondria localized glutamic acid rich protein	4.47027	-0.718438	9.72028	5.90728e-11	1.19552e-09	12.5652
545622	Ptpn3	protein tyrosine phosphatase, non-receptor type 3	0.848444	3.41284	8.75323	6.62197e-10	9.69449e-09	12.5535
333088	Kcp	kielin/chordin-like protein	1.60679	5.78777	11.2102	6.47012e-10	9.50193e-09	12.5482
75423	Arl5a	ADP-ribosylation factor-like 5A	0.354798	7.60107	9.05698	3.0589e-10	4.91421e-09	12.5477
101706	Numa1	nuclear mitotic apparatus protein 1	-0.367765	7.61855	-9.05449	3.07817e-10	4.9395e-09	12.547
110355	Grk2	G protein-coupled receptor kinase 2	-0.365234	7.21713	-9.03781	3.21052e-10	5.10517e-09	12.5364
15926	Idh1	isocitrate dehydrogenase 1 (NADP+), soluble	-0.325008	8.57476	-9.07384	2.93162e-10	4.74233e-09	12.5359
68514	Micu2	mitochondrial calcium uptake 2	-0.59024	5.47332	-8.91257	4.40938e-10	6.70733e-09	12.5294
215335	Slc36a1	solute carrier family 36 (proton/amino acid symporter), member 1	0.546212	5.4692	8.92298	4.29424e-10	6.56064e-09	12.5242
211961	Asxl3	ASXL transcriptional regulator 3	-0.48643	6.64017	-9.00132	3.52074e-10	5.54191e-09	12.5169
77980	Sbf1	SET binding factor 1	0.327341	8.08108	9.05307	3.08921e-10	4.95156e-09	12.5115
67149	Nkain1	Na+/K+ transporting ATPase interacting 1	-0.44414	8.32425	-9.05804	3.05074e-10	4.91235e-09	12.5113
12400	Cbfb	core binding factor beta	-0.451651	6.29183	-8.97486	3.76466e-10	5.83418e-09	12.5062
68002	Sdhaf4	succinate dehydrogenase complex assembly factor 4	1.18136	3.05878	8.71331	7.3359e-10	1.05524e-08	12.5039
13508	Dscam	DS cell adhesion molecule	-0.527579	5.73175	-8.94173	4.09465e-10	6.2831e-09	12.5028
21981	Ppp1r13b	protein phosphatase 1, regulatory subunit 13B	-0.410096	6.00302	-8.94694	4.04083e-10	6.2073e-09	12.4792
170719	Oxr1	oxidation resistance 1	0.555277	6.2613	8.95881	3.92103e-10	6.05643e-09	12.4691
56448	Cyp2d22	cytochrome P450, family 2, subfamily d, polypeptide 22	2.10932	1.79334	8.66826	8.2366e-10	1.16698e-08	12.4578
53902	Rcan3	regulator of calcineurin 3	0.767934	5.55817	9.32106	4.89579e-10	7.36898e-09	12.4573
107823	Nsd2	nuclear receptor binding SET domain protein 2	-0.367051	8.54402	-9.03942	3.19753e-10	5.09028e-09	12.4518
18858	Pmp22	peripheral myelin protein 22	-1.50351	3.21173	-8.81542	8.12908e-10	1.15629e-08	12.4464
217039	Ggnbp2	gametogenetin binding protein 2	-0.445511	6.39062	-8.95523	3.95679e-10	6.09624e-09	12.4294
27360	Add3	adducin 3 (gamma)	0.627247	5.18052	8.85526	5.10186e-10	7.64461e-09	12.4287
320696	Ccdc158	coiled-coil domain containing 158	1.96374	1.16562	8.70546	7.48525e-10	1.07342e-08	12.4246
56050	Cyp39a1	cytochrome P450, family 39, subfamily a, polypeptide 1	1.61188	2.58114	8.65227	8.58264e-10	1.21465e-08	12.422
320827	Cracd	capping protein inhibiting regulator of actin	-0.411134	8.79	-9.02355	3.32832e-10	5.25673e-09	12.3991
11775	Ap3b2	adaptor-related protein complex 3, beta 2 subunit	-0.349654	7.51633	-8.9938	3.58841e-10	5.62946e-09	12.3952
68729	Trim37	tripartite motif-containing 37	-0.366946	7.57243	-8.99103	3.61366e-10	5.6506e-09	12.3838
240332	Slc6a7	solute carrier family 6 (neurotransmitter transporter, L-proline), member 7	2.13838	1.99225	8.64829	8.67113e-10	1.22593e-08	12.3817
20775	Sqle	squalene epoxidase	-0.415278	8.13458	-9.00359	3.50064e-10	5.52267e-09	12.3793
53817	Ddx39b	DEAD box helicase 39b	-0.389375	7.68434	-8.991	3.61397e-10	5.6506e-09	12.3787
329828	Myorg	myogenesis regulating glycosidase (putative)	1.30179	3.41401	8.68331	8.15605e-10	1.15895e-08	12.3785
20913	Stxbp4	syntaxin binding protein 4	0.595724	4.69005	8.80011	5.87316e-10	8.69811e-09	12.3705
230027	Coq3	coenzyme Q3 methyltransferase	0.750286	4.03335	8.73633	6.91504e-10	1.00293e-08	12.3619
16010	Igfbp4	insulin-like growth factor binding protein 4	0.984742	4.80639	9.28017	6.73344e-10	9.83713e-09	12.3413
63959	Slc29a1	solute carrier family 29 (nucleoside transporters), member 1	0.539967	5.67956	8.87286	4.87818e-10	7.36453e-09	12.3374
320051	Exph5	exophilin 5	3.20568	-0.0886592	9.0606	3.03112e-10	4.88637e-09	12.3351
69737	Ttl	tubulin tyrosine ligase	-0.460003	6.51648	-8.92394	4.28387e-10	6.55194e-09	12.3318
69367	Glrx2	glutaredoxin 2 (thioltransferase)	0.4219	6.35525	8.91765	4.35286e-10	6.62854e-09	12.3313
100503884	Ccdc149	coiled-coil domain containing 149	-0.840096	4.10048	-8.70879	7.42146e-10	1.06646e-08	12.3154
18019	Nfatc2	nuclear factor of activated T cells, cytoplasmic, calcineurin dependent 2	1.38901	2.54824	8.60635	9.66155e-10	1.35233e-08	12.3139
70031	Cmtm8	CKLF-like MARVEL transmembrane domain containing 8	2.59508	0.521961	8.76549	6.41718e-10	9.43406e-09	12.3128
212531	Sh3bgrl2	SH3 domain binding glutamic acid-rich protein like 2	0.771625	4.40504	8.74155	6.82315e-10	9.92683e-09	12.3067
67528	Nudt7	nudix hydrolase 7	3.29868	-0.246562	9.05127	3.10332e-10	4.96284e-09	12.3052
12834	Col6a2	collagen, type VI, alpha 2	2.27511	2.0742	8.87034	1.06045e-09	1.4653e-08	12.2649
20466	Sin3a	transcriptional regulator, SIN3A (yeast)	0.388755	6.60504	8.90306	4.51727e-10	6.85657e-09	12.2607
17391	Mmp24	matrix metallopeptidase 24	-0.426404	7.32896	-8.9336	4.18004e-10	6.4071e-09	12.2542
14201	Fhl3	four and a half LIM domains 3	1.72503	1.8883	8.58401	1.02356e-09	1.41993e-08	12.2482
77032	Tstd3	thiosulfate sulfurtransferase (rhodanese)-like domain containing 3	1.09835	2.82288	8.58837	1.01209e-09	1.4068e-08	12.2213
15191	Hdgf	heparin binding growth factor	-0.36352	7.72988	-8.91966	4.33063e-10	6.6082e-09	12.1918
66172	Med11	mediator complex subunit 11	-0.922708	3.29131	-8.58675	1.01633e-09	1.41129e-08	12.1625
244144	Usp35	ubiquitin specific peptidase 35	0.661544	4.84186	8.73476	6.94307e-10	1.00492e-08	12.1611
20420	Shd	src homology 2 domain-containing transforming protein D	-0.685528	4.88532	-8.72591	7.10248e-10	1.02587e-08	12.1496
328329	Mast4	microtubule associated serine/threonine kinase family member 4	0.555114	6.3076	8.84799	5.35509e-10	7.96964e-09	12.136
18024	Nfe2l2	nuclear factor, erythroid derived 2, like 2	1.07328	3.88746	8.64752	9.28137e-10	1.30694e-08	12.1357
68318	Aph1c	aph1 homolog C, gamma secretase subunit	1.02899	3.15462	8.5636	1.07903e-09	1.48804e-08	12.1282
110805	Foxe1	forkhead box E1	5.092	-2.01322	9.59058	8.11087e-11	1.55829e-09	12.119
50997	Mpp2	membrane protein, palmitoylated 2 (MAGUK p55 subfamily member 2)	0.452923	5.903	8.79622	5.93186e-10	8.75729e-09	12.1054
110197	Dgkg	diacylglycerol kinase, gamma	0.991274	3.12943	8.55665	1.0986e-09	1.50909e-08	12.0723
319554	Idi1	isopentenyl-diphosphate delta isomerase	-0.750337	5.5016	-9.09245	7.17361e-10	1.03508e-08	12.0711
231946	Fam221a	family with sequence similarity 221, member A	1.79135	1.53527	8.51843	1.21294e-09	1.65805e-08	12.0607
67263	Zswim6	zinc finger SWIM-type containing 6	-0.483158	7.12718	-8.84788	5.19887e-10	7.77336e-09	12.0604
69654	Dctn2	dynactin 2	-0.328056	8.1032	-8.87631	4.83549e-10	7.30794e-09	12.0566
234413	Zfp961	zinc finger protein 961	0.668977	3.85135	8.60782	9.6249e-10	1.34854e-08	12.0549
217364	Engase	endo-beta-N-acetylglucosaminidase	0.841609	3.41168	8.56056	1.08755e-09	1.49538e-08	12.0524
240025	Dact2	dishevelled-binding antagonist of beta-catenin 2	1.70963	1.82369	8.50189	1.2661e-09	1.71898e-08	12.0444
71994	Cnn3	calponin 3, acidic	0.358831	8.07044	8.86606	4.96337e-10	7.45303e-09	12.0288
50880	Scly	selenocysteine lyase	1.24571	3.03332	8.51682	1.21799e-09	1.66171e-08	12.0213
242700	Ifnlr1	interferon lambda receptor 1	5.3295	-0.598703	9.28135	1.74254e-10	3.03214e-09	12.0151
72685	Dnajc6	DnaJ heat shock protein family (Hsp40) member C6	0.388709	7.5939	8.8438	5.25319e-10	7.83787e-09	11.9991
26357	Abcg2	ATP binding cassette subfamily G member 2 (Junior blood group)	0.848926	3.62551	8.56408	1.07769e-09	1.48766e-08	11.9907
433926	Lrrc8b	leucine rich repeat containing 8 family, member B	-0.376231	7.47569	-8.83611	5.35728e-10	7.96964e-09	11.9902
70568	Cpne3	copine III	0.642967	4.95931	8.67071	8.18482e-10	1.16186e-08	11.978
279561	Wnk3	WNK lysine deficient protein kinase 3	-0.48065	6.72182	-8.79876	5.89351e-10	8.715e-09	11.9748
66148	Dnajc15	DnaJ heat shock protein family (Hsp40) member C15	1.36761	2.66583	8.48163	1.3345e-09	1.80486e-08	11.9643
215512	Fam117a	family with sequence similarity 117, member A	1.54783	2.44641	8.46123	1.40716e-09	1.88495e-08	11.9497
380683	Sec14l3	SEC14-like lipid binding 3	-1.82378	1.05297	-8.50507	1.2557e-09	1.70817e-08	11.9466
170742	Sertad3	SERTA domain containing 3	1.28275	2.24859	8.45785	1.41956e-09	1.89975e-08	11.9395
67801	Pllp	plasma membrane proteolipid	1.83177	1.17515	8.48733	1.31488e-09	1.78004e-08	11.9275
102162	Taf5l	TATA-box binding protein associated factor 5 like	-0.590208	4.59253	-8.6093	9.58832e-10	1.34476e-08	11.9152
100040048	Ccl27b	chemokine (C-C motif) ligand 27b	1.83509	2.64683	8.69244	1.51539e-09	2.01835e-08	11.9067
53881	Slc5a3	solute carrier family 5 (inositol transporters), member 3	-0.597445	5.67797	-8.69001	7.78849e-10	1.11236e-08	11.9062
217410	Trib2	tribbles pseudokinase 2	-0.526167	6.44355	-8.75152	6.65095e-10	9.72675e-09	11.8942
66104	Tceal6	transcription elongation factor A (SII)-like 6	0.80392	4.48351	8.59011	1.00755e-09	1.40256e-08	11.8901
12704	Cit	citron	1.07814	3.65725	8.51741	1.21616e-09	1.66082e-08	11.8881
21881	Tkt	transketolase	-0.355721	8.42729	-8.80708	5.7695e-10	8.55363e-09	11.8577
13123	Cyp7b1	cytochrome P450, family 7, subfamily b, polypeptide 1	1.25412	2.60887	8.42556	1.54403e-09	2.04872e-08	11.8462
14708	Gng7	guanine nucleotide binding protein (G protein), gamma 7	0.560829	5.99603	8.69978	7.59538e-10	1.08699e-08	11.844
117148	Necab2	N-terminal EF-hand calcium binding protein 2	0.862401	3.67004	8.49337	1.29443e-09	1.75404e-08	11.8244
243382	Ppm1k	protein phosphatase 1K (PP2C domain containing)	0.860375	4.08568	8.53033	1.17608e-09	1.6108e-08	11.8208
107975	Pacs1	phosphofurin acidic cluster sorting protein 1	-0.386342	6.85258	-8.74409	6.77884e-10	9.87261e-09	11.8203
27267	Cars	cysteinyl-tRNA synthetase	-0.719397	6.17531	-9.15796	9.02827e-10	1.27258e-08	11.7882
214240	Disp2	dispatched RND tramsporter family member 2	0.40247	7.53197	8.75751	6.54973e-10	9.60879e-09	11.7808
22201	Uba1	ubiquitin-like modifier activating enzyme 1	-0.319997	9.80772	-8.79853	5.897e-10	8.715e-09	11.7768
78004	Prr15	proline rich 15	1.28534	2.67774	8.40412	1.63277e-09	2.1583e-08	11.7738
67526	Atg12	autophagy related 12	0.398734	6.65484	8.70809	7.43488e-10	1.06729e-08	11.7461
56464	Ctsf	cathepsin F	0.654566	4.66152	8.55212	1.11154e-09	1.52389e-08	11.7428
24117	Wif1	Wnt inhibitory factor 1	-3.77004	0.908936	-8.78801	6.05776e-10	8.93376e-09	11.7215
108153	Adamts7	a disintegrin-like and metallopeptidase (reprolysin type) with thrombospondin type 1 motif, 7	0.499153	5.49303	8.62145	9.29244e-10	1.30719e-08	11.7175
56233	Hdac7	histone deacetylase 7	-0.653766	5.87604	-8.84781	9.33804e-10	1.31228e-08	11.709
64291	Osbpl1a	oxysterol binding protein-like 1A	-0.716045	6.46033	-9.34528	9.53737e-10	1.33895e-08	11.7014
242409	Tmem8b	transmembrane protein 8B	0.423117	7.26557	8.71356	7.33126e-10	1.05524e-08	11.6912
51902	Rnf24	ring finger protein 24	-0.388332	6.66103	-8.68368	7.91631e-10	1.12946e-08	11.6864
15161	Hcfc1	host cell factor C1	-0.354133	8.11287	-8.73536	6.93231e-10	1.0044e-08	11.6862
103768	Tubg2	tubulin, gamma 2	-0.711938	4.09883	-8.47353	1.36288e-09	1.83264e-08	11.6756
109689	Arrb1	arrestin, beta 1	-0.34331	7.71532	-8.72042	7.20313e-10	1.03827e-08	11.6708
56533	Rgs17	regulator of G-protein signaling 17	0.603877	5.31666	8.59059	1.00629e-09	1.40256e-08	11.6582
66333	Aqp11	aquaporin 11	1.06057	2.69997	8.36121	1.8263e-09	2.37826e-08	11.6487
15245	Hhip	Hedgehog-interacting protein	-1.16105	2.26734	-8.34469	1.90688e-09	2.47401e-08	11.6384
73192	Xpot	exportin, tRNA (nuclear export receptor for tRNAs)	-0.385458	6.72899	-8.66821	8.23754e-10	1.16698e-08	11.6373
26433	Plod3	procollagen-lysine, 2-oxoglutarate 5-dioxygenase 3	-0.499475	5.71421	-8.59662	9.90735e-10	1.38259e-08	11.6307
20918	Eif1	eukaryotic translation initiation factor 1	-0.404766	7.04011	-8.67528	8.08909e-10	1.15177e-08	11.6192
65098	Zfand6	zinc finger, AN1-type domain 6	0.481796	5.70482	8.59847	9.86029e-10	1.3774e-08	11.6153
68567	Cgref1	cell growth regulator with EF hand domain 1	-2.11398	2.44992	-8.6733	2.12962e-09	2.73015e-08	11.605
77579	Myh10	myosin, heavy polypeptide 10, non-muscle	-0.338744	9.53777	-8.72702	7.0823e-10	1.02401e-08	11.6011
56177	Olfm1	olfactomedin 1	0.40108	8.48581	8.7037	7.51929e-10	1.0772e-08	11.5865
75778	Them4	thioesterase superfamily member 4	0.683362	4.74294	8.50366	1.2603e-09	1.71276e-08	11.5768
100043597	Srcap	Snf2-related CREBBP activator protein	-0.439038	7.7787	-8.68266	7.937e-10	1.13126e-08	11.5699
78303	H2bc27	H2B clustered histone 27	-0.702611	4.73229	-8.4764	1.35275e-09	1.82426e-08	11.5412
69068	Tcim	transcriptional and immune response regulator	-1.58422	2.45717	-8.29485	2.17268e-09	2.77521e-08	11.5256
17118	Marcks	myristoylated alanine rich protein kinase C substrate	-0.403881	9.56879	-8.69331	7.72275e-10	1.10409e-08	11.5101
16592	Fabp5	fatty acid binding protein 5, epidermal	-0.696074	7.05505	-9.45303	1.10511e-09	1.51655e-08	11.5094
545391	Catspere2	cation channel sperm associated auxiliary subunit epsilon 2	0.787563	4.00996	8.3993	1.65343e-09	2.18356e-08	11.4995
223272	Itgbl1	integrin, beta-like 1	1.24856	2.60365	8.30561	2.11228e-09	2.71786e-08	11.4968
14841	Haspin	histone H3 associated protein kinase	1.6821	1.7108	8.27926	2.26333e-09	2.8675e-08	11.4784
66887	Lonp2	lon peptidase 2, peroxisomal	0.400758	6.12881	8.57332	1.05222e-09	1.45824e-08	11.4769
14815	Nr3c1	nuclear receptor subfamily 3, group C, member 1	0.580766	4.33954	8.42581	1.54302e-09	2.04872e-08	11.4715
224129	Adcy5	adenylate cyclase 5	0.448378	7.55005	8.63623	8.94499e-10	1.26211e-08	11.4635
70223	Nars	asparaginyl-tRNA synthetase	-0.438107	7.89781	-8.63875	8.88705e-10	1.25519e-08	11.4526
217030	Synrg	synergin, gamma	-0.392883	6.89624	-8.60134	9.78743e-10	1.36858e-08	11.4436
236900	Pdk3	pyruvate dehydrogenase kinase, isoenzyme 3	0.719148	4.70148	8.43447	1.50861e-09	2.01315e-08	11.4399
20354	Sema4d	sema domain, immunoglobulin domain (Ig), transmembrane domain (TM) and short cytoplasmic domain, (semaphorin) 4D	0.496631	6.38796	8.57253	1.05439e-09	1.45836e-08	11.4358
16329	Inpp1	inositol polyphosphate-1-phosphatase	-0.681507	4.32833	-8.39509	1.67168e-09	2.19937e-08	11.411
77627	Efcab6	EF-hand calcium binding domain 6	1.02966	3.23816	8.30504	2.11545e-09	2.71853e-08	11.4109
102595	Plekho2	pleckstrin homology domain containing, family O member 2	0.984065	3.39056	8.301	2.13795e-09	2.73833e-08	11.4002
225875	Lrfn4	leucine rich repeat and fibronectin type III domain containing 4	-0.471552	6.68631	-8.57256	1.05429e-09	1.45836e-08	11.3946
108015	Chrnb4	cholinergic receptor, nicotinic, beta polypeptide 4	3.7284	-0.427809	8.74468	6.76863e-10	9.87261e-09	11.3903
15353	Hmg20b	high mobility group 20B	0.59618	4.35925	8.38374	1.72194e-09	2.25703e-08	11.3871
16889	Lipa	lysosomal acid lipase A	0.807497	3.81704	8.33814	1.93981e-09	2.50976e-08	11.3722
24015	Abce1	ATP-binding cassette, sub-family E (OABP), member 1	-0.360408	7.33273	-8.58992	1.00805e-09	1.40256e-08	11.3617
269999	Orai3	ORAI calcium release-activated calcium modulator 3	1.05611	3.59525	8.29679	2.16166e-09	2.76366e-08	11.3285
230857	Ece1	endothelin converting enzyme 1	0.724642	4.68253	8.38947	1.69636e-09	2.22766e-08	11.3202
17380	Mme	membrane metallo endopeptidase	-1.19982	3.95765	-8.84706	2.23583e-09	2.84035e-08	11.3074
210801	Unc5d	unc-5 netrin receptor D	0.968041	6.33069	9.87894	1.6995e-09	2.22969e-08	11.3001
94280	Sfxn3	sideroflexin 3	-0.390036	6.60552	-8.52322	1.19798e-09	1.63918e-08	11.2774
214444	Cdk5rap2	CDK5 regulatory subunit associated protein 2	0.442589	6.4186	8.51214	1.23289e-09	1.6804e-08	11.2663
13885	Esd	esterase D/formylglutathione hydrolase	0.662361	5.44284	8.54808	1.51746e-09	2.0192e-08	11.2614
246196	Zfp277	zinc finger protein 277	0.688646	4.2554	8.33586	1.95144e-09	2.52248e-08	11.2495
106795	Tcf19	transcription factor 19	1.22758	3.18824	8.23014	2.57503e-09	3.21306e-08	11.2482
329872	Frem1	Fras1 related extracellular matrix protein 1	2.54086	1.05548	8.23557	2.53855e-09	3.17319e-08	11.2414
170728	Rtn4ip1	reticulon 4 interacting protein 1	0.589013	4.07736	8.30482	2.11667e-09	2.71853e-08	11.2395
67095	Trak1	trafficking protein, kinesin binding 1	0.369027	7.99518	8.56113	1.08595e-09	1.49464e-08	11.2358
21833	Thra	thyroid hormone receptor alpha	-0.452674	10.0274	-8.82489	1.08095e-09	1.48923e-08	11.219
338523	Kdm7a	lysine (K)-specific demethylase 7A	0.727658	5.06701	8.46402	1.73534e-09	2.27035e-08	11.2174
14961	H2-Ab1	histocompatibility 2, class II antigen A, beta 1	4.53755	-0.500747	8.87136	4.89689e-10	7.36898e-09	11.2014
228019	Mettl8	methyltransferase like 8	0.979718	3.62782	8.25189	2.432e-09	3.07009e-08	11.1979
382066	Prdm10	PR domain containing 10	-0.599866	5.70907	-8.42929	1.52912e-09	2.03279e-08	11.1971
94216	Col4a6	collagen, type IV, alpha 6	2.2312	1.99467	8.46498	3.24158e-09	3.93962e-08	11.1892
52477	Angel2	angel homolog 2	-0.491494	5.60624	-8.42202	1.55833e-09	2.06575e-08	11.1772
12288	Cacna1c	calcium channel, voltage-dependent, L type, alpha 1C subunit	-0.470876	7.10432	-8.50837	1.24501e-09	1.69526e-08	11.1754
52118	Pvr	poliovirus receptor	-1.08876	2.71769	-8.16643	3.04547e-09	3.72386e-08	11.1634
14768	Lancl1	LanC (bacterial lantibiotic synthetase component C)-like 1	0.43224	6.38096	8.46769	1.38372e-09	1.85887e-08	11.1517
210274	Shank2	SH3 and multiple ankyrin repeat domains 2	-0.527023	7.19413	-8.73164	1.3547e-09	1.82514e-08	11.1418
66959	Dusp26	dual specificity phosphatase 26 (putative)	1.10211	3.76151	8.31112	2.6179e-09	3.26217e-08	11.1379
15551	Htr1b	5-hydroxytryptamine (serotonin) receptor 1B	-2.13958	1.24355	-8.16569	3.05145e-09	3.72792e-08	11.1288
11682	Alk	anaplastic lymphoma kinase	1.31986	3.06766	8.16765	3.03572e-09	3.72021e-08	11.1282
67036	Mrpl45	mitochondrial ribosomal protein L45	-0.621265	4.9176	-8.32843	1.98977e-09	2.56493e-08	11.1133
277414	Trp53i11	transformation related protein 53 inducible protein 11	0.465669	7.63211	8.5676	1.28632e-09	1.74475e-08	11.1096
268706	Slc38a9	solute carrier family 38, member 9	0.815467	4.46558	8.29709	2.1785e-09	2.78012e-08	11.1043
14571	Gpd2	glycerol phosphate dehydrogenase 2, mitochondrial	0.394128	6.67245	8.46515	1.39286e-09	1.86758e-08	11.1019
105000	Dnal1	dynein, axonemal, light chain 1	0.440061	6.13316	8.4341	1.51006e-09	2.01317e-08	11.0996
11610	Agtrap	angiotensin II, type I receptor-associated protein	1.48255	2.5426	8.13443	3.31393e-09	4.0171e-08	11.0968
233824	Cog7	component of oligomeric golgi complex 7	0.524136	5.08061	8.34318	1.91444e-09	2.48036e-08	11.0895
269437	Plch1	phospholipase C, eta 1	0.875478	3.87237	8.2308	2.57061e-09	3.2104e-08	11.0741
271849	Shc4	SHC (Src homology 2 domain containing) family, member 4	-1.3395	2.52016	-8.11397	3.49804e-09	4.20754e-08	11.0592
14403	Gabrd	gamma-aminobutyric acid (GABA) A receptor, subunit delta	1.60652	1.91423	8.11293	3.50767e-09	4.21498e-08	11.0582
20449	St8sia1	ST8 alpha-N-acetyl-neuraminide alpha-2,8-sialyltransferase 1	-0.432885	7.15789	-8.46648	1.38808e-09	1.86295e-08	11.055
57314	Nelfcd	negative elongation factor complex member C/D, Th1l	0.418368	5.74075	8.38189	1.73028e-09	2.26584e-08	11.0472
224530	Acat3	acetyl-Coenzyme A acetyltransferase 3	-0.647485	4.6762	-8.28552	2.22647e-09	2.83617e-08	11.0443
18194	Nsdhl	NAD(P) dependent steroid dehydrogenase-like	-0.550606	5.74743	-8.37716	1.75177e-09	2.2897e-08	11.0368
20744	Strbp	spermatid perinuclear RNA binding protein	-0.38279	7.77956	-8.47934	1.34245e-09	1.81211e-08	11.0367
72325	Vps9d1	VPS9 domain containing 1	-0.532764	5.69002	-8.37128	1.77886e-09	2.3208e-08	11.0335
14664	Slc6a9	solute carrier family 6 (neurotransmitter transporter, glycine), member 9	-1.02688	4.37316	-8.48108	2.76579e-09	3.42367e-08	11.0141
114301	Palmd	palmdelphin	0.969127	5.23098	9.05761	2.52904e-09	3.16412e-08	10.9917
18952	Septin4	septin 4	1.16728	2.85525	8.10804	3.55339e-09	4.24862e-08	10.975
12569	Cdk5r1	cyclin-dependent kinase 5, regulatory subunit 1 (p35)	-0.395816	9.33239	-8.47958	1.34161e-09	1.81211e-08	10.9577
110157	Raf1	v-raf-leukemia viral oncogene 1	-0.380677	6.92609	-8.4174	1.5772e-09	2.08879e-08	10.9539
56711	Plag1	pleiomorphic adenoma gene 1	1.74401	2.02247	8.06901	3.94022e-09	4.6244e-08	10.952
245469	Pdzd4	PDZ domain containing 4	-0.347186	7.99892	-8.45216	1.44074e-09	1.92625e-08	10.9511
19736	Rgs4	regulator of G-protein signaling 4	-1.24072	5.68403	-9.68508	2.97848e-09	3.65789e-08	10.9487
230796	Wdtc1	WD and tetratricopeptide repeats 1	0.435552	6.81035	8.40825	1.61528e-09	2.13719e-08	10.9375
21834	Thrb	thyroid hormone receptor beta	0.963681	3.37426	8.12514	3.39629e-09	4.09922e-08	10.9188
269470	Wdr3	WD repeat domain 3	-0.448478	5.45238	-8.30303	2.12662e-09	2.72881e-08	10.9052
407786	Taf9b	TATA-box binding protein associated factor 9B	-1.05197	2.98447	-8.08256	3.80124e-09	4.4838e-08	10.9041
77446	Heg1	heart development protein with EGF-like domains 1	0.930406	5.64063	9.23751	2.65021e-09	3.29807e-08	10.8884
235542	Ppp2r3a	protein phosphatase 2, regulatory subunit B'', alpha	0.363357	6.96206	8.39584	1.6684e-09	2.19712e-08	10.8792
668303	Kif26a	kinesin family member 26A	0.922905	6.74369	9.78314	2.49608e-09	3.13688e-08	10.8648
192167	Nlgn1	neuroligin 1	0.522123	6.82772	8.5464	1.81815e-09	2.36984e-08	10.8574
66950	Pacc1	proton activated chloride channel 1	-0.519602	4.97429	-8.23888	2.51654e-09	3.15411e-08	10.8483
69893	Coa7	cytochrome c oxidase assembly factor 7	-0.577015	4.51314	-8.19456	2.82786e-09	3.49433e-08	10.8457
71458	Bcor	BCL6 interacting corepressor	0.448518	6.31403	8.34841	1.88841e-09	2.45231e-08	10.8407
57443	Fbxo3	F-box protein 3	0.342484	6.08639	8.3343	1.95942e-09	2.53047e-08	10.8372
331004	Slc9a9	solute carrier family 9 (sodium/hydrogen exchanger), member 9	1.3091	2.23702	8.02419	4.43764e-09	5.16069e-08	10.829
14718	Got1	glutamic-oxaloacetic transaminase 1, soluble	0.383737	6.37612	8.343	1.91531e-09	2.48036e-08	10.8275
17192	Mbd3	methyl-CpG binding domain protein 3	-0.411857	6.70048	-8.3547	1.8576e-09	2.41677e-08	10.8129
16773	Lama2	laminin, alpha 2	0.68795	4.59689	8.19696	2.81001e-09	3.47534e-08	10.8098
73389	Hbp1	high mobility group box transcription factor 1	0.564988	4.48909	8.18528	2.89786e-09	3.5714e-08	10.8055
12388	Ctnnd1	catenin (cadherin associated protein), delta 1	-0.268764	7.96003	-8.39724	1.66232e-09	2.19116e-08	10.805
12934	Dpysl2	dihydropyrimidinase-like 2	-0.317098	8.11292	-8.39838	1.6574e-09	2.18674e-08	10.8002
21367	Cntn2	contactin 2	0.713743	9.59211	9.69187	2.14602e-09	2.74616e-08	10.8001
71997	Smg9	SMG9 nonsense mediated mRNA decay factor	-0.569486	4.86709	-8.20613	2.74301e-09	3.39847e-08	10.7972
18799	Plcd1	phospholipase C, delta 1	0.818277	3.7255	8.11428	3.49516e-09	4.20754e-08	10.797
666329	Gm3317	predicted gene 3317	-1.21768	2.3654	-8.01716	4.52121e-09	5.24049e-08	10.792
69863	Ttc39b	tetratricopeptide repeat domain 39B	1.13304	4.4775	8.79995	3.62605e-09	4.30978e-08	10.7785
54419	Cldn6	claudin 6	3.05609	0.424944	8.13375	3.31989e-09	4.02085e-08	10.7766
74020	Cpne4	copine IV	1.17529	5.35351	9.48719	3.45918e-09	4.16795e-08	10.7717
21849	Trim28	tripartite motif-containing 28	-0.32949	8.59255	-8.39161	1.68693e-09	2.21736e-08	10.7574
210027	Slc35f3	solute carrier family 35, member F3	0.807676	3.99177	8.12209	3.42377e-09	4.12884e-08	10.7532
14366	Fzd4	frizzled class receptor 4	0.830773	3.59887	8.06983	3.9316e-09	4.61815e-08	10.7501
15361	Hmga1	high mobility group AT-hook 1	0.626297	5.79557	8.38387	2.44263e-09	3.08074e-08	10.7444
68215	Fam98b	family with sequence similarity 98, member B	-0.436509	6.00637	-8.28153	2.24992e-09	2.85308e-08	10.7391
100039795	Ildr2	immunoglobulin-like domain containing receptor 2	1.50273	3.51301	8.60458	4.64386e-09	5.3605e-08	10.7357
243780	Dennd11	DENN domain containing 11	0.610613	6.97471	8.85751	2.23384e-09	2.84035e-08	10.7347
22629	Ywhah	tyrosine 3-monooxygenase/tryptophan 5-monooxygenase activation protein, eta polypeptide	-0.377508	8.19857	-8.37455	1.76375e-09	2.30322e-08	10.7329
233733	Galnt18	polypeptide N-acetylgalactosaminyltransferase 18	0.822849	3.68024	8.07659	3.86187e-09	4.54385e-08	10.7306
14724	Gp1bb	glycoprotein Ib, beta polypeptide	0.919231	4.1045	8.17192	3.51023e-09	4.21498e-08	10.7254
66923	Pbrm1	polybromo 1	-0.350521	7.51859	-8.3503	1.87911e-09	2.44249e-08	10.7132
108012	Ap1s2	adaptor-related protein complex 1, sigma 2 subunit	0.57802	6.12125	8.43965	2.33682e-09	2.95527e-08	10.7085
66568	Rwdd3	RWD domain containing 3	1.0895	2.54268	7.98177	4.96729e-09	5.66853e-08	10.6835
53422	Ybx2	Y box protein 2	0.862024	4.83005	8.47757	3.35387e-09	4.0585e-08	10.679
71960	Myh14	myosin, heavy polypeptide 14	1.71477	1.95326	7.96372	5.21178e-09	5.90907e-08	10.6788
231549	Lrrc8d	leucine rich repeat containing 8D	-0.479591	6.40465	-8.28345	2.23865e-09	2.84136e-08	10.6715
12767	Cxcr4	chemokine (C-X-C motif) receptor 4	0.996487	4.21546	8.4229	3.8246e-09	4.50378e-08	10.6686
234847	Spg7	SPG7, paraplegin matrix AAA peptidase subunit	-0.498954	6.02871	-8.24822	2.45555e-09	3.09148e-08	10.6599
208606	Rsrc2	arginine/serine-rich coiled-coil 2	-0.370427	6.51866	-8.28445	2.23278e-09	2.84035e-08	10.6526
208440	Dip2c	disco interacting protein 2 homolog C	-0.365041	7.45412	-8.32086	2.02955e-09	2.61381e-08	10.6432
94092	Trim16	tripartite motif-containing 16	1.26193	2.25135	7.95524	5.33082e-09	6.02455e-08	10.6408
24113	Vax2	ventral anterior homeobox 2	4.58697	-1.96256	8.78391	6.12165e-10	9.01851e-09	10.6328
54135	Lsr	lipolysis stimulated lipoprotein receptor	1.08618	2.98399	8.00042	4.72698e-09	5.44301e-08	10.6301
18121	Nog	noggin	1.07464	3.20047	7.98876	4.87575e-09	5.58223e-08	10.6266
56615	Mgst1	microsomal glutathione S-transferase 1	2.11784	1.198	7.96953	5.1318e-09	5.82782e-08	10.6116
26922	Mecr	mitochondrial trans-2-enoyl-CoA reductase	0.713256	4.07516	8.06225	4.01144e-09	4.70405e-08	10.6096
246086	Onecut3	one cut domain, family member 3	3.01067	0.32904	8.09208	3.70664e-09	4.39811e-08	10.6026
242506	Frmd3	FERM domain containing 3	-0.733343	4.45307	-8.09716	3.65708e-09	4.34298e-08	10.598
246221	Mpst	mercaptopyruvate sulfurtransferase	0.641283	5.49994	8.29971	2.9166e-09	3.59133e-08	10.5945
237436	Gas2l3	growth arrest-specific 2 like 3	0.819393	3.69752	8.02745	4.39941e-09	5.12899e-08	10.5927
73072	Prr36	proline rich 36	-0.518789	7.25687	-8.54216	2.34031e-09	2.95701e-08	10.5896
245555	Nexmif	neurite extension and migration factor	-0.525366	7.7961	-8.70263	2.31607e-09	2.93167e-08	10.5886
12125	Bcl2l11	BCL2-like 11 (apoptosis facilitator)	0.801761	4.74738	8.25365	3.57358e-09	4.26911e-08	10.5842
16499	Kcnab3	potassium voltage-gated channel, shaker-related subfamily, beta member 3	1.03029	3.67043	8.01374	4.56252e-09	5.28401e-08	10.5793
15982	Ifrd1	interferon-related developmental regulator 1	-0.722446	5.5817	-8.50882	3.19878e-09	3.89096e-08	10.5724
20910	Stxbp1	syntaxin binding protein 1	-0.342975	9.31205	-8.3328	1.96712e-09	2.53808e-08	10.5722
78935	Saal1	serum amyloid A-like 1	0.553572	5.09148	8.14999	3.18052e-09	3.87211e-08	10.5692
235469	Zfp280d	zinc finger protein 280D	-0.41716	5.48075	-8.18126	2.92872e-09	3.6031e-08	10.5673
14570	Arhgdig	Rho GDP dissociation inhibitor (GDI) gamma	-0.892204	4.25101	-8.17078	4.01692e-09	4.70654e-08	10.5634
233979	Tpcn2	two pore segment channel 2	1.26314	2.41794	7.92908	5.71584e-09	6.40293e-08	10.5628
219189	Vwa8	von Willebrand factor A domain containing 8	0.629068	4.67294	8.10273	3.60362e-09	4.29403e-08	10.5613
73991	Atl1	atlastin GTPase 1	-0.424303	5.84563	-8.21109	2.70739e-09	3.35731e-08	10.5594
108079	Prkaa2	protein kinase, AMP-activated, alpha 2 catalytic subunit	-0.486467	6.67346	-8.24983	2.44517e-09	3.08118e-08	10.5506
94226	S1pr5	sphingosine-1-phosphate receptor 5	-2.12141	1.71344	-7.92399	5.79397e-09	6.46463e-08	10.5483
211612	Ptchd1	patched domain containing 1	-0.979769	3.54236	-7.9864	4.90644e-09	5.61279e-08	10.5401
209743	Minar1	membrane integral NOTCH2 associated receptor 1	1.00916	3.48446	7.99051	4.85315e-09	5.56544e-08	10.537
103199	Fig4	FIG4 phosphoinositide 5-phosphatase	0.501537	5.43881	8.16652	3.04475e-09	3.72386e-08	10.5352
58909	Fam13a	family with sequence similarity 13, member A	0.860199	3.31104	7.97568	5.0484e-09	5.74706e-08	10.5242
224703	Marchf2	membrane associated ring-CH-type finger 2	0.485852	5.42531	8.15898	3.10595e-09	3.78791e-08	10.5124
12727	Clcn4	chloride channel, voltage-sensitive 4	-0.292149	8.18419	-8.28936	2.20416e-09	2.81031e-08	10.504
269608	Plekhg5	pleckstrin homology domain containing, family G (with RhoGef domain) member 5	0.69449	4.65621	8.08032	3.82386e-09	4.50378e-08	10.4949
215445	Rab11fip3	RAB11 family interacting protein 3 (class II)	-0.372126	6.96968	-8.24383	2.48401e-09	3.12451e-08	10.4916
69162	Sec31a	Sec31 homolog A (S. cerevisiae)	-0.343732	6.81568	-8.23939	2.51318e-09	3.15272e-08	10.4901
109246	Tspan9	tetraspanin 9	0.904331	6.0826	9.26179	3.78849e-09	4.47628e-08	10.4877
286942	Kif19a	kinesin family member 19A	2.41484	1.27734	7.95284	5.36505e-09	6.05349e-08	10.4848
22057	Tob1	transducer of ErbB-2.1	-0.484518	5.26572	-8.12606	3.38802e-09	4.0963e-08	10.4829
17534	Mrc2	mannose receptor, C type 2	1.14333	3.03425	7.92475	5.7822e-09	6.45664e-08	10.469
11859	Phox2a	paired-like homeobox 2a	4.22595	-1.92248	8.7567	6.56321e-10	9.6185e-09	10.4681
237860	Ssh2	slingshot protein phosphatase 2	-0.352015	7.12311	-8.24092	2.5031e-09	3.14288e-08	10.4573
242259	Slc44a5	solute carrier family 44, member 5	0.973737	5.81307	9.342	4.13825e-09	4.84465e-08	10.4413
18484	Pam	peptidylglycine alpha-amidating monooxygenase	-0.321408	7.11762	-8.2237	2.61904e-09	3.26217e-08	10.4238
22192	Ube2m	ubiquitin-conjugating enzyme E2M	-0.364422	6.98673	-8.21576	2.67433e-09	3.32513e-08	10.4157
78177	Ninl	ninein-like	-0.67189	4.30408	-8.00526	4.6665e-09	5.37779e-08	10.4123
320024	Nceh1	neutral cholesterol ester hydrolase 1	1.43062	4.25452	9.02351	6.05025e-09	6.71319e-08	10.4063
73469	Rnf38	ring finger protein 38	-0.316052	7.68905	-8.23829	2.52045e-09	3.15619e-08	10.4038
242669	Azin2	antizyme inhibitor 2	0.816233	3.11344	7.90945	6.02322e-09	6.69425e-08	10.391
13202	Ddt	D-dopachrome tautomerase	0.797876	3.60033	7.94652	5.4562e-09	6.14645e-08	10.3792
67393	Cxxc5	CXXC finger 5	0.599458	5.57337	8.11307	3.53527e-09	4.23417e-08	10.3712
71691	Pnma8a	PNMA family member 8A	-0.485012	6.45047	-8.16747	3.03718e-09	3.72021e-08	10.3609
13726	Emd	emerin	-0.426518	5.57652	-8.10092	3.62097e-09	4.30807e-08	10.3491
67847	Sncaip	synuclein, alpha interacting protein (synphilin)	-0.509214	6.03345	-8.13972	3.26796e-09	3.96481e-08	10.3478
67708	Pcnx4	pecanex homolog 4	0.41263	5.51332	8.10403	3.59127e-09	4.2866e-08	10.3467
20524	Slc25a17	solute carrier family 25 (mitochondrial carrier, peroxisomal membrane protein), member 17	0.456218	5.64674	8.11186	3.51761e-09	4.21662e-08	10.3315
666731	Trim43c	tripartite motif-containing 43C	1.69752	1.08389	7.85195	7.02401e-09	7.70224e-08	10.3269
60409	Trappc4	trafficking protein particle complex 4	-0.491898	5.57879	-8.09062	3.72103e-09	4.41145e-08	10.3222
12351	Car4	carbonic anhydrase 4	3.08872	0.83634	7.95852	5.80468e-09	6.47021e-08	10.3028
208228	Mob3a	MOB kinase activator 3A	-0.402809	5.57178	-8.08589	3.7679e-09	4.45572e-08	10.2929
59008	Anapc5	anaphase-promoting complex subunit 5	-0.329356	8.46776	-8.21435	2.68428e-09	3.33455e-08	10.2916
235461	Mindy2	MINDY lysine 48 deubiquitinase 2	0.368558	6.35027	8.14144	3.25317e-09	3.95027e-08	10.2914
140493	Kcnn3	potassium intermediate/small conductance calcium-activated channel, subfamily N, member 3	0.764991	4.35349	7.97469	5.06184e-09	5.75302e-08	10.2842
22239	Ugt8a	UDP galactosyltransferase 8A	1.19	2.18471	7.80939	7.8723e-09	8.52018e-08	10.2725
67488	Calcoco1	calcium binding and coiled coil domain 1	0.466133	6.7285	8.15258	3.15883e-09	3.84905e-08	10.2717
211986	Tmem18	transmembrane protein 18	0.527919	4.90657	8.02495	4.42871e-09	5.15458e-08	10.264
56043	Akr1e1	aldo-keto reductase family 1, member E1	0.680568	4.33249	7.9668	5.16918e-09	5.86552e-08	10.2633
108105	B3gnt5	UDP-GlcNAc:betaGal beta-1,3-N-acetylglucosaminyltransferase 5	-0.702149	5.45205	-8.35761	4.31815e-09	5.03844e-08	10.259
63993	Slc5a7	solute carrier family 5 (choline transporter), member 7	4.03988	-0.331719	8.16218	3.07987e-09	3.75937e-08	10.25
209446	Tfe3	transcription factor E3	0.508606	5.31304	8.04321	4.21911e-09	4.9352e-08	10.2459
21420	Tfap2c	transcription factor AP-2, gamma	1.71301	3.82274	8.91419	8.05474e-09	8.68314e-08	10.2418
383787	Ankrd63	ankyrin repeat domain 63	2.56834	1.60921	7.93995	7.89616e-09	8.53802e-08	10.2337
72388	Ripk4	receptor-interacting serine-threonine kinase 4	1.8731	1.46302	7.79949	8.08422e-09	8.69959e-08	10.2295
104001	Rtn1	reticulon 1	-0.324838	9.86871	-8.21278	2.69537e-09	3.34536e-08	10.2291
18222	Numb	NUMB endocytic adaptor protein	0.750759	3.6166	7.88122	6.49502e-09	7.16137e-08	10.2256
17188	Maz	MYC-associated zinc finger protein (purine-binding transcription factor)	-0.327237	8.48007	-8.18583	2.8936e-09	3.56929e-08	10.2184
216439	Agap2	ArfGAP with GTPase domain, ankyrin repeat and PH domain 2	0.298395	8.83801	8.18727	2.88269e-09	3.55895e-08	10.2006
20355	Sema4f	sema domain, immunoglobulin domain (Ig), TM domain, and short cytoplasmic domain	0.451837	6.05505	8.07391	3.88936e-09	4.57236e-08	10.1587
12323	Camk2b	calcium/calmodulin-dependent protein kinase II, beta	-0.387718	9.42644	-8.17985	2.93961e-09	3.61332e-08	10.1559
50789	Fbxl3	F-box and leucine-rich repeat protein 3	-0.493072	5.59143	-8.03717	4.28737e-09	5.01087e-08	10.1545
77583	Notum	notum palmitoleoyl-protein carboxylesterase	2.03324	0.606883	7.82429	7.56404e-09	8.23647e-08	10.1338
67569	Mgat4c	MGAT4 family, member C	1.18097	3.00104	7.81658	7.78096e-09	8.43338e-08	10.1326
18430	Oxtr	oxytocin receptor	1.76979	1.09915	7.75824	9.03137e-09	9.59584e-08	10.1277
228026	Pdk1	pyruvate dehydrogenase kinase, isoenzyme 1	0.51543	5.523	8.02081	4.47762e-09	5.20287e-08	10.1221
12889	Cplx1	complexin 1	-0.451636	7.09173	-8.10902	3.54416e-09	4.2412e-08	10.1189
233315	Mtmr10	myotubularin related protein 10	0.748931	3.89814	7.85917	6.88953e-09	7.56069e-08	10.1117
245886	Ankrd27	ankyrin repeat domain 27 (VPS9 domain)	0.440467	5.64767	8.01928	4.49586e-09	5.21974e-08	10.0976
68603	Pmvk	phosphomevalonate kinase	-0.75767	5.70511	-8.441	5.30537e-09	6.00532e-08	10.0963
381677	Vgf	VGF nerve growth factor inducible	-1.89076	5.54765	-9.69038	8.60673e-09	9.20743e-08	10.0938
71529	Kazn	kazrin, periplakin interacting protein	0.574241	6.00636	8.17078	4.41142e-09	5.13871e-08	10.0867
17762	Mapt	microtubule-associated protein tau	-0.369121	11.1061	-8.1721	3.0003e-09	3.68147e-08	10.0835
13823	Epb41l3	erythrocyte membrane protein band 4.1 like 3	0.350758	6.77211	8.08688	3.75801e-09	4.44777e-08	10.0834
268512	Slc26a11	solute carrier family 26, member 11	1.17391	1.81615	7.73279	9.6712e-09	1.01754e-07	10.0813
93765	Ube2n	ubiquitin-conjugating enzyme E2N	0.323613	7.1973	8.10086	3.62154e-09	4.30807e-08	10.0725
227094	Nemp2	nuclear envelope integral membrane protein 2	1.00168	3.29206	7.79929	8.0886e-09	8.69959e-08	10.0721
216233	Socs2	suppressor of cytokine signaling 2	0.636442	5.71999	8.25343	4.84176e-09	5.55693e-08	10.0677
19088	Prkar2b	protein kinase, cAMP dependent regulatory, type II beta	-0.368455	8.19875	-8.12524	3.39538e-09	4.09922e-08	10.0676
68566	Caly	calcyon neuron-specific vesicular protein	-0.657068	4.95573	-7.94291	5.50886e-09	6.19581e-08	10.0663
24055	Sh3bp2	SH3-domain binding protein 2	-0.48042	5.81718	-8.01759	4.51613e-09	5.23894e-08	10.0625
100504715	Tmppe	transmembrane protein with metallophosphoesterase domain	0.789021	4.01229	7.8604	6.86698e-09	7.54338e-08	10.062
20610	Sumo3	small ubiquitin-like modifier 3	-0.354579	7.069	-8.08964	3.73066e-09	4.41913e-08	10.0591
13846	Ephb4	Eph receptor B4	0.786354	4.13188	7.87035	6.68657e-09	7.361e-08	10.0578
77006	Ddrgk1	DDRGK domain containing 1	-0.542702	4.73375	-7.91767	5.89253e-09	6.55894e-08	10.0458
140482	Zfp358	zinc finger protein 358	-0.446486	5.68635	-7.9937	4.81211e-09	5.52742e-08	10.0327
74648	S100pbp	S100P binding protein	0.502354	5.38658	7.97527	5.05391e-09	5.74867e-08	10.0279
235534	Pxylp1	2-phosphoxylose phosphatase 1	1.08763	4.48259	8.40263	7.64668e-09	8.31354e-08	10.0258
233651	Dchs1	dachsous cadherin related 1	-0.353157	8.3849	-8.11215	3.51495e-09	4.21662e-08	10.0216
75739	Mpp7	membrane protein, palmitoylated 7 (MAGUK p55 subfamily member 7)	0.663543	4.12974	7.84994	7.06186e-09	7.7377e-08	10.0142
80751	Rnf34	ring finger protein 34	-0.410999	5.31805	-7.95345	5.35636e-09	6.04855e-08	10.0058
193385	Ripor2	RHO family interacting cell polarization regulator 2	0.755743	5.7702	8.53758	5.72852e-09	6.41201e-08	9.99751
12846	Comt	catechol-O-methyltransferase	-0.460305	5.31663	-7.95675	5.30952e-09	6.00532e-08	9.99644
20713	Serpini1	serine (or cysteine) peptidase inhibitor, clade I, member 1	0.602279	7.27814	8.68123	4.64093e-09	5.3605e-08	9.99009
74525	Fam234b	family with sequence similarity 234, member B	0.319169	7.79217	8.08287	3.79808e-09	4.4838e-08	9.98067
15384	Hnrnpab	heterogeneous nuclear ribonucleoprotein A/B	-0.403356	9.02427	-8.13859	3.59702e-09	4.28981e-08	9.9786
58222	Rab37	RAB37, member RAS oncogene family	2.98858	-0.155252	7.94596	5.46435e-09	6.15068e-08	9.94572
20321	Frrs1	ferric-chelate reductase 1	1.08114	2.31116	7.69531	1.06983e-08	1.11557e-07	9.93564
83396	Glis2	GLIS family zinc finger 2	0.530998	5.34185	7.93208	5.6703e-09	6.35699e-08	9.93504
66696	Snx31	sorting nexin 31	4.75054	-2.08637	8.45083	1.44572e-09	1.93106e-08	9.92842
22793	Zyx	zyxin	0.478333	5.55314	7.9497	5.41009e-09	6.0994e-08	9.92751
18700	Piga	phosphatidylinositol glycan anchor biosynthesis, class A	0.897481	2.94674	7.72374	9.90943e-09	1.04027e-07	9.92391
14057	Sfxn1	sideroflexin 1	-0.349392	6.2986	-7.99623	4.77985e-09	5.49487e-08	9.9238
12512	Cd63	CD63 antigen	0.676376	4.52259	7.86032	6.86837e-09	7.54338e-08	9.91206
434325	Tmem221	transmembrane protein 221	4.09379	-1.92297	8.4741	1.36087e-09	1.83169e-08	9.90557
59035	Carm1	coactivator-associated arginine methyltransferase 1	-0.371074	6.61434	-8.00662	4.64965e-09	5.36278e-08	9.89624
224897	Dpp9	dipeptidylpeptidase 9	-0.429033	6.18441	-7.97814	5.01554e-09	5.7143e-08	9.89492
230972	Arhgef16	Rho guanine nucleotide exchange factor (GEF) 16	2.3287	0.219239	7.74576	9.33949e-09	9.87086e-08	9.89215
67895	Ppa1	pyrophosphatase (inorganic) 1	-0.412045	6.19771	-7.98014	4.98885e-09	5.6885e-08	9.88862
18762	Prkcz	protein kinase C, zeta	-0.390421	6.72925	-8.01062	4.60056e-09	5.31927e-08	9.88848
11816	Apoe	apolipoprotein E	-1.40975	5.76225	-9.56299	8.85793e-09	9.43958e-08	9.87087
215654	Cdh12	cadherin 12	-1.05281	3.89507	-7.96139	9.19075e-09	9.7504e-08	9.86835
66156	Anapc11	anaphase promoting complex subunit 11	-0.508086	5.20422	-7.89359	6.28389e-09	6.95043e-08	9.85586
12286	Cacna1a	calcium channel, voltage-dependent, P/Q type, alpha 1A subunit	0.449736	6.56642	7.98518	4.92248e-09	5.62656e-08	9.83359
233902	Fbxl19	F-box and leucine-rich repeat protein 19	-0.328487	8.06641	-8.03472	4.31533e-09	5.03844e-08	9.83298
67276	Eri1	exoribonuclease 1	0.396341	5.90049	7.93483	5.62891e-09	6.31564e-08	9.82438
72500	Ier5l	immediate early response 5-like	-0.919789	4.01237	-7.74474	9.36519e-09	9.89058e-08	9.82164
234796	Klhl36	kelch-like 36	0.84799	3.33887	7.7097	1.02914e-08	1.07634e-07	9.81886
216551	Lgalsl	galectin like	-0.362954	6.42351	-7.9589	5.27916e-09	5.98063e-08	9.7955
110821	Pcca	propionyl-Coenzyme A carboxylase, alpha polypeptide	0.665538	4.59584	7.80935	7.87319e-09	8.52018e-08	9.7945
110842	Etfa	electron transferring flavoprotein, alpha polypeptide	0.559639	4.66362	7.81775	7.69781e-09	8.35617e-08	9.79438
67092	Gatm	glycine amidinotransferase (L-arginine:glycine amidinotransferase)	-1.27025	3.06641	-7.71607	1.14651e-08	1.18845e-07	9.79437
22377	Wbp1	WW domain binding protein 1	0.491503	5.73048	7.90905	6.02969e-09	6.69568e-08	9.78506
245049	Myrip	myosin VIIA and Rab interacting protein	1.55431	2.68723	7.75652	1.27224e-08	1.30433e-07	9.78488
67391	Fundc2	FUN14 domain containing 2	0.660861	4.59853	7.81814	7.68973e-09	8.35387e-08	9.77722
11924	Neurog2	neurogenin 2	1.42304	5.08173	9.28642	1.04229e-08	1.08928e-07	9.77657
64209	Herpud1	homocysteine-inducible, endoplasmic reticulum stress-inducible, ubiquitin-like domain member 1	-0.515895	4.89572	-7.83032	7.44289e-09	8.11472e-08	9.76013
19415	Rasal1	RAS protein activator like 1 (GAP1 like)	2.29821	1.27101	7.62795	1.28316e-08	1.31456e-07	9.75463
108013	Celf4	CUGBP, Elav-like family member 4	0.451679	8.36023	8.20639	4.86489e-09	5.57435e-08	9.75348
233115	Dpy19l3	dpy-19-like 3 (C. elegans)	0.499618	6.03844	7.92626	5.75904e-09	6.44103e-08	9.75076
17389	Mmp16	matrix metallopeptidase 16	-0.46649	5.54686	-7.8839	6.44862e-09	7.1158e-08	9.74718
72472	Slc16a10	solute carrier family 16 (monocarboxylic acid transporters), member 10	1.30409	2.38713	7.61456	1.3305e-08	1.35612e-07	9.74499
22417	Wnt4	wingless-type MMTV integration site family, member 4	2.01865	1.02177	7.63461	1.26028e-08	1.29395e-07	9.74264
100986	Akap9	A kinase (PRKA) anchor protein (yotiao) 9	-0.695398	8.79804	-9.124	6.18681e-09	6.85929e-08	9.74155
414801	Itprip	inositol 1,4,5-triphosphate receptor interacting protein	0.716367	3.96744	7.7291	9.76773e-09	1.02693e-07	9.73618
319934	Sbf2	SET binding factor 2	-0.329889	8.16696	-8.00004	4.73167e-09	5.44394e-08	9.73231
68682	Slc44a2	solute carrier family 44, member 2	0.42296	6.26685	7.92535	5.77301e-09	6.45152e-08	9.72741
56708	Clcf1	cardiotrophin-like cytokine factor 1	2.59694	0.49449	7.68141	1.1107e-08	1.15474e-07	9.71934
233744	Spon1	spondin 1, (f-spondin) extracellular matrix protein	1.21301	3.95886	8.28595	1.14038e-08	1.18298e-07	9.71274
60530	Fignl1	fidgetin-like 1	0.963839	3.20292	7.65839	1.18188e-08	1.22331e-07	9.70657
20979	Syt1	synaptotagmin I	-0.424593	8.46953	-8.08494	4.93757e-09	5.6392e-08	9.70472
210992	Lpcat1	lysophosphatidylcholine acyltransferase 1	-0.340415	6.82246	-7.93742	5.59013e-09	6.27714e-08	9.68635
66757	Adat2	adenosine deaminase, tRNA-specific 2	1.22269	2.38703	7.60077	1.38107e-08	1.40055e-07	9.68535
58520	Erg28	ergosterol biosynthesis 28	-0.537873	5.33064	-7.83228	7.40395e-09	8.08097e-08	9.67761
14348	Fut9	fucosyltransferase 9	-0.530604	7.0263	-8.23969	6.02363e-09	6.69425e-08	9.67613
27784	Commd8	COMM domain containing 8	0.47328	5.39754	7.84707	7.1163e-09	7.78519e-08	9.67574
50782	Rgs11	regulator of G-protein signaling 11	0.888594	3.22073	7.6498	1.20961e-08	1.24833e-07	9.66581
75665	Bicdl1	BICD family like cargo adaptor 1	-0.510499	5.60916	-7.84725	7.11289e-09	7.78519e-08	9.66324
15251	Hif1a	hypoxia inducible factor 1, alpha subunit	-0.315513	7.27724	-7.93996	5.55246e-09	6.23984e-08	9.6328
102637087	Gm33989	predicted gene, 33989	-0.447075	5.95895	-7.86988	6.69491e-09	7.3644e-08	9.62229
54357	Epb41l4b	erythrocyte membrane protein band 4.1 like 4b	0.948368	2.54497	7.57813	1.4684e-08	1.47841e-07	9.60835
12444	Ccnd2	cyclin D2	1.04839	8.55545	9.69916	8.55177e-09	9.15561e-08	9.58672
20849	Stat4	signal transducer and activator of transcription 4	3.05001	-0.335358	7.83014	7.44645e-09	8.11472e-08	9.58085
27354	Nbn	nibrin	-0.84396	3.60798	-7.63767	1.2499e-08	1.28518e-07	9.57798
24100	Tpra1	transmembrane protein, adipocyte asscociated 1	0.576015	4.44131	7.72342	9.91819e-09	1.04041e-07	9.57207
68177	Ebpl	emopamil binding protein-like	1.03918	3.01402	7.59853	1.38948e-08	1.40805e-07	9.57075
234366	Gatad2a	GATA zinc finger domain containing 2A	0.408008	6.73632	7.89046	6.33654e-09	7.00035e-08	9.56325
225655	Prelid3a	PRELI domain containing 3A	-0.439322	5.32145	-7.79015	8.28948e-09	8.90199e-08	9.56266
30877	Gnl3	guanine nucleotide binding protein-like 3 (nucleolar)	-0.529506	5.02748	-7.76519	8.86412e-09	9.43958e-08	9.56127
18053	Ngfr	nerve growth factor receptor (TNFR superfamily, member 16)	1.73543	2.74398	7.85941	1.68631e-08	1.67497e-07	9.55651
74569	Ttc17	tetratricopeptide repeat domain 17	-0.380627	5.5825	-7.80396	7.98784e-09	8.61843e-08	9.54948
330050	Fam185a	family with sequence similarity 185, member A	0.655495	4.07963	7.67472	1.13091e-08	1.17489e-07	9.54871
217864	Rcor1	REST corepressor 1	0.363312	6.54619	7.87267	6.64522e-09	7.32123e-08	9.53874
73094	Sgip1	SH3-domain GRB2-like (endophilin) interacting protein 1	-0.398511	7.17735	-7.89812	6.20826e-09	6.87763e-08	9.53353
13619	Phc1	polyhomeotic 1	-0.316886	7.07071	-7.89032	6.339e-09	7.00035e-08	9.52149
16998	Ltbp3	latent transforming growth factor beta binding protein 3	0.635048	4.74987	7.72623	9.84336e-09	1.03411e-07	9.51944
225872	Npas4	neuronal PAS domain protein 4	-2.99469	2.78387	-8.45254	2.03544e-08	1.96605e-07	9.51558
93742	Pard3	par-3 family cell polarity regulator	0.693792	5.72096	8.23846	8.90978e-09	9.48101e-08	9.50989
70784	Rasl12	RAS-like, family 12	1.27788	2.28877	7.51707	1.73292e-08	1.71398e-07	9.49056
71481	Alpk1	alpha-kinase 1	1.67244	2.73876	7.84203	1.78688e-08	1.7599e-07	9.48659
74202	Fblim1	filamin binding LIM protein 1	0.587639	6.39739	8.22113	7.98856e-09	8.61843e-08	9.47714
76936	Hnrnpm	heterogeneous nuclear ribonucleoprotein M	-0.34444	7.90023	-7.89362	6.28339e-09	6.95043e-08	9.4636
13004	Ncan	neurocan	-0.357679	9.53053	-7.92307	5.8082e-09	6.47021e-08	9.46064
72754	Arhgef10l	Rho guanine nucleotide exchange factor (GEF) 10-like	-0.499392	5.80531	-7.78853	8.32545e-09	8.93377e-08	9.45759
77531	Anks1b	ankyrin repeat and sterile alpha motif domain containing 1B	-0.43259	6.58908	-7.84419	7.17147e-09	7.83332e-08	9.4523
20604	Sst	somatostatin	-3.00214	5.44849	-9.41388	1.9112e-08	1.86661e-07	9.43274
13039	Ctsl	cathepsin L	0.394333	6.14719	7.808	7.90186e-09	8.53802e-08	9.42128
71914	Antxr2	anthrax toxin receptor 2	0.967546	2.57762	7.50737	1.77922e-08	1.75359e-07	9.41594
108934	Smim13	small integral membrane protein 13	0.325598	7.15969	7.84492	7.15747e-09	7.82412e-08	9.3851
17156	Man1a2	mannosidase, alpha, class 1A, member 2	-0.395521	6.6857	-7.82121	7.62685e-09	8.29842e-08	9.3815
15040	H2-T23	histocompatibility 2, T region locus 23	1.79558	1.71003	7.46351	2.00466e-08	1.94705e-07	9.37674
71699	Slc41a3	solute carrier family 41, member 3	1.42034	2.05473	7.46312	2.00679e-08	1.94777e-07	9.37072
15199	Hebp1	heme binding protein 1	2.14149	1.26073	7.46961	1.97165e-08	1.91898e-07	9.34165
269529	Fbxo10	F-box protein 10	0.526295	6.03814	7.82565	8.92098e-09	9.48573e-08	9.34014
106504	Stk38	serine/threonine kinase 38	0.458579	6.35091	7.78801	8.33713e-09	8.93947e-08	9.33673
102607	Snx19	sorting nexin 19	0.512341	5.70443	7.74361	9.39362e-09	9.91313e-08	9.32875
12048	Bcl2l1	BCL2-like 1	-0.404647	6.69898	-7.79979	8.07768e-09	8.69959e-08	9.32118
58235	Nectin1	nectin cell adhesion molecule 1	0.533467	6.8307	8.09163	8.82184e-09	9.40884e-08	9.30911
76792	Spring1	SREBF pathway regulator in golgi 1	0.476915	5.80616	7.73721	9.55669e-09	1.00625e-07	9.30633
229905	Kyat3	kynurenine aminotransferase 3	1.8311	1.18575	7.45201	2.06844e-08	1.99107e-07	9.30201
20170	Hps6	HPS6, biogenesis of lysosomal organelles complex 2 subunit 3	0.877937	3.17203	7.49947	1.81784e-08	1.78788e-07	9.28272
74203	Eif4enif1	eukaryotic translation initiation factor 4E nuclear import factor 1	-0.349478	6.22531	-7.75732	9.05372e-09	9.6123e-08	9.28052
56458	Foxo1	forkhead box O1	0.864013	5.5998	8.48849	1.28964e-08	1.31927e-07	9.27637
209268	Igsf1	immunoglobulin superfamily, member 1	2.184	0.859011	7.46281	2.00851e-08	1.94809e-07	9.2727
225207	Zfp521	zinc finger protein 521	1.09793	3.84537	7.89929	1.72764e-08	1.71021e-07	9.26255
231602	P2rx2	purinergic receptor P2X, ligand-gated ion channel, 2	-1.82064	1.93035	-7.41937	2.2609e-08	2.14977e-07	9.26007
68737	Angel1	angel homolog 1	0.888112	3.84718	7.53844	1.63523e-08	1.63465e-07	9.2531
229709	Ahcyl1	S-adenosylhomocysteine hydrolase-like 1	-0.272889	7.9296	-7.81594	7.73528e-09	8.39036e-08	9.25246
114715	Spred1	sprouty protein with EVH-1 domain 1, related sequence	-0.327769	6.74433	-7.77319	8.67553e-09	9.27396e-08	9.24723
74781	Wipi2	WD repeat domain, phosphoinositide interacting 2	0.351615	6.23044	7.7475	9.29593e-09	9.83632e-08	9.24283
12022	Barx1	BarH-like homeobox 1	4.28689	-1.60925	8.01108	4.59487e-09	5.31708e-08	9.24206
544696	Tbc1d32	TBC1 domain family, member 32	0.674111	4.23615	7.57544	1.47912e-08	1.48814e-07	9.23806
102278	Cpne7	copine VII	1.98349	1.92721	7.46218	2.38037e-08	2.25268e-07	9.22167
217310	Hid1	HID1 domain containing	0.39897	6.38808	7.74797	9.28419e-09	9.83465e-08	9.22152
65115	Bean1	brain expressed, associated with Nedd4, 1	-0.853414	3.16766	-7.48149	1.90895e-08	1.86572e-07	9.21518
16402	Itga5	integrin alpha 5 (fibronectin receptor alpha)	0.862813	3.19449	7.46462	1.99862e-08	1.94388e-07	9.21393
80879	Slc16a3	solute carrier family 16 (monocarboxylic acid transporters), member 3	1.55149	2.07992	7.40346	2.36117e-08	2.23752e-07	9.21012
226169	Pprc1	peroxisome proliferative activated receptor, gamma, coactivator-related 1	-0.368841	6.12792	-7.7183	1.00556e-08	1.05404e-07	9.20159
268890	Lsamp	limbic system-associated membrane protein	-0.450198	7.70854	-7.93718	8.73778e-09	9.33338e-08	9.19041
56613	Rps6ka4	ribosomal protein S6 kinase, polypeptide 4	0.619469	3.93392	7.53451	1.65277e-08	1.64515e-07	9.18274
98952	Eeig1	estrogen-induced osteoclastogenesis regulator 1	0.572272	4.43393	7.57845	1.46713e-08	1.47841e-07	9.17955
320951	Pisd	phosphatidylserine decarboxylase	-0.478045	5.51896	-7.6651	1.16065e-08	1.20222e-07	9.17629
108147	Atic	5-aminoimidazole-4-carboxamide ribonucleotide formyltransferase/IMP cyclohydrolase	0.484456	6.14872	7.71149	1.02418e-08	1.07195e-07	9.17237
20448	St6galnac4	ST6 (alpha-N-acetyl-neuraminyl-2,3-beta-galactosyl-1,3)-N-acetylgalactosaminide alpha-2,6-sialyltransferase 4	0.485376	4.93002	7.62092	1.30779e-08	1.33503e-07	9.17146
70892	Ttll7	tubulin tyrosine ligase-like family, member 7	0.408976	5.85537	7.68915	1.08775e-08	1.13341e-07	9.16701
117198	Ivns1abp	influenza virus NS1A binding protein	-0.292011	8.50447	-7.79862	8.10307e-09	8.70847e-08	9.16642
226856	Lpgat1	lysophosphatidylglycerol acyltransferase 1	-0.365527	7.29715	-7.76744	8.81066e-09	9.40407e-08	9.16255
224813	Lrrc73	leucine rich repeat containing 73	-0.583153	5.01317	-7.60957	1.34858e-08	1.37157e-07	9.15511
76263	Gstk1	glutathione S-transferase kappa 1	1.93814	0.814435	7.42038	2.2547e-08	2.14678e-07	9.1415
14739	S1pr2	sphingosine-1-phosphate receptor 2	0.890107	3.12032	7.43959	2.1396e-08	2.04808e-07	9.13982
66855	Tcf25	transcription factor 25 (basic helix-loop-helix)	-0.262558	8.49762	-7.78545	8.39471e-09	8.99433e-08	9.13268
76183	Celf6	CUGBP, Elav-like family member 6	0.431499	5.48188	7.64212	1.23496e-08	1.27075e-07	9.12097
70315	Hdac8	histone deacetylase 8	0.744748	3.54716	7.46986	1.97031e-08	1.91898e-07	9.11881
21754	Tesk1	testis specific protein kinase 1	-0.348913	7.12383	-7.74251	9.42133e-09	9.9349e-08	9.11573
11468	Actg2	actin, gamma 2, smooth muscle, enteric	-1.49534	2.5547	-7.4244	2.5095e-08	2.36055e-07	9.11353
17387	Mmp14	matrix metallopeptidase 14 (membrane-inserted)	0.492169	6.02181	7.68282	1.10647e-08	1.15121e-07	9.11229
72413	Kcnmb2	potassium large conductance calcium-activated channel, subfamily M, beta member 2	-1.14777	2.80123	-7.40132	2.375e-08	2.24911e-07	9.0988
18260	Ocln	occludin	2.00223	1.42805	7.36493	2.67853e-08	2.50276e-07	9.0958
19277	Ptpro	protein tyrosine phosphatase, receptor type, O	-0.586373	7.30725	-8.29831	1.13369e-08	1.17691e-07	9.09043
320394	Cenpt	centromere protein T	-0.523857	4.81135	-7.57229	1.4918e-08	1.49982e-07	9.09001
13681	Eif4a1	eukaryotic translation initiation factor 4A1	-0.421019	7.38547	-7.74736	9.47803e-09	9.98718e-08	9.0864
73680	Zbtb8a	zinc finger and BTB domain containing 8a	-0.875772	3.59615	-7.45094	2.07448e-08	1.99551e-07	9.0719
67487	Dhx40	DEAH (Asp-Glu-Ala-His) box polypeptide 40	0.422533	5.42188	7.62189	1.30437e-08	1.33337e-07	9.05271
57740	Stk32c	serine/threonine kinase 32C	0.714632	4.32899	7.52436	1.69896e-08	1.68514e-07	9.05039
23921	Sh2b2	SH2B adaptor protein 2	-0.555014	5.52456	-7.61924	1.31377e-08	1.34005e-07	9.04512
56338	Txnip	thioredoxin interacting protein	1.37266	5.17315	8.91747	2.12489e-08	2.03841e-07	9.04367
26356	Ing1	inhibitor of growth family, member 1	-0.356901	6.62623	-7.68644	1.09571e-08	1.14086e-07	9.03332
14886	Gtf2i	general transcription factor II I	-0.284819	8.40687	-7.74734	9.2998e-09	9.83632e-08	9.03276
192231	Hexim1	hexamethylene bis-acetamide inducible 1	-0.407525	5.53386	-7.61142	1.34183e-08	1.36668e-07	9.02678
407243	Peds1	plasmanylethanolamine desaturase 1	0.434705	5.39742	7.60423	1.3682e-08	1.38849e-07	9.02012
433693	Akirin2	akirin 2	-0.287811	7.07052	-7.70329	1.04708e-08	1.09265e-07	9.01454
72007	Fndc3b	fibronectin type III domain containing 3B	0.658027	5.38146	7.76703	1.49584e-08	1.5028e-07	9.01016
353310	Zfp703	zinc finger protein 703	0.615263	5.45083	7.70591	1.46805e-08	1.47841e-07	8.98265
101540	Prkd2	protein kinase D2	0.893422	3.0108	7.37162	2.57571e-08	2.41634e-07	8.98026
269587	Epb41	erythrocyte membrane protein band 4.1	-0.292696	7.49936	-7.70385	1.04549e-08	1.09181e-07	8.97333
20250	Scd2	stearoyl-Coenzyme A desaturase 2	-0.338236	10.7357	-7.74964	9.24246e-09	9.79784e-08	8.94967
57279	Slc25a20	solute carrier family 25 (mitochondrial carnitine/acylcarnitine translocase), member 20	0.530335	4.8733	7.53637	1.64448e-08	1.63995e-07	8.94799
20319	Sfrp2	secreted frizzled-related protein 2	1.14462	3.60279	7.57528	2.56151e-08	2.40463e-07	8.93308
69634	Clybl	citrate lyase beta like	1.42315	1.62418	7.29526	3.17446e-08	2.91755e-07	8.93159
56295	Higd1a	HIG1 domain family, member 1A	0.654293	4.17198	7.4594	2.02724e-08	1.96083e-07	8.92195
11767	Ap1m1	adaptor-related protein complex AP-1, mu subunit 1	-0.37622	6.66797	-7.65164	1.20359e-08	1.24303e-07	8.9214
73852	D3Ertd751e	DNA segment, Chr 3, ERATO Doi 751, expressed	1.37645	2.18205	7.29974	3.13574e-08	2.88954e-07	8.92018
319586	Celf5	CUGBP, Elav-like family member 5	-0.304242	8.80983	-7.71181	1.0233e-08	1.07183e-07	8.91508
106200	Txndc11	thioredoxin domain containing 11	-0.502682	5.00184	-7.52603	1.69127e-08	1.67871e-07	8.91403
225358	Fam13b	family with sequence similarity 13, member B	0.441186	6.17431	7.63154	1.27078e-08	1.30378e-07	8.91342
73338	Itpripl1	inositol 1,4,5-triphosphate receptor interacting protein-like 1	0.616774	4.09525	7.44973	2.08134e-08	2.00074e-07	8.90959
212073	Syne3	spectrin repeat containing, nuclear envelope family member 3	2.64222	0.0759256	7.42662	2.21661e-08	2.11339e-07	8.90051
18550	Furin	furin (paired basic amino acid cleaving enzyme)	0.401768	5.81078	7.58983	1.42257e-08	1.43744e-07	8.89554
214855	Arid5a	AT rich interactive domain 5A (MRF1-like)	-1.35288	3.03394	-7.30138	3.12169e-08	2.88037e-07	8.8938
20463	Cox7a2l	cytochrome c oxidase subunit 7A2 like	0.485287	6.10429	7.60716	1.35738e-08	1.37951e-07	8.88886
78755	Pabir2	PABIR family member 2	0.843714	3.10907	7.34367	2.78028e-08	2.58749e-07	8.88845
70248	Dazap1	DAZ associated protein 1	-0.352032	7.02364	-7.65287	1.1996e-08	1.23982e-07	8.88428
109857	Cbr3	carbonyl reductase 3	2.1806	1.19023	7.29719	3.15775e-08	2.906e-07	8.88269
217951	Tmem196	transmembrane protein 196	-1.11372	2.33275	-7.28621	3.25423e-08	2.97827e-07	8.87451
170756	Slc8b1	solute carrier family 8 (sodium/lithium/calcium exchanger), member B1	1.67323	1.96248	7.27043	3.39824e-08	3.08681e-07	8.86706
228536	Bahd1	bromo adjacent homology domain containing 1	0.372953	6.61832	7.62736	1.28524e-08	1.31572e-07	8.86205
241528	Lrrc55	leucine rich repeat containing 55	-0.632631	6.54194	-8.15681	1.58441e-08	1.58611e-07	8.83427
380928	Lmo7	LIM domain only 7	0.63193	6.77214	8.26603	1.56087e-08	1.56366e-07	8.82943
100561	Slc15a4	solute carrier family 15, member 4	0.425683	5.13092	7.50865	1.77303e-08	1.74872e-07	8.82873
14964	H2-D1	histocompatibility 2, D region locus 1	0.861548	5.10236	8.04952	2.14081e-08	2.04808e-07	8.8164
76809	Bri3bp	Bri3 binding protein	0.324645	7.5076	7.64739	1.2175e-08	1.25555e-07	8.81419
620592	Nalf2	NALCN channel auxiliary factor 2	0.585977	5.22548	7.51064	1.76347e-08	1.74173e-07	8.81217
27204	Syn3	synapsin III	-0.405781	7.18826	-7.63572	1.25651e-08	1.29103e-07	8.80905
24012	Rgs7	regulator of G protein signaling 7	-0.439018	5.26096	-7.50871	1.77276e-08	1.74872e-07	8.80202
12396	Cbfa2t2	CBFA2/RUNX1 translocation partner 2	0.354593	6.62564	7.60622	1.36084e-08	1.38202e-07	8.79796
72690	Fam110d	family with sequence similarity 110, member D	-1.12002	2.09095	-7.25679	3.52787e-08	3.19421e-07	8.79169
229706	Slc6a17	solute carrier family 6 (neurotransmitter transporter), member 17	-0.374088	7.91299	-7.64321	1.23132e-08	1.26886e-07	8.78218
55983	Pdzrn3	PDZ domain containing RING finger 3	0.639498	5.63056	7.77384	1.81581e-08	1.78714e-07	8.78051
243853	Fkrp	fukutin related protein	-0.566957	4.51974	-7.43292	2.1789e-08	2.08026e-07	8.77914
70807	Arrdc2	arrestin domain containing 2	-0.965196	3.53952	-7.33087	2.87941e-08	2.67088e-07	8.77109
14401	Gabrb2	gamma-aminobutyric acid (GABA) A receptor, subunit beta 2	-0.366421	7.41791	-7.62089	1.3079e-08	1.33503e-07	8.7604
233071	Arhgap33	Rho GTPase activating protein 33	-0.325713	8.96467	-7.65617	1.18899e-08	1.22976e-07	8.75736
231803	Mepce	methylphosphate capping enzyme	-0.391112	5.36703	-7.4958	1.83605e-08	1.80453e-07	8.74444
66939	Aagab	alpha- and gamma-adaptin binding protein	0.348466	5.92498	7.54446	1.60877e-08	1.60935e-07	8.74325
263876	Spata2	spermatogenesis associated 2	0.345116	6.77025	7.59156	1.41592e-08	1.43175e-07	8.74238
105727	Slc38a1	solute carrier family 38, member 1	-0.375331	8.80588	-7.64283	1.23261e-08	1.26926e-07	8.73251
56357	Ivd	isovaleryl coenzyme A dehydrogenase	0.466852	4.94828	7.45708	2.04007e-08	1.96781e-07	8.73022
209630	Frmd4a	FERM domain containing 4A	-0.485448	8.65781	-8.04309	1.43242e-08	1.44634e-07	8.71491
74137	Nuak2	NUAK family, SNF1-like kinase, 2	0.796209	3.34558	7.29239	3.19959e-08	2.93679e-07	8.69488
23986	Eci2	enoyl-Coenzyme A delta isomerase 2	0.495274	4.9201	7.43529	2.16484e-08	2.06825e-07	8.69094
106565	Dlk2	delta like non-canonical Notch ligand 2	-0.667573	4.67273	-7.40643	2.34211e-08	2.22247e-07	8.68757
100678	Psph	phosphoserine phosphatase	-0.704154	4.16056	-7.35193	2.71822e-08	2.53815e-07	8.68424
12724	Clcn2	chloride channel, voltage-sensitive 2	0.582524	4.94812	7.44616	2.10164e-08	2.01887e-07	8.6818
56403	Syncrip	synaptotagmin binding, cytoplasmic RNA interacting protein	-0.335037	8.14013	-7.60991	1.34733e-08	1.37128e-07	8.67021
14633	Gli2	GLI-Kruppel family member GLI2	0.844213	3.88636	7.33884	2.81733e-08	2.61503e-07	8.66102
73046	Glrx5	glutaredoxin 5	0.433328	5.59077	7.48813	1.87475e-08	1.83485e-07	8.65776
14221	Fjx1	four jointed box 1	-0.388667	6.87213	-7.56016	1.54169e-08	1.54665e-07	8.65601
77590	Chst15	carbohydrate sulfotransferase 15	0.464955	5.81496	7.49533	1.8384e-08	1.80557e-07	8.63913
56404	Trip4	thyroid hormone receptor interactor 4	0.468982	5.07966	7.43626	2.15913e-08	2.0642e-07	8.63749
330177	Taok3	TAO kinase 3	-0.389149	6.44596	-7.53052	1.67079e-08	1.6619e-07	8.62727
106759	Ticam1	TIR domain containing adaptor molecule 1	0.892272	2.83458	7.22399	3.86061e-08	3.46861e-07	8.62249
72185	Dbndd1	dysbindin (dystrobrevin binding protein 1) domain containing 1	-0.42755	5.40648	-7.45531	2.04991e-08	1.97595e-07	8.61937
68166	Spire1	spire type actin nucleation factor 1	-0.339454	7.91639	-7.58117	1.45637e-08	1.46946e-07	8.61494
212996	Galnt17	polypeptide N-acetylgalactosaminyltransferase 17	0.42459	6.34889	7.51392	1.74784e-08	1.72752e-07	8.58927
52055	Rab11fip5	RAB11 family interacting protein 5 (class I)	0.385544	6.75378	7.53546	1.64853e-08	1.64209e-07	8.58864
240041	Zfp945	zinc finger protein 945	0.600195	4.07814	7.34182	2.7944e-08	2.5989e-07	8.58602
59027	Nampt	nicotinamide phosphoribosyltransferase	-0.375394	5.82464	-7.4751	1.94239e-08	1.89312e-07	8.58551
226830	Smyd2	SET and MYND domain containing 2	-0.421462	5.91545	-7.47526	1.94154e-08	1.89312e-07	8.58544
243274	Tmem132d	transmembrane protein 132D	2.3656	1.03015	7.18361	4.31424e-08	3.81869e-07	8.58089
213469	Lgi3	leucine-rich repeat LGI family, member 3	1.8715	0.994675	7.1883	4.25883e-08	3.78039e-07	8.5808
433752	Frg2f1	FSHD region gene 2 family member 1	-0.967126	2.7172	-7.20329	4.08667e-08	3.65068e-07	8.58019
52850	Sgsm1	small G protein signaling modulator 1	0.419126	5.47114	7.44576	2.10393e-08	2.01969e-07	8.57823
74229	Paqr8	progestin and adipoQ receptor family member VIII	0.508199	5.934	7.48151	1.92478e-08	1.87857e-07	8.57821
17975	Ncl	nucleolin	-0.293703	9.08918	-7.59227	1.41324e-08	1.43006e-07	8.57755
69024	Snx15	sorting nexin 15	-0.618302	4.53231	-7.3506	2.72812e-08	2.54232e-07	8.57271
12971	Crym	crystallin, mu	1.28573	4.90518	8.71025	3.24795e-08	2.97534e-07	8.56754
226043	Zng1	Zn regulated GTPase metalloprotein activator 1	0.627789	3.72004	7.28937	3.2262e-08	2.95928e-07	8.56398
16170	Il16	interleukin 16	2.0127	1.10448	7.18349	4.31559e-08	3.81869e-07	8.55733
75565	Sgf29	SAGA complex associated factor 29	-0.772384	3.73742	-7.27821	3.32647e-08	3.03143e-07	8.55396
269593	Luzp1	leucine zipper protein 1	0.367936	6.26748	7.49151	1.85761e-08	1.81934e-07	8.55286
20481	Ski	ski sarcoma viral oncogene homolog (avian)	-0.358551	8.26878	-7.56775	1.51027e-08	1.51621e-07	8.55223
14388	Gab1	growth factor receptor bound protein 2-associated protein 1	0.555659	5.27694	7.41954	2.25984e-08	2.14977e-07	8.54604
16561	Kif1b	kinesin family member 1B	-0.275147	10.3533	-7.59719	1.39453e-08	1.41215e-07	8.54581
170711	Otud7a	OTU domain containing 7A	0.488704	4.8184	7.36897	2.59446e-08	2.43184e-07	8.53202
73067	Tmem192	transmembrane protein 192	0.694733	3.03143	7.21655	3.94033e-08	3.53571e-07	8.52897
210035	Nemp1	nuclear envelope integral membrane protein 1	0.745226	3.35461	7.23872	3.70734e-08	3.34376e-07	8.52647
104010	Cdh22	cadherin 22	1.45649	2.40035	7.20782	4.56359e-08	4.01785e-07	8.52578
66154	Tmem14c	transmembrane protein 14C	0.454208	5.27917	7.41852	2.26616e-08	2.15332e-07	8.52425
17309	Mgat3	mannoside acetylglucosaminyltransferase 3	-0.370796	7.22046	-7.52924	1.67661e-08	1.66651e-07	8.52205
16451	Jak1	Janus kinase 1	0.273553	7.41929	7.5362	1.64521e-08	1.63995e-07	8.51693
23877	Fiz1	Flt3 interacting zinc finger protein 1	-0.523048	5.0773	-7.38528	2.48137e-08	2.3388e-07	8.51516
14709	Gng8	guanine nucleotide binding protein (G protein), gamma 8	2.22709	0.240737	7.23772	3.71758e-08	3.35084e-07	8.50626
69938	Scrn1	secernin 1	0.36281	7.63564	7.53672	1.64289e-08	1.63995e-07	8.5051
12509	Cd59a	CD59a antigen	2.06364	0.93763	7.13694	4.90645e-08	4.28972e-07	8.47205
545007	Gm5796	predicted gene 5796	-1.51041	1.01081	-7.1276	5.03446e-08	4.38017e-07	8.47191
432450	Nkain2	Na+/K+ transporting ATPase interacting 2	-0.532921	5.46551	-7.40555	2.34775e-08	2.22632e-07	8.46913
26913	Gprin1	G protein-regulated inducer of neurite outgrowth 1	-0.336092	8.2342	-7.53758	1.63908e-08	1.63732e-07	8.46689
234779	Plcg2	phospholipase C, gamma 2	1.95715	0.680037	7.1472	4.7695e-08	4.18338e-07	8.45978
16495	Kcna7	potassium voltage-gated channel, shaker-related subfamily, member 7	3.96517	-0.873045	7.52304	1.70504e-08	1.68998e-07	8.45558
22592	Ercc5	excision repair cross-complementing rodent repair deficiency, complementation group 5	-0.529818	5.33929	-7.37995	2.51772e-08	2.36669e-07	8.45034
22710	Zfp52	zinc finger protein 52	0.857301	3.07155	7.19716	4.15628e-08	3.70342e-07	8.44928
20496	Slc12a2	solute carrier family 12, member 2	-0.352103	6.24225	-7.45945	2.02696e-08	1.96083e-07	8.44907
68588	Cthrc1	collagen triple helix repeat containing 1	2.16561	1.08822	7.12888	5.0168e-08	4.36752e-07	8.44652
17069	Ly6e	lymphocyte antigen 6 complex, locus E	0.552949	5.3093	7.37544	2.549e-08	2.39449e-07	8.43799
67936	Wdr55	WD repeat domain 55	-0.689688	3.81805	-7.22656	3.83335e-08	3.44633e-07	8.43294
67465	Sf3a1	splicing factor 3a, subunit 1	-0.320299	7.19139	-7.49355	1.84734e-08	1.81181e-07	8.43168
140919	Slc17a6	solute carrier family 17 (sodium-dependent inorganic phosphate cotransporter), member 6	-0.753241	5.21159	-7.69446	2.95829e-08	2.73862e-07	8.42718
106581	Fam234a	family with sequence similarity 234, member A	0.563421	4.72194	7.3221	2.94944e-08	2.73222e-07	8.42071
17768	Mthfd2	methylenetetrahydrofolate dehydrogenase (NAD+ dependent), methenyltetrahydrofolate cyclohydrolase	-1.01215	4.42777	-7.70811	3.82141e-08	3.4378e-07	8.40513
17294	Mest	mesoderm specific transcript	-1.12445	9.94114	-9.18319	2.60138e-08	2.43553e-07	8.40386
23917	Impdh1	inosine monophosphate dehydrogenase 1	0.334527	6.62081	7.45756	2.03739e-08	1.96657e-07	8.39686
56077	Dgke	diacylglycerol kinase, epsilon	0.323726	6.24548	7.44012	2.13656e-08	2.04681e-07	8.3966
20346	Sema3a	sema domain, immunoglobulin domain (Ig), short basic domain, secreted, (semaphorin) 3A	-0.701789	4.57075	-7.29624	3.16594e-08	2.91163e-07	8.39423
54720	Rcan1	regulator of calcineurin 1	0.361514	6.3871	7.44054	2.13411e-08	2.04586e-07	8.38468
17135	Mafk	v-maf musculoaponeurotic fibrosarcoma oncogene family, protein K (avian)	-0.660238	4.05423	-7.23304	3.76567e-08	3.38982e-07	8.37276
387524	Znrf2	zinc and ring finger 2	0.464403	8.01668	7.79801	2.01203e-08	1.95016e-07	8.37164
14667	Gm2a	GM2 ganglioside activator protein	0.492226	5.14454	7.34053	2.8043e-08	2.60638e-07	8.37089
23797	Akt3	thymoma viral proto-oncogene 3	0.334393	9.65136	7.51814	1.72789e-08	1.71021e-07	8.35144
72522	Atxn7l2	ataxin 7-like 2	-0.585199	4.63188	-7.27779	3.3303e-08	3.03295e-07	8.34707
229584	Pogz	pogo transposable element with ZNF domain	-0.306907	7.15153	-7.46385	2.00278e-08	1.94657e-07	8.34449
21753	Tes	testin LIM domain protein	0.432446	5.82755	7.38972	2.45147e-08	2.31372e-07	8.3417
381085	Tbc1d22b	TBC1 domain family, member 22B	0.315108	6.41391	7.42522	2.22511e-08	2.12005e-07	8.33823
226255	Atrnl1	attractin like 1	0.300729	8.07785	7.48573	1.88705e-08	1.8456e-07	8.33781
12334	Capn2	calpain 2	-0.367245	6.16771	-7.40968	2.32148e-08	2.20438e-07	8.33615
19300	Abcd4	ATP-binding cassette, sub-family D (ALD), member 4	0.927709	3.54729	7.17605	4.40497e-08	3.88551e-07	8.32576
69710	Arap1	ArfGAP with RhoGAP domain, ankyrin repeat and PH domain 1	0.912718	3.46265	7.16714	4.51444e-08	3.97957e-07	8.31618
210582	Coq10a	coenzyme Q10A	-0.464713	4.76814	-7.2835	3.27851e-08	2.99551e-07	8.31576
243725	Ppp1r9a	protein phosphatase 1, regulatory subunit 9A	-0.358429	7.2494	-7.45893	2.02983e-08	1.96198e-07	8.31534
68842	Tulp4	tubby like protein 4	-0.306787	9.00929	-7.49476	1.84127e-08	1.80712e-07	8.31133
13162	Slc6a3	solute carrier family 6 (neurotransmitter transporter, dopamine), member 3	3.83071	-1.22861	7.49215	1.85438e-08	1.81745e-07	8.31071
54630	Prickle3	prickle planar cell polarity protein 3	2.58897	-0.0534663	7.21896	3.91431e-08	3.51461e-07	8.3098
26372	Clcn6	chloride channel, voltage-sensitive 6	-0.355558	7.6039	-7.4618	2.014e-08	1.95072e-07	8.30373
67946	Spata6	spermatogenesis associated 6	1.35099	2.25678	7.06672	5.95676e-08	5.08791e-07	8.29426
320817	Atad2b	ATPase family, AAA domain containing 2B	-0.375148	6.19121	-7.38998	2.44974e-08	2.31364e-07	8.28423
67048	Vma21	VMA21 vacuolar H+-ATPase homolog (S. cerevisiae)	0.492575	5.6215	7.35022	2.73089e-08	2.54321e-07	8.26241
66860	Tanc1	tetratricopeptide repeat, ankyrin repeat and coiled-coil containing 1	0.792847	4.11416	7.19562	4.17392e-08	3.71323e-07	8.25216
15064	Mr1	major histocompatibility complex, class I-related	2.23185	0.437362	7.08802	5.61598e-08	4.82623e-07	8.2507
67429	Nudcd1	NudC domain containing 1	0.475349	5.24436	7.30706	3.07347e-08	2.84074e-07	8.24523
67434	Ankrd33b	ankyrin repeat domain 33B	2.10619	0.479939	7.06717	5.94928e-08	5.08462e-07	8.24303
50912	Exosc10	exosome component 10	-0.321779	6.30713	-7.38132	2.50833e-08	2.36055e-07	8.23733
192156	Mvd	mevalonate (diphospho) decarboxylase	-0.795631	5.58776	-7.91583	3.5527e-08	3.21353e-07	8.23608
216874	Camta2	calmodulin binding transcription activator 2	0.324673	6.37805	7.38901	2.45621e-08	2.31663e-07	8.23492
68537	Mrpl13	mitochondrial ribosomal protein L13	0.682079	4.58412	7.24845	3.69473e-08	3.33453e-07	8.20846
14370	Fzd8	frizzled class receptor 8	0.664639	4.41211	7.20581	4.0585e-08	3.63013e-07	8.20828
11658	Alcam	activated leukocyte cell adhesion molecule	0.86533	7.19778	8.63673	3.3354e-08	3.03366e-07	8.20444
242894	Actr3b	ARP3 actin-related protein 3B	0.782593	5.7205	8.0203	3.55379e-08	3.21353e-07	8.19998
217733	Tmem63c	transmembrane protein 63c	0.817821	4.67512	7.52103	4.09475e-08	3.65556e-07	8.19724
13110	Cyp2j6	cytochrome P450, family 2, subfamily j, polypeptide 6	0.917339	2.67305	7.06759	5.94243e-08	5.08186e-07	8.19355
16531	Kcnma1	potassium large conductance calcium-activated channel, subfamily M, alpha member 1	-0.594963	6.16521	-7.72207	3.01311e-08	2.78752e-07	8.18713
212514	Spice1	spindle and centriole associated protein 1	0.70741	4.11396	7.17907	4.36846e-08	3.8606e-07	8.18307
434234	Rexo5	RNA exonuclease 5	1.25227	2.32545	7.03817	6.44645e-08	5.46623e-07	8.16743
226922	Kcnq5	potassium voltage-gated channel, subfamily Q, member 5	-0.535836	6.2681	-7.54154	2.92985e-08	2.71587e-07	8.16345
15427	Hoxc9	homeobox C9	3.70959	-2.03532	7.55967	1.54374e-08	1.5476e-07	8.16201
67477	Abhd15	abhydrolase domain containing 15	1.84783	0.960813	7.02047	6.77041e-08	5.71674e-07	8.15127
53608	Map3k6	mitogen-activated protein kinase kinase kinase 6	1.35979	1.88268	7.00242	7.11778e-08	5.98482e-07	8.14168
331623	Bend3	BEN domain containing 3	-0.651609	4.55022	-7.20025	4.12108e-08	3.67672e-07	8.13585
216805	Flcn	folliculin	-0.423572	5.56397	-7.28599	3.25618e-08	2.97827e-07	8.12223
94089	Trim7	tripartite motif-containing 7	-0.416381	5.43672	-7.26286	3.46958e-08	3.14753e-07	8.09623
18627	Per2	period circadian clock 2	-0.72918	4.16816	-7.13549	4.92603e-08	4.29917e-07	8.09141
223254	Farp1	FERM, RhoGEF (Arhgef) and pleckstrin domain protein 1 (chondrocyte-derived)	-0.3722	7.44063	-7.38147	2.50732e-08	2.36055e-07	8.09067
234404	Nxnl1	nucleoredoxin-like 1	4.32228	-1.48254	7.45219	2.06742e-08	1.99107e-07	8.08843
20732	Spint1	serine protease inhibitor, Kunitz type 1	2.18803	0.582953	6.99597	7.24615e-08	6.07455e-07	8.08134
192662	Arhgdia	Rho GDP dissociation inhibitor (GDI) alpha	-0.306664	8.24951	-7.39261	2.4322e-08	2.29862e-07	8.06952
216459	Myl6b	myosin, light polypeptide 6B	0.473639	5.68577	7.28166	3.29515e-08	3.0068e-07	8.06709
12054	Bcl7b	B cell CLL/lymphoma 7B	-0.623281	4.21569	-7.13734	4.90097e-08	4.28796e-07	8.06471
16872	Lhx4	LIM homeobox protein 4	3.97179	-1.41197	7.42897	2.20246e-08	2.10133e-07	8.06407
245474	Dkc1	dyskeratosis congenita 1, dyskerin	-0.489175	4.69007	-7.18575	4.28888e-08	3.79984e-07	8.06351
76499	Clasp2	CLIP associating protein 2	-0.276391	8.69919	-7.39818	2.39548e-08	2.26545e-07	8.05928
234577	Cpne2	copine II	0.873165	4.99143	7.77411	4.69053e-08	4.12185e-07	8.05329
11785	Apbb1	amyloid beta (A4) precursor protein-binding, family B, member 1	-0.296745	7.70565	-7.36879	2.5957e-08	2.43184e-07	8.03506
70127	Dpf3	double PHD fingers 3	0.670131	4.33803	7.15115	4.71781e-08	4.143e-07	8.03284
214137	Arhgap29	Rho GTPase activating protein 29	0.951121	5.18687	7.98207	4.96518e-08	4.32526e-07	8.02742
101206	Tada3	transcriptional adaptor 3	-0.42155	5.84377	-7.27138	3.38936e-08	3.08074e-07	8.02315
83383	Tfap4	transcription factor AP4	-0.765778	3.68629	-7.07097	5.88701e-08	5.04062e-07	8.00882
69171	Cnppd1	cyclin Pas1/PHO80 domain containing 1	-0.356594	5.70199	-7.25282	3.5665e-08	3.22295e-07	8.00688
22631	Ywhaz	tyrosine 3-monooxygenase/tryptophan 5-monooxygenase activation protein, zeta polypeptide	-0.395141	9.31746	-7.54084	2.6083e-08	2.44039e-07	8.00193
53356	Eif3g	eukaryotic translation initiation factor 3, subunit G	-0.332525	6.05692	-7.27728	3.33495e-08	3.03366e-07	7.99618
252864	Dusp15	dual specificity phosphatase-like 15	0.770269	3.44697	7.05238	6.19779e-08	5.27452e-07	7.99346
333605	Frmpd4	FERM and PDZ domain containing 4	0.510456	6.19444	7.44023	3.40057e-08	3.08693e-07	7.98717
66868	Mfsd1	major facilitator superfamily domain containing 1	0.427516	5.19698	7.20603	4.05603e-08	3.63013e-07	7.98344
15958	Ifit2	interferon-induced protein with tetratricopeptide repeats 2	1.03516	3.58286	7.25894	6.32975e-08	5.38029e-07	7.9819
11842	Arf3	ADP-ribosylation factor 3	0.38049	9.08389	7.45276	2.63152e-08	2.46047e-07	7.97697
16923	Sh2b3	SH2B adaptor protein 3	0.695594	3.70811	7.06146	6.04398e-08	5.14987e-07	7.96119
66237	Atp6v1g2	ATPase, H+ transporting, lysosomal V1 subunit G2	-0.59765	4.74462	-7.16437	4.54908e-08	4.00759e-07	7.96048
14402	Gabrb3	gamma-aminobutyric acid (GABA) A receptor, subunit beta 3	-0.333342	8.10635	-7.35161	2.72059e-08	2.53867e-07	7.95995
17449	Mdh1	malate dehydrogenase 1, NAD (soluble)	0.284362	7.66748	7.33996	2.80866e-08	2.60871e-07	7.9586
21885	Tle1	transducin-like enhancer of split 1	-0.407547	6.71699	-7.2982	3.149e-08	2.89985e-07	7.95283
70693	Adgra3	adhesion G protein-coupled receptor A3	0.347239	6.81402	7.30691	3.07469e-08	2.84074e-07	7.9455
330671	B4galnt4	beta-1,4-N-acetyl-galactosaminyl transferase 4	-0.377592	6.73905	-7.30075	3.12705e-08	2.88343e-07	7.94434
72393	Faim2	Fas apoptotic inhibitory molecule 2	0.477558	5.33422	7.21077	4.00353e-08	3.58782e-07	7.94166
19346	Rab6a	RAB6A, member RAS oncogene family	-0.291964	8.6208	-7.3513	2.72287e-08	2.53911e-07	7.93317
20280	Scp2	sterol carrier protein 2, liver	0.488015	5.2654	7.19085	4.22911e-08	3.75638e-07	7.92406
64292	Ptges	prostaglandin E synthase	1.55067	1.22235	6.90742	9.2668e-08	7.56501e-07	7.89731
81601	Kat5	K(lysine) acetyltransferase 5	-0.461856	5.54083	-7.20373	4.08183e-08	3.64867e-07	7.89662
66447	Mgst3	microsomal glutathione S-transferase 3	0.664553	5.43824	7.51655	4.57177e-08	4.02253e-07	7.89359
272381	Lrrc4b	leucine rich repeat containing 4B	-0.520105	7.89239	-7.80517	3.47235e-08	3.14801e-07	7.89178
11676	Aldoc	aldolase C, fructose-bisphosphate	-0.885855	5.62028	-7.91579	5.44052e-08	4.68982e-07	7.88022
17425	Foxk1	forkhead box K1	0.381239	6.38614	7.25859	3.5105e-08	3.18054e-07	7.87837
18125	Nos1	nitric oxide synthase 1, neuronal	-0.650904	6.03606	-7.69939	4.38512e-08	3.87044e-07	7.87701
57752	Tacc2	transforming, acidic coiled-coil containing protein 2	-0.338326	7.56169	-7.30436	3.09626e-08	2.85879e-07	7.87219
195646	Hs3st2	heparan sulfate (glucosamine) 3-O-sulfotransferase 2	0.760828	4.84426	7.33512	5.49871e-08	4.73125e-07	7.86328
70382	Kctd2	potassium channel tetramerisation domain containing 2	-0.380725	5.61095	-7.19309	4.2031e-08	3.73564e-07	7.86153
219022	Ttc5	tetratricopeptide repeat domain 5	0.442632	5.39114	7.18732	4.27037e-08	3.78584e-07	7.85821
17203	Mc5r	melanocortin 5 receptor	1.76512	0.837183	6.89748	9.52684e-08	7.75022e-07	7.85561
67623	Tm7sf3	transmembrane 7 superfamily member 3	0.396903	5.40268	7.18737	4.26977e-08	3.78584e-07	7.85337
226352	Epb41l5	erythrocyte membrane protein band 4.1 like 5	0.682973	4.69715	7.12961	5.34594e-08	4.62249e-07	7.85079
66734	Map1lc3a	microtubule-associated protein 1 light chain 3 alpha	-0.327532	7.11308	-7.28051	3.3055e-08	3.01428e-07	7.84873
109154	Mlec	malectin	0.347628	7.20647	7.28313	3.28182e-08	2.99659e-07	7.84094
12294	Cacna2d3	calcium channel, voltage-dependent, alpha2/delta subunit 3	0.759111	5.11958	7.49082	5.41615e-08	4.67455e-07	7.83833
66995	Zcchc18	zinc finger, CCHC domain containing 18	-0.314325	7.3728	-7.289	3.22945e-08	2.96032e-07	7.83787
226778	Mark1	MAP/microtubule affinity regulating kinase 1	-0.342152	7.69116	-7.29323	3.1922e-08	2.93193e-07	7.82969
64138	Ctsz	cathepsin Z	0.622466	4.64539	7.10493	5.35969e-08	4.63153e-07	7.82713
19401	Rara	retinoic acid receptor, alpha	0.745937	3.9013	7.0263	6.66192e-08	5.62852e-07	7.811
231470	Fras1	Fraser extracellular matrix complex subunit 1	0.935331	5.55422	7.97693	5.98452e-08	5.10541e-07	7.80716
78771	Mctp1	multiple C2 domains, transmembrane 1	-0.581318	4.58338	-7.09762	5.46905e-08	4.71151e-07	7.80592
319991	Kif6	kinesin family member 6	1.66351	1.0177	6.87258	1.02107e-07	8.24917e-07	7.79191
235330	Ttc12	tetratricopeptide repeat domain 12	1.97525	0.900815	6.88002	1.00013e-07	8.09394e-07	7.78879
68750	Rreb1	ras responsive element binding protein 1	1.09215	2.99157	6.92315	8.87011e-08	7.25807e-07	7.78813
71704	Arhgef3	Rho guanine nucleotide exchange factor (GEF) 3	0.880656	2.89125	6.92372	8.8562e-08	7.25274e-07	7.76394
18476	Pafah1b3	platelet-activating factor acetylhydrolase, isoform 1b, subunit 3	-0.450732	6.47251	-7.25484	3.94646e-08	3.53895e-07	7.76214
69188	Kmt2e	lysine (K)-specific methyltransferase 2E	-0.305522	8.48653	-7.28584	3.25752e-08	2.97827e-07	7.75866
12068	Bet1	Bet1 golgi vesicular membrane trafficking protein	0.638585	3.72657	6.9847	7.47634e-08	6.24532e-07	7.74254
213573	Cracr2b	calcium release activated channel regulator 2B	-0.955016	2.90254	-6.90459	9.33997e-08	7.61587e-07	7.74174
170439	Elovl6	ELOVL family member 6, elongation of long chain fatty acids (yeast)	-0.3853	7.2085	-7.2452	3.642e-08	3.28905e-07	7.73888
216161	Sbno2	strawberry notch 2	-0.506721	4.70614	-7.07129	5.88188e-08	5.0393e-07	7.7282
74528	Mgme1	mitochondrial genome maintenance exonuclease 1	-0.901338	2.43348	-6.8733	1.01902e-07	8.23734e-07	7.72364
73296	Rhobtb3	Rho-related BTB domain containing 3	-0.356788	6.4936	-7.19988	4.12528e-08	3.67813e-07	7.6993
238024	Fn3krp	fructosamine 3 kinase related protein	0.574091	4.0104	6.99358	7.29439e-08	6.11134e-07	7.69676
17342	Mitf	melanogenesis associated transcription factor	1.67295	1.27332	6.83154	1.14481e-07	9.11752e-07	7.69537
70082	Lysmd2	LysM, putative peptidoglycan-binding, domain containing 2	-0.73032	3.50688	-6.94305	8.39285e-08	6.93226e-07	7.69112
239839	Ccdc14	coiled-coil domain containing 14	0.974913	3.08709	6.90867	9.23464e-08	7.54754e-07	7.68331
231225	Tapt1	transmembrane anterior posterior transformation 1	-0.339239	5.89966	-7.15095	4.72051e-08	4.143e-07	7.67578
319764	Sertm2	serine rich and transmembrane domain containing 2	2.61361	-0.929698	6.98468	7.47657e-08	6.24532e-07	7.67227
78257	Lrrc9	leucine rich repeat containing 9	1.40855	2.34021	6.84038	1.11693e-07	8.93101e-07	7.6625
52009	Jpt2	Jupiter microtubule associated homolog 2	-0.362302	5.71748	-7.13283	4.96233e-08	4.32526e-07	7.65565
23945	Mgll	monoglyceride lipase	0.88948	3.4485	6.92074	8.92967e-08	7.30255e-07	7.6553
230696	AU022252	expressed sequence AU022252	0.432574	5.40399	7.10973	5.28916e-08	4.58754e-07	7.65391
18741	Pitx2	paired-like homeodomain transcription factor 2	4.35212	-1.43123	7.23335	3.76247e-08	3.38912e-07	7.64956
225049	Ttc7	tetratricopeptide repeat domain 7	0.898545	2.64077	6.87184	1.02318e-07	8.26145e-07	7.6458
68505	Vps51	VPS51 GARP complex subunit	-0.440183	5.42411	-7.10632	5.3391e-08	4.62147e-07	7.64531
17703	Msx3	msh homeobox 3	1.36271	2.49754	6.9705	1.1061e-07	8.85702e-07	7.63477
69354	Slc38a4	solute carrier family 38, member 4	2.15697	1.42749	6.82519	1.22378e-07	9.66961e-07	7.62458
26409	Map3k7	mitogen-activated protein kinase kinase kinase 7	0.287363	7.20755	7.2073	4.04184e-08	3.61985e-07	7.62282
20648	Snta1	syntrophin, acidic 1	0.658786	3.99131	6.97238	7.73625e-08	6.44107e-07	7.62174
171543	Bmf	BCL2 modifying factor	0.965256	3.45653	6.90192	9.40986e-08	7.65951e-07	7.62047
11636	Ak1	adenylate kinase 1	-0.413289	5.97298	-7.13662	4.91075e-08	4.28972e-07	7.62034
14421	B4galnt1	beta-1,4-N-acetyl-galactosaminyl transferase 1	-0.433369	6.09688	-7.14365	4.81649e-08	4.22196e-07	7.61381
382571	Kcnf1	potassium voltage-gated channel, subfamily F, member 1	-0.810724	4.11593	-6.96782	7.99927e-08	6.63845e-07	7.60966
26946	Trpc7	transient receptor potential cation channel, subfamily C, member 7	1.46788	0.975882	6.79825	1.25628e-07	9.91524e-07	7.60409
75785	Klhl24	kelch-like 24	-0.267599	7.24379	-7.1969	4.15918e-08	3.70365e-07	7.59589
108937	Rnf169	ring finger protein 169	-0.425224	5.496	-7.08984	5.58782e-08	4.80498e-07	7.58652
16322	Inha	inhibin alpha	-0.654599	4.69676	-7.01441	6.88505e-08	5.80306e-07	7.58169
18117	Emc8	ER membrane protein complex subunit 8	0.352096	6.47919	7.15725	4.63917e-08	4.07927e-07	7.57884
70930	Nol8	nucleolar protein 8	-0.458694	5.41422	-7.07672	5.79415e-08	4.97021e-07	7.57712
16776	Lama5	laminin, alpha 5	0.999007	4.63717	7.51079	8.63827e-08	7.11402e-07	7.5753
66146	Maco1	macoilin 1	-0.311724	7.16635	-7.17826	4.37829e-08	3.86684e-07	7.55179
66406	Sac3d1	SAC3 domain containing 1	-0.595595	4.29433	-6.96662	7.86107e-08	6.52945e-07	7.54782
66129	Prxl2c	peroxiredoxin like 2C	1.13161	2.05387	6.78396	1.30745e-07	1.02613e-06	7.547
435145	Shisa8	shisa family member 8	1.38029	1.92272	6.7764	1.33539e-07	1.04514e-06	7.53539
14394	Gabra1	gamma-aminobutyric acid (GABA) A receptor, subunit alpha 1	-0.661606	3.94776	-6.92562	8.80942e-08	7.2295e-07	7.53008
118568644	Gm54215	predicted gene, 54215	1.10389	2.92983	6.83464	1.13497e-07	9.04431e-07	7.52337
14725	Lrp2	low density lipoprotein receptor-related protein 2	2.16346	3.01644	7.69203	1.48789e-07	1.14784e-06	7.51573
622675	Zfp827	zinc finger protein 827	0.36773	6.02288	7.10777	5.3178e-08	4.6069e-07	7.5157
50877	Neu3	neuraminidase 3	1.47953	1.35247	6.76116	1.3935e-07	1.08456e-06	7.5087
209966	Pgbd5	piggyBac transposable element derived 5	0.451217	5.19489	7.03625	6.48073e-08	5.48535e-07	7.49871
108077	Skic2	SKI2 subunit of superkiller complex	0.35109	6.11363	7.1035	5.38081e-08	4.64692e-07	7.48501
19248	Ptpn12	protein tyrosine phosphatase, non-receptor type 12	-0.310213	6.31661	-7.10775	5.31805e-08	4.6069e-07	7.47084
241576	Ldlrad3	low density lipoprotein receptor class A domain containing 3	0.463475	5.59197	7.05085	6.224e-08	5.29361e-07	7.46732
56320	Dbn1	drebrin 1	-0.333207	9.50529	-7.1955	4.17523e-08	3.71323e-07	7.46228
16468	Jarid2	jumonji, AT rich interactive domain 2	0.396818	6.39287	7.10616	5.34146e-08	4.62147e-07	7.45989
378435	Mafa	MAF bZIP transcription factor A	2.12027	1.10959	6.75954	1.39981e-07	1.08827e-06	7.4579
192187	Stab1	stabilin 1	-2.44436	0.563935	-6.78035	1.3207e-07	1.03537e-06	7.45587
56716	Mlst8	MTOR associated protein, LST8 homolog (S. cerevisiae)	-0.40995	4.85777	-6.9874	7.42041e-08	6.2058e-07	7.45542
67201	Glod4	glyoxalase domain containing 4	-0.364742	5.83299	-7.07141	5.87996e-08	5.0393e-07	7.45517
22177	Tyrobp	TYRO protein tyrosine kinase binding protein	-3.76543	-2.21194	-7.18247	4.32777e-08	3.82705e-07	7.45403
235293	Sc5d	sterol-C5-desaturase	-0.34079	7.08095	-7.13786	4.89393e-08	4.28716e-07	7.4508
11409	Acads	acyl-Coenzyme A dehydrogenase, short chain	1.09796	2.44013	6.77382	1.34504e-07	1.05152e-06	7.44266
18212	Ntrk2	neurotrophic tyrosine kinase, receptor, type 2	-0.451344	8.288	-7.47475	5.05679e-08	4.39686e-07	7.43551
104886	Rab15	RAB15, member RAS oncogene family	-0.45353	5.71623	-7.05976	6.07256e-08	5.17108e-07	7.43201
14735	Gpc4	glypican 4	0.695938	5.46939	7.39607	7.53535e-08	6.28319e-07	7.43157
74764	Klc4	kinesin light chain 4	0.443394	5.08843	6.99768	7.21187e-08	6.05305e-07	7.42574
664883	Nova1	NOVA alternative splicing regulator 1	0.648865	4.39118	6.92362	8.85843e-08	7.25274e-07	7.42399
214084	Slc18a2	solute carrier family 18 (vesicular monoamine), member 2	0.973279	3.58608	6.93445	1.10322e-07	8.84661e-07	7.42386
66390	Prelid3b	PRELI domain containing 3B	0.333483	5.86338	7.06515	5.98261e-08	5.10541e-07	7.41726
72556	Zfp566	zinc finger protein 566	-0.900651	2.75484	-6.77775	1.33034e-07	1.04176e-06	7.41508
74521	Ppp4r4	protein phosphatase 4, regulatory subunit 4	0.748646	3.55905	6.85721	1.06574e-07	8.57541e-07	7.41385
66664	Tmem41a	transmembrane protein 41a	0.706235	3.78183	6.86903	1.0312e-07	8.31664e-07	7.41231
74761	Mxra8	matrix-remodelling associated 8	1.52095	2.14217	6.73558	1.49687e-07	1.1535e-06	7.41166
67059	Ola1	Obg-like ATPase 1	0.327169	6.70173	7.11048	5.2782e-08	4.58086e-07	7.41015
64706	Scube1	signal peptide, CUB domain, EGF-like 1	0.427484	7.93454	7.3505	5.17747e-08	4.49901e-07	7.39253
12361	Cask	calcium/calmodulin-dependent serine protein kinase (MAGUK family)	-0.303133	7.73193	-7.13742	4.89992e-08	4.28796e-07	7.3895
194126	Mtmr11	myotubularin related protein 11	0.844976	3.06136	6.7949	1.26813e-07	9.99183e-07	7.38415
70785	Dennd1c	DENN domain containing 1C	1.46689	1.54948	6.71315	1.59387e-07	1.21966e-06	7.38027
72033	Tsc22d2	TSC22 domain family, member 2	-0.393038	6.50343	-7.07947	5.75034e-08	4.93868e-07	7.37304
16987	Lss	lanosterol synthase	-0.878593	7.2517	-8.27724	7.66037e-08	6.38364e-07	7.3727
18035	Nfkbia	nuclear factor of kappa light polypeptide gene enhancer in B cells inhibitor, alpha	-0.604694	3.84638	-6.86141	1.05335e-07	8.49035e-07	7.36915
66480	Rpl15	ribosomal protein L15	0.339462	6.6981	7.09736	5.4729e-08	4.71194e-07	7.36871
59125	Nek7	NIMA (never in mitosis gene a)-related expressed kinase 7	0.855472	3.26941	6.80397	1.23641e-07	9.76385e-07	7.36499
209692	Dhtkd1	dehydrogenase E1 and transketolase domain containing 1	0.931223	3.72481	6.94153	1.12725e-07	8.99813e-07	7.36495
56501	Elf4	E74-like factor 4 (ets domain transcription factor)	1.78268	1.57461	6.70724	1.62047e-07	1.23755e-06	7.36472
54004	Diaph2	diaphanous related formin 2	0.743339	3.77828	6.85488	1.07269e-07	8.62146e-07	7.36399
18479	Pak1	p21 (RAC1) activated kinase 1	-0.335773	8.18017	-7.13652	4.91215e-08	4.28972e-07	7.35815
209212	Osgin2	oxidative stress induced growth inhibitor family member 2	-0.559793	4.19232	-6.87896	1.00308e-07	8.11312e-07	7.35215
13799	En2	engrailed 2	3.94699	-0.689246	7.03652	6.47592e-08	5.48459e-07	7.34373
70552	Lrrc56	leucine rich repeat containing 56	-0.777688	2.96456	-6.76474	1.37962e-07	1.07495e-06	7.32968
18606	Enpp2	ectonucleotide pyrophosphatase/phosphodiesterase 2	1.32189	3.06902	7.02723	1.46776e-07	1.13534e-06	7.32454
17101	Lyst	lysosomal trafficking regulator	0.457125	5.95964	7.03312	6.53725e-08	5.52985e-07	7.32124
12326	Camk4	calcium/calmodulin-dependent protein kinase IV	0.371577	7.764	7.11994	5.24295e-08	4.55309e-07	7.31245
98741	Kcnb2	potassium voltage gated channel, Shab-related subfamily, member 2	-0.604998	4.55515	-6.9075	9.26481e-08	7.56501e-07	7.30967
73914	Irak3	interleukin-1 receptor-associated kinase 3	3.9336	-1.58498	7.13525	4.9293e-08	4.29934e-07	7.30672
114604	Prdm15	PR domain containing 15	-0.51853	5.17245	-6.95967	8.01419e-08	6.6469e-07	7.30648
58233	Dnaja4	DnaJ heat shock protein family (Hsp40) member A4	0.610038	3.87694	6.83832	1.12337e-07	8.97222e-07	7.30305
102414	Clk3	CDC-like kinase 3	-0.452463	5.91068	-7.01467	6.87997e-08	5.80226e-07	7.29604
268480	Rapgefl1	Rap guanine nucleotide exchange factor (GEF)-like 1	0.529106	6.103	7.25112	7.05212e-08	5.93673e-07	7.29072
19395	Rasgrp2	RAS, guanyl releasing protein 2	0.493544	5.56766	6.998	7.20547e-08	6.0513e-07	7.28725
105833	Ccdc65	coiled-coil domain containing 65	1.33379	1.24184	6.67399	1.77876e-07	1.34202e-06	7.27518
71085	Arhgap19	Rho GTPase activating protein 19	0.797646	3.91767	6.83057	1.14792e-07	9.13714e-07	7.2708
270058	Map1s	microtubule-associated protein 1S	-0.386224	5.80962	-6.99732	7.21898e-08	6.05539e-07	7.2676
19679	Pitpnm2	phosphatidylinositol transfer protein, membrane-associated 2	-0.359551	7.22417	-7.07826	5.76967e-08	4.95224e-07	7.26544
19298	Pex19	peroxisomal biogenesis factor 19	0.314816	6.42569	7.04049	6.40523e-08	5.43456e-07	7.26294
19418	Rasgrf2	RAS protein-specific guanine nucleotide-releasing factor 2	-1.18555	5.61118	-8.06951	1.13359e-07	9.0384e-07	7.26291
27404	Abca8b	ATP-binding cassette, sub-family A (ABC1), member 8b	0.850576	2.62379	6.7198	1.5645e-07	1.20033e-06	7.25565
12914	Crebbp	CREB binding protein	-0.397603	6.95502	-7.06171	6.03984e-08	5.14947e-07	7.2536
12122	Bid	BH3 interacting domain death agonist	0.486109	4.54793	6.88763	9.79147e-08	7.94247e-07	7.24111
240185	Jcad	junctional cadherin 5 associated	0.476384	4.44334	6.88773	9.78894e-08	7.94247e-07	7.24054
20528	Slc2a4	solute carrier family 2 (facilitated glucose transporter), member 4	1.36668	2.06137	6.67383	1.77959e-07	1.34202e-06	7.23425
70451	Dhrs13	dehydrogenase/reductase (SDR family) member 13	-0.719013	3.57086	-6.78714	1.29589e-07	1.01877e-06	7.22972
12419	Cbx5	chromobox 5	-0.250314	8.86085	-7.10076	5.42173e-08	4.67649e-07	7.22427
17966	Nbr1	NBR1, autophagy cargo receptor	-0.300359	7.65723	-7.06964	5.90871e-08	5.05611e-07	7.20982
19229	Ptk2b	PTK2 protein tyrosine kinase 2 beta	0.937713	2.84996	6.74243	1.46845e-07	1.13534e-06	7.20848
55989	Nop58	NOP58 ribonucleoprotein	-0.331282	6.18524	-7.00196	7.12672e-08	5.98875e-07	7.19239
77889	Lbh	limb-bud and heart	-0.511791	6.55013	-7.23536	7.73847e-08	6.44107e-07	7.16581
279653	Pcdh19	protocadherin 19	0.716633	6.73306	7.84934	8.84801e-08	7.25268e-07	7.16459
277154	Nynrin	NYN domain and retroviral integrase containing	0.326017	5.87785	6.9709	7.76807e-08	6.46187e-07	7.16108
70025	Acot7	acyl-CoA thioesterase 7	-0.385987	7.42138	-7.06675	6.34787e-08	5.39242e-07	7.16067
170790	Mlc1	megalencephalic leukoencephalopathy with subcortical cysts 1 homolog (human)	-1.03543	4.46946	-7.39709	1.34942e-07	1.05435e-06	7.15907
140781	Myh7	myosin, heavy polypeptide 7, cardiac muscle, beta	-1.75047	0.50552	-6.65404	1.88114e-07	1.41085e-06	7.15675
233887	Zfp553	zinc finger protein 553	-0.407219	6.00897	-6.96843	7.82147e-08	6.50244e-07	7.14693
78689	Naa35	N(alpha)-acetyltransferase 35, NatC auxiliary subunit	-0.343616	6.56049	-7.00319	7.10259e-08	5.97563e-07	7.144
11692	Gfer	growth factor, augmenter of liver regeneration	-0.502341	4.43643	-6.82455	1.16738e-07	9.27095e-07	7.12443
233060	Zfp382	zinc finger protein 382	-0.413539	5.6003	-6.92792	8.75336e-08	7.19191e-07	7.11213
208366	Rpp40	ribonuclease P 40 subunit	1.15953	2.20368	6.6339	1.99058e-07	1.48737e-06	7.10831
192195	Ash1l	ASH1 like histone lysine methyltransferase	-0.37251	7.59609	-7.03459	6.55058e-08	5.53779e-07	7.10524
106068	Slc45a4	solute carrier family 45, member 4	0.373474	6.06214	6.95938	8.0205e-08	6.6482e-07	7.10196
73016	Kremen2	kringle containing transmembrane protein 2	1.87291	1.19377	6.61152	2.11971e-07	1.57213e-06	7.09235
66848	Fuca2	fucosidase, alpha-L- 2, plasma	0.648467	3.80211	6.76778	1.36795e-07	1.06645e-06	7.09021
112406	Egln2	egl-9 family hypoxia-inducible factor 2	-0.369265	6.0767	-6.95393	8.14293e-08	6.74171e-07	7.08822
20333	Sec22b	SEC22 homolog B, vesicle trafficking protein	0.3982	5.93987	6.94138	8.43176e-08	6.9603e-07	7.07447
20271	Scn5a	sodium channel, voltage-gated, type V, alpha	2.27319	0.819771	6.61874	2.07715e-07	1.54465e-06	7.07435
68760	Synpo2l	synaptopodin 2-like	-2.41453	0.0303683	-6.72636	1.53601e-07	1.17977e-06	7.06703
668225	Fignl2	fidgetin-like 2	2.00793	0.221512	6.66084	1.84559e-07	1.38939e-06	7.06082
381738	Drc1	dynein regulatory complex subunit 1	-0.996637	2.37819	-6.61983	2.07079e-07	1.54155e-06	7.05211
56322	Timm22	translocase of inner mitochondrial membrane 22	0.465603	4.67946	6.8281	1.15586e-07	9.18989e-07	7.04697
238799	Tnpo1	transportin 1	-0.268004	7.60843	-7.00758	7.01664e-08	5.91042e-07	7.03556
94275	Maged1	MAGE family member D1	-0.246636	9.24747	-7.03749	6.45865e-08	5.47327e-07	7.03106
68045	Rtraf	RNA transcription, translation and transport factor	0.474051	5.40273	6.88564	9.84609e-08	7.97755e-07	7.02772
269713	Clip2	CAP-GLY domain containing linker protein 2	-0.277928	8.34566	-7.01868	6.80395e-08	5.7416e-07	7.02063
243385	Gprin3	GPRIN family member 3	1.15773	4.22368	7.45993	1.65045e-07	1.25665e-06	7.02007
99377	Sall4	spalt like transcription factor 4	4.10996	-2.01493	6.98195	7.53355e-08	6.28319e-07	7.0171
16195	Il6st	interleukin 6 signal transducer	0.420787	5.55278	6.89268	9.65492e-08	7.84078e-07	7.01628
67630	Samd8	sterile alpha motif domain containing 8	0.274879	7.27679	6.9901	7.36514e-08	6.16693e-07	7.0155
66993	Smarcd3	SWI/SNF related, matrix associated, actin dependent regulator of chromatin, subfamily d, member 3	0.43678	5.48777	6.89608	9.56388e-08	7.77585e-07	7.0136
16948	Lox	lysyl oxidase	1.30488	2.19208	6.59326	2.23134e-07	1.64449e-06	7.01347
106794	Dhx57	DEAH (Asp-Glu-Ala-Asp/His) box polypeptide 57	-0.309069	7.27723	-6.98885	7.39063e-08	6.18458e-07	7.01254
13367	Diaph1	diaphanous related formin 1	-0.301213	6.60807	-6.95572	8.10261e-08	6.71229e-07	7.00472
192657	Ell2	elongation factor for RNA polymerase II 2	0.914357	2.45341	6.61667	2.08926e-07	1.55282e-06	7.00433
68352	Aspdh	aspartate dehydrogenase domain containing	-0.988312	2.27561	-6.59962	2.19178e-07	1.61874e-06	7.00145
101631	Pwwp2b	PWWP domain containing 2B	0.998242	2.76514	6.63647	1.97625e-07	1.47744e-06	7.00048
67117	Dynlt3	dynein light chain Tctex-type 3	0.616637	4.77629	6.84092	1.18346e-07	9.38275e-07	6.99684
71801	Plekhf2	pleckstrin homology domain containing, family F (with FYVE domain) member 2	0.660374	4.31145	6.76818	1.36643e-07	1.06586e-06	6.99431
22420	Wnt6	wingless-type MMTV integration site family, member 6	3.93089	-2.51412	7.04253	6.36914e-08	5.40722e-07	6.98127
105651	Ppp1r3e	protein phosphatase 1, regulatory subunit 3E	-0.568146	4.07305	-6.74506	1.45769e-07	1.12826e-06	6.9738
268970	Arhgap28	Rho GTPase activating protein 28	0.506117	5.40182	6.85793	1.06361e-07	8.56319e-07	6.97133
57441	Gmnn	geminin	1.23558	2.2621	6.58586	2.27825e-07	1.67115e-06	6.96617
15259	Hipk3	homeodomain interacting protein kinase 3	-0.427358	5.98385	-6.90235	9.39853e-08	7.65473e-07	6.95956
170483	Grin3b	glutamate receptor, ionotropic, NMDA3B	1.06175	2.57705	6.60832	2.13887e-07	1.58382e-06	6.95782
[truncated: 12,249 more rows]

## Sheet: Kat6b++ VPA vs  Kat6b++ Veh
GeneID	Symbol	Full_name_from_nomenclature_authority	logFC	AveExpr	t	P.Value	adj.P.Val	B
[truncated: 14,025 more rows]
