# Supplementary material for: Increasing histone acetylation improves sociability and restores learning and memory in KAT6B-haploinsufficient mice
Source: J Clin Invest. 2024 Apr 1;134(7):e167672. doi: 10.1172/JCI167672 (PMC10977983; doi:10.1172/JCI167672)
Supplement: Supplemental table 7 [file jci-134-167672-s093.xlsx]

## Sheet: Kat6b+– Veh vs  Kat6b++ Veh
	Pathway	N	Up	Down	P.Up	P.Down	UpGenes	DownGenes
mmu04921	Oxytocin signaling pathway	131	6	19	0.542722	3.28792e-07	Ccnd1,Elk1,Oxtr,Prkcb,Ryr2,Cacna2d2	Prkaa2,Cacna2d1,Fos,Gnai2,Kcnj2,Kcnj3,Kras,Ppp1r12a,Nfatc3,Prkca,Prkcg,Plcb3,Ppp3r1,Prkab1,Rgs2,Rock2,Gucy1a2,Gucy1b1,Nfatc4
mmu04010	MAPK signaling pathway	262	9	27	0.840438	1.47651e-06	Cacna1b,Elk1,Vegfd,Kdr,Rac3,Pdgfra,Prkcb,Taok2,Cacna2d2	Braf,Rps6ka3,Bdnf,Cacna2d1,Elk4,Fgfr1,Fos,Nr4a1,Il1rap,Kras,Kitl,Nfatc3,Prkca,Prkcg,Ppm1b,Ppp3r1,Mapk11,Rela,Relb,Sos1,Tgfb2,Rasa1,Map3k5,Dusp4,Tab2,Map3k13,Dusp3
mmu00190	Oxidative phosphorylation	109	18	1	1.65417e-06	0.983727	Atp6v0b,Atp5pb,Atp5j,Cox4i1,Cox6c,Ndufa4,Ndufs4,Ndufs8,Atp5g3,Atp5j2,Ndufb5,Cox7b,Uqcr10,Atp6v1g1,Ndufb2,Ndufb10,Lhpp,Ndufv3	Atp6v1b2
mmu04024	cAMP signaling pathway	175	8	20	0.534666	7.30093e-06	Adcyap1r1,Adora1,Gria1,Rac3,Oxtr,Ptch1,Ryr2,Atp2b4	Orai1,Braf,Adcyap1,Atp1a1,Atp1b2,Atp2b2,Bdnf,F2r,Fos,Gnai2,Hcn2,Hhip,Htr1b,Ppp1r12a,Rela,Rock2,Sst,Ghsr,Pde4d,Atp2b1
mmu04726	Serotonergic synapse	86	4	13	0.546404	1.50926e-05	Cacna1b,Gng10,Gng7,Prkcb	Braf,Gabrb1,Gabrb2,Gnai2,Gnb4,Gng4,Htr1b,Kcnd2,Kcnj3,Kras,Prkca,Prkcg,Plcb3
mmu04360	Axon guidance	175	8	19	0.534666	2.55818e-05	Cxcr4,Epha8,Rac3,Ptch1,Sema4a,Shh,Trpc5,Ephb1	Boc,Efnb2,Enah,Epha3,Epha5,Plxnb2,Gnai2,Kras,Ntng2,Nfatc3,Nrp1,Prkca,Ppp3r1,Rock2,Slit2,Rasa1,Trpc3,Ssh1,Nfatc4
mmu04022	cGMP-PKG signaling pathway	135	4	16	0.863362	3.79112e-05	Adora1,Pde2a,Atp2b4,Irs2	Adra2a,Atp1a1,Atp1b2,Atp2b2,Gnai2,Ppp1r12a,Nfatc3,Plcb3,Ppp3r1,Rgs2,Rock2,Gucy1a2,Gucy1b1,Atp2b1,Kcnmb2,Nfatc4
mmu04910	Insulin signaling pathway	121	3	15	0.914555	3.88731e-05	Elk1,Irs2,Exoc7	Trip10,Prkaa2,Braf,Gys1,Kras,Ppargc1a,Prkab1,Prkar2a,Prkar2b,Ptprf,Shc3,Sos1,Sh2b2,Shc4,Ppp1r3f
mmu04970	Salivary secretion	58	4	10	0.264757	4.57885e-05	Chrm3,Prkcb,Atp2b4,Trpv6	Atp1a1,Atp1b2,Atp2b2,Prkca,Prkcg,Plcb3,Slc12a2,Gucy1a2,Gucy1b1,Atp2b1
mmu04713	Circadian entrainment	85	6	12	0.184295	6.40112e-05	Adcyap1r1,Gng10,Gng7,Gria1,Prkcb,Ryr2	Adcyap1,Fos,Gnai2,Gnb4,Gng4,Kcnj3,Per1,Prkca,Prkcg,Plcb3,Gucy1a2,Gucy1b1
mmu04810	Regulation of actin cytoskeleton	190	8	19	0.628342	7.94424e-05	Brk1,Chrm3,Cxcr4,Rac3,Pdgfra,Fgd3,Pfn4,Arpc1a	Braf,Diaph1,Enah,F2r,Fgfr1,Fn1,Kras,Msn,Ppp1r12a,Pip4k2a,Itgb4,Rock2,Sos1,Git1,Ssh1,Nckap1,Actr2,Wasl,Myh10
mmu04151	PI3K-Akt signaling pathway	278	9	24	0.88464	0.000103116	Ccnd1,Col6a1,Vegfd,Gng10,Gng7,Kdr,Pdgfra,Ppp2r2c,Them4	Prkaa2,Bdnf,Cdkn1b,Col9a3,F2r,Fgfr1,Fn1,Gnb4,Gng4,Gys1,Nr4a1,Kras,Kitl,Prkca,Ppp2cb,Itgb4,Rela,Sgk1,Sos1,Tnr,Ywhaz,Ppp2r5e,Tnn,Phlpp1
mmu04935	Growth hormone synthesis, secretion and action	106	4	13	0.709494	0.000140873	Igfbp3,Prkcb,Stat1,Irs2	Fos,Gnai2,Junb,Kras,Prkca,Prkcg,Plcb3,Mapk11,Shc3,Sst,Sos1,Ghsr,Shc4
mmu04925	Aldosterone synthesis and secretion	80	3	11	0.705467	0.00016356	Prkcb,Pde2a,Atp2b4	Orai1,Atp1a1,Atp1b2,Atp2b2,Nr4a1,Nr4a2,Prkca,Prkcg,Plcb3,Kcnk9,Atp2b1
mmu05032	Morphine addiction	81	7	11	0.0722699	0.00018308	Adora1,Cacna1b,Gabra3,Gng10,Gng7,Prkcb,Pde2a	Gabra4,Gabrb1,Gabrb2,Gnai2,Gnb4,Gng4,Kcnj3,Pde7a,Prkca,Prkcg,Pde4d
mmu04730	Long-term depression	56	2	9	0.725179	0.000192136	Gria1,Prkcb	Braf,Gnai2,Kras,Prkca,Prkcg,Plcb3,Ppp2cb,Gucy1a2,Gucy1b1
mmu04971	Gastric acid secretion	57	2	9	0.734196	0.000220817	Chrm3,Prkcb	Atp1a1,Atp1b2,Gnai2,Kcnj2,Prkca,Prkcg,Plcb3,Sst,Kcnk10
mmu04972	Pancreatic secretion	57	4	9	0.254737	0.000220817	Chrm3,Prkcb,Ryr2,Atp2b4	Atp1a1,Atp1b2,Atp2b2,Prkca,Prkcg,Plcb3,Rab3d,Slc12a2,Atp2b1
mmu00900	Terpenoid backbone biosynthesis	21	6	1	0.000248161	0.546553	Fdps,Acat2,Hmgcr,Mvk,Mvd,Acat3	Nus1
mmu05034	Alcoholism	116	6	13	0.424875	0.000348392	Gm47655,Gng10,Gng7,Pkia,Hdac11,Gm12657	Braf,Bdnf,Fosb,Gnai2,Gnb4,Gng4,Hdac5,Kras,Shc3,Sos1,Hdac4,Shc4,Hdac9
mmu04724	Glutamatergic synapse	103	7	12	0.182527	0.000407917	Grm3,Gng10,Gng7,Gria1,Grik3,Prkcb,Dlgap1	Grm2,Slc17a6,Gnai2,Gnb4,Gng4,Kcnj3,Prkca,Prkcg,Plcb3,Ppp3r1,Homer1,Slc38a2
mmu04960	Aldosterone-regulated sodium reabsorption	28	1	6	0.725371	0.000464133	Prkcb	Atp1a1,Atp1b2,Kras,Prkca,Prkcg,Sgk1
mmu04310	Wnt signaling pathway	151	5	15	0.816264	0.000471149	Ccnd1,Rac3,Prkcb,Frzb,Skp1	Csnk2a1,Fzd1,Fzd7,Nfatc3,Prkca,Prkcg,Plcb3,Ppp3r1,Rock2,Sfrp1,Frat2,Tle1,Wif1,Nfatc4,Vangl2
mmu04728	Dopaminergic synapse	120	7	13	0.296876	0.000485088	Cacna1b,Gnal,Gng10,Gng7,Gria1,Prkcb,Ppp2r2c	Bmal1,Fos,Gnai2,Gnb4,Gng4,Kcnj3,Kif5c,Prkca,Prkcg,Plcb3,Ppp2cb,Mapk11,Ppp2r5e
mmu05161	Hepatitis B	136	3	14	0.948118	0.000503522	Elk1,Prkcb,Stat1	Braf,Fos,Kras,Nfatc3,Prkca,Prkcg,Mapk11,Rb1,Rela,Sos1,Tgfb2,Ywhaz,Tab2,Nfatc4
mmu04924	Renin secretion	53	2	8	0.696571	0.000672011	Adcyap1r1,Adora1	Orai1,Adcyap1,Gnai2,Kcnj2,Plcb3,Ppp3r1,Gucy1a2,Gucy1b1
mmu04926	Relaxin signaling pathway	109	3	12	0.874596	0.000684596	Vegfd,Gng10,Gng7	Fos,Gnai2,Gnb4,Gng4,Kras,Prkca,Plcb3,Mapk11,Rela,Shc3,Sos1,Shc4
mmu00100	Steroid biosynthesis	17	5	0	0.000719946	1	Hsd17b7,Lipa,Nsdhl,Sqle,Dhcr24	NA
mmu04072	Phospholipase D signaling pathway	127	3	13	0.929846	0.000833697	Grm3,Dgkg,Pdgfra	Dgkz,Grm2,F2r,Kras,Kitl,Prkca,Plcb3,Shc3,Sos1,Sphk1,Dgkd,Shc4,Rala
mmu04071	Sphingolipid signaling pathway	112	5	12	0.572632	0.000873356	Sptssa,Adora1,Rac3,Prkcb,Ppp2r2c	Gnai2,Kras,Prkca,Prkcg,Plcb3,Ppp2cb,Mapk11,Rela,Rock2,Sphk1,Map3k5,Ppp2r5e
mmu04961	Endocrine and other factor-regulated calcium reabsorption	44	3	7	0.318469	0.00105255	Clta,Prkcb,Atp2b4	Atp1a1,Atp1b2,Atp2b2,Prkca,Prkcg,Plcb3,Atp2b1
mmu05014	Amyotrophic lateral sclerosis	316	27	7	0.00110127	0.950071	Atp5pb,Atp5j,Cat,Cox4i1,Cox6c,Eif2s1,Gpx1,Gria1,Ndufa4,Ndufs4,Psma3,Ndufs8,Atp5g3,Psma5,Psma6,Pfn4,Dctn3,Actr10,Ndufb5,Cox7b,Uqcr10,Map1lc3b,Ndufb2,Ndufb10,Chmp2b,Nup37,Ndufv3	Kif5c,Ppp3r1,Mapk11,Rab1a,Atxn2,Map3k5,Psmd11
mmu04068	FoxO signaling pathway	115	5	12	0.596289	0.00110365	Cat,Ccnd1,Irs2,Atg12,Gabarapl2	Prkaa2,Braf,Cdkn1b,Plk3,Foxg1,Kras,Prkab1,Mapk11,Sgk1,Sos1,Tgfb2,Homer1
mmu04725	Cholinergic synapse	100	5	11	0.471608	0.00114003	Cacna1b,Chrm3,Gng10,Gng7,Prkcb	Fos,Gnai2,Gnb4,Gng4,Kcnj2,Kcnj3,Kras,Prkca,Prkcg,Plcb3,Kcnq5
mmu04928	Parathyroid hormone synthesis, secretion and action	86	2	10	0.904785	0.00123527	Mafb,Prkcb	Braf,Fgfr1,Fos,Gnai2,Mmp14,Nr4a2,Prkca,Prkcg,Plcb3,Pde4d
mmu00650	Butanoate metabolism	19	5	0	0.00125524	1	Acat2,Acat3,Abat,Oxct1,Echs1	NA
mmu04933	AGE-RAGE signaling pathway in diabetic complications	88	4	10	0.564737	0.00147473	Ccnd1,Vegfd,Prkcb,Stat1	Cdkn1b,Diaph1,Fn1,Kras,Prkca,Plcb3,Mapk11,Rela,Tgfb2,Plcd3
mmu05012	Parkinson disease	228	21	4	0.00152516	0.971303	Atp5pb,Atp5j,Cox4i1,Cox6c,Eif2s1,Gnal,Ndufa4,Ndufs4,Psma3,Snca,Txn1,Ndufs8,Atp5g3,Psma5,Psma6,Ndufb5,Cox7b,Uqcr10,Ndufb2,Ndufb10,Ndufv3	Gnai2,Kif5c,Map3k5,Psmd11
mmu05220	Chronic myeloid leukemia	74	1	9	0.967327	0.00155858	Ccnd1	Braf,Cdkn1b,Kras,Rb1,Rela,Shc3,Sos1,Tgfb2,Shc4
mmu05225	Hepatocellular carcinoma	154	5	14	0.829232	0.00170621	Ccnd1,Elk1,Gsto1,Prkcb,Smarcd3	Braf,Fzd1,Fzd7,Kras,Prkca,Prkcg,Rb1,Shc3,Sos1,Frat2,Tgfb2,Shc4,Phf10,Arid2
mmu04727	GABAergic synapse	75	8	9	0.0193032	0.00171452	Cacna1b,Gabra3,Gng10,Gng7,Prkcb,Abat,Slc12a5,Gabarapl2	Gabra4,Gabrb1,Gabrb2,Gnai2,Gnb4,Gng4,Prkca,Prkcg,Slc38a2
mmu05016	Huntington disease	262	23	8	0.00176287	0.756704	Atp5pb,Atp5j,Cacna1b,Clta,Cox4i1,Cox6c,Gpx1,Gria1,Ndufa4,Ndufs4,Psma3,Ndufs8,Atp5g3,Psma5,Psma6,Dctn3,Actr10,Ndufb5,Cox7b,Uqcr10,Ndufb2,Ndufb10,Ndufv3	Bdnf,Kif5c,Plcb3,Ppargc1a,Sin3a,Hip1,Map3k5,Psmd11
mmu04723	Retrograde endocannabinoid signaling	128	14	12	0.00187242	0.00275989	Cacna1b,Gabra3,Gng10,Gng7,Gria1,Ndufa4,Ndufs4,Prkcb,Ndufs8,Mgll,Ndufb5,Ndufb2,Ndufb10,Ndufv3	Slc17a6,Gabra4,Gabrb1,Gabrb2,Gnai2,Gnb4,Gng4,Kcnj3,Prkca,Prkcg,Plcb3,Mapk11
mmu05415	Diabetic cardiomyopathy	172	17	7	0.00197443	0.451515	Atp5pb,Atp5j,Cox4i1,Cox6c,Ndufa4,Ndufs4,Prkcb,Ryr2,Ndufs8,Atp5g3,Ndufb5,Cox7b,Uqcr10,Ndufb2,Ndufb10,Mpc2,Ndufv3	Gys1,Prkca,Prkcg,Plcb3,Mapk11,Rela,Tgfb2
mmu04014	Ras signaling pathway	193	8	16	0.645806	0.00216268	Elk1,Vegfd,Gng10,Gng7,Kdr,Rac3,Pdgfra,Prkcb	Bdnf,Fgfr1,Gnb4,Gng4,Kras,Kitl,Prkca,Prkcg,Rela,Shc3,Sos1,Rasa1,Ralgapa2,Shc4,Rala,Shoc2
mmu04650	Natural killer cell mediated cytotoxicity	64	2	8	0.790483	0.00235553	Rac3,Prkcb	Braf,Kras,Prkca,Prkcg,Ppp3r1,Shc3,Sos1,Shc4
mmu05205	Proteoglycans in cancer	178	6	15	0.818723	0.0025086	Ccnd1,Elk1,Kdr,Prkcb,Ptch1,Shh	Braf,Fgfr1,Fn1,Fzd1,Fzd7,Kras,Msn,Ppp1r12a,Prkca,Prkcg,Mapk11,Rock2,Sos1,Tgfb2,Timp3
mmu05020	Prion disease	222	20	6	0.0025336	0.833578	Atp5pb,Atp5j,Cacna1b,Cox4i1,Cox6c,Eif2s1,Ndufa4,Ndufs4,Psma3,Ryr2,Ndufs8,Atp5g3,Psma5,Psma6,Ndufb5,Cox7b,Uqcr10,Ndufb2,Ndufb10,Ndufv3	Csnk2a1,Kif5c,Ncam2,Ppp3r1,Mapk11,Psmd11
mmu04371	Apelin signaling pathway	111	5	11	0.564588	0.00265092	Ccnd1,Gng10,Gng7,Ryr2,Map1lc3b	Prkaa2,Gnai2,Gnb4,Gng4,Hdac5,Kras,Plcb3,Ppargc1a,Prkab1,Sphk1,Hdac4
mmu01100	Metabolic pathways	1210	75	41	0.00271351	0.744345	Acly,Nt5c3,Mat2b,Fdps,Dgkg,Pgd,Qdpr,Acat2,Atp6v0b,Atp5pb,Atp5j,Cat,Cdo1,Cox4i1,Cox6c,Hnmt,Lancl1,Gpx1,Gsto1,Guk1,Hmgcr,Hsd17b7,Galnt10,Mocs2,Me1,Mvk,Ndufa4,Ndufs4,Nme2,Nsdhl,Mvd,Pts,Rimkla,Scd1,Scd2,St3gal1,Pde2a,Sqle,Dtymk,Uros,Acat3,Ndufs8,Nmrk1,Atp5g3,Coq3,Mat2a,Xylt1,Pcyt1b,Hexdc,Mgll,Abat,Mecr,Pigp,Ivd,Apip,Aldh9a1,Atp5j2,Ndufb5,Cox7b,Uqcr10,Atp6v1g1,Nudt2,Oxct1,Pigc,Ears2,Gcsh,Ndufb2,Ndufb1…	Dgkz,Atp6v1b2,Entpd5,Cs,Fut9,Gys1,Hexa,Inpp5b,Lipg,Man1a,Oat,Pde7a,Pfkm,Pip4k2a,Plcb3,Pld3,St8sia1,Sphk1,Sucla2,Galnt17,Tpi1,Nmnat2,Dgkd,Ahcyl1,Galnt11,Gucy1a2,Pde4d,Pgap1,Plod3,Inpp4a,Chsy1,Idh2,Gucy1b1,B4galt5,Hsd17b12,Nampt,Sirt2,Elovl5,Prdm16,Plcd3,Ahcyl2
mmu04261	Adrenergic signaling in cardiomyocytes	128	4	12	0.834445	0.00275989	Ryr2,Ppp2r2c,Atp2b4,Cacna2d2	Atp1a1,Atp1b2,Atp2b2,Cacna2d1,Gnai2,Prkca,Plcb3,Ppp2cb,Mapk11,Ppp2r5e,Tpm4,Atp2b1
mmu05226	Gastric cancer	128	2	12	0.981121	0.00275989	Ccnd1,Shh	Braf,Ctnna2,Cdkn1b,Fzd1,Fzd7,Kras,Rb1,Shc3,Sos1,Frat2,Tgfb2,Shc4
mmu03010	Ribosome	134	14	0	0.00287612	1	Rpl10a,Rpl26,Rpl32,Rps7,Rpl27a,Rps15a,Rps11,Mrps17,Mrpl11,Mrpl20,Rpl15,Rps27l,Rpl22l1,Mrpl32	NA
mmu04722	Neurotrophin signaling pathway	113	1	11	0.994656	0.00304935	Arhgdig	Braf,Rps6ka3,Bdnf,Kras,Mapk11,Rela,Shc3,Sos1,Sh2b2,Map3k5,Shc4
mmu05163	Human cytomegalovirus infection	182	9	15	0.43631	0.00310423	Ccnd1,Cxcr4,Elk1,Gng10,Gng7,Rac3,Pdgfra,Prkcb,Cx3cl1	Gnai2,Gnb4,Gng4,Kras,Nfatc3,Prkca,Prkcg,Plcb3,Ppp3r1,Mapk11,Rb1,Rela,Rock2,Sos1,Nfatc4
mmu05100	Bacterial invasion of epithelial cells	70	2	8	0.830087	0.00414544	Clta,Arpc1a	Ctnna2,Fn1,Shc3,Shc4,Septin11,Septin9,Actr2,Wasl
mmu05214	Glioma	70	3	8	0.616748	0.00414544	Ccnd1,Pdgfra,Prkcb	Braf,Kras,Prkca,Prkcg,Rb1,Shc3,Sos1,Shc4
mmu04714	Thermogenesis	201	18	10	0.00432501	0.210224	Atp5pb,Atp5j,Cox4i1,Cox6c,Ndufa4,Ndufs4,Ndufs8,Atp5g3,Mgll,Coa3,Atp5j2,Ndufb5,Cox7b,Uqcr10,Smarcd3,Ndufb2,Ndufb10,Ndufv3	Prkaa2,Rps6ka3,Fgfr1,Kras,Ppargc1a,Prkab1,Mapk11,Sos1,Map3k5,Prdm16
mmu04929	GnRH secretion	56	2	7	0.725179	0.00435587	Prkcb,Trpc5	Hcn1,Hcn2,Kcnj3,Kras,Prkca,Prkcg,Plcb3
mmu04270	Vascular smooth muscle contraction	103	2	10	0.949835	0.00472201	Prkcb,Prkcq	Braf,Ppp1r12a,Prkca,Prkcg,Plcb3,Rock2,Gucy1a2,Gucy1b1,Kcnmb2,Myh10
mmu00280	Valine, leucine and isoleucine degradation	47	7	0	0.0047757	1	Acat2,Acat3,Abat,Ivd,Aldh9a1,Oxct1,Echs1	NA
mmu04917	Prolactin signaling pathway	58	2	7	0.742959	0.00530213	Ccnd1,Stat1	Fos,Kras,Mapk11,Rela,Shc3,Sos1,Shc4
mmu05022	Pathways of neurodegeneration - multiple diseases	408	30	20	0.00584365	0.121149	Atp5pb,Atp5j,Cacna1b,Cat,Chrm3,Cox4i1,Cox6c,Eif2s1,Gpx1,Gria1,Ndufa4,Ndufs4,Prkcb,Psma3,Ryr2,Snca,Ndufs8,Atp5g3,Psma5,Psma6,Dctn3,Actr10,Ndufb5,Cox7b,Uqcr10,Map1lc3b,Ndufb2,Ndufb10,Chmp2b,Ndufv3	Braf,Bdnf,Csnk2a1,Fzd1,Fzd7,Kif5c,Kras,Prkca,Prkcg,Plcb3,Ppp3r1,Mapk11,Rab1a,Rela,Atxn2,Frat2,Hip1,Trpc3,Map3k5,Psmd11
mmu01522	Endocrine resistance	90	1	9	0.984445	0.00593359	Ccnd1	Braf,Cdkn1b,Fos,Kras,Mapk11,Rb1,Shc3,Sos1,Shc4
mmu04070	Phosphatidylinositol signaling system	90	2	9	0.917941	0.00593359	Dgkg,Prkcb	Dgkz,Inpp5b,Pip4k2a,Prkca,Prkcg,Plcb3,Dgkd,Inpp4a,Plcd3
mmu04146	Peroxisome	75	9	2	0.00639311	0.770342	Nudt19,Cat,Mvk,Prdx1,Pex11a,Pex19,Pex5l,Pex13,Crot	Crat,Idh2
mmu00603	Glycosphingolipid biosynthesis - globo and isoglobo series	11	1	3	0.397933	0.0066211	St3gal1	Fut9,Hexa,St8sia1
mmu04710	Circadian rhythm	33	1	5	0.782027	0.00679882	Skp1	Prkaa2,Bmal1,Nfil3,Per1,Prkab1
mmu04510	Focal adhesion	180	8	14	0.566961	0.00697071	Ccnd1,Col6a1,Elk1,Vegfd,Kdr,Rac3,Pdgfra,Prkcb	Braf,Col9a3,Diaph1,Fn1,Ppp1r12a,Prkca,Prkcg,Itgb4,Rock2,Shc3,Sos1,Tnr,Shc4,Tnn
mmu04932	Non-alcoholic fatty liver disease	133	13	7	0.00700665	0.221337	Cox4i1,Cox6c,Eif2s1,Ndufa4,Ndufs4,Ndufs8,Irs2,Ndufb5,Cox7b,Uqcr10,Ndufb2,Ndufb10,Ndufv3	Prkaa2,Fos,Prkab1,Mapk11,Rela,Mlxip,Map3k5
mmu00380	Tryptophan metabolism	28	5	0	0.00759095	1	Acat2,Cat,Acat3,Aldh9a1,Echs1	NA
mmu04720	Long-term potentiation	62	2	7	0.775573	0.00764671	Gria1,Prkcb	Braf,Rps6ka3,Kras,Prkca,Prkcg,Plcb3,Ppp3r1
mmu04660	T cell receptor signaling pathway	94	2	9	0.929374	0.00785603	Prkcq,Ppp2r2c	Fos,Kras,Nfatc3,Ppp2cb,Ppp3r1,Mapk11,Rela,Sos1,Ppp2r5e
mmu04540	Gap junction	78	2	8	0.872377	0.00797612	Pdgfra,Prkcb	Gnai2,Kras,Prkca,Prkcg,Plcb3,Sos1,Gucy1a2,Gucy1b1
mmu05417	Lipid and atherosclerosis	147	1	12	0.998902	0.00833089	Eif2s1	Abca1,Fos,Kras,Nfatc3,Prkca,Plcb3,Ppp3r1,Mapk11,Rela,Rock2,Map3k5,Tab2
mmu04625	C-type lectin receptor signaling pathway	79	1	8	0.974088	0.0085968	Stat1	Plk3,Kras,Nfatc3,Ppp3r1,Mapk11,Rela,Relb,Nfatc4
mmu05224	Breast cancer	130	1	11	0.997577	0.00873156	Ccnd1	Braf,Fgfr1,Fos,Fzd1,Fzd7,Kras,Rb1,Shc3,Sos1,Frat2,Shc4
mmu05135	Yersinia infection	113	3	10	0.889466	0.00897912	Arhgef28,Rac3,Arpc1a	Rps6ka3,Fn1,Fos,Nfatc3,Mapk11,Rela,Rock2,Actr2,Tab2,Wasl
mmu04012	ErbB signaling pathway	80	2	8	0.881319	0.00925291	Elk1,Prkcb	Braf,Cdkn1b,Kras,Prkca,Prkcg,Shc3,Sos1,Shc4
mmu05208	Chemical carcinogenesis - reactive oxygen species	185	16	7	0.00952731	0.528302	Atp5pb,Atp5j,Cat,Cox4i1,Cox6c,Gsto1,Ndufa4,Ndufs4,Ndufs8,Atp5g3,Ndufb5,Cox7b,Uqcr10,Ndufb2,Ndufb10,Ndufv3	Braf,Fos,Kras,Mapk11,Rela,Sos1,Map3k5
mmu04062	Chemokine signaling pathway	132	8	11	0.244833	0.00974097	Cxcr4,Gng10,Gng7,Rac3,Prkcb,Cx3cl1,Stat1,Cxcl14	Braf,Gnai2,Gnb4,Gng4,Kras,Plcb3,Rela,Rock2,Shc3,Sos1,Shc4
mmu04380	Osteoclast differentiation	98	1	9	0.989271	0.01022	Stat1	Fos,Fosb,Junb,Ppp3r1,Mapk11,Rela,Relb,Tgfb2,Tab2
mmu04916	Melanogenesis	82	1	8	0.977454	0.0106762	Prkcb	Fzd1,Fzd7,Gnai2,Kras,Kitl,Prkca,Prkcg,Plcb3
mmu04370	VEGF signaling pathway	51	3	6	0.405406	0.0108572	Kdr,Rac3,Prkcb	Kras,Prkca,Prkcg,Ppp3r1,Mapk11,Sphk1
mmu05170	Human immunodeficiency virus 1 infection	173	7	13	0.667799	0.0119756	Cxcr4,Gng10,Gng7,Rac3,Prkcb,Skp1,Eloc	Fos,Gnai2,Gnb4,Gng4,Kras,Nfatc3,Prkca,Prkcg,Ppp3r1,Mapk11,Rela,Tab2,Nfatc4
mmu05206	MicroRNAs in cancer	155	4	12	0.923304	0.012399	Ccnd1,Pdgfra,Prkcb,Irs2	Cdkn1b,Hdac5,Kras,Prkca,Prkcg,Sos1,Hdac4,Tgfb2,Timp3,Tnr,Shc4,Tnn
mmu04611	Platelet activation	102	0	9	1	0.0130832	NA	Orai1,F2r,Gnai2,Ppp1r12a,Plcb3,Mapk11,Rock2,Gucy1a2,Gucy1b1
mmu04922	Glucagon signaling pathway	85	0	8	1	0.0131062	NA	Prkaa2,Gys1,Pfkm,Plcb3,Ppargc1a,Ppp3r1,Prkab1,Ppp4r3a
mmu04670	Leukocyte transendothelial migration	85	3	8	0.743538	0.0131062	Cxcr4,Cd99l2,Prkcb	Ctnna2,Gnai2,Msn,Prkca,Prkcg,Mapk11,Rock2,Sipa1
mmu04061	Viral protein interaction with cytokine and cytokine receptor	32	5	0	0.0134203	1	Cxcr4,Ackr3,Il6st,Cx3cl1,Cxcl14	NA
mmu04668	TNF signaling pathway	86	2	8	0.904785	0.0139996	Vegfd,Cx3cl1	Fos,Junb,Mmp14,Mapk11,Rela,Map3k5,Tab2,Dab2ip
mmu04657	IL-17 signaling pathway	54	0	6	1	0.0141984	NA	Fos,Fosb,Mapk11,Rela,Mapk6,Tab2
mmu04911	Insulin secretion	71	4	7	0.39844	0.0155978	Adcyap1r1,Chrm3,Prkcb,Ryr2	Adcyap1,Atp1a1,Atp1b2,Prkca,Prkcg,Plcb3,Kcnmb2
mmu05223	Non-small cell lung cancer	71	2	7	0.835992	0.0155978	Ccnd1,Prkcb	Braf,Kif5c,Kras,Prkca,Prkcg,Rb1,Sos1
mmu05231	Choline metabolism in cancer	88	6	8	0.205202	0.0159181	Dgkg,Rac3,Pdgfra,Prkcb,Pcyt1b,Slc44a5	Slc44a1,Dgkz,Fos,Kras,Prkca,Prkcg,Sos1,Dgkd
mmu04150	mTOR signaling pathway	143	4	11	0.891013	0.0169837	Prkcb,Atp6v1g1,Lamtor1,Tti1	Prkaa2,Braf,Rps6ka3,Atp6v1b2,Fzd1,Fzd7,Kras,Prkca,Prkcg,Sgk1,Sos1
mmu04015	Rap1 signaling pathway	182	6	13	0.834493	0.0176238	Vegfd,Kdr,Rac3,Pdgfra,Prkcb,Pfn4	Braf,Enah,F2r,Fgfr1,Gnai2,Kras,Kitl,Prkca,Prkcg,Plcb3,Mapk11,Sipa1,Rala
mmu05235	PD-L1 expression and PD-1 checkpoint pathway in cancer	73	2	7	0.847248	0.017954	Prkcq,Stat1	Csnk2a1,Fos,Kras,Nfatc3,Ppp3r1,Mapk11,Rela
mmu04662	B cell receptor signaling pathway	57	2	6	0.734196	0.0181961	Rac3,Prkcb	Fos,Kras,Nfatc3,Ppp3r1,Rela,Sos1
mmu04148	Efferocytosis	127	4	10	0.829923	0.0192333	Adgrb1,Lipa,Cx3cl1,Ano4	Abca1,Adam9,Atp8a1,Cd24a,Nfatc3,Mapk11,Sgk1,Dusp4,Megf10,Nfatc4
mmu05200	Pathways in cancer	435	17	25	0.761969	0.0194164	Ccnd1,Cxcr4,Elk1,Vegfd,Gng10,Gng7,Gsto1,Il6st,Rac3,Pdgfra,Prkcb,Ptch1,Rara,Shh,Stat1,Skp1,Eloc	Braf,Ctnna2,Cdkn1b,F2r,Fgfr1,Fn1,Fos,Fzd1,Fzd7,Gnai2,Gnb4,Gng4,Hhip,Kras,Kitl,Prkca,Prkcg,Plcb3,Rb1,Rela,Rock2,Sos1,Frat2,Tgfb2,Rala
mmu05140	Leishmaniasis	43	3	5	0.305973	0.020426	Elk1,Prkcb,Stat1	Fos,Mapk11,Rela,Tgfb2,Tab2
mmu05142	Chagas disease	75	2	7	0.857797	0.0205499	Gnal,Ppp2r2c	Fos,Gnai2,Plcb3,Ppp2cb,Mapk11,Rela,Tgfb2
mmu00620	Pyruvate metabolism	36	5	0	0.0216947	1	Acat2,Me1,Acat3,Aldh9a1,Acyp2	NA
mmu01521	EGFR tyrosine kinase inhibitor resistance	76	3	7	0.672009	0.0219411	Kdr,Pdgfra,Prkcb	Braf,Kras,Prkca,Prkcg,Shc3,Sos1,Shc4
mmu04919	Thyroid hormone signaling pathway	112	3	9	0.885904	0.0227981	Ccnd1,Prkcb,Stat1	Atp1a1,Atp1b2,Kras,Pfkm,Prkca,Prkcg,Plcb3,Sin3a,Plcd3
mmu04931	Insulin resistance	94	3	8	0.802075	0.0228074	Prkcb,Prkcq,Irs2	Prkaa2,Rps6ka3,Gys1,Ppargc1a,Prkab1,Ptprf,Rela,Mlxip
mmu04934	Cushing syndrome	131	1	10	0.997687	0.0233209	Ccnd1	Orai1,Braf,Cdkn1b,Fzd1,Fzd7,Gnai2,Nr4a1,Kcna4,Plcb3,Rb1
mmu05030	Cocaine addiction	45	1	5	0.874852	0.0244248	Grm3	Grm2,Bdnf,Fosb,Gnai2,Rela
mmu05167	Kaposi sarcoma-associated herpesvirus infection	153	6	11	0.692734	0.0265182	Ccnd1,Gng10,Gng7,Il6st,Stat1,Map1lc3b	Fos,Gnb4,Gng4,Kras,Nfatc3,Ppp3r1,Mapk11,Rb1,Rela,Zfp36,Nfatc4
mmu04530	Tight junction	135	3	10	0.946331	0.0280024	Ccnd1,Ppp2r2c,Arpc1a	Prkaa2,Msn,Ppp2cb,Prkab1,Rock2,Rab8b,Map3k5,Tjp3,Actr2,Myh10
mmu03082	ATP-dependent chromatin remodeling	98	2	8	0.939291	0.0284272	Smarcd3,Actr6	Chd4,Yy1,Epc2,Gatad2b,Gatad2a,Uchl5,Phf10,Arid2
mmu04915	Estrogen signaling pathway	98	1	8	0.989271	0.0284272	Rara	Fos,Gnai2,Kcnj3,Kras,Plcb3,Shc3,Sos1,Shc4
mmu04613	Neutrophil extracellular trap formation	98	4	8	0.649874	0.0284272	Gm47655,Prkcb,Hdac11,Gm12657	Hdac5,Prkca,Prkcg,Plcb3,Mapk11,Rela,Hdac4,Hdac9
mmu04520	Adherens junction	81	1	7	0.976383	0.02988	Rac3	Ctnna2,Csnk2a1,Fgfr1,Ptprf,Rock2,Rasip1,Wasl
mmu04020	Calcium signaling pathway	197	12	13	0.179127	0.0312215	Cacna1b,Chrm3,Cxcr4,Vegfd,Gnal,Kdr,Oxtr,Pdgfra,Prkcb,Ryr2,Tacr1,Atp2b4	Orai1,Atp2b2,F2r,Fgfr1,Nfatc3,Prkca,Prkcg,Plcb3,Ppp3r1,Sphk1,Atp2b1,Plcd3,Nfatc4
mmu05146	Amoebiasis	66	3	6	0.576575	0.0346247	Gnal,Prdx1,Prkcb	Fn1,Prkca,Prkcg,Plcb3,Rela,Tgfb2
mmu05143	African trypanosomiasis	20	1	3	0.602605	0.0357849	Prkcb	Prkca,Prkcg,Plcb3
mmu00790	Folate biosynthesis	17	3	0	0.0386472	1	Qdpr,Mocs2,Pts	NA
mmu05033	Nicotine addiction	35	3	4	0.208019	0.0389884	Cacna1b,Gabra3,Gria1	Slc17a6,Gabra4,Gabrb1,Gabrb2
mmu04659	Th17 cell differentiation	68	4	6	0.367465	0.0392553	Il6st,Prkcq,Rara,Stat1	Fos,Il1rap,Nfatc3,Ppp3r1,Mapk11,Rela
mmu00630	Glyoxylate and dicarboxylate metabolism	29	4	1	0.0396736	0.664616	Acat2,Cat,Acat3,Gcsh	Cs
mmu00562	Inositol phosphate metabolism	70	0	6	1	0.0442615	NA	Inpp5b,Pip4k2a,Plcb3,Tpi1,Inpp4a,Plcd3
mmu03260	Virion - Human immunodeficiency virus	1	1	0	0.0450624	1	Cxcr4	NA
mmu05171	Coronavirus disease - COVID-19	171	13	7	0.0455866	0.445487	Il6st,Prkcb,Rpl10a,Rpl26,Rpl32,Rps7,Stat1,Rpl27a,Rps15a,Rps11,Rpl15,Rps27l,Rpl22l1	Fos,Nrp1,Prkca,Prkcg,Mapk11,Rela,Tab2
mmu01212	Fatty acid metabolism	58	6	2	0.0456103	0.637099	Acat2,Scd1,Scd2,Acat3,Mecr,Echs1	Hsd17b12,Elovl5
mmu05207	Chemical carcinogenesis - receptor activation	147	4	10	0.902907	0.0459879	Cacna1b,Ccnd1,Gsto1,Prkcb	Rps6ka3,Fos,Gnai2,Kpna6,Kras,Prkca,Prkcg,Rb1,Rela,Sos1
mmu05215	Prostate cancer	89	2	7	0.914822	0.046245	Ccnd1,Pdgfra	Braf,Cdkn1b,Fgfr1,Kras,Rb1,Rela,Sos1
mmu05410	Hypertrophic cardiomyopathy	71	2	6	0.835992	0.0469074	Ryr2,Cacna2d2	Prkaa2,Cacna2d1,Prkab1,Itgb4,Tgfb2,Tpm4
mmu05166	Human T-cell leukemia virus 1 infection	189	8	12	0.622418	0.0479449	Fdps,Ccnd1,Elk1,Ranbp1,Anapc16,Mad2l1,Cdc26,Anapc10	Elk4,Fos,Kras,Nfatc3,Nrp1,Ppp3r1,Rb1,Rela,Relb,Tgfb2,Zfp36,Nfatc4
mmu04080	Neuroactive ligand-receptor interaction	193	12	12	0.162321	0.0545775	Grm3,Adcyap1r1,Adora1,Chrm3,Gabra3,Gria1,Grik3,Mc4r,Npy2r,Oprl1,Oxtr,Tacr1	Grm2,Adcyap1,Adra2a,Cort,F2r,Gabra4,Gabrb1,Gabrb2,Htr1b,Sst,Ghsr,Vgf
mmu04918	Thyroid hormone synthesis	56	3	5	0.465524	0.0551517	Lrp2,Gpx1,Prkcb	Atp1a1,Atp1b2,Prkca,Prkcg,Plcb3
mmu00512	Mucin type O-glycan biosynthesis	24	3	3	0.0914363	0.0570487	Galnt10,St3gal1,Galnt14	Galnt17,Galnt11,B4galt5
mmu05212	Pancreatic cancer	75	3	6	0.663221	0.0584553	Ccnd1,Rac3,Stat1	Braf,Kras,Rb1,Rela,Tgfb2,Rala
mmu04978	Mineral absorption	40	2	4	0.543736	0.0590334	Atp2b4,Trpv6	Atp1a1,Atp1b2,Atp2b2,Atp2b1
mmu04514	Cell adhesion molecules	95	1	7	0.987667	0.0616835	Cd99l2	Cntn1,Ntng2,Ncam2,Ptprf,Slitrk4,Slitrk2,Slitrk3
mmu04912	GnRH signaling pathway	77	2	6	0.867677	0.0648124	Elk1,Prkcb	Kras,Mmp14,Prkca,Plcb3,Mapk11,Sos1
mmu05010	Alzheimer disease	327	21	12	0.0654854	0.550963	Atp5pb,Atp5j,Chrm3,Cox4i1,Cox6c,Eif2s1,Ndufa4,Ndufs4,Psma3,Snca,Ndufs8,Atp5g3,Psma5,Psma6,Irs2,Ndufb5,Cox7b,Uqcr10,Ndufb2,Ndufb10,Ndufv3	Braf,Csnk2a1,Fzd1,Fzd7,Kif5c,Kras,Plcb3,Ppp3r1,Rela,Frat2,Map3k5,Psmd11
mmu04658	Th1 and Th2 cell differentiation	59	2	5	0.751474	0.0661951	Prkcq,Stat1	Fos,Nfatc3,Ppp3r1,Mapk11,Rela
mmu04260	Cardiac muscle contraction	64	6	4	0.0676865	0.210887	Cox4i1,Cox6c,Ryr2,Cacna2d2,Cox7b,Uqcr10	Atp1a1,Atp1b2,Cacna2d1,Tpm4
mmu04550	Signaling pathways regulating pluripotency of stem cells	118	1	8	0.995764	0.0707621	Il6st	Fgfr1,Fzd1,Fzd7,Inhbb,Kras,Otx1,Mapk11,Kat6a
mmu05165	Human papillomavirus infection	290	6	16	0.991428	0.0720385	Atp6v0b,Ccnd1,Col6a1,Stat1,Ppp2r2c,Atp6v1g1	Chd4,Atp6v1b2,Cdkn1b,Col9a3,Fn1,Fzd1,Fzd7,Kras,Ppp2cb,Itgb4,Rb1,Rela,Sos1,Tnr,Ppp2r5e,Tnn
mmu04340	Hedgehog signaling pathway	50	5	3	0.0734416	0.281004	Ccnd1,Lrp2,Ptch1,Shh,Evc2	Boc,Hhip,Cul3
mmu05031	Amphetamine addiction	61	2	5	0.767776	0.0741926	Gria1,Prkcb	Fos,Fosb,Prkca,Prkcg,Ppp3r1
mmu05133	Pertussis	44	0	4	1	0.0783265	NA	Fos,Gnai2,Mapk11,Rela
mmu04936	Alcoholic liver disease	101	5	7	0.480352	0.0799303	Tra2a,Ccnd1,Scd1,Scd2,Aldh9a1	Prkaa2,Ppargc1a,Prkab1,Mapk11,Rela,Map3k5,Tab2
mmu00410	beta-Alanine metabolism	23	3	0	0.0826519	1	Abat,Aldh9a1,Echs1	NA
mmu05210	Colorectal cancer	83	2	6	0.893652	0.0862142	Ccnd1,Rac3	Braf,Fos,Kras,Sos1,Tgfb2,Rala
mmu00020	Citrate cycle (TCA cycle)	29	1	3	0.737771	0.0901426	Acly	Cs,Sucla2,Idh2
mmu00071	Fatty acid degradation	38	4	0	0.0902373	1	Acat2,Acat3,Aldh9a1,Echs1	NA
mmu00062	Fatty acid elongation	24	3	2	0.0914363	0.221666	Mecr,Them4,Echs1	Hsd17b12,Elovl5
mmu04974	Protein digestion and absorption	66	4	5	0.346756	0.0963593	Col15a1,Col6a1,Eln,Col23a1	Atp1a1,Atp1b2,Col9a3,Slc7a8,Slc38a2
mmu04973	Carbohydrate digestion and absorption	30	1	3	0.749612	0.0975418	Prkcb	Atp1a1,Atp1b2,Plcb3
mmu04218	Cellular senescence	148	2	9	0.991553	0.0976772	Ccnd1,Igfbp3	Kras,Nfatc3,Ppp3r1,Mapk11,Rb1,Rela,Tgfb2,Lin54,Nfatc4
mmu00340	Histidine metabolism	12	2	0	0.0992629	1	Hnmt,Aldh9a1	NA
mmu04137	Mitophagy - animal	67	3	5	0.586862	0.101155	Map1lc3b,Fundc1,Gabarapl2	Csnk2a1,Usp15,Kras,Cited2,Rela
mmu00604	Glycosphingolipid biosynthesis - ganglio series	15	1	2	0.499422	0.104157	St3gal1	Hexa,St8sia1
mmu00760	Nicotinate and nicotinamide metabolism	31	2	3	0.410394	0.105178	Nmrk1,Sirt5	Nmnat2,Nampt,Sirt2
mmu03267	Virion - Adenovirus	3	0	1	1	0.106767	NA	Cxadr
mmu03265	Virion - Lyssavirus	3	0	1	1	0.106767	NA	Ncam2
mmu04927	Cortisol synthesis and secretion	50	0	4	1	0.112336	NA	Orai1,Nr4a1,Kcna4,Plcb3
mmu04664	Fc epsilon RI signaling pathway	50	1	4	0.900699	0.112336	Rac3	Kras,Prkca,Mapk11,Sos1
mmu04152	AMPK signaling pathway	110	6	7	0.376199	0.112541	Ccnd1,Hmgcr,Scd1,Scd2,Ppp2r2c,Irs2	Prkaa2,Gys1,Pfkm,Ppargc1a,Ppp2cb,Prkab1,Ppp2r5e
mmu03060	Protein export	27	3	0	0.119921	1	Sec61b,Immp1l,Spcs1	NA
mmu05152	Tuberculosis	112	2	7	0.964566	0.120617	Atp6v0b,Stat1	Plk3,Hspa9,Ppp3r1,Mapk11,Rela,Sphk1,Tgfb2
mmu05017	Spinocerebellar ataxia	134	5	8	0.727537	0.12312	Gria1,Prkcb,Psma3,Psma5,Psma6	Dab1,Prkca,Prkcg,Plcb3,Atxn2,Trpc3,Map3k5,Psmd11
mmu03040	Spliceosome	129	9	3	0.128167	0.860267	Tra2a,Sf3b3,Srsf2,Snu13,U2af2,Bud31,Sf3b6,Srsf6,Snrpg	Eftud2,Srsf4,Syf2
mmu04512	ECM-receptor interaction	73	3	5	0.645138	0.132318	Col6a1,Sv2a,Sv2b	Col9a3,Fn1,Itgb4,Tnr,Tnn
mmu05203	Viral carcinogenesis	159	4	9	0.931986	0.134682	Ccnd1,Il6st,Ranbp1,Hdac11	Chd4,Cdkn1b,Hdac5,Kras,Rb1,Rela,Hdac4,Ywhaz,Hdac9
mmu00270	Cysteine and methionine metabolism	44	4	2	0.135204	0.487203	Mat2b,Cdo1,Mat2a,Apip	Ahcyl1,Ahcyl2
mmu05162	Measles	95	5	6	0.427267	0.139092	Ccnd1,Eif2s1,Stat1,Rab9b,Rab9	Cdkn1b,Csnk2a1,Fos,Msn,Rela,Tab2
mmu05160	Hepatitis C	117	4	7	0.778864	0.142061	Ccnd1,Eif2s1,Stat1,Ppp2r2c	Braf,Kras,Ppp2cb,Rb1,Rela,Sos1,Ywhaz
mmu05219	Bladder cancer	36	1	3	0.810252	0.146535	Ccnd1	Braf,Kras,Rb1
mmu04740	Olfactory transduction	30	3	2	0.151189	0.304647	Gnal,Gng7,Pde2a	Rgs2,Slc24a4
mmu05213	Endometrial cancer	56	2	4	0.725179	0.151723	Ccnd1,Elk1	Braf,Ctnna2,Kras,Sos1
mmu01240	Biosynthesis of cofactors	116	8	1	0.152602	0.987522	Mat2b,Mocs2,Nme2,Pts,Uros,Coq3,Mat2a,Ears2	Nmnat2
mmu04975	Fat digestion and absorption	19	2	2	0.210187	0.154303	Acat2,Acat3	Abca1,Npc1l1
mmu00601	Glycosphingolipid biosynthesis - lacto and neolacto series	19	0	2	1	0.154303	NA	Fut9,St8sia1
mmu04964	Proximal tubule bicarbonate reclamation	19	0	2	1	0.154303	NA	Atp1a1,Atp1b2
mmu04750	Inflammatory mediator regulation of TRP channels	77	2	5	0.867677	0.155207	Prkcb,Prkcq	Il1rap,Prkca,Prkcg,Plcb3,Mapk11
mmu05221	Acute myeloid leukemia	57	2	4	0.734196	0.158743	Ccnd1,Rara	Braf,Kras,Rela,Sos1
mmu00480	Glutathione metabolism	47	4	1	0.160506	0.829962	Pgd,Lancl1,Gpx1,Gsto1	Idh2
mmu00511	Other glycan degradation	16	2	1	0.160702	0.452538	Engase,Hexdc	Hexa
mmu05145	Toxoplasmosis	79	1	5	0.974088	0.167225	Stat1	Gnai2,Mapk11,Rela,Tgfb2,Tab2
mmu04966	Collecting duct acid secretion	20	1	2	0.602605	0.167471	Atp6v1g1	Atp6v1b2,Slc12a7
mmu05132	Salmonella infection	214	13	11	0.169469	0.169239	Brk1,S100a10,Skp1,Dynlt1b,Txn1,Rab9b,Pfn4,Exoc7,Dctn3,Rab9,Arpc1a,Actr10,Dynll1	Fos,Kif5c,Snx18,Mapk11,Rela,Rock2,Nckap1,Rala,Actr2,Tab2,Wasl
mmu00240	Pyrimidine metabolism	48	4	1	0.1693	0.836263	Nt5c3,Nme2,Dtymk,Nudt2	Entpd5
mmu04136	Autophagy - other	32	3	1	0.173312	0.700496	Atg10,Atg12,Gabarapl2	Ppp2cb
mmu04211	Longevity regulating pathway	80	3	5	0.705467	0.173368	Cat,Irs2,Sesn3	Prkaa2,Kras,Ppargc1a,Prkab1,Rela
mmu04920	Adipocytokine signaling pathway	60	2	4	0.759744	0.180488	Prkcq,Irs2	Prkaa2,Ppargc1a,Prkab1,Rela
mmu05230	Central carbon metabolism in cancer	60	1	4	0.937496	0.180488	Pdgfra	Fgfr1,Kras,Pfkm,Idh2
mmu04140	Autophagy - animal	159	10	5	0.180926	0.703916	Eif2s1,Prkcq,Irs2,Ykt6,Atg10,Map1lc3b,Atg12,Gorasp1,Vmp1,Gabarapl2	Prkaa2,Kras,Ppp2cb,Rab1a,Uvrag
mmu05323	Rheumatoid arthritis	40	2	3	0.543736	0.18278	Atp6v0b,Atp6v1g1	Atp6v1b2,Fos,Tgfb2
mmu00514	Other types of O-glycan biosynthesis	41	2	3	0.557207	0.19219	Galnt10,Galnt14	Galnt17,Galnt11,Plod3
mmu04742	Taste transduction	41	2	3	0.557207	0.19219	Chrm3,Gabra3	Gabra4,Htr1b,Plcb3
mmu05218	Melanoma	62	2	4	0.775573	0.195504	Ccnd1,Pdgfra	Braf,Fgfr1,Kras,Rb1
mmu00561	Glycerolipid metabolism	51	4	3	0.196635	0.291157	Dgkg,Mgll,Aldh9a1,Plpp5	Dgkz,Lipg,Dgkd
mmu04914	Progesterone-mediated oocyte maturation	84	4	5	0.527678	0.198766	Anapc16,Mad2l1,Cdc26,Anapc10	Braf,Rps6ka3,Gnai2,Kras,Mapk11
mmu01200	Carbon metabolism	106	7	5	0.201273	0.354132	Pgd,Acat2,Cat,Me1,Acat3,Gcsh,Echs1	Cs,Pfkm,Sucla2,Tpi1,Idh2
mmu04620	Toll-like receptor signaling pathway	63	1	4	0.945605	0.203152	Stat1	Fos,Mapk11,Rela,Tab2
mmu04114	Oocyte meiosis	107	6	6	0.351869	0.203665	Skp1,Stag3,Anapc16,Mad2l1,Cdc26,Anapc10	Rps6ka3,Ppp2cb,Ppp3r1,Mapk11,Ywhaz,Ppp2r5e
mmu05321	Inflammatory bowel disease	24	1	2	0.669633	0.221666	Stat1	Rela,Tgfb2
mmu00600	Sphingolipid metabolism	46	0	3	1	0.240809	NA	Hexa,Sphk1,B4galt5
mmu00440	Phosphonate and phosphinate metabolism	6	1	0	0.241723	1	Pcyt1b	NA
mmu01230	Biosynthesis of amino acids	68	2	4	0.817701	0.242593	Mat2b,Mat2a	Cs,Pfkm,Tpi1,Idh2
mmu05211	Renal cell carcinoma	68	1	4	0.956852	0.242593	Eloc	Braf,Kras,Sos1,Tgfb2
mmu05169	Epstein-Barr virus infection	163	2	8	0.995426	0.255391	Ccnd1,Stat1	Cdkn1b,Mapk11,Rb1,Rela,Relb,Sin3a,Tab2,Psmd11
mmu04066	HIF-1 signaling pathway	93	2	5	0.926666	0.259904	Prkcb,Eloc	Cdkn1b,Pfkm,Prkca,Prkcg,Rela
mmu00310	Lysine degradation	59	4	2	0.274847	0.646378	Acat2,Acat3,Aldh9a1,Echs1	Plod3,Prdm16
mmu01040	Biosynthesis of unsaturated fatty acids	28	2	2	0.361773	0.276998	Scd1,Scd2	Hsd17b12,Elovl5
mmu00534	Glycosaminoglycan biosynthesis - heparan sulfate / heparin	23	2	1	0.277889	0.579479	Hs3st2,Xylt1	Hs3st1
mmu00860	Porphyrin metabolism	23	2	0	0.277889	1	Uros,Ears2	NA
mmu04060	Cytokine-cytokine receptor interaction	119	7	3	0.289703	0.820821	Cxcr4,Ackr3,Cntfr,Il6st,Cx3cl1,Tnfrsf19,Cxcl14	Il1rap,Inhbb,Tgfb2
mmu04621	NOD-like receptor signaling pathway	119	7	5	0.289703	0.449603	Sharpin,Stat1,Txn1,Aim2,Map1lc3b,Atg12,Gabarapl2	Plcb3,Mapk11,Rela,Nampt,Tab2
mmu01210	2-Oxocarboxylic acid metabolism	29	0	2	1	0.29084	NA	Cs,Idh2
mmu00051	Fructose and mannose metabolism	29	0	2	1	0.29084	NA	Pfkm,Tpi1
mmu05414	Dilated cardiomyopathy	75	2	4	0.857797	0.300247	Ryr2,Cacna2d2	Cacna2d1,Itgb4,Tgfb2,Tpm4
mmu04142	Lysosome	121	7	2	0.304087	0.941358	Atp6v0b,Ap3d1,Ap4s1,Clta,Lipa,Ctsf,Ctns	Hexa,Litaf
mmu04979	Cholesterol metabolism	30	2	2	0.394377	0.304647	Lrp2,Lipa	Abca1,Lipg
mmu04923	Regulation of lipolysis in adipocytes	43	3	1	0.305973	0.802242	Adora1,Mgll,Irs2	Gnai2
mmu00053	Ascorbate and aldarate metabolism	8	1	0	0.308553	1	Aldh9a1	NA
mmu04122	Sulfur relay system	8	1	0	0.308553	1	Mocs2	NA
mmu04064	NF-kappa B signaling pathway	76	3	4	0.672009	0.308631	Edaradd,Prkcb,Prkcq	Csnk2a1,Rela,Relb,Tab2
mmu00970	Aminoacyl-tRNA biosynthesis	44	3	0	0.318469	1	Dars,Ears2,Tars2	NA
mmu03050	Proteasome	44	3	2	0.318469	0.487203	Psma3,Psma5,Psma6	Psme4,Psmd11
mmu00563	Glycosylphosphatidylinositol (GPI)-anchor biosynthesis	26	2	1	0.328534	0.624448	Pigp,Pigc	Pgap1
mmu04213	Longevity regulating pathway - multiple species	55	2	3	0.715906	0.331941	Cat,Irs2	Prkaa2,Kras,Prkab1
mmu04110	Cell cycle	153	7	7	0.538307	0.336401	Ccnd1,Skp1,Orc5,Anapc16,Mad2l1,Cdc26,Anapc10	Cdkn1b,Cdkn1c,Ppp2cb,Rb1,Tgfb2,Ywhaz,Ppp2r5e
mmu00130	Ubiquinone and other terpenoid-quinone biosynthesis	9	1	0	0.339729	1	Coq3	NA
mmu05217	Basal cell carcinoma	56	2	3	0.725179	0.342142	Ptch1,Shh	Fzd1,Fzd7,Hhip
mmu05216	Thyroid cancer	33	1	2	0.782027	0.345705	Ccnd1	Braf,Kras
mmu04721	Synaptic vesicle cycle	66	4	3	0.346756	0.442476	Atp6v0b,Cacna1b,Clta,Atp6v1g1	Atp6v1b2,Slc17a6,Slc6a9
mmu02010	ABC transporters	34	1	2	0.791873	0.359224	Abcb8	Abca1,Abca5
mmu00640	Propanoate metabolism	28	2	1	0.361773	0.651727	Abat,Echs1	Sucla2
mmu04666	Fc gamma R-mediated phagocytosis	83	2	4	0.893652	0.367717	Prkcb,Arpc1a	Prkca,Prkcg,Sphk1,Actr2
mmu00430	Taurine and hypotaurine metabolism	10	1	0	0.369501	1	Cdo1	NA
mmu05222	Small cell lung cancer	84	1	4	0.979451	0.376164	Ccnd1	Cdkn1b,Fn1,Rb1,Rela
mmu05134	Legionellosis	36	1	2	0.810252	0.38594	Clk1	Rab1a,Rela
mmu00230	Purine metabolism	111	4	5	0.742813	0.391025	Guk1,Nme2,Pde2a,Nudt2	Entpd5,Pde7a,Gucy1a2,Pde4d,Gucy1b1
mmu00250	Alanine, aspartate and glutamate metabolism	30	2	0	0.394377	1	Rimkla,Abat	NA
mmu04115	p53 signaling pathway	71	4	0	0.39844	1	Adgrb1,Ccnd1,Igfbp3,Sesn3	NA
mmu04390	Hippo signaling pathway	139	3	6	0.953151	0.408019	Ccnd1,Ppp2r2c,Dlg5	Ctnna2,Fzd1,Fzd7,Ppp2cb,Tgfb2,Ywhaz
mmu04630	JAK-STAT signaling pathway	93	5	1	0.409313	0.970153	Ccnd1,Cntfr,Il6st,Pdgfra,Stat1	Sos1
mmu04210	Apoptosis	114	3	5	0.892928	0.413105	Hrk,Eif2s1,Ctsf	Fos,Kras,Rela,Map3k5,Dab2ip
mmu03320	PPAR signaling pathway	52	3	0	0.417613	1	Me1,Scd1,Scd2	NA
mmu05418	Fluid shear stress and atherosclerosis	115	5	5	0.596289	0.420441	Gsto1,Kdr,Rac3,Txn1,Sumo1	Prkaa2,Fos,Mapk11,Rela,Map3k5
mmu00533	Glycosaminoglycan biosynthesis - keratan sulfate	12	1	0	0.425085	1	St3gal1	NA
mmu01232	Nucleotide metabolism	74	4	1	0.429151	0.938719	Nt5c3,Guk1,Nme2,Dtymk	Entpd5
mmu00531	Glycosaminoglycan degradation	15	0	1	1	0.431519	NA	Hexa
mmu04976	Bile secretion	40	1	2	0.84229	0.437809	Hmgcr	Atp1a1,Atp1b2
mmu05412	Arrhythmogenic right ventricular cardiomyopathy	66	2	3	0.804513	0.442476	Ryr2,Cacna2d2	Cacna2d1,Ctnna2,Itgb4
mmu04640	Hematopoietic cell lineage	42	0	2	1	0.462839	NA	Cd24a,Kitl
mmu00513	Various types of N-glycan biosynthesis	42	2	2	0.570392	0.462839	Hexdc,Tusc3	Hexa,Man1a
mmu03030	DNA replication	35	2	0	0.472222	1	Prim1,Pole4	NA
mmu05340	Primary immunodeficiency	17	0	1	1	0.472781	NA	Orai1
mmu00140	Steroid hormone biosynthesis	17	1	1	0.543568	0.472781	Hsd17b7	Hsd17b12
mmu04350	TGF-beta signaling pathway	96	1	4	0.988227	0.475768	Skp1	Inhbb,Ppp2cb,Sin3a,Tgfb2
mmu04672	Intestinal immune network for IgA production	14	1	0	0.475776	1	Cxcr4	NA
mmu03420	Nucleotide excision repair	57	3	0	0.477235	1	Cetn2,Gtf2h5,Pole4	NA
mmu04622	RIG-I-like receptor signaling pathway	46	2	2	0.620258	0.510865	Pin1,Atg12	Mapk11,Rela
mmu00061	Fatty acid biosynthesis	16	1	0	0.522004	1	Mecr	NA
mmu04141	Protein processing in endoplasmic reticulum	157	6	6	0.716175	0.524677	Eif2s1,Skp1,Wfs1,Tram1l1,Sec61b,Tusc3	Hyou1,Man1a,Ppp1r15a,Os9,Map3k5,Edem3
mmu01523	Antifolate resistance	20	0	1	1	0.529137	NA	Rela
mmu00532	Glycosaminoglycan biosynthesis - chondroitin sulfate / dermatan sulfate	20	1	1	0.602605	0.529137	Xylt1	Chsy1
mmu03022	Basal transcription factors	39	2	0	0.529982	1	Taf9,Gtf2h5	NA
mmu04930	Type II diabetes mellitus	39	2	0	0.529982	1	Cacna1b,Irs2	NA
mmu04962	Vasopressin-regulated water reabsorption	39	2	0	0.529982	1	Arhgdig,Dynll1	NA
mmu00010	Glycolysis / Gluconeogenesis	48	1	2	0.89107	0.5338	Aldh9a1	Pfkm,Tpi1
mmu00785	Lipoic acid metabolism	17	1	0	0.543568	1	Gcsh	NA
mmu03018	RNA degradation	77	2	3	0.867677	0.545224	Skic2,C1d	Hspa9,Pfkm,Tob1
mmu00500	Starch and sucrose metabolism	21	0	1	1	0.546553	NA	Gys1
mmu00983	Drug metabolism - other enzymes	41	2	0	0.557207	1	Gsto1,Nme2	NA
mmu05202	Transcriptional misregulation in cancer	135	4	5	0.863362	0.561158	Gm47655,Igfbp3,Rara,Gm12657	Cdkn1b,Elk4,Nr4a3,Rela,Sin3a
mmu00515	Mannose type O-glycan biosynthesis	22	1	1	0.637664	0.563325	B3gat1	Fut9
mmu05416	Viral myocarditis	42	2	1	0.570392	0.794634	Ccnd1,Rac3	Cxadr
mmu05144	Malaria	23	0	1	1	0.579479	NA	Tgfb2
mmu00564	Glycerophospholipid metabolism	81	3	3	0.713412	0.579768	Dgkg,Pcyt1b,Plpp5	Dgkz,Pld3,Dgkd
mmu05322	Systemic lupus erythematosus	43	2	0	0.583291	1	Gm47655,Gm12657	NA
mmu00052	Galactose metabolism	24	0	1	1	0.595036	NA	Pfkm
mmu04623	Cytosolic DNA-sensing pathway	44	2	1	0.595901	0.809568	Aim2,Polr3b	Rela
mmu04392	Hippo signaling pathway - multiple species	25	0	1	1	0.610018	NA	Fat4
mmu00030	Pentose phosphate pathway	26	1	1	0.698786	0.624448	Pgd	Pfkm
mmu05204	Chemical carcinogenesis - DNA adducts	22	1	0	0.637664	1	Gsto1	NA
mmu00982	Drug metabolism - cytochrome P450	23	1	0	0.654017	1	Gsto1	NA
mmu04330	Notch signaling pathway	60	0	2	1	0.655468	NA	Tle1,Nrarp
mmu05164	Influenza A	99	4	3	0.65775	0.713504	Fdps,Eif2s1,Prkcb,Stat1	Kpna6,Prkca,Rela
mmu03460	Fanconi anemia pathway	50	2	0	0.665542	1	Fancg,Rmi1	NA
mmu04814	Motor proteins	150	6	4	0.674333	0.809603	Dynlt1b,Myo16,Dctn3,Actr10,Dynll1,Kif26a	Kif21a,Kif5c,Tpm4,Myh10
mmu03015	mRNA surveillance pathway	94	1	3	0.987081	0.680005	Ppp2r2c	Ppp2cb,Ppp2r5e,Dazap1
mmu03250	Viral life cycle - HIV-1	53	2	1	0.696571	0.864441	Cxcr4,Pin1	Aff4
mmu00980	Metabolism of xenobiotics by cytochrome P450	26	1	0	0.698786	1	Gsto1	NA
mmu00565	Ether lipid metabolism	33	0	1	1	0.711583	NA	Pld3
mmu04610	Complement and coagulation cascades	36	0	1	1	0.742446	NA	F2r
mmu04120	Ubiquitin mediated proteolysis	137	5	4	0.74515	0.749968	Skp1,Anapc16,Cdc26,Eloc,Anapc10	Ube2h,Cul3,Ubr5,Herc3
mmu03013	Nucleocytoplasmic transport	105	3	3	0.857983	0.750054	Sumo1,Thoc7,Nup37	Kpna6,Ipo7,Tnpo1
mmu04130	SNARE interactions in vesicular transport	31	1	0	0.760919	1	Ykt6	NA
mmu03008	Ribosome biogenesis in eukaryotes	74	2	2	0.852608	0.763862	Snu13,Rcl1	Csnk2a1,Sbds
mmu04913	Ovarian steroidogenesis	32	1	0	0.771717	1	Hsd17b7	NA
mmu03020	RNA polymerase	32	1	0	0.771717	1	Polr3b	NA
mmu00330	Arginine and proline metabolism	40	1	1	0.84229	0.778531	Aldh9a1	Oat
mmu00260	Glycine, serine and threonine metabolism	33	1	0	0.782027	1	Gcsh	NA
mmu03083	Polycomb repressive complex	81	1	2	0.976383	0.80605	Skp1	Yy1,Suz12
mmu00520	Amino sugar and nucleotide sugar metabolism	44	0	1	1	0.809568	NA	Hexa
mmu04144	Endocytosis	229	8	6	0.815601	0.854305	Clta,Cxcr4,Pdgfra,Vps29,Arpc1a,Washc3,Chmp2b,Snx5	Kif5c,Arfgef1,Git1,Psd3,Actr2,Wasl
mmu04216	Ferroptosis	38	1	0	0.82701	1	Map1lc3b	NA
mmu04217	Necroptosis	102	3	0	0.844289	1	Sharpin,Stat1,Chmp2b	NA
mmu04145	Phagosome	105	3	1	0.857983	0.981061	Atp6v0b,Sec61b,Atp6v1g1	Atp6v1b2
mmu00510	N-Glycan biosynthesis	52	1	1	0.909477	0.859222	Tusc3	Man1a
mmu05168	Herpes simplex virus 1 infection	354	12	4	0.879435	0.999234	Eif2s1,Srsf2,Stat1,Zfp37,Zfp94,Zfp811,Zfp53,Zfp873,Zfp975,Srsf6,Zfp689,Zfp157	Rela,Zim1,Srsf4,Tab2
mmu03410	Base excision repair	46	1	0	0.880509	1	Pole4	NA
mmu01524	Platinum drug resistance	64	1	1	0.948067	0.910549	Gsto1	Map3k5
mmu00232	Caffeine metabolism	1	0	0	1	1	NA	NA
mmu03264	Virion - Flavivirus	1	0	0	1	1	NA	NA
mmu05310	Asthma	3	0	0	1	1	NA	NA
mmu00780	Biotin metabolism	3	0	0	1	1	NA	NA
mmu00524	Neomycin, kanamycin and gentamicin biosynthesis	3	0	0	1	1	NA	NA
mmu00400	Phenylalanine, tyrosine and tryptophan biosynthesis	3	0	0	1	1	NA	NA
mmu00470	D-Amino acid metabolism	4	0	0	1	1	NA	NA
mmu00290	Valine, leucine and isoleucine biosynthesis	4	0	0	1	1	NA	NA
mmu00740	Riboflavin metabolism	6	0	0	1	1	NA	NA
mmu03266	Virion - Herpesvirus	6	0	0	1	1	NA	NA
mmu04950	Maturity onset diabetes of the young	7	0	0	1	1	NA	NA
mmu00750	Vitamin B6 metabolism	7	0	0	1	1	NA	NA
mmu00360	Phenylalanine metabolism	8	0	0	1	1	NA	NA
mmu00920	Sulfur metabolism	9	0	0	1	1	NA	NA
mmu04744	Phototransduction	10	0	0	1	1	NA	NA
mmu00120	Primary bile acid biosynthesis	11	0	0	1	1	NA	NA
mmu00730	Thiamine metabolism	11	0	0	1	1	NA	NA
mmu00591	Linoleic acid metabolism	12	0	0	1	1	NA	NA
mmu00910	Nitrogen metabolism	12	0	0	1	1	NA	NA
mmu03450	Non-homologous end-joining	12	0	0	1	1	NA	NA
mmu04614	Renin-angiotensin system	12	0	0	1	1	NA	NA
mmu04977	Vitamin digestion and absorption	12	0	0	1	1	NA	NA
mmu00592	alpha-Linolenic acid metabolism	14	0	0	1	1	NA	NA
mmu05330	Allograft rejection	15	0	0	1	1	NA	NA
mmu00220	Arginine biosynthesis	15	0	0	1	1	NA	NA
mmu05332	Graft-versus-host disease	15	0	0	1	1	NA	NA
mmu00040	Pentose and glucuronate interconversions	15	0	0	1	1	NA	NA
mmu00770	Pantothenate and CoA biosynthesis	16	0	0	1	1	NA	NA
mmu00450	Selenocompound metabolism	16	0	0	1	1	NA	NA
mmu00350	Tyrosine metabolism	16	0	0	1	1	NA	NA
mmu05320	Autoimmune thyroid disease	17	0	0	1	1	NA	NA
mmu00830	Retinol metabolism	17	0	0	1	1	NA	NA
mmu00670	One carbon pool by folate	18	0	0	1	1	NA	NA
mmu05150	Staphylococcus aureus infection	18	0	0	1	1	NA	NA
mmu03430	Mismatch repair	22	0	0	1	1	NA	NA
mmu04940	Type I diabetes mellitus	22	0	0	1	1	NA	NA
mmu04215	Apoptosis - multiple species	29	0	0	1	1	NA	NA
mmu00590	Arachidonic acid metabolism	29	0	0	1	1	NA	NA
mmu01250	Biosynthesis of nucleotide sugars	34	0	0	1	1	NA	NA
mmu03440	Homologous recombination	39	0	0	1	1	NA	NA
mmu04612	Antigen processing and presentation	46	0	0	1	1	NA	NA

## Sheet: Kat6b+– VPA vs  Kat6b++ Veh
	Pathway	N	Up	Down	P.Up	P.Down	UpGenes	DownGenes
mmu03082	ATP-dependent chromatin remodeling	98	20	50	0.972408	1.62484e-08	Chd4,Actr5,Baz2a,Mta3,Mbd2,Rbbp4,Dpf2,Gatad2a,Ss18,Brd7,Cecr2,Hdac1,H2az1,Pole3,Smarcd3,Actr6,Ino80b,Dpf3,H2az2,Smarcd2	Srcap,Brd9,Actb,Actg1,Bcl7b,Bcl7c,Cdk2ap1,Epc1,Hdac2,H2ac18,Mbd3,Ruvbl2,Smarcb1,Smarcc1,Bptf,Bicral,Vps72,Chd3,Epc2,Gatad2b,Rsf1,Ino80e,Mta2,Bicra,Rbbp7,Ss18l1,Dpf1,H2ac19,Macroh2a2,Mcrs1,Uchl5,Morf4l2,Ruvbl1,Smarce1,Yeats4,Dmap1,Pbrm1,Smarcc2,Ino80,Meaf6,Znhit1,Phf6,Ing3,Phf10,Ep400,Arid2,Brd8,Kat5,Smarcd1,Smarca1
mmu05200	Pathways in cancer	435	168	94	1.82797e-06	0.943158	Gstt3,Egln3,Adcy7,Adcy9,Agtr1a,Alk,Birc5,Axin2,Bid,Bcl2l11,Brca2,Calm1,Calm3,Camk2g,Casp9,Ctnnb1,Runx1t1,Ccnd1,Ccnd2,Ccnd3,Ccne1,Ccne2,Cdk2,Cdkn1b,Cdkn2a,Cebpa,Cxcr4,Col4a4,Col4a5,Dcc,Dll3,E2f1,E2f3,Elk1,Epor,F2r,Fadd,Ptk2,Fgf3,Fgfr1,Fgfr2,Fgfr4,Fh1,Flt4,Frat1,Fzd1,Fzd4,Fzd5,Fzd6,Fzd7,Fzd8,Fzd9,Gli1,Gli2,Gli3,Gnai1,Gnas,Gnb5,Gng12,Gng4,Gng5,Gng7,Gng8,Lpar1,Gsta4,Gstm5,Gstt1,Gsto1,Hey1,Ifngr1,Ifng…	Raf1,Egln1,Egln2,Abl1,Adcy6,Adcy8,Akt1,Akt2,Araf,Rhoa,Arnt2,Axin1,Bad,Bak1,Bcl2,Bcl2l1,Bdkrb2,Bmp2,Calm2,Camk2b,Casp7,Ctnna2,Runx1,Cbl,Cdc42,Cdk4,Col4a1,Crebbp,Crkl,Csf1r,Ctbp1,Dapk3,Dvl1,Egfr,Fgf1,Fgf9,Fos,Gna13,Gnaq,Gng2,Gng3,Hdac2,Hgf,Hhip,Hif1a,Hras,Hsp90ab1,Hsp90aa1,Ifnar1,Ifnar2,Itgb1,Jak2,Jun,Rac3,Smad2,Mdm2,Myc,Ncoa3,Nfkbia,Notch4,Nras,Pik3cd,Pim2,Prkacb,Plcg1,Rb1,Rela,Rock1,Rock2,Rxrb,So…
mmu05330	Allograft rejection	15	13	1	4.35676e-06	0.985803	Cd80,H2-Ab1,H2-D1,H2-K1,H2-M3,H2-DMa,H2-Q4,H2-Q7,H2-T10,H2-T22,H2-T23,H2-T24,H2-T-ps	H2-M5
mmu05332	Graft-versus-host disease	15	13	1	4.35676e-06	0.985803	Cd80,H2-Ab1,H2-D1,H2-K1,H2-M3,H2-DMa,H2-Q4,H2-Q7,H2-T10,H2-T22,H2-T23,H2-T24,H2-T-ps	H2-M5
mmu04310	Wnt signaling pathway	151	68	36	8.72274e-06	0.626413	Fbxw11,Lgr4,Axin2,Cacybp,Camk2g,Ctnnb1,Ccnd1,Ccnd2,Ccnd3,Frat1,Fzd1,Fzd4,Fzd5,Fzd6,Fzd7,Fzd8,Fzd9,Gpc4,Invs,Lef1,Lrp5,Smad4,Nfatc1,Nfatc2,Ctnnd2,Prkaca,Prkcb,Prkcg,Plcb3,Plcb4,Ppard,Rspo1,Sfrp2,Sfrp1,Sfrp4,Skp1,Tcf7,Tcf7l1,Tcf7l2,Wnt9a,Tle2,Tle3,Ccn4,Wnt2b,Wnt4,Wnt5a,Wnt6,Wnt7a,Wnt7b,Rspo2,Prickle2,Map3k7,Mapk9,Ror2,Peg12,Mcc,Znrf3,Apcdd1,Porcn,Prickle3,Fzd2,Rspo3,Senp2,Notum,Tbl1xr1,Wnt16,Vangl2…	Rhoa,Axin1,Camk2b,Crebbp,Csnk2a1,Ctbp1,Dvl1,Jun,Rac3,Myc,Nfatc3,Prkacb,Ppp3ca,Ppp3cc,Psen1,Rock2,Ryk,Siah1a,Siah1b,Daam1,Tbl1x,Tle1,Trp53,Wnt3,Lzts2,Apc2,Wif1,Cul1,Csnk1e,Cxxc4,Ep300,Ruvbl1,Gsk3b,Nkd2,Cby1,Sirt1
mmu05320	Autoimmune thyroid disease	17	13	1	5.383e-05	0.991953	Cd80,H2-Ab1,H2-D1,H2-K1,H2-M3,H2-DMa,H2-Q4,H2-Q7,H2-T10,H2-T22,H2-T23,H2-T24,H2-T-ps	H2-M5
mmu05217	Basal cell carcinoma	56	30	9	6.26873e-05	0.956516	Axin2,Ctnnb1,Fzd1,Fzd4,Fzd5,Fzd6,Fzd7,Fzd8,Fzd9,Gli1,Gli2,Gli3,Kif7,Lef1,Ptch1,Tcf7,Tcf7l1,Tcf7l2,Wnt9a,Wnt2b,Wnt4,Wnt5a,Wnt6,Wnt7a,Wnt7b,Gadd45g,Polk,Smo,Fzd2,Wnt16	Axin1,Bak1,Bmp2,Dvl1,Hhip,Trp53,Wnt3,Apc2,Gsk3b
mmu04916	Melanogenesis	82	40	16	7.00343e-05	0.890747	Adcy7,Adcy9,Calm1,Calm3,Camk2g,Ctnnb1,Fzd1,Fzd4,Fzd5,Fzd6,Fzd7,Fzd8,Fzd9,Gnai1,Gnas,Kit,Lef1,Mitf,Prkaca,Prkcb,Prkcg,Plcb3,Plcb4,Creb3l2,Tcf7,Tcf7l1,Tcf7l2,Wnt9a,Adcy5,Wnt2b,Wnt4,Wnt5a,Wnt6,Wnt7a,Wnt7b,Mapk1,Creb3l1,Adcy1,Fzd2,Wnt16	Raf1,Adcy6,Adcy8,Calm2,Camk2b,Crebbp,Dvl1,Gnao1,Gnaq,Hras,Nras,Prkacb,Wnt3,Map2k2,Ep300,Gsk3b
mmu04020	Calcium signaling pathway	197	81	37	7.55613e-05	0.980646	Phkb,Grm5,Orai1,Phka2,Slc8a2,Slc8a3,Adcy7,Adcy9,Adora2a,Adra1a,Adra1d,Adrb1,Agtr1a,Stim2,Cacna1a,Cacna1b,Cacna1e,Cacna1g,Calm1,Calm3,Camk2g,Camk4,Chrm1,Chrm3,Cxcr4,Erbb3,F2r,Fgf3,Fgfr1,Fgfr2,Fgfr4,Flt4,Gnal,Gnas,Grin1,Grin2d,Grm1,Hrh1,Htr6,Kdr,Grin3b,Nfatc1,Nfatc2,Ntrk3,Oxtr,Pde1b,Pde1c,Pdgfa,Pdgfb,Pdgfra,Phka1,Prkaca,Prkcb,Prkcg,Plcb3,Plcb4,Plcd1,Ptk2b,Ret,Mst1r,Ryr2,Stim1,Tfeb,Camk1g,Mcu,Tgfa,T…	Mylk,Adcy8,Slc25a4,Slc25a5,Atp2a2,Bdkrb2,Cacna1c,Calm2,Camk2b,Casq1,Egfr,Fgf1,Fgf9,Gnaq,Hgf,Htr5a,Nfatc3,Nos1,Ntrk2,Ntsr1,P2rx1,Prkacb,Plcg1,Ppp3ca,Ppp3cc,Tbxa2r,Vdac1,Vdac3,Vegfa,Vegfb,P2rx3,P2rx2,Itpkc,Grin3a,Camk1,Ltb4r2,Cacna1h
mmu04390	Hippo signaling pathway	139	59	36	0.000250588	0.401175	Wtip,Fbxw11,Birc5,Axin2,Bmp6,Bmp7,Bmp8b,Bmpr1b,Ctnnb1,Ccnd1,Ccnd2,Ccnd3,Dlg1,Fzd1,Fzd4,Fzd5,Fzd6,Fzd7,Fzd8,Fzd9,Gli2,Id2,Lef1,Crb1,Smad4,Ppp1cc,Sox2,Tcf7,Tcf7l1,Tcf7l2,Tead1,Tead2,Tead3,Wnt9a,Tgfbr1,Trp73,Wnt2b,Wnt4,Wnt5a,Wnt6,Wnt7a,Wnt7b,Gdf7,Crb2,Ppp2r2c,Amot,Limd1,Frmd6,Ppp1ccb,Pals1,Stk3,Fzd2,Ppp2r2b,Ppp2r1b,Wnt16,Pard6g,Pard3,Nkd1,Wwtr1	Scrib,Actb,Actg1,Axin1,Bmp2,Bmpr2,Ctnna2,Dvl1,Fgf1,Gdf5,Id1,Lats1,Llgl1,Smad1,Smad2,Myc,Prkcz,Ppp1ca,Ppp2ca,Ppp2cb,Tgfb2,Wnt3,Ywhag,Ywhah,Ywhaq,Ywhaz,Mob1a,Apc2,Dlg2,Csnk1e,Lats2,Ppp2r2d,Gsk3b,Dlg5,Ppp2r2a,Nkd2
mmu04934	Cushing syndrome	131	56	23	0.000285715	0.980495	Orai1,Adcy7,Adcy9,Agtr1a,Axin2,Cacna1g,Camk2g,Ctnnb1,Ccnd1,Ccne1,Ccne2,Cdk2,Cdkn1b,Cdkn2a,Crhr2,Cyp11a1,E2f1,E2f3,Fh1,Fzd1,Fzd4,Fzd5,Fzd6,Fzd7,Fzd8,Fzd9,Gnai1,Gnas,Kcnk3,Lef1,Pde8a,Prkaca,Plcb3,Plcb4,Scarb1,Star,Creb3l2,Tcf7,Tcf7l1,Tcf7l2,Wnt9a,Pde8b,Adcy5,Wnt2b,Wnt4,Wnt5a,Wnt6,Wnt7a,Wnt7b,E2f2,Mapk1,Creb3l1,Nceh1,Adcy1,Fzd2,Wnt16	Adcy6,Adcy8,Aip,Atf4,Axin1,Cacna1c,Camk2b,Cdk4,Dvl1,Egfr,Gnaq,Nr4a1,Kcna4,Ldlr,Prkacb,Rb1,Wnt3,Armc5,Apc2,Ash2l,Map2k2,Gsk3b,Cacna1h
mmu05132	Salmonella infection	214	51	75	0.942977	0.000410549	Dynlt1f,Dynlt1a,Nod1,Arpc1b,Ctnnb1,Elmo2,Fadd,Kpna1,Lef1,Fyco1,Pak3,Pik3c2a,Ripk2,S100a10,Exoc4,Dync2li1,Skp1,Tcf7,Tcf7l1,Tcf7l2,Dynlt1b,Vps41,Tnfrsf1a,Traf2,Traf6,Tuba4a,Tubb4a,Actr1b,Klc3,Fhod1,Akt3,Actr3b,Map2k6,Map3k7,Mapk1,Mapk13,Mapk14,Mapk9,Rps3,Podxl,Plekhm1,Rab9,Actr10,Ripk3,Dynlt3,Arl8b,Myl12b,Flnc,Gsdmd,Klc4,Cyfip2	Exoc5,Nckap1l,Raf1,Cse1l,Abi1,Actb,Actg1,Akt1,Akt2,Arf1,Rhoa,Rhob,Bak1,Bcl2,Anxa2,Casp7,Cdc42,Fos,Gapdh,Hras,Hsp90ab1,Hsp90aa1,Irak1,Jun,Kif5a,Kif5b,Kif5c,Klc1,Klc2,Myc,Nfkbia,Pak1,Pik3cd,Mapk11,Cyth1,Cyth2,Flna,Rela,Ripk1,Rock2,Cyfip1,Tuba1a,Tuba1b,Tuba1c,Tubb2a,Tubb3,Tubb5,Dctn6,Rab7b,Dync1li2,Dync1li1,Map2k2,Map2k7,Pik3cg,Rab9b,Pfn4,Nckap1,Actr1a,Rala,Txn2,Dctn5,Snx9,Actr2,Dctn4,Dctn2,Tradd,Vp…
mmu04722	Neurotrophin signaling pathway	113	31	44	0.623505	0.000537227	Calm1,Calm3,Camk2g,Camk4,Gab1,Irs1,Sh2b3,Zfp369,Mapkapk2,Nfkbie,Ngfr,Ntrk3,Prkcd,Ripk2,Rps6ka1,Rps6ka2,Shc1,Traf6,Trp73,Plcg2,Akt3,Map3k1,Mapk1,Mapk13,Mapk14,Mapk9,Frs2,Foxo3,Zfp110,Rps6ka5,Irak3	Raf1,Abl1,Akt1,Akt2,Rhoa,Arhgdib,Atf4,Bad,Bcl2,Bdnf,Calm2,Camk2b,Cdc42,Crkl,Arhgdig,Hras,Irak1,Jun,Nfkbia,Nfkbib,Nras,Ntf3,Ntrk2,Pik3cd,Plcg1,Mapk11,Psen1,Arhgdia,Rela,Sh2b1,Shc3,Sos2,Shc2,Trp53,Sh2b2,Map2k5,Map2k2,Map2k7,Map3k5,Shc4,Gsk3b,Prdm4,Kidins220,Maged1
mmu04940	Type I diabetes mellitus	22	14	5	0.000603708	0.664356	Cd80,H2-Ab1,H2-D1,H2-K1,H2-M3,H2-DMa,H2-Q4,H2-Q7,H2-T10,H2-T22,H2-T23,H2-T24,Ptprn,H2-T-ps	Cpe,Gad1,Hspd1,Ica1,H2-M5
mmu04010	MAPK signaling pathway	262	71	88	0.700406	0.000677264	Angpt1,Cacna1a,Cacna1b,Cacna1e,Cacna1g,Cacna2d3,Efna3,Efna4,Elk1,Erbb3,Cacng5,Fgf3,Fgfr1,Fgfr2,Fgfr4,Flt4,Gng12,Igf1r,Igf2,Il1rap,Kdr,Kit,Mapkapk2,Mknk1,Mras,Nfatc1,Ngfr,Nrtn,Pdgfa,Pdgfb,Pdgfra,Prkaca,Prkcb,Prkcg,Pla2g4a,Ptprr,Rasgrp2,Rasgrf1,Ret,Rps6ka1,Rps6ka2,Tgfa,Tgfbr1,Tnfrsf1a,Traf2,Traf6,Rasgrp4,Akt3,Gadd45g,Map2k6,Map3k1,Map3k11,Map3k7,Mapk1,Mapk13,Mapk14,Mapk9,Map3k6,Map3k14,Stk3,Rps6ka4…	Arrb1,Raf1,Rasa2,Angpt2,Akt1,Akt2,Araf,Atf4,Bdnf,Cacna1c,Cacna2d1,Cacnb4,Cdc42,Crkl,Csf1r,Daxx,Ddit3,Efna2,Egfr,Elk4,Fgf1,Fgf9,Fos,Hgf,Nr4a1,Hras,Hspa8,Irak1,Insr,Jun,Jund,Stmn1,Rac3,Mef2c,Mapt,Myc,Nfatc3,Nras,Ntf3,Ntrk2,Dusp8,Pak1,Prkacb,Ppm1a,Ppm1b,Ppp3ca,Ppp3cc,Mapk11,Flna,Dusp1,Ptpn5,Rasgrf2,Rela,Relb,Sos2,Srf,Taok1,Tgfb2,Rasa1,Trp53,Vegfa,Vegfb,Pak2,Dusp7,Map2k5,Rasgrp3,Dusp5,Map2k2,Map2k7,M…
mmu05165	Human papillomavirus infection	290	107	74	0.000918667	0.392109	Ticam1,Chd4,Atp6v0b,Atp6v1a,Atp6v0d1,Atp6v1e1,Axin2,Ctnnb1,Ccnd1,Ccnd2,Ccnd3,Ccne1,Ccne2,Cdk2,Cdkn1b,Col2a1,Col4a4,Col4a5,Col6a1,Col6a2,Col9a1,Col1a2,Dlg1,E2f1,Fadd,Ptk2,Fzd1,Fzd4,Fzd5,Fzd6,Fzd7,Fzd8,Fzd9,Gnas,H2-D1,H2-K1,H2-M3,H2-Q4,H2-Q7,H2-T10,H2-T22,H2-T23,H2-T24,Hey1,Ibsp,Itga2,Itga3,Itga4,Itga5,Itga6,Itga7,Itgb3,Jak1,Lama1,Lama2,Lama5,Lamb1,Mfng,Notch1,Notch2,Prkaca,Eif2ak2,Pxn,Rbl1,Rbl2,St…	Tada3,Tubg2,Maml1,Scrib,Itga1,Raf1,Atp6v1b1,Akt1,Akt2,Atm,Atp6v1b2,Atp6v0a1,Atp6v0c,Axin1,Bad,Bak1,Cdc42,Cdk4,Col4a1,Col9a2,Col9a3,Crebbp,Dvl1,Egfr,Hdac2,Hras,Ifnar1,Ifnar2,Itgb1,Itgb5,Llgl1,Mdm2,Notch4,Nras,Pik3cd,Prkacb,Prkcz,Ppp2ca,Ppp2cb,Ppp2r3d,Psen1,Psmc1,Rb1,Rela,Rfng,Rheb,Sos2,Spp1,Itga10,Thbs3,Atp6v0a2,Tnc,Tnr,Trp53,Vegfa,Wnt3,Ppp2r5b,Apc2,Dlg2,Oasl2,H2-M5,Map2k2,Ppp2r5e,Itgb8,Ep300,Tnn,…
mmu04514	Cell adhesion molecules	95	41	18	0.00140961	0.92576	Alcam,Cd80,Cdh4,Cldn1,Cldn3,Cntn1,Vcan,H2-Ab1,H2-D1,H2-K1,H2-M3,H2-DMa,H2-Q4,H2-Q7,H2-T10,H2-T22,H2-T23,H2-T24,Icam1,Itga4,Itga6,F11r,Cd99l2,Ocln,Nlgn1,Ptprs,Nectin2,Igsf11,Sdc1,Cntn2,Nfasc,Cntnap1,Cldn6,Cadm1,Cldn10,Nectin1,Cldn20,H2-T-ps,Cntnap2,Mpzl1,Jam3	Cdh2,Itgam,Itgb1,L1cam,Ntng2,Nrxn1,Lrrc4,Ptprd,H2-M5,Slitrk4,Nlgn3,Lrrc4b,Itgb8,Pvr,Nectin3,Vsir,Slitrk5,Slitrk1
mmu04612	Antigen processing and presentation	46	23	9	0.0015455	0.835801	B2m,Calr,Ctsb,Ctsl,H2-Ab1,H2-D1,H2-K1,H2-M3,H2-DMa,H2-Q4,H2-Q7,H2-T10,H2-T22,H2-T23,H2-T24,Hspa2,Hspa4,Lgmn,Psme3,Tap1,Tap2,Rfx5,H2-T-ps	Canx,Ctss,Hspa8,Hsp90ab1,Hsp90aa1,Rfxap,Nfyb,Nfyc,H2-M5
mmu04022	cGMP-PKG signaling pathway	135	39	49	0.480067	0.00167115	Kcnmb3,Slc8a2,Slc8a3,Adcy7,Adcy9,Adora1,Adra1a,Adra1d,Adra2c,Adrb1,Agtr1a,Atp1b3,Calm1,Calm3,Gnai1,Irs1,Irs4,Mef2d,Nfatc1,Nfatc2,Npr1,Prkce,Plcb3,Plcb4,Ppp1cc,Pde2a,Creb3l2,Vdac2,Adcy5,Akt3,Gucy1b2,Pde5a,Mapk1,Creb3l1,Pik3r5,Atp2b4,Adcy1,Ppp1ccb,Gucy1b1	Mylk,Raf1,Adcy6,Adcy8,Adra2a,Akt1,Akt2,Slc25a4,Slc25a5,Rhoa,Atf4,Atp1b1,Atp1b2,Atp2a2,Bad,Bdkrb2,Cacna1c,Calm2,Myh7,Gna13,Gnaq,Gtf2i,Insr,Kcnma1,Kcnmb1,Mef2c,Irag1,Ppp1r12a,Nfatc3,Nppc,Pde3b,Ppp1ca,Ppp3ca,Ppp3cc,Prkg2,Rgs2,Rock1,Rock2,Srf,Vdac1,Vdac3,Npr2,Map2k2,Pik3cg,Irs2,Gucy1a1,Kcnmb2,Atp1a2,Myl9
mmu04810	Regulation of actin cytoskeleton	190	55	65	0.457975	0.00192257	Arpc1b,Chrm1,Chrm3,Chrm4,Cxcr4,Bcar1,F2r,Ptk2,Fgf3,Fgfr1,Fgfr2,Fgfr4,Gng12,Lpar1,Itga2,Itga3,Itga4,Itga5,Itga6,Itga7,Itgae,Itgb3,Arhgef1,Limk1,Mras,Msn,Pak3,Pdgfa,Pdgfb,Pdgfra,Pip5k1b,Ppp1cc,Pxn,Cxcl12,Tiam1,Spata13,Vav2,Ezr,Gsn,Akt3,Insrr,Actr3b,Chrm2,Ssh3,Mapk1,Iqgap3,Ppp1ccb,Diaph2,Iqgap2,Rras2,Myl12b,Myh14,Cyfip2,Lpar4,Fgf16	Nckap1l,Mylk,Itga1,Raf1,Actb,Actg1,Akt1,Akt2,Araf,Rhoa,Bdkrb2,Cdc42,Cfl1,Cfl2,Crkl,Diaph1,Egfr,Enah,Fgd1,Fgf1,Fgf9,Gna13,Hras,Itgam,Itgb1,Itgb5,Rac3,Myh11,Ppp1r12a,Nras,Pak1,Pik3cd,Ppp1ca,Rock1,Rock2,Cyfip1,Slc9a1,Sos2,Src,Itga10,Pak6,Git1,Pak2,Arhgef4,Ppp1r12c,Arhgap35,Ssh2,Apc2,Map2k2,Iqgap1,Fgd3,Itgb8,Abi2,Pfn4,Nckap1,Lpar2,Arhgef7,Actn4,Actr2,Arhgef12,Arhgef6,Actr3,Arpc2,Myh10,Myl9
mmu04660	T cell receptor signaling pathway	94	22	36	0.884149	0.0023094	Cd247,Dlg1,Nfatc1,Nfatc2,Nfkbie,Pak3,Tec,Ppp2r5d,Vav2,Ppp2r5a,Ppp2r3a,Akt3,Malt1,Map3k7,Mapk1,Mapk13,Mapk14,Mapk9,Ppp2r2c,Map3k14,Ppp2r2b,Ppp2r1b	Raf1,Akt1,Akt2,Rhoa,Cdc42,Cdk4,Fos,Fyn,Hras,Jun,Lck,Nfatc3,Nfkbia,Nfkbib,Nras,Pak1,Pik3cd,Plcg1,Ppp2ca,Ppp2cb,Ppp2r3d,Ppp3ca,Ppp3cc,Mapk11,Rela,Sos2,Pak6,Pak2,Ppp2r5b,Zap70,Map2k2,Map2k7,Ppp2r5e,Ppp2r2d,Gsk3b,Ppp2r2a
mmu05167	Kaposi sarcoma-associated herpesvirus infection	153	60	45	0.00237652	0.103642	Ticam1,Bid,Calm1,Calm3,Casp9,Ctnnb1,Ccnd1,E2f1,E2f3,Fadd,Gnb5,Gng12,Gng4,Gng5,Gng7,Gng8,H2-D1,H2-K1,H2-M3,H2-Q4,H2-Q7,H2-T10,H2-T22,H2-T23,H2-T24,Hck,Icam1,Ifngr1,Il6st,Jak1,Lef1,Mapkapk2,Nfatc1,Nfatc2,Pdgfb,Eif2ak2,Stat1,Stat3,Syk,Tcf7,Tcf7l1,Tcf7l2,Tnfrsf1a,Traf2,Traf3,Plcg2,Akt3,E2f2,Map2k6,Mapk1,Mapk13,Mapk14,Mapk9,Prex1,Pik3r5,Irf3,Rcan1,Mtor,H2-T-ps,Map1lc3b	Raf1,Angpt2,Akt1,Akt2,Bak1,Calm2,Cdk4,Crebbp,Fos,Gng2,Gng3,Hif1a,Hras,Ifnar1,Ifnar2,Jak2,Jun,Lyn,Myc,Nfatc3,Nfkbia,Nras,Pik3cd,Plcg1,Ppp3ca,Ppp3cc,Mapk11,Rb1,Rela,Src,Trp53,Ubb,Ubc,Vegfa,Zfp36,H2-M5,Map2k2,Map2k7,Pik3cg,Ep300,Tbk1,Gsk3b,Map1lc3a,Atg3,Tradd
mmu04360	Axon guidance	175	54	60	0.256412	0.00264536	Unc5a,Unc5b,Sema3d,Bmp7,Bmpr1b,Camk2g,Cxcr4,Dcc,Efna3,Efna4,Efnb1,Epha8,Ephb2,Ephb3,Ephb4,Ptk2,Gnai1,Ilk,Limk1,Nfatc2,Ntn1,Pak3,Plxna2,Ptch1,Robo1,Cxcl12,Sema3c,Sema4b,Sema4d,Sema4f,Sema5a,Sema5b,Sema6c,Slit1,Unc5d,Trpc5,Wnt4,Wnt5a,Ablim2,Plcg2,Gdf7,Rgma,Ssh3,Srgap3,Mapk1,Ephb1,Ablim3,Smo,Rgs3,Ngef,Plxnc1,Myl12b,Pard6g,Pard3	Raf1,Abl1,Srgap1,Rhoa,Bmpr2,Camk2b,Cdc42,Cfl1,Cfl2,Dpysl2,Efna2,Efnb2,Efnb3,Enah,Epha3,Epha7,Plxnb2,Srgap2,Fyn,Hras,Itgb1,L1cam,Rac3,Ntng2,Nfatc3,Nras,Ntn3,Pak1,Pik3cd,Prkcz,Plcg1,Plxna3,Ppp3ca,Ppp3cc,Lrrc4,Rock1,Rock2,Ryk,Sema3a,Sema3b,Sema4a,Sema4c,Sema7a,Slit2,Src,Pak6,Rasa1,Trpc3,Trpc4,Rnd1,Pak2,Ablim1,Plxnb1,Ssh2,Plxna4,Robo2,Gsk3b,Dpysl5,Arhgef12,Myl9
mmu05163	Human cytomegalovirus infection	182	69	46	0.00322902	0.454845	Adcy7,Adcy9,B2m,Bid,Calm1,Calm3,Calr,Casp9,Ctnnb1,Ccnd1,Cdkn2a,Cxcr4,Bcar1,E2f1,E2f3,Elk1,Fadd,Ptk2,Gnai1,Gnas,Gnb5,Gng12,Gng4,Gng5,Gng7,Gng8,H2-D1,H2-K1,H2-M3,H2-Q4,H2-Q7,H2-T10,H2-T22,H2-T23,H2-T24,Itgb3,Jak1,Arhgef1,Nfatc1,Nfatc2,Pdgfra,Prkaca,Prkcb,Prkcg,Plcb3,Plcb4,Ptk2b,Pxn,Cx3cl1,Cxcl12,Stat3,Creb3l2,Tap1,Tap2,Tnfrsf1a,Traf2,Adcy5,Akt3,E2f2,Map2k6,Mapk1,Mapk13,Mapk14,Creb3l1,Adcy1,Irf3,Mto…	Raf1,Adcy6,Adcy8,Akt1,Akt2,Rhoa,Atf4,Bak1,Calm2,Cdk4,Crkl,Egfr,Gna13,Gnao1,Gnaq,Gng2,Gng3,Hras,Rac3,Mdm2,Myc,Nfatc3,Nfkbia,Nras,Pik3cd,Prkacb,Ppp3ca,Ppp3cc,Mapk11,Rb1,Rela,Rheb,Ripk1,Rock1,Rock2,Sos2,Src,Arhgef11,Trp53,Vegfa,H2-M5,Map2k2,Tbk1,Gsk3b,Arhgef12,Tradd
mmu03040	Spliceosome	129	12	46	1	0.00338726	Snu13,Ddx46,Hnrnpa3,Plrg1,Sf3b6,Zmat2,Ctnnbl1,Crnkl1,Prpf38b,Prpf18,Cdc40,Sf3b1	Thoc2l,U2af1,Srsf1,Ddx5,Hspa8,Prpf8,Slu7,Rbmx,Sf3a2,Tra2b,Snrpb,Snrpd1,Alyref,U2af1l4,Fus,Pcbp1,Prpf19,Sf3b2,Snrnp200,Lsm4,Hnrnpu,Snrpa,Ddx39b,Pqbp1,Rp9,Tcerg1,Acin1,Srsf4,Isy1,Cwc15,Snrnp40,Rbm22,Rbm25,Sf3a1,Puf60,Srsf6,Bcas2,Syf2,Snrpa1,Snrpf,Prpf4,Cdc5l,Ddx42,Ccdc12,Hnrnpm,Rbm17
mmu05220	Chronic myeloid leukemia	74	16	29	0.925734	0.00399858	Ccnd1,Cdkn1b,Cdkn2a,E2f1,E2f3,Gab2,Smad4,Shc1,Stat5b,Tgfbr1,Akt3,Gadd45g,E2f2,Mapk1,Polk,Hdac1	Raf1,Abl1,Akt1,Akt2,Araf,Bad,Bak1,Bcl2l1,Runx1,Cbl,Cdk4,Crkl,Ctbp1,Hdac2,Hras,Mdm2,Myc,Nfkbia,Nras,Pik3cd,Rb1,Rela,Shc3,Sos2,Shc2,Tgfb2,Trp53,Map2k2,Shc4
mmu00440	Phosphonate and phosphinate metabolism	6	0	5	1	0.00435945	NA	Pcyt1a,Pcyt1b,Selenoi,Pcyt2,Cept1
mmu04921	Oxytocin signaling pathway	131	39	46	0.39331	0.00472948	Prkab2,Adcy7,Adcy9,Cacna2d3,Calm1,Calm3,Camk2g,Camk4,Ccnd1,Elk1,Cacng5,Gnai1,Gnas,Kcnj4,Kcnj5,Nfatc1,Nfatc2,Npr1,Oxtr,Prkaca,Prkcb,Prkcg,Pla2g4a,Plcb3,Plcb4,Ppp1cc,Ryr2,Camk1g,Myl6b,Adcy5,Gucy1b2,Mapk1,Pik3r5,Adcy1,Ppp1ccb,Gucy1b1,Rcan1,Cacna2d2,Cacng7	Mylk,Prkaa2,Raf1,Actb,Actg1,Adcy6,Adcy8,Rhoa,Cacna1c,Cacna2d1,Cacnb4,Calm2,Camk2b,Eef2k,Egfr,Fos,Gnao1,Gnaq,Hras,Jun,Kcnj2,Kcnj3,Mef2c,Myl6,Ppp1r12a,Nfatc3,Nras,Prkacb,Ppp1ca,Ppp3ca,Ppp3cc,Prkab1,Rgs2,Rock1,Rock2,Src,Npr2,Ppp1r12c,Map2k5,Map2k2,Pik3cg,Pla2g4e,Camk1,Cacng4,Gucy1a1,Myl9
mmu05032	Morphine addiction	81	34	20	0.0058602	0.542297	Pde4c,Adcy7,Adcy9,Adora1,Cacna1a,Cacna1b,Gabra3,Gabra4,Gabrd,Gabre,Gabrg1,Gnai1,Gnas,Gnb5,Gng12,Gng4,Gng5,Gng7,Gng8,Kcnj5,Oprm1,Pde1b,Pde1c,Pde8a,Prkaca,Prkcb,Prkcg,Pde2a,Pde8b,Adcy5,Pde7b,Grk3,Adcy1,Gabrq	Arrb1,Grk2,Gabra5,Adcy6,Adcy8,Gabra1,Gabrb2,Gabrb3,Gabrg2,Gabrg3,Gnao1,Gng2,Gng3,Kcnj3,Pde3b,Pde4b,Pde7a,Prkacb,Pde10a,Gabbr1
mmu05416	Viral myocarditis	42	20	13	0.00622179	0.218651	Bid,Casp9,Ccnd1,Cd80,H2-Ab1,H2-D1,H2-K1,H2-M3,H2-DMa,H2-Q4,H2-Q7,H2-T10,H2-T22,H2-T23,H2-T24,Icam1,Lama1,Lama2,Sgcd,H2-T-ps	Abl1,Abl2,Actb,Actg1,Cav1,Cxadr,Dag1,Eif4g2,Myh7,Fyn,Rac3,Eif4g3,H2-M5
mmu04080	Neuroactive ligand-receptor interaction	193	71	46	0.00661387	0.635961	Apela,Chrnb4,Grm3,Grm5,Grm7,Grik4,Chrna3,Chrna5,Chrna4,Adcyap1r1,Adora1,Adora2a,Adra1a,Adra1d,Adra2c,Adrb1,Agtr1a,Cck,Chrm1,Chrm3,Chrm4,Cnr1,Crhr2,Drd2,F2r,F2rl1,Gabra3,Gabra4,Gabrd,Gabre,Gabrg1,Gal,Gcg,Gcgr,Glrb,S1pr2,Lpar1,Grid1,Grik3,Grin1,Grin2d,Nr3c1,Grm1,Hrh1,Htr1d,Htr6,Grin3b,Mc4r,Mc5r,Npy2r,Oprm1,Oxtr,Pth1r,Sstr2,Tac1,Thrb,Trhr,Vipr1,Lynx1,Chrm2,Grm4,Lypd6,Pate2,Gria3,Gabrq,Gpr35,Pgrmc2,P…	Grm2,Gabra5,Kiss1r,Adcyap1,Adra2a,Bdkrb2,C3ar1,Cort,Drd4,S1pr3,P2ry14,Gabra1,Gabrb2,Gabrb3,Gabrg2,Gabrg3,Grik1,Grik5,Htr1a,Htr1b,Htr5a,Pnoc,Ntsr1,Oprl1,P2rx1,Prlr,Sst,Sstr1,Sstr3,Tbxa2r,Thra,P2rx3,P2rx2,Rxfp3,Grin3a,Rxfp1,Vgf,Gipr,Pgrmc1,Lpar2,Gabbr1,Calcrl,Ltb4r2,Tmem97,Lypd6b,S1pr5
mmu05321	Inflammatory bowel disease	24	13	5	0.00691532	0.74233	H2-Ab1,H2-DMa,Ifngr1,Ifngr2,Il12rb2,Nfatc1,Rora,Rorc,Stat1,Stat3,Stat4,Stat6,Nod2	Jun,Smad2,Maf,Rela,Tgfb2
mmu05205	Proteoglycans in cancer	178	66	49	0.00703781	0.21091	Camk2g,Ctnnb1,Ccnd1,Cd63,Col1a2,Ctsl,Dcn,Elk1,Erbb3,Ptk2,Fgfr1,Fzd1,Fzd4,Fzd5,Fzd6,Fzd7,Fzd8,Fzd9,Gab1,Gpc1,Gpc3,Hspg2,Igf1r,Igf2,Itga2,Itga5,Itgb3,Kdr,Arhgef1,Lum,Mras,Msn,Pdcd4,Prkaca,Prkcb,Prkcg,Ppp1cc,Ptch1,Pxn,Rps6,Stat3,Sdc1,Wnt9a,Tiam1,Vav2,Ezr,Wnt2b,Wnt4,Wnt5a,Wnt6,Wnt7a,Wnt7b,Plcg2,Akt3,Mapk1,Mapk13,Mapk14,Smo,Frs2,Ppp1ccb,Mtor,Fzd2,Rras2,Flnc,Plce1,Wnt16	Raf1,Actb,Actg1,Akt1,Akt2,Ank1,Araf,Rhoa,Camk2b,Cav1,Cbl,Cdc42,Ddx5,Egfr,Hbegf,Hgf,Hif1a,Hras,Itgb1,Itgb5,Smad2,Mdm2,Myc,Ppp1r12a,Nras,Pak1,Pik3cd,Prkacb,Plau,Plcg1,Ppp1ca,Mapk11,Flna,Rock1,Rock2,Slc9a1,Sos2,Src,Tgfb2,Trp53,Vegfa,Wnt3,Ppp1r12c,Map2k2,Iqgap1,Nudt16l1,Arhgef12,Eif4b,Tfap4
mmu05169	Epstein-Barr virus infection	163	61	35	0.00743137	0.853136	B2m,Bid,Bcl2l11,Calr,Casp9,Ccnd1,Ccnd2,Ccnd3,Ccne1,Ccne2,Cd247,Cdk2,Cdkn1b,E2f1,E2f3,Fadd,H2-Ab1,H2-D1,H2-K1,H2-M3,H2-DMa,H2-Q4,H2-Q7,H2-T10,H2-T22,H2-T23,H2-T24,Icam1,Jak1,Nfkbie,Eif2ak2,Sem1,Sin3a,Ncor2,Stat1,Stat3,Syk,Tap1,Tap2,Entpd3,Tnfaip3,Traf2,Traf3,Traf6,Plcg2,Akt3,Gadd45g,E2f2,Map2k6,Map3k7,Mapk13,Mapk14,Mapk9,Polk,Skp2,Hdac1,Map3k14,Irf3,Sap30,H2-T-ps,Cir1	Akt1,Akt2,Bak1,Bcl2,Cdk4,Hdac2,Ifnar1,Ifnar2,Irak1,Jun,Lyn,Mdm2,Myc,Nfkbia,Nfkbib,Pik3cd,Mapk11,Psmc1,Psmc2,Psmc3,Psmc5,Rb1,Rela,Relb,Ripk1,Psmd2,Trp53,Vim,Psmc4,H2-M5,Usp7,Map2k7,Tbk1,Psmd11,Tradd
mmu05225	Hepatocellular carcinoma	154	58	43	0.00764254	0.198342	Gstt3,Axin2,Ctnnb1,Ccnd1,Cdkn2a,E2f1,E2f3,Elk1,Frat1,Fzd1,Fzd4,Fzd5,Fzd6,Fzd7,Fzd8,Fzd9,Gab1,Gsta4,Gstm5,Gstt1,Gsto1,Igf1r,Igf2,Lef1,Lrp5,Smad4,Nfe2l2,Prkcb,Prkcg,Shc1,Tcf7,Tcf7l1,Tcf7l2,Wnt9a,Tgfa,Tgfbr1,Wnt2b,Wnt4,Wnt5a,Wnt6,Wnt7a,Wnt7b,Plcg2,Akt3,Gadd45g,E2f2,Mapk1,Brd7,Polk,Peg12,Mgst1,Mtor,Fzd2,Mgst3,Smarcd3,Dpf3,Smarcd2,Wnt16	Raf1,Actb,Actg1,Akt1,Akt2,Araf,Axin1,Bad,Bak1,Bcl2l1,Cdk4,Dvl1,Egfr,Hgf,Hras,Smad2,Myc,Nras,Pik3cd,Plcg1,Rb1,Shc3,Smarcb1,Smarcc1,Sos2,Shc2,Tgfb2,Trp53,Wnt3,Apc2,Map2k2,Txnrd2,Shc4,Dpf1,Txnrd1,Keap1,Gsk3b,Smarce1,Pbrm1,Smarcc2,Phf10,Arid2,Smarcd1
mmu05224	Breast cancer	130	50	30	0.0080474	0.697314	Axin2,Brca1,Brca2,Ctnnb1,Ccnd1,Dll3,E2f1,E2f3,Fgf3,Fgfr1,Flt4,Frat1,Fzd1,Fzd4,Fzd5,Fzd6,Fzd7,Fzd8,Fzd9,Hey1,Igf1r,Kit,Lef1,Lrp5,Ncoa1,Notch1,Notch2,Pgr,Shc1,Tcf7,Tcf7l1,Tcf7l2,Wnt9a,Wnt2b,Wnt4,Wnt5a,Wnt6,Wnt7a,Wnt7b,Akt3,Gadd45g,E2f2,Mapk1,Polk,Peg12,Dll4,Mtor,Fzd2,Fgf16,Wnt16	Raf1,Akt1,Akt2,Araf,Axin1,Bak1,Cdk4,Dvl1,Egfr,Fgf1,Fgf9,Fos,Hras,Jun,Myc,Ncoa3,Notch4,Nras,Pik3cd,Rb1,Shc3,Sos2,Shc2,Trp53,Wnt3,Apc2,Map2k2,Shc4,Heyl,Gsk3b
mmu04072	Phospholipase D signaling pathway	127	49	32	0.00807509	0.480731	Dnm3,Grm3,Grm5,Grm7,Dgkg,Dgkq,Adcy7,Adcy9,Agtr1a,Dgka,F2r,Gab1,Gab2,Gnas,Lpar1,Grm1,Kit,Mras,Pdgfa,Pdgfb,Pdgfra,Pip5k1b,Pla2g4a,Plcb3,Plcb4,Pld2,Ptk2b,Ralgds,Shc1,Syk,Dgkb,Rapgef3,Adcy5,Plcg2,Akt3,Mapk1,Grm4,Dgki,Pik3r5,Dgkk,Adcy1,Plpp2,Agpat5,Agpat1,Dgke,Mtor,Ralb,Rras2,Lpar4	Grm2,Raf1,Adcy6,Adcy8,Akt1,Akt2,Arf1,Rhoa,Dnm1,Egfr,Fcer1g,Fyn,Gna13,Hras,Insr,Nras,Pik3cd,Plcg1,Cyth1,Cyth2,Rheb,Shc3,Sos2,Shc2,Dgkd,Map2k2,Shc4,Pik3cg,Pla2g4e,Lpar2,Rala,Rapgef4
mmu03266	Virion - Herpesvirus	6	5	1	0.00841803	0.817546	Igf2r,Itga5,Itgb3,Nectin2,Nectin1	Ide
mmu04925	Aldosterone synthesis and secretion	80	33	19	0.00893547	0.619592	Prkd2,Orai1,Adcy7,Adcy9,Agtr1a,Atp1b3,Cacna1g,Calm1,Calm3,Camk2g,Camk4,Cyp11a1,Gnas,Kcnj5,Kcnk3,Npr1,Prkaca,Prkcb,Prkcg,Prkce,Prkd1,Plcb3,Plcb4,Pde2a,Scarb1,Star,Creb3l2,Camk1g,Adcy5,Creb3l1,Atp2b4,Adcy1,Prkd3	Adcy6,Adcy8,Atf1,Atf4,Atp1b1,Atp1b2,Cacna1c,Calm2,Camk2b,Gnaq,Nr4a1,Ldlr,Nr4a2,Prkacb,Kcnk9,Daglb,Camk1,Cacna1h,Atp1a2
mmu05211	Renal cell carcinoma	68	12	26	0.985717	0.00900495	Egln3,Fh1,Gab1,Pak3,Pdgfb,Slc2a1,Tfe3,Tgfa,Vhl,Akt3,Mapk1,Eloc	Raf1,Egln1,Egln2,Akt1,Akt2,Araf,Arnt2,Bad,Cdc42,Crebbp,Crkl,Hgf,Hif1a,Hras,Jun,Nras,Pak1,Pik3cd,Sos2,Pak6,Flcn,Tgfb2,Vegfa,Pak2,Map2k2,Ep300
mmu04150	mTOR signaling pathway	143	54	35	0.00923201	0.555591	Prr5,Atp6v1a,Atp6v1e1,Eif4e,Fzd1,Fzd4,Fzd5,Fzd6,Fzd7,Fzd8,Fzd9,Grb10,Igf1r,Irs1,Lrp5,Nprl3,Prkcb,Prkcg,Rps6,Rps6ka1,Rps6ka2,Stk11,Wnt9a,Tnfrsf1a,Wnt2b,Wnt4,Wnt5a,Wnt6,Wnt7a,Wnt7b,Mapkap1,Akt3,Rragb,Mios,Mapk1,Slc38a9,Skp2,Depdc5,Wdr59,Rnf152,Fnip2,Rragd,Lamtor3,Mtor,Fzd2,Atp6v1f,Atp6v1g1,Atp6v1c1,Lamtor5,Atp6v1c2,Cab39l,Tti1,Castor2,Wnt16	Prkaa2,Raf1,Atp6v1b1,Akt1,Akt2,Rhoa,Atp6v1b2,Cab39,Dvl1,Hras,Insr,Slc3a2,Nras,Pik3cd,Rheb,Sgk1,Slc7a5,Sos2,Fnip1,Flcn,Wnt3,Stradb,Map2k2,Wdr24,Ulk2,Rragc,Clip1,Gsk3b,Mlst8,Atp6v1g2,Akt1s1,Telo2,Seh1l,Strada,Eif4b
mmu04723	Retrograde endocannabinoid signaling	128	49	26	0.0095481	0.897404	Ndufb4c,Grm5,Adcy7,Adcy9,Cacna1a,Cacna1b,Cnr1,Gabra3,Gabra4,Gabrd,Gabre,Gabrg1,Gnai1,Gnb5,Gng12,Gng4,Gng5,Gng7,Gng8,Grm1,Kcnj5,Ndufa4,Ndufs4,Prkaca,Prkcb,Prkcg,Plcb3,Plcb4,Adcy5,Ndufb6,Mgll,Napepld,Mapk1,Mapk13,Mapk14,Mapk9,Adcy1,Gria3,Ndufa1,Gabrq,Abhd6,Ndufa3,Ndufb9,Ndufa12,Ndufb3,Ndufc2,Ndufa11,Slc17a7,Ndufv3	Ndufb11,Gabra5,Adcy6,Adcy8,Rims1,Cacna1c,Slc17a6,Gabra1,Gabrb2,Gabrb3,Gabrg2,Gabrg3,Gnao1,Gnaq,Gng2,Gng3,Kcnj3,Prkacb,Mapk11,Slc17a8,Ndufs2,Daglb,Ndufa9,Ndufa13,Ndufs3,Ndufs7
mmu04979	Cholesterol metabolism	30	15	6	0.00988653	0.786458	Pcsk9,Lrp2,Lipa,Lrpap1,Npc1,Soat1,Scarb1,Star,Vdac2,Nceh1,Vapb,Angptl4,Stard3,Npc2,Osbpl5	Apoe,Ldlr,Lpl,Vdac1,Vdac3,Vapa
mmu04141	Protein processing in endoplasmic reticulum	157	30	52	0.997255	0.0103739	Pdia4,Calr,Man1a,Nfe2l2,Hspa4l,Edem1,Rnf185,Sel1l,Skp1,Ubxn2a,Traf2,Marchf6,Wfs1,Atf6,Man1c1,Fbxo2,Mapk9,Bcap31,Prkn,Sec61a2,Sec61b,Sar1b,Erlec1,Ero1b,Dnajb11,Stt3b,Sec24d,Svip,Tusc3,Rrbp1	Dnajc3,Ssr1,Selenos,Atf4,Bak1,Bcl2,Hyou1,Canx,Capn2,Cryab,Ddit3,Eif2ak3,Ganab,Hspa8,Dnaja1,Hsp90ab1,Hsp90aa1,Man1a2,P4hb,Rad23b,Rpn2,Sar1a,Ube2d1,Os9,Sec24c,Ufd1,Xbp1,Ubxn1,Man1b1,Amfr,Map2k7,Map3k5,Vcp,Cul1,Nsfl1c,Ero1a,Ubqln2,Ube2j1,Stub1,Dnaja2,Dnajb2,Mogs,Ube4b,Herpud1,Hspbp1,Ssr2,Erp29,Ubxn4,Sec31a,Sec62,Ubqln4,Sec24b
mmu00100	Steroid biosynthesis	17	2	9	0.973501	0.0113202	Lipa,Soat1	Cyp51,Dhcr7,Lss,Nsdhl,Sqle,Sc5d,Msmo1,Tm7sf2,Dhcr24
mmu00480	Glutathione metabolism	47	21	13	0.0123482	0.370765	Gstt3,Ggct,Pgd,Lancl1,Gpx3,Gss,Gsta4,Gstm5,Gstt1,Gsto1,Anpep,Rrm1,Ggt7,Idh2,Rrm2b,Mgst1,Nat8f1,Mgst3,Lap3,Gpx8,Gstk1	G6pdx,Ggt1,Gclc,Gclm,Gpx1,Gsr,Idh1,Odc1,Sms,Srm,Hpgds,Gpx7,Chac1
mmu00280	Valine, leucine and isoleucine degradation	47	21	9	0.0123482	0.854422	Aldh7a1,Pcca,Acadm,Acads,Aldh2,Bckdha,Bckdhb,Hadh,Hmgcl,Mmut,Hibch,Abat,Acaa2,Ivd,Aldh9a1,Hibadh,Acad8,Mccc1,Aldh1b1,Mcee,Hadha	Acat2,Auh,Bcat2,Hmgcs1,Hmgcll1,Acat3,Acsf3,Pccb,Aacs
mmu00640	Propanoate metabolism	28	14	4	0.012542	0.940862	Pcca,Acads,Bckdha,Bckdhb,Ldhb,Mmut,Suclg2,Hibch,Abat,Acss3,Suclg1,Acss2,Mcee,Hadha	Acaca,Acox1,Sucla2,Pccb
mmu04012	ErbB signaling pathway	80	19	29	0.85254	0.0137701	Nrg2,Camk2g,Cdkn1b,Elk1,Erbb3,Ptk2,Gab1,Pak3,Prkcb,Prkcg,Shc1,Stat5b,Nrg1,Tgfa,Plcg2,Akt3,Mapk1,Mapk9,Mtor	Raf1,Abl1,Abl2,Akt1,Akt2,Araf,Bad,Camk2b,Cbl,Crkl,Egfr,Hbegf,Hras,Jun,Myc,Nras,Pak1,Pik3cd,Plcg1,Shc3,Sos2,Src,Pak6,Shc2,Pak2,Map2k2,Map2k7,Shc4,Gsk3b
mmu04530	Tight junction	135	42	45	0.267562	0.014422	Synpo,Prkab2,Arpc1b,Ccnd1,Cldn1,Cldn3,Dlg1,Hspa4,F11r,Mpdz,Msn,Ocln,Prkaca,Prkce,Stk11,Myl6b,Tiam1,Tjp1,Tjp2,Tuba4a,Ezr,Micall2,Bves,Actr3b,Map3k1,Mapk9,Ppp2r2c,Amot,Epb41l4b,Cldn6,Pals1,Cldn10,Cldn20,Myl12b,Myh14,Ppp2r2b,Marveld3,Ppp2r1b,Nedd4l,Jam3,Pard6g,Pard3	Scrib,Prkaa2,Actb,Actg1,Rhoa,Runx1,Cd1d1,Cdc42,Cdk4,Itgb1,Jun,Arhgef2,Llgl1,Afdn,Myh11,Myl6,Pcna,Prkacb,Prkcz,Ppp2ca,Ppp2cb,Prkab1,Rapgef6,Rock1,Rock2,Src,Marveld2,Tuba1a,Tuba1b,Tuba1c,Dlg2,Map2k7,Map3k5,Ppp2r2d,Amotl2,Ybx3,Actn4,Actr2,Ppp2r2a,Rap2c,Actr3,Rapgef2,Arpc2,Myh10,Myl9
mmu02010	ABC transporters	34	16	6	0.0157097	0.878389	Abcg1,Abcd1,Abcc1,Abcb4,Abcd4,Abcc8,Abcc9,Tap1,Tap2,Abcg2,Abcd2,Abca7,Abca8b,Abcb9,Abcb6,Abca6	Abca2,Abca9,Abca5,Abca3,Abca17,Abcb8
mmu04071	Sphingolipid signaling pathway	112	29	38	0.752628	0.0173436	Sptssa,Adora1,Asah1,Bid,Gab2,Gnai1,S1pr2,Abcc1,Prkcb,Prkcg,Prkce,Plcb3,Plcb4,Pld2,Smpd2,Sgms1,Ppp2r5d,Tnfrsf1a,Traf2,Ppp2r5a,Ppp2r3a,Akt3,Mapk1,Mapk13,Mapk14,Mapk9,Ppp2r2c,Ppp2r2b,Ppp2r1b	Raf1,Akt1,Akt2,Rhoa,Bcl2,Bdkrb2,S1pr3,Fcer1g,Fyn,Gna13,Gnaq,Hras,Rac3,Nras,Nsmaf,Pik3cd,Prkcz,Ppp2ca,Ppp2cb,Ppp2r3d,Mapk11,Rela,Rock1,Rock2,Trp53,Ppp2r5b,Map2k2,Map3k5,Ppp2r5e,Ppp2r2d,Asah2,Cers3,Degs2,Tradd,Cers5,Ppp2r2a,Cers2,S1pr5
mmu04919	Thyroid hormone signaling pathway	112	38	38	0.115583	0.0173436	Atp1b3,Casp9,Ctnnb1,Ccnd1,Itgb3,Ncoa1,Ncoa2,Notch1,Notch2,Kat2b,Pfkl,Prkaca,Prkcb,Prkcg,Plcb3,Plcb4,Plcd1,Med1,Rxra,Ncor1,Sin3a,Slc2a1,Stat1,Tbc1d4,Thrb,Wnt4,Plcg2,Akt3,Mapk1,Med12l,Hdac1,Rcan1,Foxo1,Mtor,Med30,Plcd3,Slc16a10,Plce1	Raf1,Actb,Actg1,Akt1,Akt2,Atp1b1,Atp1b2,Atp2a2,Bad,Crebbp,Myh7,Hdac2,Hif1a,Hras,Mdm2,Myc,Ncoa3,Notch4,Nras,Pik3cd,Prkacb,Plcg1,Rheb,Rxrb,Slc9a1,Src,Med16,Thra,Trp53,Med24,Map2k2,Med14,Med13,Ep300,Rcan2,Gsk3b,Slco1c1,Atp1a2
mmu05417	Lipid and atherosclerosis	147	38	48	0.779336	0.0175499	Ticam1,Abcg1,Ager,Bid,Calm1,Calm3,Camk2g,Casp9,Cyp2j6,Ptk2,Hspa2,Hspa4,Icam1,Arhgef1,Nfatc1,Nfatc2,Nfe2l2,Plcb3,Plcb4,Pou2f1,Rxra,Stat3,Tank,Tnfrsf1a,Traf2,Traf3,Traf6,Vav2,Atf6,Akt3,Map2k6,Map3k7,Mapk1,Mapk13,Mapk14,Mapk9,Irf3,Cyp2j9	Akt1,Akt2,Rhoa,Atf4,Bad,Bcl2,Bcl2l1,Calm2,Camk2b,Casp7,Cdc42,Cyba,Cybb,Ddit3,Eif2ak3,Fos,Hras,Hspa8,Hspd1,Hsp90ab1,Hsp90aa1,Irak1,Jak2,Jun,Ldlr,Lyn,Ncf1,Nfatc3,Nfkbia,Nras,Pik3cd,Plcg1,Pou2f2,Ppp3ca,Ppp3cc,Mapk11,Rela,Rock2,Rxrb,Src,Trp53,Vldlr,Xbp1,Map2k7,Map3k5,Ero1a,Tbk1,Gsk3b
mmu00511	Other glycan degradation	16	9	0	0.0177445	1	Manba,Aga,Glb1,Hexb,Man2b2,Engase,Hexdc,Neu3,Fuca2	NA
mmu05323	Rheumatoid arthritis	40	18	11	0.0182227	0.397845	Atp6v0b,Angpt1,Atp6v1a,Atp6v0d1,Atp6v1e1,Cd80,Ctsl,H2-Ab1,H2-DMa,Icam1,Il11,Cxcl12,Tnfrsf11a,Tcirg1,Atp6v1f,Atp6v1g1,Atp6v1c1,Atp6v1c2	Atp6v1b1,Atp6v1b2,Atp6v0a1,Atp6v0c,Fos,Jun,Tgfb2,Atp6v0a2,Vegfa,Atp6ap1,Atp6v1g2
mmu05219	Bladder cancer	36	7	15	0.920254	0.0185502	Ccnd1,Cdkn2a,E2f1,E2f3,E2f2,Mapk1,Rps6ka5	Raf1,Araf,Cdk4,Dapk3,Egfr,Hbegf,Hras,Mdm2,Myc,Nras,Rb1,Src,Trp53,Vegfa,Map2k2
mmu04926	Relaxin signaling pathway	109	28	37	0.765673	0.0185503	Adcy7,Adcy9,Col4a4,Col4a5,Col1a2,Gnai1,Gnas,Gnb5,Gng12,Gng4,Gng5,Gng7,Gng8,Prkaca,Plcb3,Plcb4,Shc1,Creb3l2,Tgfbr1,Adcy5,Akt3,Mapk1,Mapk13,Mapk14,Mapk9,Creb3l1,Adcy1,Col4a6	Arrb1,Raf1,Acta2,Adcy6,Adcy8,Akt1,Akt2,Atf4,Col3a1,Col4a1,Egfr,Fos,Gnao1,Gng2,Gng3,Hras,Jun,Smad2,Nfkbia,Nos1,Nras,Pik3cd,Prkacb,Prkcz,Mapk11,Rela,Shc3,Sos2,Src,Shc2,Vegfa,Vegfb,Rxfp3,Map2k2,Map2k7,Shc4,Rxfp1
mmu00900	Terpenoid backbone biosynthesis	21	1	10	0.999102	0.0188193	Pcyox1	Fdps,Acat2,Fntb,Fnta,Hmgcr,Mvd,Hmgcs1,Acat3,Idi1,Pmvk
mmu04974	Protein digestion and absorption	66	27	14	0.0191062	0.785199	Slc9a3,Slc8a2,Slc8a3,Atp1b3,Col11a1,Col15a1,Col2a1,Col4a4,Col4a5,Col5a1,Col6a1,Col6a2,Col9a1,Col1a2,Dpp4,Col26a1,Kcnk5,Slc36a1,Col8a2,Col27a1,Slc7a8,Col22a1,Col24a1,Slc16a10,Col20a1,Col25a1,Col4a6	Col16a1,Atp1b1,Atp1b2,Col12a1,Col3a1,Col4a1,Col9a2,Col9a3,Eln,Slc3a2,Mme,Slc1a1,Slc38a2,Atp1a2
mmu04913	Ovarian steroidogenesis	32	15	6	0.0198602	0.837618	Adcy7,Adcy9,Bmp6,Cyp11a1,Cyp1b1,Cyp2j6,Gnas,Igf1r,Prkaca,Pla2g4a,Scarb1,Star,Adcy5,Adcy1,Cyp2j9	Adcy6,Adcy8,Insr,Ldlr,Prkacb,Pla2g4e
mmu04550	Signaling pathways regulating pluripotency of stem cells	118	44	31	0.0219856	0.378164	Zfhx3,Axin2,Bmpr1b,Ctnnb1,Lefty1,Fgfr1,Fgfr2,Fgfr4,Fzd1,Fzd4,Fzd5,Fzd6,Fzd7,Fzd8,Fzd9,Id2,Igf1r,Il6st,Jak1,Jarid2,Lifr,Smad4,Meis1,Otx1,Pax6,Sox2,Stat3,Tcf7,Wnt9a,Wnt2b,Wnt4,Wnt5a,Wnt6,Wnt7a,Wnt7b,Akt3,Mapk1,Mapk13,Mapk14,Acvr1c,Rif1,Fzd2,Pcgf5,Wnt16	Raf1,Acvr1,Acvr2a,Acvr2b,Akt1,Akt2,Axin1,Bmi1,Bmpr2,Dvl1,Smarcad1,Hras,Id1,Id3,Inhba,Jak2,Klf4,Smad1,Smad2,Smad5,Myc,Nras,Pik3cd,Mapk11,Wnt3,Pcgf2,Apc2,Kat6a,Map2k2,Gsk3b,Setdb1
mmu05140	Leishmaniasis	43	14	17	0.323259	0.0222119	Elk1,H2-Ab1,H2-DMa,Ifngr1,Ifngr2,Itga4,Jak1,Prkcb,Stat1,Traf6,Map3k7,Mapk1,Mapk13,Mapk14	Cyba,Cybb,Eef1a1,Eef1a2,Fos,Irak1,Itgam,Itgb1,Jak2,Jun,Marcksl1,Ncf1,Nfkbia,Nfkbib,Mapk11,Rela,Tgfb2
mmu04672	Intestinal immune network for IgA production	14	8	1	0.0225289	0.981144	Cd80,Cxcr4,H2-Ab1,H2-DMa,Itga4,Cxcl12,Map3k14,Tnfrsf13c	Ltbr
mmu05226	Gastric cancer	128	47	31	0.0244906	0.582877	Axin2,Ctnnb1,Ccnd1,Ccne1,Ccne2,Cdk2,Cdkn1b,E2f1,E2f3,Fgf3,Fgfr2,Frat1,Fzd1,Fzd4,Fzd5,Fzd6,Fzd7,Fzd8,Fzd9,Gab1,Lef1,Lrp5,Smad4,Mlh1,Rxra,Shc1,Tcf7,Tcf7l1,Tcf7l2,Wnt9a,Tgfbr1,Wnt2b,Wnt4,Wnt5a,Wnt6,Wnt7a,Wnt7b,Akt3,Gadd45g,E2f2,Mapk1,Polk,Peg12,Mtor,Fzd2,Fgf16,Wnt16	Raf1,Akt1,Akt2,Araf,Axin1,Bak1,Bcl2,Ctnna2,Dvl1,Egfr,Fgf1,Fgf9,Hgf,Hras,Smad2,Muc2,Myc,Nras,Pik3cd,Rb1,Rxrb,Shc3,Sos2,Shc2,Tgfb2,Trp53,Wnt3,Apc2,Map2k2,Shc4,Gsk3b
mmu05204	Chemical carcinogenesis - DNA adducts	22	11	1	0.0259361	0.998054	Gstt3,Cyp1b1,Ephx1,Gsta4,Gstm5,Gstt1,Gsto1,Nat2,Mgst1,Mgst3,Gstk1	Hpgds
mmu03015	mRNA surveillance pathway	94	21	32	0.924657	0.0260419	Pelo,Gspt1,Gspt2,Ppp1cc,Sap18,Ppp2r5d,Ppp2r5a,Ppp2r3a,Rngtt,Pabpc4l,Pabpc1l2a,Ppp2r2c,Ppp1ccb,Srrm1,Nxt1,Pabpc1l2b,Rnmt,Ppp2r2b,Ppp2r1b,Msi2,Pabpc5	Msi1,Pabpc1,Ppp1ca,Ppp2ca,Ppp2cb,Ppp2r3d,Casc3,Rnps1,Papolg,Alyref,Ppp2r5b,Smg5,Fus,Ddx19b,Cpsf7,Ppp2r5e,Cpsf2,Ppp2r2d,Nxf1,Ddx39b,Cpsf3,Acin1,Fip1l1,Upf3a,Cstf1,Ssu72,Dazap1,Ppp2r2a,Pcf11,Wdr82,Pym1,Cpsf1
mmu04964	Proximal tubule bicarbonate reclamation	19	5	9	0.663383	0.0264741	Slc9a3,Atp1b3,Car4,Mdh1,Slc25a10	Aqp1,Atp1b1,Atp1b2,Car2,Gls,Glud1,Slc4a4,Slc38a3,Atp1a2
mmu05418	Fluid shear stress and atherosclerosis	115	30	38	0.73963	0.0265069	Gstt3,Bmpr1b,Calm1,Calm3,Ctnnb1,Ctsl,Ptk2,Gpc1,Gsta4,Gstm5,Gstt1,Gsto1,Icam1,Itgb3,Kdr,Nfe2l2,Pdgfa,Pdgfb,Plat,Sdc1,Tnfrsf1a,Sumo1,Akt3,Map2k6,Map3k7,Mapk13,Mapk14,Mapk9,Mgst1,Mgst3	Prkaa2,Actb,Actg1,Acvr1,Acvr2a,Acvr2b,Akt1,Akt2,Rhoa,Bcl2,Bmpr2,Calm2,Cav1,Cyba,Fos,Hsp90ab1,Hsp90aa1,Jun,Arhgef2,Rac3,Sumo2,Mef2c,Ncf1,Nppc,Pik3cd,Prkcz,Mapk11,Dusp1,Rela,Sumo3,Src,Trp53,Vegfa,Map2k5,Map2k7,Map3k5,Keap1,Txn2
mmu01040	Biosynthesis of unsaturated fatty acids	28	4	12	0.976061	0.0266304	Hsd17b4,Scp2,Hacd4,Elovl7	Tecr,Acox1,Elovl6,Scd1,Scd2,Scd3,Hacd1,Hsd17b12,Fads2,Acot7,Fads1,Elovl4
mmu04137	Mitophagy - animal	67	17	24	0.749115	0.0273031	Bnip3,Bnip3l,E2f1,Mitf,Mras,Tfe3,Tfeb,Rhot2,Mapk9,Prkn,Foxo3,Rras2,Map1lc3b,Optn,Fundc1,Gabarapl2,Bcl2l13	Atf4,Bcl2l1,Csnk2a1,Eif2ak3,Usp15,Hif1a,Hras,Jun,Nbr1,Nras,Rela,Src,Atg9b,Trp53,Ubb,Ubc,Rab7b,Atg9a,Tbk1,Gabarap,Gabarapl1,Fis1,Map1lc3a,Mfn1
mmu04662	B cell receptor signaling pathway	57	11	21	0.957211	0.0274155	Inppl1,Nfatc1,Nfatc2,Nfkbie,Prkcb,Syk,Vav2,Plcg2,Akt3,Malt1,Mapk1	Raf1,Akt1,Akt2,Fos,Hras,Inpp5d,Jun,Rac3,Lyn,Nfatc3,Nfkbia,Nfkbib,Nras,Pik3cd,Ppp3ca,Ppp3cc,Rela,Sos2,Rasgrp3,Map2k2,Gsk3b
mmu00970	Aminoacyl-tRNA biosynthesis	44	4	17	0.999591	0.0280791	Dars,Nars2,Gatc,Hars2	Iars,Lars,Yars,Eprs,Hars,Sars,Mars1,Vars,Aars,Cars,Gars,Iars2,Farsa,Nars,Tars2,Cars2,Qrsl1
mmu04613	Neutrophil extracellular trap formation	98	28	33	0.521417	0.0282094	Gm38574,Hat1,Gm47655,Ager,H3f3b,Hdac6,Itgb3,Prkcb,Prkcg,Plcb3,Plcb4,Syk,Vdac2,Hdac11,Plcg2,Akt3,Map3k7,Mapk1,Mapk13,Mapk14,H4c9,H2bc21,Hdac1,H2az1,Mtor,Gsdmd,Hdac8,H2az2	Raf1,Actb,Actg1,Akt1,Akt2,Slc25a4,Slc25a5,Clcn4,Cyba,Cybb,H3c14,Hdac2,Hdac5,H2ac18,Itgam,Tlr7,Hdac10,Ncf1,Pik3cd,Plcg1,Mapk11,Rela,Src,Vdac1,Vdac3,Map2k2,H2ac19,Macroh2a2,Hdac7,Clec7a,H2bc27,Hdac9,H3c15
mmu04145	Phagosome	105	36	35	0.108937	0.0283648	Atp6v0b,Atp6v1a,Atp6v0d1,Atp6v1e1,Calr,Ctsl,H2-Ab1,H2-D1,H2-K1,H2-M3,H2-DMa,H2-Q4,H2-Q7,H2-T10,H2-T22,H2-T23,H2-T24,Itga2,Itga5,Itgb3,Mrc2,Pla2r1,Sec22b,Scarb1,Tap1,Tap2,Tuba4a,Tubb4a,Tcirg1,Sec61a2,Atp6v1f,Sec61b,Atp6v1g1,Atp6v1c1,H2-T-ps,Atp6v1c2	Atp6v1b1,Actb,Actg1,Atp6v1b2,Atp6v0a1,Atp6v0c,Canx,Coro1a,Ctss,Cyba,Cybb,Hgs,Itgam,Itgb1,Itgb5,Lamp1,Ncf1,Nos1,Thbs3,Atp6v0a2,Tfrc,Tuba1a,Tuba1b,Tuba1c,Tubb2a,Tubb3,Tubb5,Rab7b,Dync1li2,Dync1li1,H2-M5,Atp6ap1,Clec7a,Atp6v1g2,Tubb2b
mmu00340	Histidine metabolism	12	7	2	0.0286319	0.835785	Aldh7a1,Aldh2,Hnmt,Maoa,Aldh9a1,Cndp2,Aldh1b1	Carns1,Carnmt1
mmu04750	Inflammatory mediator regulation of TRP channels	77	30	14	0.0288205	0.931911	Asic2,Adcy7,Adcy9,Calm1,Calm3,Camk2g,Cyp2j6,F2rl1,Gnas,Hrh1,Il1rap,Prkaca,Prkcb,Prkcg,Prkcd,Prkce,Prkch,Pla2g4a,Plcb3,Plcb4,Ppp1cc,Adcy5,Plcg2,Map2k6,Mapk13,Mapk14,Mapk9,Adcy1,Ppp1ccb,Cyp2j9	Adcy6,Adcy8,Bdkrb2,Calm2,Camk2b,Gnaq,Pik3cd,Prkacb,Plcg1,Ppp1ca,Mapk11,Src,Trpv2,Pla2g4e
mmu04115	p53 signaling pathway	71	28	11	0.0288251	0.978384	Adgrb1,Bid,Casp9,Ccnb2,Ccnd1,Ccnd2,Ccnd3,Ccne1,Ccne2,Cd82,Cdk1,Cdk2,Cdkn2a,Sesn1,Igfbp3,Trp73,Zmat3,Gadd45g,Zfp385a,Rrm2b,Chek2,Ppm1d,Sfn,Pmaip1,Rprm,Steap3,Aifm2,Sesn3	Atm,Bcl2,Bcl2l1,Ccng2,Cdk4,Mdm2,Siah1a,Siah1b,Trp53,Gtse1,Shisa5
mmu04218	Cellular senescence	148	53	38	0.0290643	0.420533	Fbxw11,Zfp36l1,Calm1,Calm3,Ccnb2,Ccnd1,Ccnd2,Ccnd3,Ccne1,Ccne2,Cdk1,Cdk2,Cdkn2a,E2f1,E2f3,H2-D1,H2-K1,H2-M3,H2-Q4,H2-Q7,H2-T10,H2-T22,H2-T23,H2-T24,Hipk1,Hipk2,Igfbp3,Mapkapk2,Mras,Nfatc1,Nfatc2,Ppp1cc,Rad50,Rbbp4,Rbl1,Rbl2,Mcu,Tgfbr1,Vdac2,Akt3,Gadd45g,E2f2,Map2k6,Mapk1,Mapk13,Mapk14,Ppp1ccb,Chek2,Foxo1,Foxo3,Mtor,H2-T-ps,Rras2	Traf3ip2,Raf1,Akt1,Akt2,Slc25a4,Slc25a5,Atm,Calm2,Capn2,Cdk4,E2f5,Hipk3,Hras,Smad2,Mdm2,Myc,Nfatc3,Nras,Pik3cd,Ppp1ca,Ppp3ca,Ppp3cc,Mapk11,Rad9a,Rb1,Rela,Rheb,Tgfb2,Trp53,Vdac1,Vdac3,Lin54,H2-M5,Map2k2,Nbn,Trpm7,Lin9,Sirt1
mmu04650	Natural killer cell mediated cytotoxicity	64	18	23	0.565241	0.029158	Bid,Cd247,H2-D1,H2-K1,H2-T23,Icam1,Ifngr1,Ifngr2,Nfatc1,Nfatc2,Prkcb,Prkcg,Ptk2b,Shc1,Syk,Vav2,Plcg2,Mapk1	Raf1,Araf,Fcer1g,Fyn,Hras,Ifnar1,Ifnar2,Lck,Rac3,Nras,Pak1,Pik3cd,Plcg1,Ppp3ca,Ppp3cc,Shc3,Sos2,Shc2,Tyrobp,Zap70,Sh3bp2,Map2k2,Shc4
mmu04510	Focal adhesion	180	50	56	0.599437	0.0292504	Ctnnb1,Ccnd1,Ccnd2,Ccnd3,Col2a1,Col4a4,Col4a5,Col6a1,Col6a2,Col9a1,Col1a2,Bcar1,Elk1,Ptk2,Flt4,Ibsp,Igf1r,Ilk,Itga2,Itga3,Itga4,Itga5,Itga6,Itga7,Itgb3,Kdr,Lama1,Lama2,Lama5,Lamb1,Pak3,Pdgfa,Pdgfb,Pdgfra,Pip5k1b,Prkcb,Prkcg,Ppp1cc,Pxn,Rasgrf1,Shc1,Vav2,Zyx,Akt3,Mapk1,Mapk9,Ppp1ccb,Myl12b,Flnc,Col4a6	Mylk,Itga1,Raf1,Actb,Actg1,Akt1,Akt2,Rhoa,Bad,Bcl2,Capn2,Cav1,Cdc42,Col4a1,Col9a2,Col9a3,Crkl,Diaph1,Egfr,Fyn,Hgf,Hras,Itgb1,Itgb5,Jun,Rac3,Ppp1r12a,Pak1,Pik3cd,Ppp1ca,Flna,Rock1,Rock2,Shc3,Sos2,Spp1,Src,Itga10,Pak6,Shc2,Thbs3,Tln1,Tnc,Tnr,Vegfa,Vegfb,Pak2,Ppp1r12c,Arhgap35,Shc4,Itgb8,Tnn,Gsk3b,Parva,Actn4,Myl9
mmu04930	Type II diabetes mellitus	39	17	5	0.0300494	0.978587	Cacna1a,Cacna1b,Cacna1e,Cacna1g,Hk1,Irs1,Irs4,Kcnj11,Prkcd,Prkce,Slc2a4,Abcc8,Socs2,Mapk1,Mapk9,Mafa,Mtor	Cacna1c,Insr,Pik3cd,Prkcz,Irs2
mmu00230	Purine metabolism	111	41	27	0.0307795	0.571785	Atic,Pde4c,Prps2,Ada,Adcy7,Adcy9,Adk,Ak2,Ak4,Dck,Gucy2e,Hprt,Npr1,Pde1b,Pde1c,Pde8a,Enpp1,Prps1,Rrm1,Pde2a,Lacc1,Entpd3,Pde8b,Adcy5,Enpp4,Nt5c1a,Gucy1b2,Impdh1,Pde5a,Pde7b,Prps1l3,Rrm2b,Adcy1,Nudt5,Gucy1b1,Ak9,Gmpr,Adprm,Ntpcr,Pgm2,Cant1	Nt5m,Gmpr2,Adcy6,Adcy8,Ak1,Entpd6,Entpd5,Guk1,Nme7,Nme1,Pde3b,Pde4b,Pde7a,Npr2,Ppat,Impdh2,Papss1,Pde10a,Dguok,Nt5c,Nme6,Nme4,Gucy1a1,Pgm1,Nudt16,Nt5c2,Nme3
mmu04966	Collecting duct acid secretion	20	10	7	0.0332264	0.204249	Atp4a,Atp6v1a,Atp6v0d1,Atp6v1e1,Slc12a7,Tcirg1,Atp6v1f,Atp6v1g1,Atp6v1c1,Atp6v1c2	Atp6v1b1,Atp6v1b2,Atp6v0a1,Atp6v0c,Car2,Atp6v0a2,Atp6v1g2
mmu00561	Glycerolipid metabolism	51	21	6	0.03349	0.993416	Dgkg,Dgkq,Aldh7a1,Aldh2,Akr1b3,Pnpla3,Dgka,Gpam,Dgkb,Lclat1,Gpat3,Glyctk,Mgll,Dgki,Dgkk,Plpp2,Agpat5,Agpat1,Dgke,Aldh9a1,Aldh1b1	Gpat4,Lpl,Dgkd,Plpp4,Mboat2,Plpp5
mmu04144	Endocytosis	229	70	69	0.250528	0.0341542	Dnm3,Gbf1,Ap2a2,Arf3,Arpc1b,Capza1,Capza2,Capzb,Cxcr4,Dab2,Epn2,Fgfr2,Fgfr4,H2-D1,H2-K1,H2-M3,H2-Q4,H2-Q7,H2-T10,H2-T22,H2-T23,H2-T24,Igf1r,Igf2r,Pdgfra,Pip5k1b,Pld2,Pml,Sh3gl2,Sh3gl3,Vps4b,Stam,Agap3,Agap2,Amph,Tgfbr1,Traf6,Snx32,Sh3glb2,Pip5kl1,Spart,Asap3,Iqsec1,Actr3b,Iqsec3,Iqsec2,Vps26a,Zfyve27,Grk3,Agap1,Rab11fip5,Rab11a,Stam2,Vps29,Ehd3,Vta1,H2-T-ps,Chmp1b2,Snx2,Chmp2b,Vps26b,Arap1,Dnajc6…	Rab31,Vps37c,Arrb1,Grk2,Vps4a,Arf1,Arf4,Rhoa,Cav1,Cbl,Cdc42,Dnm1,Egfr,Acap3,Hgs,Hras,Hspa8,Itch,Kif5a,Kif5b,Kif5c,Ldlr,Smad2,Mdm2,Pdcd6ip,Prkcz,Cyth1,Cyth2,Rab10,Rab11b,Vps37d,Src,Arfgef1,Asap2,Arap2,Rab11fip3,Git1,Tfrc,Tsg101,Vps45,Zfyve9,H2-M5,Rab11fip4,Spg21,Washc2,Bin1,Washc4,Wipf3,Smurf2,Chmp3,Actr2,Vps28,Chmp1b,Rnf41,Wipf2,Washc1,Snx5,Vps36,Stambp,Ap2b1,Ist1,Snx6,Psd,Actr3,Rab11fip2,Arpc2,C…
mmu04727	GABAergic synapse	75	29	24	0.0346058	0.0926901	Adcy7,Adcy9,Cacna1a,Cacna1b,Gabra3,Gabra4,Gabrd,Gabre,Gabrg1,Gnai1,Gnb5,Gng12,Gng4,Gng5,Gng7,Gng8,Hap1,Prkaca,Prkcb,Prkcg,Adcy5,Plcl1,Slc6a1,Abat,Adcy1,Slc12a5,Gabrq,Trak2,Gabarapl2	Slc38a1,Gabra5,Adcy6,Adcy8,Cacna1c,Gabra1,Gabrb2,Gabrb3,Gabrg2,Gabrg3,Gad1,Glul,Gls,Gnao1,Gng2,Gng3,Prkacb,Src,Slc6a11,Gabbr1,Gabarap,Gabarapl1,Slc38a2,Slc38a3
mmu04146	Peroxisome	75	29	15	0.0346058	0.860484	Nudt19,Abcd1,Acsl1,Hmgcl,Hsd17b4,Pex11a,Pex19,Abcd4,Pex2,Pex5,Scp2,Slc25a17,Paox,Acsl6,Pex6,Eci2,Abcd2,Idh2,Dhrs4,Pex3,Hacl1,Pxmp4,Nudt7,Nudt12,Pex13,Pex26,Crot,Gstk1,Mpv17l	Acox1,Crat,Gnpat,Idh1,Prdx1,Pex11b,Pex16,Sod1,Hmgcll1,Decr2,Far2,Acsl5,Ech1,Pmvk,Acsl3
mmu05412	Arrhythmogenic right ventricular cardiomyopathy	66	26	17	0.0347808	0.466715	Dsp,Slc8a2,Slc8a3,Cacna2d3,Ctnnb1,Dsg2,Cacng5,Itga2,Itga3,Itga4,Itga5,Itga6,Itga7,Itgb3,Lama1,Lama2,Lef1,Lmna,Ryr2,Tcf7,Tcf7l1,Tcf7l2,Sgcd,Cacna2d2,Pkp2,Cacng7	Itga1,Actb,Actg1,Actn3,Atp2a2,Cacna1c,Cacna2d1,Cacnb4,Ctnna2,Cdh2,Dag1,Emd,Itgb1,Itgb5,Itga10,Itgb8,Cacng4
mmu04270	Vascular smooth muscle contraction	103	32	34	0.305175	0.0348956	Kcnmb3,Adcy7,Adcy9,Adora2a,Adra1a,Adra1d,Agtr1a,Calm1,Calm3,Gnas,Arhgef1,Npr1,Prkaca,Prkcb,Prkcg,Prkcd,Prkce,Prkch,Pla2g4a,Plcb3,Plcb4,Ppp1cc,Myl6b,Adcy5,Gucy1b2,Mapk1,Adcy1,Ppp1ccb,Gucy1b1,Ramp2,Ppp1r14a,Myh14	Mylk,Raf1,Actg2,Acta2,Adcy6,Adcy8,Araf,Rhoa,Cacna1c,Calm2,Gna13,Gnaq,Kcnma1,Kcnmb1,Irag1,Myh11,Myl6,Ppp1r12a,Nppc,Prkacb,Ppp1ca,Rock1,Rock2,Arhgef11,Npr2,Ppp1r12c,Map2k2,Pla2g4e,Calcrl,Gucy1a1,Arhgef12,Kcnmb2,Myh10,Myl9
mmu00604	Glycosphingolipid biosynthesis - ganglio series	15	8	4	0.0364606	0.527357	Slc33a1,Glb1,Hexb,St3gal1,St6galnac4,St3gal5,St8sia5,St6galnac6	B4galnt1,St3gal2,St8sia1,B3galt4
mmu04210	Apoptosis	114	22	37	0.990353	0.0369154	Birc5,Bid,Bcl2l11,Casp9,Ctsb,Ctsl,Fadd,Lmna,Septin4,Ptpn13,Tnfrsf1a,Traf2,Tuba4a,Akt3,Gadd45g,Mapk1,Mapk9,Map3k14,Ctsf,Pmaip1,Ctsz,Htra2	Raf1,Actb,Actg1,Akt1,Akt2,Atf4,Atm,Bad,Bak1,Bcl2,Bcl2l1,Hrk,Capn2,Casp7,Ctss,Daxx,Ddit3,Eif2ak3,Fos,Hras,Jun,Lmnb1,Lmnb2,Mcl1,Nfkbia,Nras,Pik3cd,Rela,Ripk1,Sptan1,Trp53,Tuba1a,Tuba1b,Tuba1c,Map2k2,Map3k5,Tradd
mmu04261	Adrenergic signaling in cardiomyocytes	128	46	35	0.037511	0.271338	Slc8a2,Slc8a3,Adcy7,Adcy9,Adra1a,Adra1d,Adrb1,Agtr1a,Atp1b3,Cacna2d3,Calm1,Calm3,Camk2g,Cacng5,Gnai1,Gnas,Prkaca,Plcb3,Plcb4,Ppp1cc,Ryr2,Scn5a,Creb3l2,Ppp2r5d,Tpm2,Rapgef3,Adcy5,Ppp2r5a,Ppp2r3a,Akt3,Bves,Mapk1,Mapk13,Mapk14,Creb3l1,Ppp2r2c,Pik3r5,Atp2b4,Adcy1,Ppp1ccb,Cacna2d2,Ppp1r1a,Ppp2r2b,Rps6ka5,Ppp2r1b,Cacng7	Adcy6,Adcy8,Akt1,Akt2,Atf4,Atp1b1,Atp1b2,Atp2a2,Bcl2,Cacna1c,Cacna2d1,Cacnb4,Calm2,Camk2b,Crem,Myh7,Gnaq,Prkacb,Ppp1ca,Ppp2ca,Ppp2cb,Ppp2r3d,Mapk11,Slc9a1,Tpm1,Ppp2r5b,Ppp2r5e,Pik3cg,Tpm4,Ppp2r2d,Cacng4,Rapgef4,Tpm3,Ppp2r2a,Atp1a2
mmu04725	Cholinergic synapse	100	37	23	0.0377049	0.689195	Chrnb4,Chrna3,Ache,Chrna4,Adcy7,Adcy9,Cacna1a,Cacna1b,Camk2g,Camk4,Chrm1,Chrm3,Chrm4,Gnai1,Gnb5,Gng12,Gng4,Gng5,Gng7,Gng8,Kcnj4,Prkaca,Prkcb,Prkcg,Plcb3,Plcb4,Slc18a3,Creb3l2,Adcy5,Akt3,Chrm2,Mapk1,Creb3l1,Pik3r5,Adcy1,Kcnq4,Slc5a7	Adcy6,Adcy8,Akt1,Akt2,Atf4,Bcl2,Cacna1c,Camk2b,Fos,Fyn,Gnao1,Gnaq,Gng2,Gng3,Hras,Jak2,Kcnj2,Kcnj3,Nras,Pik3cd,Prkacb,Kcnq5,Pik3cg
mmu04015	Rap1 signaling pathway	182	63	50	0.0380876	0.212776	Prkd2,Rap1gap,Adcy7,Adcy9,Adora2a,Angpt1,Calm1,Calm3,Ctnnb1,Cnr1,Bcar1,Drd2,Efna3,Efna4,F2r,Fgf3,Fgfr1,Fgfr2,Fgfr4,Flt4,Gnai1,Gnas,Lpar1,Grin1,Igf1r,Itgb3,Kdr,Kit,Mras,Ngfr,Pdgfa,Pdgfb,Pdgfra,Prkcb,Prkcg,Prkd1,Plcb3,Plcb4,Rasgrp2,Ralgds,Sipa1,Sipa1l1,Tiam1,Vav2,Rapgef3,Adcy5,Farp2,Akt3,Dock4,Sipa1l2,Map2k6,Mapk1,Mapk13,Mapk14,Adcy1,Ralb,Plce1,Sipa1l3,Prkd3,Lpar4,Fgf16,Pard6g,Pard3	Raf1,Actb,Actg1,Adcy6,Adcy8,Angpt2,Akt1,Akt2,Rhoa,Calm2,Ctnnd1,Cdc42,Crkl,Csf1r,Efna2,Egfr,Enah,Evl,Fgf1,Fgf9,Gnao1,Gnaq,Hgf,Hras,Id1,Insr,Itgam,Itgb1,Rac3,Afdn,Nras,Pik3cd,Prkcz,Plcg1,Mapk11,Rapgef6,Src,Rapgef5,Tln1,Vegfa,Vegfb,Fyb,Rasgrp3,Map2k2,Pfn4,Magi2,Lpar2,Rala,Rapgef4,Rapgef2
mmu04814	Motor proteins	150	39	47	0.768684	0.0381191	Dynlt1f,Dnah7c,Dynlt1a,Dnal1,Kif24,Capza1,Capza2,Capzb,Kif13b,Kif7,Kif9,Kifc2,Myo10,Kif15,Dync2li1,Myl6b,Dynlt1b,Tpm2,Tuba4a,Tubb4a,Actr1b,Kif18a,Klc3,Dnah9,Kif19a,Kif6,Dnah2,Myo18a,Kif14,Myo1a,Actr10,Kif26a,Stard9,Dynlt3,Myl12b,Myo1e,Myh14,Klc4,Kif27	Tubg2,Acta1,Actb,Actg1,Actg2,Acta2,Myh7,Kif1b,Kif21a,Kif3a,Kif3c,Kif5a,Kif5b,Kif5c,Klc1,Klc2,Myh11,Myh2,Myl6,Myo1f,Myo5a,Myo7a,Tpm1,Tuba1a,Tuba1b,Tuba1c,Tubb2a,Tubb3,Tubb5,Dctn6,Dync1li2,Dync1li1,Kif26b,Myo9a,Tpm4,Myo3b,Actr1a,Tpm3,Dctn5,Myo19,Dctn4,Dctn2,Tubb2b,Myo18b,Bicdl1,Myh10,Myl9
mmu01522	Endocrine resistance	90	28	30	0.318254	0.0401274	Adcy7,Adcy9,Bik,Ccnd1,Cdkn1b,Cdkn2a,Dll3,E2f1,E2f3,Ptk2,Gnas,Igf1r,Notch1,Notch2,Prkaca,Med1,Ncor1,Shc1,Adcy5,Akt3,E2f2,Mapk1,Mapk13,Mapk14,Mapk9,Adcy1,Dll4,Mtor	Raf1,Adcy6,Adcy8,Akt1,Akt2,Araf,Bad,Bcl2,Cdk4,Egfr,Fos,Hbegf,Hras,Jun,Mdm2,Ncoa3,Notch4,Nras,Pik3cd,Prkacb,Mapk11,Rb1,Shc3,Sos2,Src,Shc2,Trp53,Map2k2,Shc4,Carm1
mmu05170	Human immunodeficiency virus 1 infection	173	60	43	0.0406033	0.508602	Fbxw11,Ap1s2,B2m,Bid,Calm1,Calm3,Calr,Casp9,Ccnb2,Cd247,Cdk1,Cxcr4,Fadd,Ptk2,Gnai1,Gnb5,Gng12,Gng4,Gng5,Gng7,Gng8,H2-D1,H2-K1,H2-M3,H2-Q4,H2-Q7,H2-T10,H2-T22,H2-T23,H2-T24,Limk1,Nfatc1,Nfatc2,Pak3,Prkcb,Prkcg,Ptk2b,Pxn,Tap1,Tap2,Skp1,Tnfrsf1a,Traf2,Traf6,Wee1,Plcg2,Akt3,Ap1s3,Map2k6,Map3k7,Mapk1,Mapk13,Mapk14,Mapk9,Irf3,Samhd1,Mtor,H2-T-ps,Eloc,Bst2	Raf1,Akt1,Akt2,Ap1m1,Ap1m2,Atm,Bad,Bak1,Bcl2,Bcl2l1,Calm2,Cfl1,Cfl2,Crkl,Fos,Gnao1,Gnaq,Gng2,Gng3,Hras,Irak1,Jun,Rac3,Nfatc3,Nfkbia,Nras,Pak1,Pik3cd,Plcg1,Ppp3ca,Ppp3cc,Mapk11,Rela,Ripk1,Pak6,Pak2,H2-M5,Map2k2,Map2k7,Cul1,Tbk1,Tradd,Cul4b
mmu04512	ECM-receptor interaction	73	28	16	0.0414834	0.749564	Col2a1,Col4a4,Col4a5,Col6a1,Col6a2,Col9a1,Col1a2,Gp1bb,Hspg2,Ibsp,Itga2,Itga3,Itga4,Itga5,Itga6,Itga7,Itgb3,Lama1,Lama2,Lama5,Lamb1,Sdc1,Fras1,Frem2,Frem1,Sv2a,Sv2b,Col4a6	Itga1,Npnt,Agrn,Col4a1,Col9a2,Col9a3,Dag1,Itgb1,Itgb5,Spp1,Itga10,Thbs3,Tnc,Tnr,Itgb8,Tnn
mmu04728	Dopaminergic synapse	120	43	33	0.0451662	0.266673	Bmal1,Cacna1a,Cacna1b,Calm1,Calm3,Camk2g,Slc6a3,Drd2,Gnai1,Gnal,Gnas,Gnb5,Gng12,Gng4,Gng5,Gng7,Gng8,Kcnj5,Maoa,Prkaca,Prkcb,Prkcg,Plcb3,Plcb4,Ppp1cc,Ppp1r1b,Scn1a,Creb3l2,Slc18a2,Ppp2r5d,Adcy5,Ppp2r5a,Ppp2r3a,Akt3,Mapk13,Mapk14,Mapk9,Creb3l1,Ppp2r2c,Ppp1ccb,Gria3,Ppp2r2b,Ppp2r1b	Arrb1,Akt1,Akt2,Atf4,Cacna1c,Calm2,Camk2b,Comt,Drd4,Fos,Gnao1,Gnaq,Gng2,Gng3,Kcnj3,Kif5a,Kif5b,Kif5c,Prkacb,Ppp1ca,Ppp2ca,Ppp2cb,Ppp2r3d,Ppp3ca,Ppp3cc,Mapk11,Ppp2r5b,Ppp2r5e,Ppp2r2d,Gsk3b,Gsk3a,Caly,Ppp2r2a
mmu04140	Autophagy - animal	159	39	49	0.880332	0.0459252	Epg5,Gm38574,Bnip3,Ctsb,Ctsl,Igf1r,Irs1,Irs4,Mras,Prkaca,Prkcd,Stk11,Tank,Zfyve1,Vps41,Traf6,Akt3,Atg4c,Rragb,Map3k7,Mapk1,Mapk9,Atg2a,Plekhm1,Atg13,Rragd,Wipi1,Ykt6,Mtor,Supt20,Rras2,Map1lc3b,Atg12,Stx17,Optn,Wipi2,Pik3r4,Atg2b,Gabarapl2	Prkaa2,Raf1,Akt1,Akt2,Bad,Bcl2,Bcl2l1,Dapk3,Eif2ak3,Hif1a,Hras,Lamp1,Mtmr4,Nbr1,Nras,Pik3cd,Prkacb,Ppp2ca,Ppp2cb,Rab1a,Rab33b,Rheb,Atg9b,Ubb,Ubc,Rab7b,Smcr8,Atg9a,Map2k2,Ulk2,Irs2,Igbp1b,Rragc,Tbk1,Gabarap,Mlst8,Gabarapl1,Map1lc3a,Wdr45b,Snap29,Akt1s1,Rab39b,Atg3,Trp53inp2,Vps11,Atg16l2,Mtmr3,Vps33a,Vps16
mmu01240	Biosynthesis of cofactors	116	27	37	0.909934	0.0472704	Mat2b,Ak2,Ak4,Alpl,Aldh2,Dhfr,Fech,Ggh,Gss,Mocs2,Dhrs3,Pdxk,Ugp2,Cmpk2,Urod,Uros,Coq3,Pmm1,Rfk,Ggcx,Mocs1,Dhodh,Ak9,Nadk2,Afmid,Aldh1b1,Rdh12	Eprs,Shmt2,Mthfd1,Ak1,Alas1,Bcat2,Coq7,Fpgs,Gclc,Gclm,Alad,Nme7,Rdh11,Mthfd2,Nfs1,Nme1,Shmt1,Cox15,Nmnat2,Mthfd1l,Tpk1,Flad1,Ctps,Coq5,Pmm2,Nme6,Nme4,Nmnat1,Mthfd2l,Ppcdc,Aspdh,Cad,Cox10,Coasy,Pank1,Mmab,Nme3
mmu00071	Fatty acid degradation	38	16	7	0.0482384	0.862822	Aldh7a1,Acadl,Acadm,Acads,Aldh2,Cpt1a,Cpt2,Acsl1,Hadh,Acsl6,Eci2,Acaa2,Aldh9a1,Cyp2u1,Aldh1b1,Hadha	Acat2,Acox1,Adh5,Eci1,Acat3,Acsl5,Acsl3
mmu04611	Platelet activation	102	31	33	0.360821	0.0486977	Orai1,Adcy7,Adcy9,Col1a2,F2r,Gnai1,Gnas,Gp1bb,Itga2,Itgb3,Arhgef1,Prkaca,Pla2g4a,Plcb3,Plcb4,Ppp1cc,Rasgrp2,Stim1,Syk,Adcy5,Plcg2,Akt3,Gucy1b2,Mapk1,Mapk13,Mapk14,Pik3r5,Adcy1,Ppp1ccb,Gucy1b1,Myl12b	Mylk,Actb,Actg1,Adcy6,Adcy8,Akt1,Akt2,Rhoa,Col3a1,Fcer1g,Fyn,Gna13,Gnaq,Itgb1,Lyn,Ppp1r12a,P2rx1,Pik3cd,Prkacb,Prkcz,Ppp1ca,Prkg2,Mapk11,Rock1,Rock2,Src,Tbxa2r,Tln1,Arhgap35,Pik3cg,Pla2g4e,Gucy1a1,Arhgef12
mmu04659	Th17 cell differentiation	68	26	19	0.0500508	0.308161	Cd247,H2-Ab1,H2-DMa,Ifngr1,Ifngr2,Il1rap,Il6st,Jak1,Smad4,Nfatc1,Nfatc2,Nfkbie,Rara,Rora,Rorc,Rxra,Stat1,Stat3,Stat5b,Stat6,Tgfbr1,Mapk1,Mapk13,Mapk14,Mapk9,Mtor	Runx1,Fos,Hif1a,Hsp90ab1,Hsp90aa1,Jak2,Jun,Lck,Smad2,Nfatc3,Nfkbia,Nfkbib,Plcg1,Ppp3ca,Ppp3cc,Mapk11,Rela,Rxrb,Zap70
mmu05135	Yersinia infection	113	29	36	0.770503	0.0506324	Ticam1,Arpc1b,Bcar1,Elmo2,Ptk2,Itga4,Itga5,Arhgef1,Limk1,Nfatc1,Nfatc2,Pip5k1b,Ptk2b,Pxn,Rps6ka1,Rps6ka2,Traf2,Traf6,Vav2,Akt3,Actr3b,Map2k6,Map3k7,Mapk1,Mapk13,Mapk14,Mapk9,Irf3,Skap2	Actb,Actg1,Akt1,Akt2,Rhoa,Cdc42,Crkl,Fos,Gnaq,Irak1,Itgb1,Jun,Lck,Rac3,Nfatc3,Nfkbia,Pik3cd,Plcg1,Mapk11,Rela,Rock1,Rock2,Src,Zap70,Fyb,Map2k2,Map2k7,Wipf3,Arhgef7,Tbk1,Gsk3b,Actr2,Wipf2,Arhgef12,Actr3,Arpc2
mmu04927	Cortisol synthesis and secretion	50	20	10	0.0507878	0.824001	Orai1,Adcy7,Adcy9,Agtr1a,Cacna1g,Cyp11a1,Gnas,Kcnk3,Pde8a,Prkaca,Plcb3,Plcb4,Scarb1,Star,Creb3l2,Pde8b,Adcy5,Creb3l1,Nceh1,Adcy1	Adcy6,Adcy8,Atf4,Cacna1c,Gnaq,Nr4a1,Kcna4,Ldlr,Prkacb,Cacna1h
mmu04340	Hedgehog signaling pathway	50	20	14	0.0507878	0.343277	Fbxw11,Ccnd1,Ccnd2,Gas1,Gli1,Gli2,Gli3,Lrp2,Kif7,Prkaca,Ptch1,Spop,Csnk1g1,Megf8,Smo,Grk3,Cdon,Evc,Evc2,Disp1	Arrb1,Grk2,Bcl2,Hhip,Kif3a,Mgrn1,Prkacb,Hhat,Gpr161,Cul3,Cul1,Csnk1e,Gsk3b,Smurf2
mmu00052	Galactose metabolism	24	11	3	0.0515563	0.957386	Akr1b3,Glb1,Gaa,Galt,B4galt1,Galk1,Hk1,Pfkl,Ugp2,Galm,Pgm2	B4galt2,G6pc3,Pgm1
mmu05202	Transcriptional misregulation in cancer	135	37	42	0.631197	0.0530835	Gm47655,Runx1t1,Ccnd2,Cdkn1b,Cebpa,Eya1,Ptk2,H3f3b,Id2,Igf1r,Igfbp3,Meis1,Mitf,Mlf1,Aff1,Ngfr,Pdgfa,Plat,Pml,Rara,Rel,Rxra,Ncor1,Sin3a,Six4,Spint1,Tfe3,Slc45a3,Zeb1,Gadd45g,Ss18,Polk,Hdac1,Gria3,Baiap3,Foxo1,Wnt16	Etv5,Nsd2,Arnt2,Atf1,Atm,Bak1,Bcl2l1,Bcl6,Bmi1,Runx2,Runx1,Csf1r,Ddit3,Ddx5,Elk4,Etv1,H3c14,Hdac2,Hpgd,Itgam,Ldb1,Lmo2,Smad1,Maf,Mdm2,Mef2c,Myc,Mycn,Etv4,Per2,Cdk14,Plau,Prom1,Rela,Rxrb,Trp53,Zbtb17,Fus,Ss18l1,Dusp6,Taf15,H3c15
mmu00670	One carbon pool by folate	18	2	8	0.980056	0.0531243	Atic,Dhfr	Shmt2,Mthfd1,Mthfd2,Shmt1,Aldh1l2,Mtr,Mthfd1l,Mthfd2l
mmu04657	IL-17 signaling pathway	54	13	19	0.80177	0.0548427	Fadd,Il17ra,Tnfaip3,Traf2,Traf3,Traf6,Map3k7,Mapk1,Mapk13,Mapk14,Mapk9,Usp25,Mapk15	Traf3ip2,Srsf1,Fos,Fosb,Hsp90ab1,Hsp90aa1,Jun,Jund,Nfkbia,Mapk11,Rela,Traf4,Il17d,Mapk6,Il17rb,Tbk1,Gsk3b,Anapc5,Tradd
mmu05207	Chemical carcinogenesis - receptor activation	147	51	34	0.0550904	0.699903	Gstt3,Chrnb4,Chrna3,Chrna4,Adcy7,Adcy9,Adrb1,Birc5,Cacna1a,Cacna1b,Nr1i3,Ccnd1,Ccnd3,Cyp1b1,Dll3,E2f1,Ephx1,Fgf3,Gnai1,Gnas,Gsta4,Gstm5,Gstt1,Gsto1,Kpna1,Notch2,Pgr,Prkaca,Prkcb,Prkcg,Ppara,Rps6ka1,Rps6ka2,Rxra,Stat3,Stat5b,Creb3l2,Vdr,Adcy5,Akt3,Cdc6,Mapk1,Creb3l1,Ephx4,Adcy1,Dll4,Mgst1,Mtor,Mgst3,Paqr8,Fgf16	Arrb1,Raf1,Adcy6,Adcy8,Aip,Akt1,Akt2,Atf4,Bad,Bcl2,Bcl6,Cacna1c,Egfr,Fgf9,Fos,Hras,Hsp90ab1,Hsp90aa1,Kpnb1,Jak2,Jun,Klf4,Myc,Nras,Pik3cd,Prkacb,Rb1,Rela,Rxrb,Sos2,Src,Vegfa,Map2k2,Ptges3
mmu04740	Olfactory transduction	30	13	9	0.0569067	0.311615	Slc8a2,Slc8a3,Calm1,Calm3,Camk2g,Gnal,Gng7,Gucy2e,Pde1b,Pde1c,Prkaca,Pde2a,Grk3	Arrb1,Grk2,Calm2,Camk2b,Prkacb,Prkg2,Rgs2,Slc24a4,Ncald
mmu04370	VEGF signaling pathway	51	14	18	0.610878	0.0588921	Casp9,Ptk2,Kdr,Mapkapk2,Nfatc2,Prkcb,Prkcg,Pla2g4a,Pxn,Plcg2,Akt3,Mapk1,Mapk13,Mapk14	Raf1,Akt1,Akt2,Bad,Cdc42,Hras,Rac3,Nras,Pik3cd,Plcg1,Ppp3ca,Ppp3cc,Mapk11,Src,Shc2,Vegfa,Map2k2,Pla2g4e
mmu04060	Cytokine-cytokine receptor interaction	119	42	20	0.0593809	0.98551	Gm13306,Ccl27b,Rell1,Bmp6,Bmp7,Bmp8b,Bmpr1b,Cxcr4,Ackr3,Cntfr,Eda,Edar,Epor,Gdf11,Ifngr1,Ifngr2,Il11,Il11ra1,Il11ra2,Il12rb2,Il16,Il17ra,Il1rap,Il6st,Lifr,Ngfr,Ccl27a,Cx3cl1,Cxcl12,Tgfbr1,Tnfrsf11a,Tnfrsf1a,Gdf7,Ifnlr1,Acvr1c,Tnfrsf19,Relt,Clcf1,Cxcl14,Gm21953,Tnfrsf13c,Tnfrsf25	Bmp3,Acvr1,Acvr2a,Acvr2b,Bmp2,Bmpr2,Csf1r,Cx3cr1,Gdf5,Ifnar1,Ifnar2,Inha,Inhba,Ltbr,Prlr,Tgfb2,Il17d,Il17rb,Crlf2,Cxcl16
mmu05034	Alcoholism	116	41	32	0.0606233	0.264159	Hat1,Adora2a,Gm47655,Calm1,Calm3,Camk4,Slc6a3,Drd2,Gnai1,Gnas,Gnb5,Gng12,Gng4,Gng5,Gng7,Gng8,Grin1,Grin2d,H3f3b,Hdac6,Grin3b,Maoa,Prkaca,Ppp1cc,Ppp1r1b,Shc1,Creb3l2,Slc18a2,Adcy5,Hdac11,Mapk1,Creb3l1,H4c9,H2bc21,Hdac1,Ppp1ccb,H2az1,Slc29a1,Hdac8,Slc29a3,H2az2	Raf1,Araf,Atf4,Bdnf,Calm2,Slc29a2,Fosb,Gnao1,Gng2,Gng3,H3c14,Hdac2,Hdac5,H2ac18,Hras,Hdac10,Nras,Ntrk2,Prkacb,Pkia,Ppp1ca,Shc3,Sos2,Shc2,Grin3a,Shc4,H2ac19,Macroh2a2,Hdac7,H2bc27,Hdac9,H3c15
mmu04640	Hematopoietic cell lineage	42	17	7	0.0615017	0.922563	Cd59a,Cd9,Epor,Gp1bb,H2-Ab1,H2-DMa,Il11,Il11ra1,Il11ra2,Itga2,Itga3,Itga4,Itga5,Itga6,Itgb3,Kit,Anpep	Itga1,Cd1d1,Cd24a,Csf1r,Itgam,Mme,Tfrc
mmu00240	Pyrimidine metabolism	48	11	17	0.841761	0.0632643	Dck,Enpp1,Rrm1,Entpd3,Cmpk2,Nt5c1a,Rrm2b,Dhodh,Ak9,Cant1,Dpyd	Nt5m,Nt5c3,Entpd6,Entpd5,Nme7,Nme1,Nt5c,Ctps,Nme6,Nme4,Dctpp1,Uckl1,Cad,Upp2,Nt5c2,Nme3,Uck2
mmu05206	MicroRNAs in cancer	155	45	47	0.458333	0.0636692	Bcl2l11,Brca1,Ccnd1,Ccnd2,Ccne1,Ccne2,Cdkn1b,Cdkn2a,Cyp1b1,Dnmt3a,E2f1,E2f3,Efna3,Efna4,Erbb3,Igf2bp1,Irs1,Itga5,Itgb3,Bmf,Abcc1,Notch1,Notch2,Pdcd4,Pdgfa,Pdgfb,Pdgfra,Prkcb,Prkcg,Prkce,St14,Shc1,Stat3,Slc45a3,Zeb1,Ezr,Plcg2,Zeb2,E2f2,Mapk1,Hdac1,Reck,Mtor,Trim71,Rps6ka5	Raf1,Abl1,Rhoa,Atm,Slc7a1,Bak1,Bcl2,Bmi1,Bmpr2,Crebbp,Crkl,Efna2,Egfr,Gls,Hdac2,Hdac5,Hras,Stmn1,Marcks,Mcl1,Mdm2,Mmp16,Myc,Notch4,Nras,Pik3cd,Plau,Plcg1,Dicer1,Rock1,Sos2,Tgfb2,Tnc,Tnr,Tpm1,Trp53,Vegfa,Vim,Wnt3,Apc2,Spry2,Map2k2,Shc4,Ep300,Tnn,Irs2,Sirt1
mmu04713	Circadian entrainment	85	31	20	0.0643049	0.638781	Adcy7,Adcy9,Adcyap1r1,Cacna1g,Calm1,Calm3,Camk2g,Gnai1,Gnas,Gnb5,Gng12,Gng4,Gng5,Gng7,Gng8,Grin1,Grin2d,Kcnj5,Prkaca,Prkcb,Prkcg,Plcb3,Plcb4,Ryr2,Adcy5,Gucy1b2,Mapk1,Adcy1,Gria3,Gucy1b1,Rps6ka5	Adcy6,Adcy8,Adcyap1,Cacna1c,Calm2,Camk2b,Fos,Gnao1,Gnaq,Gng2,Gng3,Kcnj3,Nos1,Per1,Per2,Prkacb,Prkg2,Cacna1h,Gucy1a1,Nos1ap
mmu04670	Leukocyte transendothelial migration	85	31	21	0.0643049	0.540036	Ctnnb1,Cldn1,Cldn3,Cxcr4,Bcar1,Ptk2,Gnai1,Icam1,Itga4,F11r,Cd99l2,Msn,Ocln,Prkcb,Prkcg,Ptk2b,Pxn,Cxcl12,Sipa1,Thy1,Vav2,Ezr,Rapgef3,Plcg2,Mapk13,Mapk14,Cldn6,Cldn10,Cldn20,Myl12b,Jam3	Actb,Actg1,Rhoa,Ctnna2,Ctnnd1,Cdc42,Cyba,Cybb,Itgam,Itgb1,Afdn,Ncf1,Pik3cd,Plcg1,Mapk11,Rock1,Rock2,Arhgap35,Rapgef4,Actn4,Myl9
mmu05152	Tuberculosis	112	31	35	0.600981	0.0683726	Atp6v0b,Atp6v0d1,Bid,Calm1,Calm3,Camk2g,Casp9,Fadd,H2-Ab1,H2-DMa,Ifngr1,Ifngr2,Jak1,Ksr1,Mrc2,Pla2r1,Ripk2,Stat1,Syk,Tnfrsf1a,Traf6,Vdr,Akt3,Malt1,Nod2,Mapk1,Mapk13,Mapk14,Mapk9,Tcirg1,Rfx5	Raf1,Akt1,Akt2,Rhoa,Atp6v0a1,Atp6v0c,Bad,Bcl2,Calm2,Camk2b,Coro1a,Crebbp,Ctss,Fcer1g,Hspd1,Hspa9,Irak1,Itgam,Jak2,Lamp1,Rfxap,Nfyb,Nfyc,Ppp3ca,Ppp3cc,Mapk11,Rela,Src,Tgfb2,Atp6v0a2,Ep300,Atp6ap1,Clec7a,Arhgef12,Tradd
mmu04392	Hippo signaling pathway - multiple species	25	11	7	0.0691488	0.42428	Dchs2,Wtip,Rassf4,Rassf2,Tead1,Tead2,Tead3,Limd1,Frmd6,Stk3,Wwtr1	Lats1,Pak1,Mob1a,Dchs1,Csnk1e,Fat4,Lats2
mmu04371	Apelin signaling pathway	111	39	27	0.0715399	0.571785	Apela,Prkab2,Slc8a2,Slc8a3,Adcy7,Adcy9,Agtr1a,Calm1,Calm3,Camk4,Ccnd1,Gnai1,Gnb5,Gng12,Gng4,Gng5,Gng7,Gng8,Smad4,Mef2d,Mras,Prkaca,Prkce,Plat,Plcb3,Plcb4,Rps6,Ryr2,Tfam,Tgfbr1,Adcy5,Akt3,Mapk1,Pik3r5,Adcy1,Mtor,Rras2,Map1lc3b,Pik3r4	Mylk,Prkaa2,Raf1,Acta2,Adcy6,Adcy8,Akt1,Akt2,Calm2,Gna13,Gnaq,Gng2,Gng3,Hdac5,Hras,Smad2,Mef2c,Nos1,Nras,Pde3b,Prkacb,Prkab1,Slc9a1,Spp1,Map2k2,Pik3cg,Map1lc3a
mmu04915	Estrogen signaling pathway	98	26	31	0.694042	0.0716763	Adcy7,Adcy9,Calm1,Calm3,Gnai1,Gnas,Grm1,Kcnj5,Ncoa1,Ncoa2,Oprm1,Pgr,Prkaca,Prkcd,Plcb3,Plcb4,Rara,Shc1,Creb3l2,Tgfa,Adcy5,Akt3,Mapk1,Creb3l1,Adcy1,Ebag9	Raf1,Adcy6,Adcy8,Akt1,Akt2,Atf4,Bcl2,Calm2,Egfr,Fkbp4,Fos,Gnao1,Gnaq,Hbegf,Hras,Hspa8,Hsp90ab1,Hsp90aa1,Jun,Kcnj3,Ncoa3,Nras,Pik3cd,Prkacb,Shc3,Sos2,Src,Shc2,Map2k2,Shc4,Gabbr1
mmu04142	Lysosome	121	42	26	0.0753686	0.8219	Wdr7,Ap1s2,Manba,Laptm4b,Atp6v0b,Aga,Ap3b1,Ap3d1,Ap3s1,Ap3s2,Arsb,Asah1,Atp6v0d1,Glb1,Cd63,Ctsb,Ctsl,Dnase2a,Gaa,Gm2a,Hexb,Igf2r,Lipa,Laptm4a,Naga,Npc1,Slc11a2,Lgmn,Dmxl2,Ap1s3,Sgsh,Tcirg1,Cd164,Ppt2,Abcb9,Ctsf,Litaf,Sumf1,Ctsz,Fuca2,Npc2,Gns	Gga1,Ap4e1,Abca2,Acp2,Ap1m1,Ap1m2,Ap3b2,Ap4m1,Ap4s1,Arsa,Atp6v0a1,Atp6v0c,Scarb2,Cd68,Tpp1,Ctss,Idua,Lamp1,Laptm5,Ctsa,Cln5,Atp6v0a2,Dmxl1,Gnptab,Hgsnat,Atp6ap1
mmu05160	Hepatitis C	117	36	36	0.314094	0.0793619	Ticam1,Bid,Casp9,Ctnnb1,Ccnd1,Cdk2,Cldn1,Cldn3,E2f1,E2f3,Fadd,Eif3e,Jak1,Ocln,Ppara,Eif2ak2,Psme3,Rxra,Scarb1,Stat1,Stat3,Tnfrsf1a,Traf2,Traf3,Traf6,Akt3,E2f2,Mapk1,Ppp2r2c,Irf3,Cldn6,Pias1,Cldn10,Cldn20,Ppp2r2b,Ppp2r1b	Raf1,Akt1,Akt2,Araf,Bad,Bak1,Cdk4,Egfr,Eif2ak3,Hras,Ifnar1,Ifnar2,Ldlr,Myc,Nfkbia,Nras,Pik3cd,Ppp2ca,Ppp2cb,Rb1,Rela,Ripk1,Sos2,Trp53,Nr1h3,Ywhag,Ywhah,Ywhaq,Ywhaz,Rnasel,Map2k2,Ppp2r2d,Tbk1,Gsk3b,Tradd,Ppp2r2a
mmu04911	Insulin secretion	71	26	17	0.0812259	0.603054	Kcnmb3,Adcy7,Adcy9,Adcyap1r1,Atp1b3,Camk2g,Cck,Chrm3,Kcnn3,Gcg,Gnas,Kcnj11,Prkaca,Prkcb,Prkcg,Plcb3,Plcb4,Ryr2,Slc2a1,Snap25,Creb3l2,Abcc8,Vamp2,Adcy5,Creb3l1,Adcy1	Adcy6,Adcy8,Adcyap1,Rims2,Atf4,Atp1b1,Atp1b2,Cacna1c,Camk2b,Gnaq,Kcnma1,Kcnmb1,Prkacb,Rapgef4,Kcnmb2,Kcnn1,Atp1a2
mmu04152	AMPK signaling pathway	110	27	34	0.841731	0.0817278	Prkab2,Adra1a,Ccnd1,Cidea,Cpt1a,Igf1r,Irs1,Irs4,Pfkl,Slc2a4,Srebf1,Creb3l2,Stk11,Ppp2r5d,Ppp2r5a,Ppp2r3a,Akt3,Map3k7,Creb3l1,Ppp2r2c,Foxo1,Foxo3,Mtor,Tbc1d1,Cab39l,Ppp2r2b,Ppp2r1b	Acaca,Prkaa2,Akt1,Akt2,Cab39,Eef2k,Fasn,Hmgcr,Insr,Pfkfb3,Pik3cd,Ppp2ca,Ppp2cb,Ppp2r3d,Prkab1,Rab10,Rab11b,Rheb,Scd1,Scd2,Ppp2r5b,Stradb,Ppp2r5e,Pfkfb4,Scd3,Irs2,Ppp2r2d,Rab2a,Akt1s1,Rab14,G6pc3,Ppp2r2a,Strada,Sirt1
mmu04062	Chemokine signaling pathway	132	44	40	0.121503	0.0824572	Gm13306,Ccl27b,Adcy7,Adcy9,Cxcr4,Bcar1,Ptk2,Gnai1,Gnb5,Gng12,Gng4,Gng5,Gng7,Gng8,Hck,Prkaca,Prkcb,Prkcd,Plcb3,Plcb4,Ptk2b,Pxn,Rasgrp2,Ccl27a,Cx3cl1,Cxcl12,Shc1,Stat1,Stat3,Stat5b,Tiam1,Vav2,Adcy5,Plcg2,Akt3,Mapk1,Prex1,Grk3,Pik3r5,Adcy1,Foxo3,Cxcl14,Gm21953,Pard3	Arrb1,Raf1,Grk2,Adcy6,Adcy8,Akt1,Akt2,Rhoa,Bad,Cdc42,Crkl,Cx3cr1,Gnaq,Gng2,Gng3,Hras,Jak2,Rac3,Lyn,Ncf1,Nfkbia,Nfkbib,Nras,Pak1,Pik3cd,Prkacb,Prkcz,Plcg1,Rela,Rock1,Rock2,Shc3,Sos2,Src,Shc2,Shc4,Pik3cg,Gsk3b,Gsk3a,Cxcl16
mmu05134	Legionellosis	36	6	13	0.965742	0.0845833	Bnip3,Casp9,Clk1,Sec22b,Sar1b,Bcl2l13	Arf1,Casp7,Eef1a1,Eef1a2,Hspa8,Hspd1,Itgam,Nfkbia,Rab1a,Rela,Sar1a,Vcp,Rab1b
mmu04724	Glutamatergic synapse	103	36	29	0.0863281	0.237384	Grm3,Grm5,Grm7,Grik4,Adcy7,Adcy9,Cacna1a,Gnai1,Gnas,Gnb5,Gng12,Gng4,Gng5,Gng7,Gng8,Grik3,Grin1,Grin2d,Grm1,Grin3b,Prkaca,Prkcb,Prkcg,Pla2g4a,Plcb3,Plcb4,Pld2,Slc1a6,Adcy5,Lzts3,Mapk1,Grm4,Grk3,Adcy1,Gria3,Slc17a7	Slc38a1,Grm2,Grk2,Adcy6,Adcy8,Cacna1c,Slc17a6,Glul,Gls,Gnao1,Gnaq,Gng2,Gng3,Grik1,Grik5,Kcnj3,Prkacb,Ppp3ca,Ppp3cc,Slc1a1,Slc1a3,Shank2,Slc17a8,Grin3a,Homer1,Homer3,Pla2g4e,Slc38a2,Slc38a3
mmu04658	Th1 and Th2 cell differentiation	59	22	15	0.0866667	0.49749	Cd247,Dll3,H2-Ab1,H2-DMa,Ifngr1,Ifngr2,Il12rb2,Jak1,Nfatc1,Nfatc2,Nfkbie,Notch1,Notch2,Stat1,Stat4,Stat5b,Stat6,Mapk1,Mapk13,Mapk14,Mapk9,Dll4	Maml1,Fos,Jak2,Jun,Lck,Maf,Nfatc3,Nfkbia,Nfkbib,Plcg1,Ppp3ca,Ppp3cc,Mapk11,Rela,Zap70
mmu00410	beta-Alanine metabolism	23	10	5	0.0877483	0.705145	Aldh7a1,Acads,Aldh2,Hibch,Abat,Aldh9a1,Cndp2,Aldh1b1,Hadha,Dpyd	Carns1,Acox1,Gad1,Smox,Csad
mmu00982	Drug metabolism - cytochrome P450	23	10	3	0.0877483	0.947511	Gstt3,Fmo5,Gsta4,Gstm5,Gstt1,Gsto1,Maoa,Mgst1,Mgst3,Gstk1	Adh5,Fmo1,Hpgds
mmu04664	Fc epsilon RI signaling pathway	50	11	17	0.878818	0.0889496	Gab2,Pla2g4a,Syk,Vav2,Plcg2,Akt3,Map2k6,Mapk1,Mapk13,Mapk14,Mapk9	Raf1,Akt1,Akt2,Fcer1g,Fyn,Hras,Inpp5d,Rac3,Lyn,Nras,Pik3cd,Plcg1,Mapk11,Sos2,Map2k2,Map2k7,Pla2g4e
mmu04924	Renin secretion	53	20	14	0.0890858	0.436669	Orai1,Ace,Adcyap1r1,Adora1,Adrb1,Agtr1a,Calm1,Calm3,Ctsb,Gnai1,Gnas,Npr1,Pde1b,Pde1c,Prkaca,Plcb3,Plcb4,Adcy5,Gucy1b2,Gucy1b1	Adcy6,Adcyap1,Aqp1,Cacna1c,Calm2,Gnaq,Kcnj2,Kcnma1,Pde3b,Prkacb,Ppp3ca,Ppp3cc,Prkg2,Gucy1a1
mmu00980	Metabolism of xenobiotics by cytochrome P450	26	11	3	0.0901571	0.972134	Gstt3,Cbr3,Cyp1b1,Ephx1,Gsta4,Gstm5,Gstt1,Gsto1,Mgst1,Mgst3,Gstk1	Akr7a5,Adh5,Hpgds
mmu05203	Viral carcinogenesis	159	53	47	0.0971843	0.0916384	Chd4,Atp6v0d1,Ccnd1,Ccnd2,Ccnd3,Ccne1,Ccne2,Cdk1,Cdk2,Cdkn1b,Cdkn2a,Dlg1,H2-D1,H2-K1,H2-M3,H2-Q4,H2-Q7,H2-T10,H2-T22,H2-T23,H2-T24,Hdac6,Il6st,Jak1,Mapkapk2,Kat2b,Prkaca,Eif2ak2,Pxn,Rbl1,Rbl2,Rel,Stat3,Stat5b,Creb3l2,Syk,Tbp,Traf2,Traf3,Gsn,Hdac11,Vac14,Mapk1,Creb3l1,Skp2,H4c9,H2bc21,Hdac1,Irf3,Snd1,Pmaip1,H2-T-ps,Hdac8	Scrib,Rasa2,Rhoa,Atf4,Bad,Bak1,Cdc42,Cdk4,Crebbp,Ddx3x,Gtf2h1,Gtf2h4,Hdac2,Hdac5,Hras,Jun,Ltbr,Hdac10,Lyn,Mdm2,Nfkbia,Nras,Pik3cd,Prkacb,Polb,Psmc1,Rb1,Rela,Src,Srf,Trp53,Vdac3,Ywhag,Ywhah,Ywhaq,Ywhaz,H2-M5,Usp7,Ep300,Hdac7,Actn4,Mrps18b,Tradd,Gtf2e1,H2bc27,Hdac9,Gtf2a1
mmu01210	2-Oxocarboxylic acid metabolism	29	12	5	0.0916919	0.8774	Gpt2,Acy1,Bckdha,Bckdhb,Got1,Got2,Ogdh,Dhtkd1,Ogdhl,Idh2,Idh3a,Gpt	Aco1,Aco2,Bcat2,Idh1,Aadat
mmu04961	Endocrine and other factor-regulated calcium reabsorption	44	17	9	0.091914	0.793065	Dnm3,Slc8a2,Slc8a3,Adcy9,Ap2a2,Atp1b3,Calb1,Gnas,Prkaca,Prkcb,Prkcg,Plcb3,Plcb4,Pth1r,Vdr,Atp2b4,Rab11a	Adcy6,Atp1b1,Atp1b2,Bdkrb2,Dnm1,Gnaq,Prkacb,Ap2b1,Atp1a2
mmu05033	Nicotine addiction	35	14	9	0.0929174	0.50844	Chrna4,Cacna1a,Cacna1b,Gabra3,Gabra4,Gabrd,Gabre,Gabrg1,Grin1,Grin2d,Grin3b,Gria3,Gabrq,Slc17a7	Gabra5,Slc17a6,Gabra1,Gabrb2,Gabrb3,Gabrg2,Gabrg3,Slc17a8,Grin3a
mmu03450	Non-homologous end-joining	12	6	0	0.0937338	1	Fen1,Prkdc,Rad50,Lig4,Polm,Poll	NA
mmu04721	Synaptic vesicle cycle	66	24	20	0.0977759	0.178192	Dnm3,Atp6v0b,Ap2a2,Atp6v1a,Atp6v0d1,Atp6v1e1,Cacna1a,Cacna1b,Cplx2,Slc6a3,Slc18a3,Slc1a6,Snap25,Slc18a2,Unc13b,Vamp2,Slc6a1,Slc6a7,Tcirg1,Atp6v1f,Atp6v1g1,Atp6v1c1,Atp6v1c2,Slc17a7	Napa,Atp6v1b1,Rims1,Atp6v1b2,Atp6v0a1,Atp6v0c,Cplx1,Dnm1,Slc17a6,Slc6a9,Slc1a1,Slc1a3,Stxbp1,Syt1,Slc17a8,Atp6v0a2,Slc6a11,Stx1b,Atp6v1g2,Ap2b1
mmu01100	Metabolic pathways	1210	363	285	0.101405	0.838705	Ndufb4c,Chpf2,Xylb,Gstt3,Fig4,Synj1,Gldc,Cth,Mgat5,Atic,Galnt7,Mat2b,Gpt2,Galnt16,Acy1,Blvra,Cbr3,Asl,Pygb,Pygl,Ggct,Dgkg,Pgd,Pde4c,Qdpr,Dgkq,Prps2,Aldh7a1,Pcca,Cds2,Acadl,Acadm,Acads,Atp6v0b,Slc33a1,Impa2,Ada,Adcy7,Adcy9,Adk,Ak2,Ak4,Alpl,Aldh2,Akr1b3,Pnpla3,Arsb,Asah1,Atp4a,Atp5j,Atp6v1a,Atp6v0d1,Atp6v1e1,Bckdha,Bckdhb,Glb1,Bpgm,Car8,Car4,Car7,Cbs,Ckmt1,Cox4i1,Cox6a1,Cox6c,Cox7c,Cyp11a1,Cyp2j6,D…	Psph,Inpp5f,Gpat4,Alg9,Mgat4b,Nt5m,Acly,Ndufb11,Gmpr2,Tecr,Carns1,Acaca,Eprs,Nt5c3,Uap1,Nsd2,Shmt2,B3gnt5,Mthfd1,Rimklb,Sephs1,Pgm3,Fdps,Acat2,Atp6v1b1,Aco1,Aco2,Acox1,Acp2,Adcy6,Adcy8,Adh5,Ak1,Alas1,Aldoc,Arsa,Atp5b,Atp6v1b2,Atp6v0a1,Atp6v0c,Auh,Bcat2,Car2,Entpd6,Entpd5,Ckb,Comt,Coq7,Cox6a2,Pcyt1a,Cyp51,Dhcr7,Dpagt1,Ext1,Fasn,Fmo1,Fpgs,Fut9,Ganab,G6pdx,Gad1,B4galnt1,Galnt1,Gapdh,Gfpt1,Ggta1,Ggt1…
mmu00040	Pentose and glucuronate interconversions	15	7	1	0.102459	0.985803	Xylb,Akr1b3,Sord,Ugp2,Rpe,Cryl1,Fggy	Crppa
mmu05133	Pertussis	44	12	15	0.62092	0.103802	Ticam1,Nod1,Calm1,Calm3,Gnai1,Itga5,Traf6,Mapk1,Mapk13,Mapk14,Mapk9,Irf3	Rhoa,C1qa,C1qb,C1qc,Calm2,Casp7,Cfl1,Cfl2,Fos,Irak1,Itgam,Itgb1,Jun,Mapk11,Rela
mmu05168	Herpes simplex virus 1 infection	354	93	98	0.828812	0.104253	Zfp984,Gm14308,Gm4724,Zfp120,Gm39469,AB010352,Ticam1,Gm45871,B2m,Bid,Calr,Casp9,Fadd,H2-Ab1,H2-D1,H2-K1,H2-M3,H2-DMa,H2-Q4,H2-Q7,H2-T10,H2-T22,H2-T23,H2-T24,Ifngr1,Ifngr2,Itga5,Itgb3,Jak1,Cfp,Pml,Pou2f1,Ppp1cc,Eif2ak2,Zfp286,Nectin2,Stat1,Syk,Zfp719,Zfp677,Zfp947,Zfp273,Tap1,Tap2,Tnfrsf1a,Traf2,Traf3,Traf6,Zfp37,Zfp52,Zfp54,Zfp92,Zim1,Zfp189,Zfp772,AI987944,Zfp930,Zfp961,Zfp612,Zfp709,Akt3,Zfp58,…	Zfp282,Zfp956,Eif2b3,Srsf1,Akt1,Akt2,Bad,Bak1,Bcl2,Bcl2l1,Daxx,Eif2ak3,Eif2b4,Hcfc1,Ifnar1,Ifnar2,Irak1,Jak2,Nfkbia,Pik3cd,Pou2f2,Ppp1ca,Rela,Rheb,Src,Zfp871,Eif2b1,Zfp354a,Zfp879,Alyref,Trp53,Zfp7,Eif2b5,Zfp81,Zfp1,Zfp13,Zfp27,Zfp28,Zfp30,Zfp46,Zfp57,Zfp60,Zfp61,Zfp90,Zik1,Zfp12,Zfp954,Zfp790,Zfp940,Zfp382,Zfp939,Zfp868,Zfp426,Zfp810,Zfp647,Zfp760,Zfp799,Zfp563,H2-M5,Rnasel,Zfp68,Zfp324,Zfp568,Z…
mmu05215	Prostate cancer	89	31	25	0.10946	0.26224	Casp9,Ctnnb1,Ccnd1,Ccne1,Ccne2,Cdk2,Cdkn1b,E2f1,E2f3,Fgfr1,Fgfr2,Igf1r,Lef1,Pdgfa,Pdgfb,Pdgfra,Plat,Spint1,Creb3l2,Tcf7,Tcf7l1,Tcf7l2,Zeb1,Tgfa,Akt3,Insrr,E2f2,Mapk1,Creb3l1,Foxo1,Mtor	Etv5,Raf1,Akt1,Akt2,Araf,Atf4,Bad,Bcl2,Crebbp,Egfr,Hras,Hsp90ab1,Hsp90aa1,Mdm2,Nfkbia,Nras,Pik3cd,Plau,Rb1,Rela,Sos2,Trp53,Map2k2,Ep300,Gsk3b
mmu04213	Longevity regulating pathway - multiple species	55	14	18	0.731694	0.111435	Prkab2,Adcy7,Adcy9,Igf1r,Irs1,Irs4,Prkaca,Adcy5,Akt3,Adcy1,Hdac1,Foxo1,Foxo3,Mtor	Prkaa2,Adcy6,Adcy8,Akt1,Akt2,Cryab,Hdac2,Hras,Hspa8,Insr,Nras,Pik3cd,Prkacb,Prkab1,Sod1,Irs2,Akt1s1,Sirt1
mmu00513	Various types of N-glycan biosynthesis	42	16	9	0.111604	0.74263	Man2a2,B4galt1,Hexb,Man1a,Man2a1,St3gal3,Man1c1,Hexdc,Glt28d2,B4galnt3,Alg14,Mgat4c,Alg13,Stt3b,Chst9,Tusc3	Alg9,Mgat4b,Man1a2,Mgat1,Rpn2,Mgat2,Man1b1,B4galnt4,B4galt2
mmu05235	PD-L1 expression and PD-1 checkpoint pathway in cancer	73	20	23	0.617608	0.113053	Ticam1,Alk,Cd247,Ifngr1,Ifngr2,Jak1,Nfatc1,Nfatc2,Nfkbie,Stat1,Stat3,Traf6,Akt3,Map2k6,Mapk1,Mapk13,Mapk14,Batf3,Mtor,Eml4	Raf1,Akt1,Akt2,Csnk2a1,Egfr,Fos,Hif1a,Hras,Jak2,Jun,Lck,Nfatc3,Nfkbia,Nfkbib,Nras,Pik3cd,Plcg1,Ppp3ca,Ppp3cc,Mapk11,Rela,Zap70,Map2k2
mmu04910	Insulin signaling pathway	121	33	36	0.640346	0.117743	Phkb,Trip10,Prkab2,Pygb,Phka2,Pygl,Calm1,Calm3,Eif4e,Elk1,Flot1,Hk1,Inppl1,Irs1,Irs4,Mknk1,Phka1,Prkaca,Ppp1cc,Rps6,Shc1,Slc2a4,Srebf1,Inpp5a,Socs2,Ppp1r3d,Akt3,Ppp1r3b,Mapk1,Mapk9,Ppp1ccb,Foxo1,Mtor	Ppp1r3e,Acaca,Prkaa2,Raf1,Akt1,Akt2,Araf,Bad,Calm2,Cbl,Crkl,Fasn,Hras,Insr,Nras,Pde3b,Pik3cd,Prkacb,Prkcz,Ppp1ca,Prkab1,Prkar1a,Prkar1b,Prkar2a,Prkar2b,Rheb,Shc3,Sos2,Shc2,Sh2b2,Map2k2,Shc4,Irs2,Ppp1r3f,Gsk3b,G6pc3
mmu05031	Amphetamine addiction	61	22	15	0.117887	0.556116	Calm1,Calm3,Camk2g,Camk4,Slc6a3,Gnas,Grin1,Grin2d,Grin3b,Maoa,Prkaca,Prkcb,Prkcg,Ppp1cc,Ppp1r1b,Creb3l2,Slc18a2,Adcy5,Creb3l1,Hdac1,Ppp1ccb,Gria3	Arc,Atf4,Cacna1c,Calm2,Camk2b,Fos,Fosb,Hdac2,Jun,Prkacb,Ppp1ca,Ppp3ca,Ppp3cc,Grin3a,Sirt1
mmu00310	Lysine degradation	59	15	19	0.737724	0.118447	Aldh7a1,Aldh2,Hadh,Plod1,Tmlhe,Dhtkd1,Prdm9,Kmt2c,Nsd3,Aass,Aldh9a1,Smyd3,Aldh1b1,Phykpl,Hadha	Nsd2,Acat2,Ash1l,Setd1b,Acat3,Kmt5b,Smyd2,Kmt5c,Setd1a,Colgalt1,Setd2,Aadat,Plod3,Colgalt2,Kmt5a,Kmt2e,Kmt2b,Ehmt1,Setdb1
mmu00190	Oxidative phosphorylation	109	37	20	0.118525	0.954489	Ndufb4c,Atp6v0b,Atp4a,Atp5j,Atp6v1a,Atp6v0d1,Atp6v1e1,Cox4i1,Cox6a1,Cox6c,Cox7c,Ndufa4,Ndufs4,Cox7a2l,Uqcrq,Atp5g3,Ndufb6,Tcirg1,Cox6b2,Ndufa1,Sdhc,Ndufa3,Atp6v1f,Ndufb9,Atp6v1g1,Atp6v1c1,Ndufa12,Ndufb3,Uqcrh,Uqcrfs1,Sdhd,Ndufc2,Atp6v1c2,Ndufa11,Ppa2,Lhpp,Ndufv3	Ndufb11,Atp6v1b1,Atp5b,Atp6v1b2,Atp6v0a1,Atp6v0c,Cox6a2,Atp6v0a2,Uqcrc1,Cox15,Ndufs2,Atp6ap1,Ndufa9,Atp6v1g2,Ndufa13,Sdhb,Ppa1,Ndufs3,Cox10,Ndufs7
mmu05164	Influenza A	99	25	30	0.787638	0.119444	Ticam1,Bid,Casp9,Ccnd3,Fadd,H2-Ab1,H2-DMa,Icam1,Ifngr1,Ifngr2,Jak1,Kpna1,Prkcb,Pml,Eif2ak2,Stat1,Trim25,Tnfrsf1a,Traf3,Akt3,Mapk1,Rab11a,Irf3,Nxt1,Ifih1	Dnajc3,Raf1,Fdps,Actb,Actg1,Akt1,Akt2,Slc25a4,Slc25a5,Bak1,Cdk4,Crebbp,Ifnar1,Ifnar2,Jak2,Tlr7,Nfkbia,Nfkbib,Pik3cd,Rab11b,Rela,Vdac1,Rnasel,Map2k2,Nlrx1,Ep300,Nxf1,Adar,Tbk1,Tradd
mmu04630	JAK-STAT signaling pathway	93	32	20	0.120268	0.796116	Ccnd1,Ccnd2,Ccnd3,Cntfr,Epor,Fhl1,Ifngr1,Ifngr2,Il11,Il11ra1,Il11ra2,Il12rb2,Il6st,Jak1,Lifr,Pdgfa,Pdgfb,Pdgfra,Stam,Stat1,Stat3,Stat4,Stat5b,Stat6,Socs2,Akt3,Ifnlr1,Socs6,Stam2,Pias1,Clcf1,Mtor	Raf1,Akt1,Akt2,Bcl2,Bcl2l1,Crebbp,Egfr,Gfap,Hras,Ifnar1,Ifnar2,Jak2,Mcl1,Myc,Pik3cd,Prlr,Ptpn2,Sos2,Ep300,Crlf2
mmu04970	Salivary secretion	58	21	16	0.120406	0.350914	Adcy7,Adcy9,Adra1a,Adra1d,Adrb1,Atp1b3,Calm1,Calm3,Chrm3,Gnas,Prkaca,Prkcb,Prkcg,Plcb3,Plcb4,Vamp2,Adcy5,Gucy1b2,Atp2b4,Adcy1,Gucy1b1	Adcy6,Adcy8,Atp1b1,Atp1b2,Calm2,Cst3,Gnaq,Kcnma1,Lyz2,Nos1,Prkacb,Prkg2,Slc12a2,Slc9a1,Gucy1a1,Atp1a2
mmu01200	Carbon metabolism	106	36	21	0.121557	0.902405	Gldc,Gpt2,Pgd,Prps2,Pcca,Acads,Eno2,Esd,Fh1,Got1,Got2,Hk1,Mdh1,Mmut,Ogdh,Pfkl,Pgk1,Prps1,Suclg2,Eno4,Hibch,Glyctk,Ogdhl,Idh2,Prps1l3,Suclg1,Acss2,Sdhc,Rpe,Sdhd,Pgp,Idh3a,Gcsh,Mcee,Idnk,Gpt	Psph,Me2,Shmt2,Acat2,Aco1,Aco2,Acox1,Adh5,Aldoc,G6pdx,Gapdh,Glud1,Gpi1,Idh1,Shmt1,Sucla2,Tkt,Acat3,Pgls,Pccb,Sdhb
mmu04216	Ferroptosis	38	11	13	0.530269	0.121655	Acsl1,Fth1,Lpcat3,Gss,Slc11a2,Sat1,Acsl6,Vdac2,Map1lc3b,Slc39a8,Steap3	Cybb,Ftl1,Gclc,Gclm,Slc3a2,Tfrc,Trp53,Vdac3,Pcbp1,Slc7a11,Acsl5,Map1lc3a,Acsl3
mmu05214	Glioma	70	24	22	0.166543	0.12178	Calm1,Calm3,Camk2g,Camk4,Ccnd1,Cdkn2a,E2f1,E2f3,Igf1r,Pdgfa,Pdgfb,Pdgfra,Prkcb,Prkcg,Shc1,Camk1g,Tgfa,Plcg2,Akt3,Gadd45g,E2f2,Mapk1,Polk,Mtor	Raf1,Akt1,Akt2,Araf,Bak1,Calm2,Camk2b,Cdk4,Egfr,Hras,Mdm2,Nras,Pik3cd,Plcg1,Rb1,Shc3,Sos2,Shc2,Trp53,Map2k2,Shc4,Camk1
mmu04070	Phosphatidylinositol signaling system	90	31	15	0.12331	0.974911	Synj1,Dgkg,Dgkq,Cds2,Impa2,Calm1,Calm3,Dgka,Inppl1,Mtm1,Pik3c2a,Pip5k1b,Prkcb,Prkcg,Plcb3,Plcb4,Plcd1,Synj2,Inpp5a,Dgkb,Itpk1,Mtmr6,Itpka,Plcg2,Bpnt2,Dgki,Itpkb,Dgkk,Dgke,Plcd3,Plce1	Inpp5f,Calm2,Inpp1,Inpp5b,Inpp5d,Mtmr4,Pik3cd,Plcg1,Dgkd,Ppip5k2,Itpkc,Inpp4b,Pip4p2,Mtmr3,Ip6k2
mmu03008	Ribosome biogenesis in eukaryotes	74	9	23	0.999766	0.12735	Rpp25,Snu13,Rpp40,Utp4,Heatr1,Imp4,Rexo5,Nxt1,Rcl1	Pwp2,Csnk2a1,Fbl,Utp6,Utp18,Lsg1,Gnl2,Xrn2,Dkc1,Wdr3,Gnl3,Nhp2,Nxf1,Nop58,Sbds,Nop56,Nvl,Nob1,Gar1,Gtpbp4,Wdr43,Wdr75,Rrp7a
mmu05213	Endometrial cancer	56	16	18	0.537812	0.12799	Axin2,Casp9,Ctnnb1,Ccnd1,Elk1,Ilk,Lef1,Mlh1,Tcf7,Tcf7l1,Tcf7l2,Akt3,Gadd45g,Mapk1,Polk,Foxo3	Raf1,Akt1,Akt2,Araf,Axin1,Bad,Bak1,Ctnna2,Egfr,Hras,Myc,Nras,Pik3cd,Sos2,Trp53,Apc2,Map2k2,Gsk3b
mmu04929	GnRH secretion	56	12	18	0.907057	0.12799	Cacna1g,Kcnn3,Hcn2,Kcnj11,Kcnj5,Prkcb,Prkcg,Plcb3,Plcb4,Trpc5,Akt3,Mapk1	Arrb1,Raf1,Kiss1r,Akt1,Akt2,Cacna1c,Gnaq,Hcn1,Hras,Kcnj3,Nras,Pik3cd,Spp1,Trpc4,Map2k2,Gabbr1,Cacna1h,Kcnn1
mmu05166	Human T-cell leukemia virus 1 infection	189	61	49	0.132869	0.372196	Adcy7,Adcy9,B2m,Calr,Ccnb2,Ccnd1,Ccnd2,Ccnd3,Ccne1,Ccne2,Cdk2,Cdkn2a,Dlg1,E2f1,E2f3,Elk1,H2-Ab1,H2-D1,H2-K1,H2-M3,H2-DMa,H2-Q4,H2-Q7,H2-T10,H2-T22,H2-T23,H2-T24,Icam1,Jak1,Smad4,Msx3,Nfatc1,Nfatc2,Kat2b,Prkaca,Slc2a1,Stat5b,Creb3l2,Tbp,Tgfbr1,Tnfrsf1a,Vdac2,Adcy5,Vac14,Akt3,Ets2,E2f2,Map3k1,Mapk1,Mapk9,Creb3l1,Pttg1,Adcy1,Chek2,Map3k14,Mad2l1,Anapc7,Cdc26,H2-T-ps,Crtc3,Tnfrsf13c	Fdps,Adcy6,Adcy8,Akt1,Akt2,Slc25a4,Slc25a5,Atf4,Atm,Bcl2l1,Canx,Cdk4,Crebbp,Elk4,Fos,Hras,Jun,Lck,Ltbr,Smad2,Myc,Nfatc3,Nfkbia,Nfyb,Nras,Pik3cd,Prkacb,Polb,Ppp3ca,Ppp3cc,Rb1,Rela,Relb,Srf,Tgfb2,Tln1,Trp53,Vdac1,Vdac3,Zfp36,H2-M5,Map2k2,Ep300,Gps2,Anapc5,Anapc11,Ranbp3,Anapc15,Kat5
mmu04068	FoxO signaling pathway	115	35	34	0.344677	0.134144	Prkab2,Bcl2l11,Bnip3,Ccnb2,Ccnd1,Ccnd2,Cdk2,Cdkn1b,Cdkn2d,Grm1,Igf1r,Irs1,Irs4,Smad4,Rbl2,Slc2a4,Stat3,Stk11,Agap2,Tgfbr1,Akt3,Gadd45g,Mapk1,Mapk13,Mapk14,Mapk9,Skp2,Foxo6,Foxo4,Foxo1,Foxo3,Fbxo25,Atg12,Fbxo32,Gabarapl2	Prkaa2,Raf1,Akt1,Akt2,Araf,Atm,Bcl6,Ccng2,Crebbp,Egfr,Hras,Prmt1,Insr,Mdm2,Nras,Pik3cd,Prkab1,Mapk11,Sgk1,Plk2,Sos2,Tgfb2,Usp7,Map2k2,Homer1,Homer3,Csnk1e,Ep300,Irs2,Gabarap,Gabarapl1,Stk4,G6pc3,Sirt1
mmu00330	Arginine and proline metabolism	40	15	11	0.135206	0.397845	Aldh7a1,Aldh2,Ckmt1,Got1,Got2,Maoa,P4ha1,Sat1,Aldh4a1,Azin2,Aldh9a1,Cndp2,Lap3,L3hypdh,Aldh1b1	Carns1,Ckb,Nos1,Odc1,Sms,Srm,Smox,P4ha3,Aldh18a1,Pycrl,Gatm
mmu04976	Bile secretion	40	15	13	0.135206	0.166597	Slc9a3,Adcy7,Adcy9,Atp1b3,Ephx1,Gnas,Abcb4,Prkaca,Rxra,Slc2a1,Scarb1,Adcy5,Abcg2,Nceh1,Adcy1	Slco1a5,Adcy6,Adcy8,Aqp1,Atp1b1,Atp1b2,Car2,Hmgcr,Ldlr,Prkacb,Slc9a1,Slc4a4,Atp1a2
mmu04978	Mineral absorption	40	15	6	0.135206	0.95278	Slc9a3,Slc8a2,Slc8a3,Atox1,Atp1b3,Atp7b,Clcn2,Fth1,Slc26a6,Slc11a2,Slc31a1,Vdr,Atp2b4,Steap1,Steap2	Atp1b1,Atp1b2,Ftl1,Trpm7,Cybrd1,Atp1a2
mmu05410	Hypertrophic cardiomyopathy	71	21	22	0.455615	0.137135	Prkab2,Slc8a2,Slc8a3,Ace,Cacna2d3,Cacng5,Itga2,Itga3,Itga4,Itga5,Itga6,Itga7,Itgb3,Lama1,Lama2,Lmna,Ryr2,Tpm2,Sgcd,Cacna2d2,Cacng7	Prkaa2,Itga1,Actb,Actg1,Atp2a2,Cacna1c,Cacna2d1,Cacnb4,Dag1,Emd,Myh7,Itgb1,Itgb5,Prkab1,Itga10,Tgfb2,Tpm1,Ttn,Itgb8,Tpm4,Cacng4,Tpm3
mmu05223	Non-small cell lung cancer	71	21	22	0.455615	0.137135	Alk,Casp9,Ccnd1,Cdkn2a,E2f1,E2f3,Prkcb,Prkcg,Ret,Rxra,Stat3,Stat5b,Tgfa,Plcg2,Akt3,Gadd45g,E2f2,Mapk1,Polk,Foxo3,Eml4	Raf1,Akt1,Akt2,Araf,Bad,Bak1,Cdk4,Egfr,Hgf,Hras,Kif5a,Kif5b,Kif5c,Nras,Pik3cd,Plcg1,Rb1,Rxrb,Sos2,Trp53,Map2k2,Stk4
mmu04621	NOD-like receptor signaling pathway	119	33	35	0.596963	0.137493	Sharpin,Ticam1,Nod1,Ctsb,Fadd,Jak1,Prkcd,Plcb3,Plcb4,Ripk2,Stat1,Tank,Mcu,Tnfaip3,Traf2,Traf3,Traf6,Vdac2,Nod2,Map3k7,Mapk1,Mapk13,Mapk14,Mapk9,Irf3,Txnip,Ripk3,Nek7,Map1lc3b,Atg12,Gsdmd,Antxr2,Gabarapl2	Gpsm3,Rhoa,Bcl2,Bcl2l1,Cyba,Cybb,Hsp90ab1,Hsp90aa1,Ifnar1,Ifnar2,Jun,Nfkbia,Nfkbib,Mapk11,Rela,Ripk1,Dhx33,Vdac1,Vdac3,Trpv2,Rnasel,Rbck1,Nlrx1,Trp53bp1,Panx1,Tbk1,Gabarap,Txn2,Gabarapl1,Trpm7,Nampt,Erbin,Map1lc3a,Mfn1,Dnm1l
mmu05414	Dilated cardiomyopathy	75	26	23	0.13994	0.14268	Slc8a2,Slc8a3,Adcy7,Adcy9,Adrb1,Cacna2d3,Cacng5,Gnas,Itga2,Itga3,Itga4,Itga5,Itga6,Itga7,Itgb3,Lama1,Lama2,Lmna,Prkaca,Ryr2,Tpm2,Adcy5,Sgcd,Adcy1,Cacna2d2,Cacng7	Itga1,Actb,Actg1,Adcy6,Adcy8,Atp2a2,Cacna1c,Cacna2d1,Cacnb4,Dag1,Emd,Myh7,Itgb1,Itgb5,Prkacb,Itga10,Tgfb2,Tpm1,Ttn,Itgb8,Tpm4,Cacng4,Tpm3
mmu04933	AGE-RAGE signaling pathway in diabetic complications	88	30	23	0.141854	0.4158	Ager,Agtr1a,Ccnd1,Cdkn1b,Col4a4,Col4a5,Col1a2,Icam1,Smad4,Nfatc1,Prkcb,Prkcd,Prkce,Plcb3,Plcb4,Plcd1,Stat1,Stat3,Stat5b,Tgfbr1,Plcg2,Akt3,Mapk1,Mapk13,Mapk14,Mapk9,Foxo1,Plcd3,Plce1,Col4a6	Akt1,Akt2,Bcl2,Cdc42,Cdk4,Col3a1,Col4a1,Cybb,Diaph1,Hras,Jak2,Jun,Smad2,Nras,Pik3cd,Prkcz,Plcg1,Mapk11,Rela,Tgfb2,Vegfa,Vegfb,Nox4
mmu00380	Tryptophan metabolism	28	11	4	0.14245	0.940862	Aldh7a1,Aldh2,Cyp1b1,Hadh,Maoa,Dhtkd1,Kyat3,Aldh9a1,Afmid,Aldh1b1,Hadha	Acat2,Tph2,Acat3,Aadat
mmu03022	Basal transcription factors	39	4	13	0.998459	0.143177	Tbp,Gtf2h5,Ccnh,Gtf2f2	Taf5l,Ercc2,Gtf2h1,Gtf2h4,Gtf2i,Taf7,Taf1,Taf9b,Taf12,Taf15,Gtf2e1,Gtf2a1,Gtf2f1
mmu04962	Vasopressin-regulated water reabsorption	39	8	13	0.901301	0.143177	Adcy9,Gnas,Prkaca,Creb3l2,Dync2li1,Vamp2,Creb3l1,Rab11a	Adcy6,Arhgdib,Arhgdig,Prkacb,Arhgdia,Rab11b,Stx4a,Dctn6,Dync1li2,Dync1li1,Dctn5,Dctn4,Dctn2
mmu05221	Acute myeloid leukemia	57	16	18	0.570654	0.1459	Runx1t1,Ccnd1,Cebpa,Kit,Lef1,Pml,Ppard,Rara,Stat3,Stat5b,Tcf7,Tcf7l1,Tcf7l2,Akt3,Mapk1,Mtor	Raf1,Akt1,Akt2,Araf,Bad,Runx1,Csf1r,Hras,Itgam,Myc,Nras,Per2,Pik3cd,Pim2,Rela,Sos2,Map2k2,Dusp6
mmu05210	Colorectal cancer	83	26	25	0.312623	0.152897	Birc5,Axin2,Bcl2l11,Casp9,Ctnnb1,Ccnd1,Dcc,Lef1,Smad4,Mlh1,Msh2,Msh3,Ralgds,Tcf7,Tcf7l1,Tcf7l2,Tgfa,Tgfbr1,Akt3,Gadd45g,Mapk1,Mapk9,Polk,Mtor,Pmaip1,Ralb	Raf1,Akt1,Akt2,Araf,Rhoa,Axin1,Bad,Bak1,Bcl2,Egfr,Fos,Hras,Jun,Rac3,Smad2,Myc,Nras,Pik3cd,Sos2,Tgfb2,Trp53,Apc2,Map2k2,Rala,Gsk3b
mmu04151	PI3K-Akt signaling pathway	278	87	76	0.153334	0.166739	Angpt1,Bcl2l11,Brca1,Casp9,Ccnd1,Ccnd2,Ccnd3,Ccne1,Ccne2,Cdk2,Cdkn1b,Chrm1,Col2a1,Col4a4,Col4a5,Col6a1,Col6a2,Col9a1,Col1a2,Efna3,Efna4,Eif4e,Epor,Erbb3,F2r,Ptk2,Fgf3,Fgfr1,Fgfr2,Fgfr4,Flt4,Gnb5,Gng12,Gng4,Gng5,Gng7,Gng8,Lpar1,Ibsp,Igf1r,Igf2,Irs1,Itga2,Itga3,Itga4,Itga5,Itga6,Itga7,Itgb3,Jak1,Kdr,Kit,Lama1,Lama2,Lama5,Lamb1,Myb,Ngfr,Nrtn,Pdgfa,Pdgfb,Pdgfra,Rbl2,Ret,Rps6,Rxra,Creb3l2,Stk11,Syk,Pp…	Prkaa2,Itga1,Raf1,Angpt2,Akt1,Akt2,Atf4,Bad,Bcl2,Bcl2l1,Bdnf,Cdc37,Cdk4,Col4a1,Col9a2,Col9a3,Csf1r,Efna2,Egfr,Fgf1,Fgf9,Gng2,Gng3,Hgf,Nr4a1,Hras,Hsp90ab1,Hsp90aa1,Ifnar1,Ifnar2,Insr,Itgb1,Itgb5,Jak2,Mcl1,Mdm2,Myc,Nras,Ntf3,Ntrk2,Pik3cd,Ppp2ca,Ppp2cb,Ppp2r3d,Prlr,Rela,Rheb,Sgk1,Sos2,Spp1,Itga10,Thbs3,Tnc,Tnr,Trp53,Vegfa,Vegfb,Ppp2r5b,Ywhag,Ywhah,Ywhaq,Ywhaz,Phlpp2,Map2k2,Ppp2r5e,Pik3cg,Itgb8,Tnn,M…
mmu04217	Necroptosis	102	32	30	0.283143	0.159435	Gm38574,Sharpin,Ticam1,Pygb,Pygl,Bid,Camk2g,Fadd,Fth1,Ifngr1,Ifngr2,Jak1,Pla2g4a,Eif2ak2,Vps4b,Stat1,Stat3,Stat4,Stat5b,Stat6,Tnfaip3,Tnfrsf1a,Traf2,Vdac2,Spata2,Mapk9,H2az1,Ripk3,Chmp1b2,Chmp2b,Cyld,H2az2	Vps4a,Slc25a4,Slc25a5,Bcl2,Camk2b,Capn2,Cybb,Ftl1,Glul,Glud1,H2ac18,Hsp90ab1,Hsp90aa1,Ifnar1,Ifnar2,Jak2,Ripk1,Vdac1,Vdac3,Rbck1,Ppia,H2ac19,Pla2g4e,Macroh2a2,Trpm7,Chmp3,Chmp1b,Tradd,Dnm1l,Chmp5
mmu04742	Taste transduction	41	15	13	0.159834	0.191804	Asic2,Cacna1a,Chrm3,Gabra3,Gabra4,Grm1,Htr1d,Htr3a,Kcnk5,Pde1b,Pde1c,Prkaca,Plcb3,Plcb4,Grm4	Gabra5,Adcy6,Adcy8,Cacna1c,Gabra1,Htr1a,Htr1b,Prkacb,Scn3a,P2rx3,P2rx2,Hcn4,Gabbr1
mmu04024	cAMP signaling pathway	175	56	48	0.162139	0.222105	Orai1,Pde4c,Adcy7,Adcy9,Adcyap1r1,Adora1,Adora2a,Adrb1,Atp1b3,Calm1,Calm3,Camk2g,Camk4,Chrm1,Crhr2,Drd2,F2r,Gcg,Gli1,Gli3,Gnai1,Gnas,Grin1,Grin2d,Hcn2,Htr1d,Htr6,Grin3b,Nfatc1,Npr1,Oxtr,Prkaca,Pld2,Ppara,Ppp1cc,Ppp1r1b,Ptch1,Ryr2,Sstr2,Creb3l2,Tiam1,Vav2,Rapgef3,Adcy5,Akt3,Bves,Chrm2,Mapk1,Mapk9,Creb3l1,Atp2b4,Adcy1,Ppp1ccb,Gria3,Rras2,Plce1	Raf1,Acox1,Adcy6,Adcy8,Adcyap1,Akt1,Akt2,Rhoa,Atp1b1,Atp1b2,Atp2a2,Bad,Bdnf,Cacna1c,Calm2,Camk2b,Crebbp,Fos,Hhip,Htr1a,Htr1b,Jun,Rac3,Afdn,Ppp1r12a,Nfkbia,Pak1,Pde3b,Pde4b,Pik3cd,Prkacb,Ppp1ca,Rela,Rock1,Rock2,Slc9a1,Sst,Sstr1,Pde10a,Grin3a,Map2k2,Ep300,Hcn4,Gipr,Gabbr1,Rapgef4,Atp1a2,Myl9
mmu04014	Ras signaling pathway	193	61	54	0.177969	0.162169	Angpt1,Calm1,Calm3,Efna3,Efna4,Elk1,Fgf3,Fgfr1,Fgfr2,Fgfr4,Flt4,Gab1,Gab2,Gnb5,Gng12,Gng4,Gng5,Gng7,Gng8,Grin1,Igf1r,Igf2,Kdr,Kit,Ksr1,Mras,Ngfr,Pak3,Pdgfa,Pdgfb,Pdgfra,Prkaca,Prkcb,Prkcg,Pla2g4a,Pld2,Rasgrp2,Rasal1,Rasgrf1,Rel,Ralgds,Rgl1,Rgl2,Shc1,Tgfa,Tiam1,Plaat3,Rasgrp4,Plcg2,Akt3,Ets2,Ralgapa2,Mapk1,Mapk9,Ksr2,Rasa4,Foxo4,Ralb,Rras2,Plce1,Fgf16	Raf1,Abl1,Abl2,Rasa2,Angpt2,Akt1,Akt2,Rhoa,Bad,Bcl2l1,Bdnf,Calm2,Cdc42,Csf1r,Efna2,Egfr,Fgf1,Fgf9,Gng2,Gng3,Hgf,Hras,Insr,Rac3,Afdn,Nras,Ntf3,Ntrk2,Pak1,Pik3cd,Prkacb,Plcg1,Rasgrf2,Rela,Shc3,Sos2,Pak6,Shc2,Rapgef5,Rasa1,Vegfa,Vegfb,Pak2,Zap70,Syngap1,Rasgrp3,Map2k2,Shc4,Pla2g4e,Rala,Shoc2,Tbk1,Ralgapa1,Stk4
mmu04971	Gastric acid secretion	57	20	16	0.163491	0.322585	Adcy7,Adcy9,Atp1b3,Atp4a,Calm1,Calm3,Camk2g,Chrm3,Gnai1,Gnas,Kcnj16,Prkaca,Prkcb,Prkcg,Plcb3,Plcb4,Sstr2,Ezr,Adcy5,Adcy1	Mylk,Actb,Actg1,Adcy6,Adcy8,Atp1b1,Atp1b2,Calm2,Camk2b,Car2,Gnaq,Kcnj2,Prkacb,Slc9a1,Sst,Atp1a2
mmu01212	Fatty acid metabolism	58	17	18	0.486858	0.165129	Acadl,Acadm,Acads,Cpt1a,Cpt2,Acsl1,Hsd17b8,Hadh,Hsd17b4,Scp2,Acsl6,Mecr,Acaa2,Ppt2,Hacd4,Elovl7,Hadha	Tecr,Acaca,Acat2,Acox1,Fasn,Elovl6,Scd1,Scd2,Acat3,Acsf3,Scd3,Hacd1,Acsl5,Hsd17b12,Fads2,Acsl3,Fads1,Elovl4
mmu04917	Prolactin signaling pathway	58	16	18	0.602577	0.165129	Ccnd1,Ccnd2,Galt,Shc1,Stat1,Stat3,Stat5b,Socs2,Tnfrsf11a,Akt3,Mapk1,Mapk13,Mapk14,Mapk9,Socs6,Foxo3	Raf1,Akt1,Akt2,Fos,Hras,Jak2,Nras,Pik3cd,Mapk11,Prlr,Rela,Shc3,Sos2,Src,Shc2,Map2k2,Shc4,Gsk3b
mmu00053	Ascorbate and aldarate metabolism	8	4	0	0.165652	1	Aldh7a1,Aldh2,Aldh9a1,Aldh1b1	NA
mmu00650	Butanoate metabolism	19	7	7	0.278204	0.166231	Acads,Hadh,Hmgcl,Aldh5a1,L2hgdh,Abat,Hadha	Acat2,Gad1,Hmgcs1,Hmgcll1,Acat3,Bdh1,Aacs
mmu04215	Apoptosis - multiple species	29	11	5	0.173468	0.8774	Birc5,Bid,Bcl2l11,Casp9,Fadd,Ngfr,Septin4,Tnfrsf1a,Mapk9,Pmaip1,Htra2	Bak1,Bcl2,Bcl2l1,Casp7,Bok
mmu00630	Glyoxylate and dicarboxylate metabolism	29	11	8	0.173468	0.427489	Gldc,Pcca,Mdh1,Mmut,Glyctk,Acss2,Pgp,Gcsh,Afmid,Mcee,Grhpr	Shmt2,Acat2,Aco1,Aco2,Glul,Shmt1,Acat3,Pccb
mmu04120	Ubiquitin mediated proteolysis	137	28	39	0.987033	0.174962	Fbxw11,Nhlrc1,Brca1,Ube4a,Mid1,Pml,Skp1,Traf6,Ube2b,Vhl,Fbxo2,Fbxw8,Map3k1,Skp2,Ube2u,Prkn,Anapc7,Sae1,Pias1,Ube2l6,Ppil2,Cdc26,Fancl,Klhl13,Eloc,Herc3,Nedd4l,Ube2n	Fbxo4,Ube2q2,Cbl,Itch,Mgrn1,Mdm2,Siah1a,Siah1b,Ube2d1,Ubb,Ubc,Ube2m,Ube2e3,Ube2e1,Uba1,Ube2h,AA414768,Cul3,Ube2z,Cul1,Prpf19,Keap1,Ube2j1,Stub1,Anapc5,Huwe1,Ube4b,Anapc11,Smurf2,Cul7,Ube2r2,Trim37,Rhobtb1,Ube2q1,Ubr5,Ercc8,Cul4b,Anapc15,Ube2ql1
mmu00120	Primary bile acid biosynthesis	11	5	1	0.175942	0.955826	Cyp46a1,Cyp7b1,Hsd17b4,Scp2,Cyp39a1	Ch25h
mmu00030	Pentose phosphate pathway	26	10	6	0.176407	0.649401	Pgd,Prps2,Pfkl,Prps1,Dera,Glyctk,Prps1l3,Rpe,Pgm2,Idnk	Aldoc,G6pdx,Gpi1,Tkt,Pgls,Pgm1
mmu00770	Pantothenate and CoA biosynthesis	16	5	6	0.492452	0.181286	Aldh2,Enpp1,Vnn1,Aldh1b1,Dpyd	Bcat2,Csad,Ppcdc,Aasdhppt,Coasy,Pank1
mmu00450	Selenocompound metabolism	16	3	6	0.874629	0.181286	Cth,Kyat3,Scly	Sephs1,Mars1,Mtr,Papss1,Txnrd2,Txnrd1
mmu00790	Folate biosynthesis	17	7	2	0.181388	0.947047	Qdpr,Alpl,Akr1b3,Dhfr,Ggh,Mocs2,Mocs1	Fpgs,Tph2
mmu00785	Lipoic acid metabolism	17	7	0	0.181388	1	Gldc,Bckdha,Bckdhb,Ogdh,Dhtkd1,Ogdhl,Gcsh	NA
mmu05340	Primary immunodeficiency	17	7	3	0.181388	0.829172	Orai1,Ada,Tap1,Tap2,Ung,Rfx5,Tnfrsf13c	Lck,Rfxap,Zap70
mmu05030	Cocaine addiction	45	16	10	0.181731	0.703838	Grm3,Slc6a3,Drd2,Gnai1,Gnas,Grin1,Grin2d,Grin3b,Maoa,Prkaca,Ppp1r1b,Rgs9,Creb3l2,Slc18a2,Adcy5,Creb3l1	Grm2,Atf4,Bdnf,Cdk5r1,Fosb,Jun,Prkacb,Rela,Grin3a,Gpsm1
mmu04350	TGF-beta signaling pathway	96	29	28	0.382	0.182156	Bmp6,Bmp7,Bmp8b,Bmpr1b,Chrd,Dcn,Lefty1,Fbn1,Id2,Smad4,Nbl1,Nog,Pitx2,Rbl1,Ncor1,Sin3a,Thsd4,Igsf1,Skp1,Tgfbr1,Tgif1,Tgif2,Gdf7,Rgma,Mapk1,Acvr1c,Hdac1,Rgmb,Ppp2r1b	Acvr1,Acvr2a,Acvr2b,Rhoa,Bmp2,Bmpr2,Crebbp,E2f5,Fst,Gdf5,Hdac2,Id1,Id3,Inhba,Smad1,Smad2,Smad5,Myc,Ppp2ca,Ppp2cb,Rock1,Ski,Tgfb2,Tfrc,Zfyve9,Cul1,Ep300,Smurf2
mmu00250	Alanine, aspartate and glutamate metabolism	30	8	10	0.649807	0.185065	Gpt2,Asl,Got1,Got2,Aldh4a1,Aldh5a1,Abat,Gpt	Rimklb,Gad1,Gfpt1,Glul,Gls,Glud1,Ppat,Nat8l,Asns,Cad
mmu04114	Oocyte meiosis	107	35	24	0.185796	0.74035	Fbxw11,Adcy7,Adcy9,Calm1,Calm3,Camk2g,Ccnb2,Ccne1,Ccne2,Cdk1,Cdk2,Cpeb1,Igf1r,Pgr,Prkaca,Ppp1cc,Rps6ka1,Rps6ka2,Cpeb3,Skp1,Ppp2r5d,Adcy5,Ppp2r5a,Mapk1,Mapk13,Mapk14,Pttg1,Adcy1,Ppp1ccb,Stag3,Mad2l1,Anapc7,Rec8,Cdc26,Ppp2r1b	Adcy6,Adcy8,Calm2,Camk2b,Smc1b,Prkacb,Ppp1ca,Ppp2ca,Ppp2cb,Ppp3ca,Ppp3cc,Mapk11,Ppp2r5b,Ywhag,Ywhah,Ywhaq,Ywhaz,Cpeb2,Smc1a,Ppp2r5e,Cul1,Anapc5,Anapc11,Anapc15
mmu05222	Small cell lung cancer	84	28	17	0.185977	0.859757	Casp9,Ccnd1,Ccne1,Ccne2,Cdk2,Cdkn1b,Col4a4,Col4a5,E2f1,E2f3,Ptk2,Itga2,Itga3,Itga6,Lama1,Lama2,Lama5,Lamb1,Rxra,Traf2,Traf3,Traf6,Akt3,Gadd45g,E2f2,Polk,Skp2,Col4a6	Akt1,Akt2,Bak1,Bcl2,Bcl2l1,Cdk4,Col4a1,Itgb1,Myc,Nfkbia,Pik3cd,Rb1,Rela,Rxrb,Traf4,Trp53,Zbtb17
mmu01232	Nucleotide metabolism	74	18	22	0.816324	0.189522	Ada,Adk,Ak2,Ak4,Dck,Hprt,Enpp1,Rrm1,Lacc1,Entpd3,Cmpk2,Nt5c1a,Impdh1,Rrm2b,Ak9,Gmpr,Ntpcr,Cant1	Nt5m,Gmpr2,Nt5c3,Ak1,Entpd6,Entpd5,Guk1,Nme7,Nme1,Impdh2,Dguok,Nt5c,Ctps,Nme6,Nme4,Dctpp1,Uckl1,Nudt16,Upp2,Nt5c2,Nme3,Uck2
mmu00510	N-Glycan biosynthesis	52	13	16	0.752758	0.193294	Mgat5,Dpm1,Man2a2,B4galt1,Man1a,Man2a1,Man1c1,Glt28d2,Alg14,Mgat4c,Alg13,Stt3b,Tusc3	Alg9,Mgat4b,Dpagt1,Ganab,Man1a2,Mgat1,Mgat3,Rpn2,St6gal1,Mgat2,Man1b1,St6gal2,Alg10b,B4galt2,Srd5a3,Mogs
mmu03320	PPAR signaling pathway	52	15	16	0.522621	0.193294	Acadl,Acadm,Cpt1a,Cpt2,Dbi,Acsl1,Ilk,Ppara,Ppard,Rxra,Scp2,Acsl6,Plin4,Angptl4,Plin5	Acox1,Plin2,Fabp3,Fabp5,Lpl,Rxrb,Scd1,Scd2,Hmgcs1,Ubc,Nr1h3,Slc27a4,Scd3,Acsl5,Fads2,Acsl3
mmu04148	Efferocytosis	127	35	36	0.614662	0.194143	Adgrb1,Ager,Calr,Camk2g,Cpt1a,Bcar1,Dnmt3a,Epor,Ptk2,Gas6,Itgb3,Lipa,Mapkapk2,Nfatc1,Nfatc2,Ppard,Stab2,Rxra,Cx3cl1,Slc16a1,Slc2a1,Vps8,Slc66a1,Megf11,Vps41,Xkr6,Ano5,Mapk1,Mapk13,Mapk14,Xkr8,Atp8a2,Uqcrfs1,Tmem30a,Gulp1	Ano6,Adam10,Atp2a2,C1qa,C1qb,C1qc,Camk2b,Cd24a,Ch25h,Crkl,Cx3cr1,Hif1a,Itgb5,Jak2,Mertk,Nfatc3,Dusp8,Odc1,Mapk11,Stab1,Sgk1,Nr1h3,Rab7b,Dusp7,Dusp5,Siglecg,Map2k2,Dusp4,Ano4,Xkr4,Rab14,Vps11,Tgfbrap1,Vps33a,Vps16,Sirt1
mmu05310	Asthma	3	2	1	0.195867	0.572808	H2-Ab1,H2-DMa	Fcer1g
mmu00400	Phenylalanine, tyrosine and tryptophan biosynthesis	3	2	0	0.195867	1	Got1,Got2	NA
mmu04540	Gap junction	78	26	22	0.196929	0.272434	Grm5,Adcy7,Adcy9,Adrb1,Cdk1,Drd2,Gnai1,Gnas,Lpar1,Grm1,Pdgfa,Pdgfb,Pdgfra,Prkaca,Prkcb,Prkcg,Plcb3,Plcb4,Tjp1,Tuba4a,Tubb4a,Adcy5,Gucy1b2,Mapk1,Adcy1,Gucy1b1	Raf1,Adcy6,Adcy8,Egfr,Gnaq,Hras,Nras,Prkacb,Prkg2,Sos2,Src,Tuba1a,Tuba1b,Tuba1c,Tubb2a,Tubb3,Tubb5,Map2k5,Map2k2,Map3k2,Gucy1a1,Tubb2b
mmu04720	Long-term potentiation	62	21	17	0.204139	0.354121	Grm5,Calm1,Calm3,Camk2g,Camk4,Grin1,Grin2d,Grm1,Prkaca,Prkcb,Prkcg,Plcb3,Plcb4,Ppp1cc,Rps6ka1,Rps6ka2,Rapgef3,Mapk1,Adcy1,Ppp1ccb,Ppp1r1a	Raf1,Adcy8,Araf,Atf4,Cacna1c,Calm2,Camk2b,Crebbp,Gnaq,Hras,Nras,Prkacb,Ppp1ca,Ppp3ca,Ppp3cc,Map2k2,Ep300
mmu04622	RIG-I-like receptor signaling pathway	46	16	12	0.209078	0.468679	Fadd,Tank,Trim25,Traf2,Traf3,Traf6,Pin1,Map3k1,Map3k7,Mapk13,Mapk14,Mapk9,Irf3,Atg12,Ifih1,Cyld	Ddx3x,Nfkbia,Nfkbib,Mapk11,Rela,Ripk1,Nlrx1,Adar,Tbk1,Sike1,Tradd,Tbkbp1
mmu05415	Diabetic cardiomyopathy	172	54	36	0.211151	0.89378	Ndufb4c,Ace,Ager,Agtr1a,Atp5j,Camk2g,Col1a2,Cox4i1,Cox6a1,Cox6c,Cox7c,Cpt2,Irs1,Ndufa4,Ndufs4,Pdk2,Prkcb,Prkcg,Prkcd,Plcb3,Plcb4,Ppara,Ppp1cc,Ryr2,Cox7a2l,Slc2a1,Slc2a4,Tbc1d4,Tgfbr1,Uqcrq,Vdac2,Atp5g3,Ndufb6,Pdk3,Akt3,Mapk13,Mapk14,Mapk9,Cox6b2,Ppp1ccb,Ndufa1,Mtor,Sdhc,Ndufa3,Ndufb9,Ndufa12,Ndufb3,Uqcrh,Uqcrfs1,Sdhd,Ndufc2,Ndufa11,Mpc2,Ndufv3	Ndufb11,Ptpa,Akt1,Akt2,Slc25a4,Slc25a5,Atp2a2,Atp5b,Camk2b,Col3a1,Cox6a2,Cyba,Cybb,G6pdx,Gapdh,Gfpt1,Gsr,Insr,Smad2,Ncf1,Pik3cd,Prkcz,Ppp1ca,Mapk11,Rela,Tgfb2,Uqcrc1,Vdac1,Vdac3,Ndufs2,Gsk3b,Ndufa9,Ndufa13,Sdhb,Ndufs3,Ndufs7
mmu04625	C-type lectin receptor signaling pathway	79	20	23	0.764747	0.21383	Calm1,Calm3,Ksr1,Mapkapk2,Mras,Nfatc1,Nfatc2,Prkcd,Stat1,Syk,Plcg2,Akt3,Malt1,Mapk1,Mapk13,Mapk14,Mapk9,Map3k14,Rras2,Cyld	Raf1,Akt1,Akt2,Rhoa,Calm2,Fcer1g,Hras,Jun,Mdm2,Nfatc3,Nfkbia,Nras,Pak1,Pik3cd,Ppp3ca,Ppp3cc,Mapk11,Rela,Relb,Src,Il17d,Clec7a,Arhgef12
mmu04923	Regulation of lipolysis in adipocytes	43	15	11	0.215422	0.50411	Adcy7,Adcy9,Adora1,Adrb1,Gnai1,Gnas,Irs1,Irs4,Npr1,Prkaca,Adcy5,Plaat3,Akt3,Mgll,Adcy1	Adcy6,Adcy8,Akt1,Akt2,Insr,Pde3b,Pik3cd,Prkacb,Prkg2,Irs2,Abhd5
mmu00430	Taurine and hypotaurine metabolism	10	2	4	0.823843	0.216738	Fmo5,Ggt7	Fmo1,Gad1,Ggt1,Csad
mmu04918	Thyroid hormone synthesis	56	19	13	0.216802	0.651111	Slc5a5,Adcy7,Adcy9,Atp1b3,Pdia4,Gnas,Lrp2,Gpx3,Prkaca,Prkcb,Prkcg,Plcb3,Plcb4,Creb3l2,Adcy5,Creb3l1,Adcy1,Gpx8,Ttf2	Adcy6,Adcy8,Atf4,Atp1b1,Atp1b2,Canx,Gnaq,Gpx1,Gsr,Prkacb,Ttf1,Gpx7,Atp1a2
mmu00512	Mucin type O-glycan biosynthesis	24	9	4	0.218084	0.878392	Galnt7,Galnt16,Galnt10,St3gal1,St6galnac4,Galnt6,Galnt17,Galnt18,C1galt1c1	Galnt1,St3gal2,Galnt11,Galntl6
mmu04935	Growth hormone synthesis, secretion and action	106	33	30	0.296629	0.223021	Adcy7,Adcy9,Bcar1,Ptk2,Gnai1,Gnas,Igfbp3,Irs1,Irs4,Prkaca,Prkcb,Prkcg,Plcb3,Plcb4,Shc1,Sstr2,Stat1,Stat3,Stat5b,Creb3l2,Socs2,Adcy5,Plcg2,Akt3,Map2k6,Map3k1,Mapk1,Mapk13,Mapk14,Mapk9,Creb3l1,Adcy1,Mtor	Raf1,Adcy6,Adcy8,Akt1,Akt2,Atf4,Cacna1c,Crebbp,Crkl,Fos,Gnaq,Hras,Jak2,Junb,Nras,Pik3cd,Prkacb,Plcg1,Mapk11,Shc3,Sst,Sstr1,Sstr3,Sos2,Shc2,Map2k2,Shc4,Ep300,Irs2,Gsk3b
mmu01521	EGFR tyrosine kinase inhibitor resistance	76	25	22	0.2248	0.229312	Nrg2,Bcl2l11,Eif4e,Erbb3,Fgfr2,Gab1,Gas6,Igf1r,Jak1,Kdr,Pdgfa,Pdgfb,Pdgfra,Prkcb,Prkcg,Rps6,Shc1,Stat3,Nrg1,Tgfa,Plcg2,Akt3,Mapk1,Foxo3,Mtor	Raf1,Akt1,Akt2,Araf,Bad,Bcl2,Bcl2l1,Egfr,Hgf,Hras,Jak2,Nras,Pik3cd,Plcg1,Shc3,Sos2,Src,Shc2,Vegfa,Map2k2,Shc4,Gsk3b
mmu05010	Alzheimer disease	327	93	87	0.511233	0.225167	Ndufb4c,Grm5,Ager,Atp5j,Axin2,Bid,Calm1,Calm3,Casp9,Ctnnb1,Chrm1,Chrm3,Cox4i1,Cox6a1,Cox6c,Cox7c,Fadd,Frat1,Fzd1,Fzd4,Fzd5,Fzd6,Fzd7,Fzd8,Fzd9,Grin1,Grin2d,Irs1,Irs4,Lrp5,Ndufa4,Ndufs4,Slc11a2,Plcb3,Plcb4,Eif2ak2,Psma3,Sem1,Cox7a2l,Snca,Aph1b,Mcu,Wnt9a,Tnfrsf1a,Traf2,Tuba4a,Tubb4a,Uqcrq,Vdac2,Wnt2b,Wnt4,Wnt5a,Wnt6,Wnt7a,Wnt7b,Aph1a,Atf6,Atp5g3,Ndufb6,Klc3,Akt3,Bace1,Mapk1,Mapk9,Psma5,Peg12,Slc39a…	Ndufb11,Raf1,Adam10,Akt1,Akt2,Slc25a4,Slc25a5,Apbb1,Apoe,Araf,Atf4,Atp2a2,Atp5b,Axin1,Bad,Cacna1c,Calm2,Capn2,Casp7,Cdk5r1,Cox6a2,Csnk2a1,Cybb,Ddit3,Dvl1,Eif2ak3,Gapdh,Gnaq,Hras,Ide,Insr,Kif5a,Kif5b,Kif5c,Klc1,Klc2,Lpl,Mme,Mapt,Nos1,Nras,Pik3cd,Ppp3ca,Ppp3cc,Psen1,Psmb5,Psmb6,Psmc1,Psmc2,Psmc3,Psmc5,Rela,Rtn3,Psmd2,Tuba1a,Tuba1b,Tuba1c,Tubb2a,Tubb3,Tubb5,Uqcrc1,Vdac1,Vdac3,Wnt3,Xbp1,Ndufs2,Slc39a…
mmu00740	Riboflavin metabolism	6	3	2	0.226218	0.458582	Enpp1,Blvrb,Rfk	Acp2,Flad1
mmu04726	Serotonergic synapse	86	28	20	0.226606	0.661315	Cacna1a,Cacna1b,Cyp2j6,Gnai1,Gnas,Gnb5,Gng12,Gng4,Gng5,Gng7,Gng8,Htr1d,Htr3a,Htr6,Kcnj5,Maoa,Prkaca,Prkcb,Prkcg,Pla2g4a,Plcb3,Plcb4,Slc18a2,Rapgef3,Adcy5,Mapk1,Cyp2d22,Cyp2j9	Raf1,Araf,Cacna1c,Gabrb2,Gabrb3,Gnao1,Gnaq,Gng2,Gng3,Hras,Htr1a,Htr1b,Htr5a,Kcnd2,Kcnj3,Nras,Prkacb,Dusp1,Tph2,Pla2g4e
mmu04110	Cell cycle	153	48	35	0.229128	0.727754	Ccnb2,Ccnd1,Ccnd2,Ccnd3,Ccne1,Ccne2,Cdk1,Cdk2,Cdkn1b,Cdkn2a,Cdkn2d,E2f1,E2f3,Smad4,Mcm2,Mcm6,Orc2,Prkdc,Rbl1,Rbl2,Aurkb,Tfdp2,Skp1,Ppp2r5d,Cdc14b,Wapl,Wee1,Ppp2r5a,Cdc14a,Cdc6,Gadd45g,E2f2,Skp2,Pttg1,Hdac1,Orc3,Chek2,Sfn,Mad2l1,Anapc7,Cdc26,Ccnh,Hdac8,Pds5a,Esco2,Ppp2r1b,Knl1,Ticrr	Abl1,Atm,Cdk4,Crebbp,E2f5,Smc1b,Hdac2,Smad2,Mdm2,Myc,Pcna,Ppp2ca,Ppp2cb,Rb1,Stag1,Tgfb2,Trp53,Ppp2r5b,Atrx,Ywhag,Ywhah,Ywhaq,Ywhaz,Zbtb17,Smc1a,Orc5,Ppp2r5e,Cul1,Dbf4,Ep300,Gsk3b,Anapc5,Anapc11,Nipbl,Anapc15
mmu00220	Arginine biosynthesis	15	6	4	0.232108	0.527357	Gpt2,Acy1,Asl,Got1,Got2,Gpt	Glul,Gls,Glud1,Nos1
mmu00533	Glycosaminoglycan biosynthesis - keratan sulfate	12	5	4	0.234663	0.34144	B4galt1,St3gal3,St3gal1,B3gnt2,Chst1	St3gal2,B3gnt7,B4galt2,B4galt4
mmu00910	Nitrogen metabolism	12	5	3	0.234663	0.599572	Car8,Car4,Car7,Car14,Car12	Car2,Glul,Glud1
mmu04714	Thermogenesis	201	62	43	0.239351	0.880656	Ndufb4c,Prkab2,Adcy7,Adcy9,Atp5j,Bmp8b,Cnr1,Cox4i1,Cox6a1,Cox6c,Cox7c,Cpt1a,Cpt2,Acsl1,Fgfr1,Gcg,Gnas,Ndufa4,Ndufs4,Npr1,Prkaca,Rps6,Rps6ka1,Rps6ka2,Cox7a2l,Creb3l2,Slc25a29,Acsl6,Uqcrq,Adcy5,Atp5g3,Ndufb6,Mgll,Mapk13,Mapk14,Creb3l1,Frs2,Zfp516,Cox6b2,Adcy1,Ndufa1,Mtor,Slc25a20,Sdhc,Ndufa3,Ndufb9,Cox16,Ndufa12,Ndufb3,Uqcrh,Uqcrfs1,Sdhd,Smarcd3,Coa6,Cox19,Ndufc2,Ndufaf4,Ndufa11,Dpf3,Ndufaf2,Ndufv3…	Ndufb11,Prkaa2,Actb,Actg1,Adcy6,Adcy8,Atp5b,Cox6a2,Hras,Nras,Prkacb,Prkab1,Prkg2,Mapk11,Rheb,Smarcb1,Smarcc1,Sos2,Ndufaf8,Uqcrc1,Cox15,Ndufs2,Cox18,Map3k5,Dpf1,Acsl5,Mlst8,Smarce1,Ndufa9,Ndufaf3,Ndufa13,Akt1s1,Sdhb,Smarcc2,Ndufs3,Ndufaf5,Ndufaf1,Coa7,Cox10,Acsl3,Ndufs7,Smarcd1,Kdm1a
mmu05322	Systemic lupus erythematosus	43	10	13	0.819015	0.246966	Gm47655,Cd80,H2-Ab1,H2-DMa,H3f3b,Ro60,H4c9,H2bc21,H2az1,H2az2	C1qa,C1qb,C1qc,H3c14,H2ac18,Snrpb,Snrpd1,Ssb,H2ac19,Macroh2a2,Actn4,H2bc27,H3c15
mmu05022	Pathways of neurodegeneration - multiple diseases	408	118	107	0.421234	0.248452	Ndufb4c,Dnah7c,Fig4,Dnal1,Grm5,Ager,Atp5j,Axin2,Bid,Cacna1b,Calm1,Calm3,Camk2g,Casp9,Ctnnb1,Ccs,Chrm1,Chrm3,Cox4i1,Cox6a1,Cox6c,Cox7c,Slc6a3,Fadd,Frat1,Fzd1,Fzd4,Fzd5,Fzd6,Fzd7,Fzd8,Fzd9,Gpr37,Gpx3,Grin1,Grin2d,Grm1,Hap1,Lrp5,Ndufa4,Ndufs4,Nefm,Sigmar1,Prkcb,Prkcg,Plcb3,Plcb4,Psma3,Ryr2,Atxn1,Sem1,Cox7a2l,Snca,Tank,Mcu,Wnt9a,Zfyve1,Tnfrsf1a,Traf2,Tuba4a,Tubb4a,Uqcrq,Vdac2,Wnt2b,Wnt4,Wnt5a,Wnt6,Wn…	Ndufb11,Raf1,Slc25a4,Slc25a5,Araf,Atf4,Atp2a2,Atp5b,Axin1,Bad,Bak1,Bcl2,Bcl2l1,Bdnf,Cacna1c,Calm2,Camk2b,Capn2,Casp7,Cdk5r1,Cox6a2,Csnk2a1,Cybb,Daxx,Ddit3,Dvl1,Eif2ak3,Gnaq,Gpx1,Hras,Kif5a,Kif5b,Kif5c,Klc1,Klc2,Mapt,Nefl,Nos1,Nras,Plcg1,Ppp3ca,Ppp3cc,Mapk11,Psen1,Psmb5,Psmb6,Psmc1,Psmc2,Psmc3,Psmc5,Rab1a,Rela,Atxn2,Sod1,Sptbn2,Psmd2,Trpc3,Tuba1a,Tuba1b,Tuba1c,Tubb2a,Tubb3,Tubb5,Ubb,Ubc,Uba1,Uchl1…
mmu04136	Autophagy - other	32	10	10	0.42394	0.249433	Atg4c,Atg2a,Atg13,Wipi1,Mtor,Atg12,Wipi2,Pik3r4,Atg2b,Gabarapl2	Ppp2ca,Ppp2cb,Atg9b,Atg9a,Ulk2,Igbp1b,Gabarap,Mlst8,Gabarapl1,Atg3
mmu04912	GnRH signaling pathway	77	24	22	0.332663	0.250493	Adcy7,Adcy9,Calm1,Calm3,Camk2g,Elk1,Gnas,Mmp14,Prkaca,Prkcb,Prkcd,Pla2g4a,Plcb3,Plcb4,Pld2,Ptk2b,Adcy5,Map2k6,Map3k1,Mapk1,Mapk13,Mapk14,Mapk9,Adcy1	Raf1,Adcy6,Adcy8,Atf4,Cacna1c,Calm2,Camk2b,Cdc42,Egfr,Gnaq,Hbegf,Hras,Jun,Nras,Prkacb,Mapk11,Sos2,Src,Map2k2,Map2k7,Map3k2,Pla2g4e
mmu05218	Melanoma	62	17	18	0.614102	0.253932	Ccnd1,Cdkn2a,E2f1,E2f3,Fgf3,Fgfr1,Igf1r,Mitf,Pdgfa,Pdgfb,Pdgfra,Akt3,Gadd45g,E2f2,Mapk1,Polk,Fgf16	Raf1,Akt1,Akt2,Araf,Bad,Bak1,Cdk4,Egfr,Fgf1,Fgf9,Hgf,Hras,Mdm2,Nras,Pik3cd,Rb1,Trp53,Map2k2
mmu00983	Drug metabolism - other enzymes	41	14	9	0.254309	0.714468	Gstt3,Gsta4,Gstm5,Gstt1,Gsto1,Hprt,Nat2,Rrm1,Tpmt,Impdh1,Rrm2b,Mgst1,Mgst3,Dpyd	Nme7,Nme1,Impdh2,Nme6,Nme4,Uckl1,Upp2,Nme3,Uck2
mmu01524	Platinum drug resistance	64	21	13	0.254336	0.830665	Gstt3,Birc5,Atp7b,Bid,Brca1,Casp9,Cdkn2a,Fadd,Gsta4,Gstm5,Gstt1,Gsto1,Mlh1,Msh2,Msh3,Slc31a1,Akt3,Mapk1,Mgst1,Pmaip1,Mgst3	Akt1,Akt2,Atm,Bad,Bak1,Bcl2,Bcl2l1,Mdm2,Pik3cd,Rev3l,Top2b,Trp53,Map3k5
mmu05012	Parkinson disease	228	60	61	0.778192	0.254449	Ndufb4c,Adora2a,Atp5j,Calm1,Calm3,Camk2g,Casp9,Cox4i1,Cox6a1,Cox6c,Cox7c,Slc6a3,Drd2,Gnai1,Gnal,Gnas,Gpr37,Maoa,Ndufa4,Ndufs4,Nfe2l2,Slc11a2,Prkaca,Psma3,Sem1,Cox7a2l,Snca,Slc18a2,Mcu,Tuba4a,Tubb4a,Uqcrq,Vdac2,Adcy5,Atf6,Atp5g3,Ndufb6,Klc3,Mapk9,Psma5,Slc39a1,Cox6b2,Prkn,Ndufa1,Ube2l6,Htra2,Sdhc,Ndufa3,Ndufb9,Ndufa12,Ndufb3,Uqcrh,Uqcrfs1,Sdhd,Slc39a8,Ndufc2,Slc39a11,Ndufa11,Klc4,Ndufv3	Ndufb11,Slc25a4,Slc25a5,Atf4,Atp5b,Bcl2l1,Calm2,Camk2b,Cox6a2,Daxx,Ddit3,Eif2ak3,Kif5a,Kif5b,Kif5c,Klc1,Klc2,Mapt,Prkacb,Plcg1,Psmb5,Psmb6,Psmc1,Psmc2,Psmc3,Psmc5,Dusp1,Sod1,Psmd2,Trp53,Tuba1a,Tuba1b,Tuba1c,Tubb2a,Tubb3,Tubb5,Ubb,Ubc,Uba1,Uchl1,Uqcrc1,Vdac1,Vdac3,Xbp1,Ndufs2,Slc39a10,Psmc4,Map3k5,Keap1,Ube2j1,Txn2,Ndufa9,Ndufa13,Mfn1,Sdhb,Sncaip,Trap1,Ndufs3,Psmd11,Tubb2b,Ndufs7
mmu00564	Glycerophospholipid metabolism	81	26	18	0.26373	0.73614	Dgkg,Dgkq,Cds2,Ache,Dgka,Gpd2,Gpam,Lpcat3,Pla2g4a,Pld2,Etnk2,Dgkb,Lclat1,Plaat3,Gpat3,Phospho1,Lpcat2,Dgki,Dgkk,Gpd1l,Plpp2,Agpat5,Agpat1,Dgke,Adprm,Mboat7	Gpat4,Pcyt1a,Gnpat,Pld3,Lpcat1,Lpgat1,Dgkd,Pcyt1b,Selenoi,Pisd,Pla2g4e,Plpp4,Pnpla6,Plb1,Mboat2,Pcyt2,Plpp5,Cept1
mmu05100	Bacterial invasion of epithelial cells	70	16	20	0.878611	0.263941	Dnm3,Arpc1b,Ctnnb1,Bcar1,Elmo2,Ptk2,Gab1,Ilk,Itga5,Pxn,Septin8,Shc1,Elmo3,Actr3b,Septin9,Arhgap10	Actb,Actg1,Rhoa,Ctnna2,Cav1,Cbl,Cdc42,Crkl,Dnm1,Itgb1,Pik3cd,Shc3,Src,Shc2,Shc4,Septin11,Septin6,Actr2,Actr3,Arpc2
mmu04936	Alcoholic liver disease	101	31	28	0.337213	0.271882	Ticam1,Prkab2,Aldh7a1,Acadm,Aldh2,Ctnnb1,Ccnd1,Cpt1a,Fadd,Il17ra,Lef1,Ppara,Srebf1,Tcf7,Tcf7l1,Tcf7l2,Tnfrsf1a,Traf3,Traf6,Akt3,Map2k6,Map3k7,Mapk13,Mapk14,Mapk9,Map3k14,Irf3,Foxo1,Foxo3,Aldh9a1,Aldh1b1	Acaca,Prkaa2,Acox1,Adh5,Akt1,Akt2,C1qa,C1qb,C1qc,C3ar1,Fasn,Irak1,Nfkbia,Prkab1,Mapk11,Rela,Ripk1,Scd1,Scd2,Tra2b,Map2k7,Map3k5,Scd3,Nox4,Tbk1,Gsk3b,Tradd,Sirt1
mmu00601	Glycosphingolipid biosynthesis - lacto and neolacto series	19	7	6	0.278204	0.320306	B4galt1,St3gal3,St3gal4,B3galt1,B3galt2,B3gnt2,B3galt5	B3gnt5,Fut9,Ggta1,St8sia1,B4galt2,B4galt4
mmu05142	Chagas disease	75	24	21	0.280524	0.29145	Ticam1,Ace,Calr,Cd247,Fadd,Gnai1,Gnal,Gnas,Ifngr1,Ifngr2,Plcb3,Plcb4,Tgfbr1,Tnfrsf1a,Traf6,Akt3,Mapk1,Mapk13,Mapk14,Mapk9,Ppp2r2c,Adcy1,Ppp2r2b,Ppp2r1b	Akt1,Akt2,Bdkrb2,C1qa,C1qb,C1qc,Fos,Gnao1,Gnaq,Irak1,Jun,Smad2,Nfkbia,Pik3cd,Ppp2ca,Ppp2cb,Mapk11,Rela,Tgfb2,Ppp2r2d,Ppp2r2a
mmu04061	Viral protein interaction with cytokine and cytokine receptor	32	11	3	0.282379	0.992608	Gm13306,Ccl27b,Cxcr4,Ackr3,Il6st,Ccl27a,Cx3cl1,Cxcl12,Tnfrsf1a,Cxcl14,Gm21953	Csf1r,Cx3cr1,Ltbr
mmu00232	Caffeine metabolism	1	1	0	0.283779	1	Nat2	NA
mmu03260	Virion - Human immunodeficiency virus	1	1	0	0.283779	1	Cxcr4	NA
mmu04710	Circadian rhythm	33	7	10	0.867792	0.28417	Fbxw11,Prkab2,Bmal1,Rora,Rorc,Fbxl21,Skp1	Prkaa2,Nfil3,Per1,Per2,Prkab1,Bhlhe40,Nr1d1,Cul1,Csnk1e,Fbxl3
mmu00020	Citrate cycle (TCA cycle)	29	10	6	0.293045	0.756627	Fh1,Mdh1,Ogdh,Suclg2,Ogdhl,Idh2,Suclg1,Sdhc,Sdhd,Idh3a	Acly,Aco1,Aco2,Idh1,Sucla2,Sdhb
mmu00514	Other types of O-glycan biosynthesis	41	12	12	0.508595	0.300624	Galnt7,Galnt16,B4galt1,Galnt10,Mfng,St3gal3,Galnt6,Galnt17,Gxylt2,Galnt18,B3glct,C1galt1c1	Eogt,Galnt1,Rfng,St6gal1,Galnt11,Colgalt1,St6gal2,Plod3,Colgalt2,Galntl6,B4galt2,Pofut2
mmu04928	Parathyroid hormone synthesis, secretion and action	86	27	23	0.303244	0.367881	Pde4c,Adcy7,Adcy9,Fgfr1,Gnai1,Gnas,Mafb,Arhgef1,Lrp5,Mef2d,Mmp14,Prkaca,Prkcb,Prkcg,Plcb3,Plcb4,Pld2,Pth1r,Rxra,Creb3l2,Vdr,Adcy5,Mmp17,Mapk1,Creb3l1,Adcy1,Akap13	Arrb1,Raf1,Adcy6,Adcy8,Araf,Rhoa,Atf4,Bcl2,Runx2,Egfr,Fos,Gna13,Gnaq,Hbegf,Jund,Mef2c,Mmp16,Mmp24,Nr4a2,Pde4b,Prkacb,Rxrb,Arhgef11
mmu05162	Measles	95	27	26	0.535276	0.307052	Bid,Casp9,Ccnd1,Ccnd2,Ccnd3,Ccne1,Ccne2,Cdk2,Cdkn1b,Fadd,Jak1,Msn,Eif2ak2,Stat1,Stat3,Stat5b,Tnfaip3,Traf3,Traf6,Trp73,Akt3,Map3k7,Mapk9,Irf3,Rab9,Eif3h,Ifih1	Akt1,Akt2,Bad,Bak1,Bcl2,Bcl2l1,Cdk4,Csnk2a1,Eif2ak3,Fos,Hspa8,Ifnar1,Ifnar2,Irak1,Jun,Tlr7,Nfkbia,Nfkbib,Pik3cd,Rela,Trp53,Rab9b,Adar,Tbk1,Gsk3b,Tradd
mmu04744	Phototransduction	10	4	1	0.30765	0.941334	Calm1,Calm3,Gucy2e,Rgs9	Calm2
mmu04122	Sulfur relay system	8	2	3	0.71135	0.313588	Mocs2,Mpst	Nfs1,Ctu1,Urm1
mmu03250	Viral life cycle - HIV-1	53	14	15	0.674443	0.318051	Bicd1,Cxcr4,Map1a,Kat2b,Furin,Ell2,Vps4b,Supt5,Serinc5,Pin1,Ell3,Samhd1,Nelfcd,Bst2	Psip1,Vps4a,Crebbp,Ell,Hgs,Map1b,Pdcd6ip,Smarcb1,Tsg101,Fez1,Ppia,Cpsf7,Map1s,Ep300,Nelfb
mmu00260	Glycine, serine and threonine metabolism	33	11	7	0.322542	0.740415	Gldc,Cth,Aldh7a1,Bpgm,Cbs,Maoa,Glyctk,Srr,Gcsh,Tha1,Grhpr	Psph,Shmt2,Alas1,Sardh,Shmt1,Gcat,Gatm
mmu05216	Thyroid cancer	33	11	8	0.322542	0.590117	Ctnnb1,Ccnd1,Lef1,Ret,Rxra,Tcf7,Tcf7l1,Tcf7l2,Gadd45g,Mapk1,Polk	Bak1,Hras,Myc,Nras,Rxrb,Trp53,Map2k2,Tpm3
mmu00562	Inositol phosphate metabolism	70	22	12	0.326464	0.950731	Fig4,Synj1,Impa2,Inppl1,Mtm1,Pik3c2a,Pip5k1b,Plcb3,Plcb4,Plcd1,Synj2,Inpp5a,Itpk1,Mtmr6,Pip5kl1,Itpka,Plcg2,Plch1,Plch2,Itpkb,Plcd3,Plce1	Inpp5f,Inpp1,Inpp5b,Inpp5d,Mtmr4,Inpp5j,Pik3cd,Plcg1,Itpkc,Inpp4b,Pik3cg,Mtmr3
mmu04330	Notch signaling pathway	60	19	15	0.33025	0.527064	Dll3,Dtx1,Hey1,Mfng,Notch1,Notch2,Numb,Kat2b,Atxn1,Ncor2,Aph1b,Tle2,Tle3,Aph1a,Hdac1,Dll4,Cir1,Aph1c,Dtx3	Maml1,Crebbp,Ctbp1,Dvl1,Hdac2,Itch,Notch4,Numbl,Psen1,Rfng,Dtx4,Tle1,Ep300,Heyl,Ncstn
mmu00532	Glycosaminoglycan biosynthesis - chondroitin sulfate / dermatan sulfate	20	7	2	0.330706	0.974018	Chpf2,Xylt1,Ust,Chst11,Chst12,Chst7,Chst15	Dse,Chsy3
mmu05020	Prion disease	222	49	58	0.986832	0.33211	Ndufb4c,Atp5j,Cacna1b,Casp9,Cox4i1,Cox6a1,Cox6c,Cox7c,Grin1,Grin2d,Grin3b,Ndufa4,Ndufs4,Notch1,Prkaca,Prkcd,Psma3,Ryr2,Sem1,Cox7a2l,Creb3l2,Mcu,Tuba4a,Tubb4a,Uqcrq,Vdac2,Atp5g3,Ndufb6,Klc3,Mapk1,Mapk13,Mapk14,Mapk9,Creb3l1,Psma5,Cox6b2,Ndufa1,Sdhc,Ndufa3,Ndufb9,Ndufa12,Ndufb3,Uqcrh,Uqcrfs1,Sdhd,Ndufc2,Ndufa11,Klc4,Ndufv3	Ndufb11,Slc25a4,Slc25a5,Atf4,Atp5b,Bad,C1qa,C1qb,C1qc,Cacna1c,Cav1,Cox6a2,Csnk2a1,Cyba,Cybb,Ddit3,Eif2ak3,Fyn,Hspa8,Kif5a,Kif5b,Kif5c,Klc1,Klc2,Ncf1,Pik3cd,Prkacb,Ppp3ca,Ppp3cc,Mapk11,Psmb5,Psmb6,Psmc1,Psmc2,Psmc3,Psmc5,Sod1,Psmd2,Tuba1a,Tuba1b,Tuba1c,Tubb2a,Tubb3,Tubb5,Uqcrc1,Vdac1,Vdac3,Ndufs2,Psmc4,Grin3a,Gsk3b,Ndufa9,Ndufa13,Sdhb,Ndufs3,Psmd11,Tubb2b,Ndufs7
mmu04931	Insulin resistance	94	29	20	0.332847	0.811856	Prkab2,Pygb,Pygl,Cpt1a,Irs1,Ppargc1b,Prkcb,Prkcd,Prkce,Ppara,Ppp1cc,Rps6ka1,Rps6ka2,Slc2a1,Slc2a4,Srebf1,Stat3,Creb3l2,Tbc1d4,Tnfrsf1a,Ppp1r3d,Akt3,Ppp1r3b,Mapk9,Creb3l1,Ppp1ccb,Foxo1,Mtor,Mlxipl	Ppp1r3e,Prkaa2,Ptpa,Akt1,Akt2,Gfpt1,Insr,Nfkbia,Pik3cd,Prkcz,Ppp1ca,Prkab1,Rela,Nr1h3,Trib3,Slc27a3,Slc27a4,Irs2,Gsk3b,G6pc3
mmu03018	RNA degradation	77	16	21	0.950031	0.339431	Skic2,Exosc4,Btg2,Btg3,Eno2,Pfkl,Tent4b,Skic3,Eno4,Pabpc4l,Pabpc1l2a,C1d,Skic8,Pabpc1l2b,Dcp2,Pabpc5	Pan2,Ddx6,Hspd1,Hspa9,Pabpc1,Tent4a,Dis3l,Tob1,Patl1,Edc4,Xrn2,Lsm4,Exosc10,Exosc3,Exosc7,Exosc1,Dcps,Exosc8,Cnot2,Parn,Nudt16
mmu04614	Renin-angiotensin system	12	3	4	0.706464	0.34144	Ace,Agtr1a,Anpep	Mme,Ctsa,Thop1,Nln
mmu04977	Vitamin digestion and absorption	12	4	4	0.457035	0.34144	Abcc1,Scarb1,Tcn2,Lmbrd1	Slc19a1,Btd,Slc5a6,Plb1
mmu04972	Pancreatic secretion	57	18	13	0.341856	0.678158	Adcy7,Adcy9,Atp1b3,Cck,Chrm3,Gnas,Prkcb,Prkcg,Plcb3,Plcb4,Rab3d,Ryr2,Adcy5,Tpcn2,Atp2b4,Adcy1,Rab11a,Rab27b	Adcy6,Adcy8,Rhoa,Atp1b1,Atp1b2,Atp2a2,Car2,Gnaq,Kcnma1,Slc12a2,Slc9a1,Slc4a4,Atp1a2
mmu04520	Adherens junction	81	23	22	0.540825	0.34197	Ctnnb1,Fer,Fgfr1,Igf1r,Lef1,Smad4,Nectin2,Arhgap29,Tcf7,Tcf7l1,Tcf7l2,Tgfbr1,Tjp1,Yes1,Farp2,Map3k7,Mapk1,Lmo7,Pdcd10,Nectin1,Myl12b,Heg1,Pard3	Actb,Actg1,Rhoa,Ctnna2,Ctnnd1,Cdc42,Crebbp,Csnk2a1,Egfr,Fyn,Insr,Rac3,Afdn,Rock1,Rock2,Src,Iqgap1,Ep300,Nectin3,Actn4,Smurf2,Myl9
mmu05161	Hepatitis B	136	40	36	0.426143	0.344798	Ticam1,Birc5,Bid,Casp9,Ccne1,Ccne2,Cdk2,E2f1,E2f3,Elk1,Fadd,Hspg2,Jak1,Smad4,Nfatc1,Nfatc2,Prkcb,Prkcg,Ptk2b,Stat1,Stat3,Stat4,Stat5b,Stat6,Creb3l2,Tgfbr1,Traf3,Traf6,Akt3,E2f2,Map2k6,Map3k1,Map3k7,Mapk1,Mapk13,Mapk14,Mapk9,Creb3l1,Irf3,Ifih1	Raf1,Akt1,Akt2,Araf,Atf4,Bad,Bcl2,Crebbp,Ddx3x,Fos,Hras,Ifnar1,Irak1,Jak2,Jun,Myc,Nfatc3,Nfkbia,Nras,Pcna,Pik3cd,Mapk11,Rb1,Rela,Sos2,Src,Tgfb2,Trp53,Vdac3,Ywhaq,Ywhaz,Map2k2,Map2k7,Ep300,Atp6ap1,Tbk1
mmu00140	Steroid hormone biosynthesis	17	6	3	0.345892	0.829172	Cyp11a1,Cyp1b1,Cyp7b1,Hsd17b8,Cyp2d22,Srd5a1	Comt,Hsd17b12,Srd5a3
mmu03083	Polycomb repressive complex	81	25	21	0.34862	0.439667	Epop,Scml2,Mbd6,Cbx2,Cbx4,Fbrs,Jarid2,Foxk1,Rbbp4,Aurkb,Skp1,L3mbtl2,L3mbtl1,Scmh1,Auts2,Bcorl1,Sfmbt2,Hdac1,Cbx6,Sfmbt1,Bcor,Dcaf7,Asxl2,Pcgf5,Usp45	Bap1,Bmi1,Crebbp,Phc1,Eed,Hcfc1,Hdac2,Mtf2,Ring1,Asxl3,Ube2d1,Phf1,Kdm2a,Pcgf2,Asxl1,Rbbp7,Usp7,Kdm2b,Ep300,Hcfc2,Usp16
mmu04260	Cardiac muscle contraction	64	20	15	0.348778	0.638892	Slc8a2,Slc8a3,Atp1b3,Cacna2d3,Cox4i1,Cox6a1,Cox6c,Cox7c,Cacng5,Ryr2,Cox7a2l,Tpm2,Uqcrq,Slc9a7,Slc9a6,Cox6b2,Cacna2d2,Uqcrh,Uqcrfs1,Cacng7	Atp1b1,Atp1b2,Atp2a2,Cacna1c,Cacna2d1,Cacnb4,Cox6a2,Myh7,Slc9a1,Tpm1,Uqcrc1,Tpm4,Cacng4,Tpm3,Atp1a2
mmu00061	Fatty acid biosynthesis	16	4	5	0.707613	0.358433	Acsl1,Hsd17b8,Acsl6,Mecr	Acaca,Fasn,Acsf3,Acsl5,Acsl3
mmu00270	Cysteine and methionine metabolism	44	14	9	0.359308	0.793065	Cth,Mat2b,Cbs,Dnmt3a,Got1,Got2,Gss,Ldhb,Mdh1,Lacc1,Kyat3,Mpst,Apip,Mtap	Bcat2,Gclc,Gclm,Sms,Srm,Ahcyl1,Mtr,Enoph1,Mri1
mmu00062	Fatty acid elongation	24	8	6	0.366494	0.563839	Hadh,Mecr,Acaa2,Ppt2,Hacd4,Elovl7,Them4,Hadha	Tecr,Elovl6,Hacd1,Hsd17b12,Acot7,Elovl4
mmu04380	Osteoclast differentiation	98	27	26	0.610127	0.372479	Camk4,Gab2,Ifngr1,Ifngr2,Itgb3,Jak1,Mitf,Nfatc1,Nfatc2,Stat1,Syk,Tec,Tgfbr1,Tnfrsf11a,Tnfrsf1a,Traf2,Traf6,Plcg2,Akt3,Map2k6,Map3k7,Mapk1,Mapk13,Mapk14,Mapk9,Map3k14,Cyld	Akt1,Akt2,Atp2a2,Csf1r,Cyba,Fos,Fosb,Fyn,Ifnar1,Ifnar2,Jun,Junb,Jund,Lck,Ncf1,Nfkbia,Pik3cd,Ppp3ca,Ppp3cc,Mapk11,Rela,Relb,Tgfb2,Tyrobp,Map2k7,Trem2
mmu04130	SNARE interactions in vesicular transport	31	10	5	0.379702	0.911391	Bet1,Sec22b,Vamp7,Vamp1,Vamp2,Vti1a,Ykt6,Stx6,Stx17,Stx11	Stx4a,Gosr1,Vti1b,Stx1b,Snap29
mmu05017	Spinocerebellar ataxia	134	32	35	0.897184	0.381489	Cacna1a,Fgf14,Grin1,Grin2d,Grm1,Kcnc3,Grin3b,Prkcb,Prkcg,Plcb3,Plcb4,Psma3,Rora,Atxn1,Sem1,Slc1a6,Tbp,Mcu,Traf2,Vdac2,Akt3,Mapk9,Psma5,Atg2a,Atg13,Wipi1,Gria3,Mtor,Afg3l2,Wipi2,Pik3r4,Atg2b	Afg3l1,Akt1,Akt2,Slc25a4,Slc25a5,Atp2a2,Dab1,Gnaq,Pik3cd,Psmb5,Psmb6,Psmc1,Psmc2,Psmc3,Psmc5,Atxn2,Sptbn2,Psmd2,Trpc3,Vdac1,Vdac3,Vldlr,Xbp1,Atxn2l,Psmc4,Grin3a,Map3k5,Ulk2,Bean1,Nop56,Psmd11,Cic,Pum1,Pum2,Kat5
mmu04620	Toll-like receptor signaling pathway	63	15	17	0.827479	0.382012	Ticam1,Cd80,Fadd,Jak1,Stat1,Traf3,Traf6,Akt3,Map2k6,Map3k7,Mapk1,Mapk13,Mapk14,Mapk9,Irf3	Akt1,Akt2,Fos,Ifnar1,Ifnar2,Irak1,Jun,Tlr7,Nfkbia,Pik3cd,Mapk11,Rela,Ripk1,Spp1,Map2k2,Map2k7,Tbk1
mmu00603	Glycosphingolipid biosynthesis - globo and isoglobo series	11	4	3	0.382911	0.535039	Hexb,Naga,St3gal1,B3galt5	Fut9,St3gal2,St8sia1
mmu00730	Thiamine metabolism	11	4	3	0.382911	0.535039	Ak2,Ak4,Alpl,Ntpcr	Ak1,Nfs1,Tpk1
mmu00500	Starch and sucrose metabolism	21	7	6	0.384432	0.419997	Pygb,Pygl,Gaa,Hk1,Enpp1,Ugp2,Pgm2	Gpi1,Gyg,G6pc3,Pgm2l1,Pgm1,Agl
mmu05145	Toxoplasmosis	79	24	17	0.387069	0.781284	Casp9,Gnai1,H2-Ab1,H2-DMa,Ifngr1,Ifngr2,Itga6,Jak1,Lama1,Lama2,Lama5,Lamb1,Stat1,Stat3,Tnfrsf1a,Traf6,Akt3,Map2k6,Map3k7,Mapk1,Mapk13,Mapk14,Mapk9,Pik3r5	Akt1,Akt2,Bad,Bcl2,Bcl2l1,Gnao1,Hspa8,Irak1,Itgb1,Jak2,Ldlr,Nfkbia,Nfkbib,Mapk11,Rela,Tgfb2,Pik3cg
mmu05212	Pancreatic cancer	75	22	20	0.470534	0.387605	Brca2,Casp9,Ccnd1,Cdkn2a,E2f1,E2f3,Jak1,Smad4,Pld2,Ralgds,Stat1,Stat3,Tgfa,Tgfbr1,Akt3,Gadd45g,E2f2,Mapk1,Mapk9,Polk,Mtor,Ralb	Raf1,Akt1,Akt2,Araf,Bad,Bak1,Bcl2l1,Cdc42,Cdk4,Egfr,Rac3,Smad2,Pik3cd,Rb1,Rela,Tgfb2,Trp53,Vegfa,Rala,Arhgef6
mmu03030	DNA replication	35	11	2	0.405709	0.999395	Fen1,Mcm2,Mcm6,Pola1,Pold1,Pole2,Prim2,Pole3,Pole4,Rpa3,Rfc5	Pcna,Rnaseh1
mmu00360	Phenylalanine metabolism	8	3	1	0.406904	0.896536	Got1,Got2,Maoa	Mif
mmu04730	Long-term depression	56	16	15	0.537812	0.407171	Cacna1a,Gnai1,Gnas,Gnaz,Grm1,Igf1r,Prkcb,Prkcg,Pla2g4a,Plcb3,Plcb4,Gucy1b2,Mapk1,Gria3,Gucy1b1,Ppp2r1b	Raf1,Araf,Gna13,Gnao1,Gnaq,Hras,Lyn,Nos1,Nras,Ppp2ca,Ppp2cb,Prkg2,Map2k2,Pla2g4e,Gucy1a1
mmu00531	Glycosaminoglycan degradation	15	5	2	0.428508	0.915914	Arsb,Glb1,Hexb,Sgsh,Gns	Idua,Hgsnat
mmu00565	Ether lipid metabolism	33	10	9	0.468026	0.429967	Pafah1b2,Enpp2,Pla2g4a,Pld2,Ugt8a,Plaat3,Lpcat2,Peds1,Plpp2,Tmem86b	Pafah1b1,Pafah1b3,Pld3,Lpcat1,Selenoi,Pla2g4e,Plb1,Gdpd1,Cept1
mmu04932	Non-alcoholic fatty liver disease	133	39	31	0.436565	0.676339	Ndufb4c,Prkab2,Bid,Bcl2l11,Cebpa,Cox4i1,Cox6a1,Cox6c,Cox7c,Irs1,Ndufa4,Ndufs4,Ppara,Rxra,Cox7a2l,Srebf1,Tnfrsf1a,Traf2,Uqcrq,Ndufb6,Akt3,Map3k11,Mapk13,Mapk14,Mapk9,Cox6b2,Ndufa1,Mlxipl,Sdhc,Ndufa3,Ndufb9,Ndufa12,Ndufb3,Uqcrh,Uqcrfs1,Sdhd,Ndufc2,Ndufa11,Ndufv3	Ndufb11,Prkaa2,Akt1,Akt2,Atf4,Casp7,Cdc42,Cox6a2,Ddit3,Eif2ak3,Fos,Insr,Itch,Jun,Pik3cd,Prkab1,Mapk11,Rela,Nr1h3,Uqcrc1,Xbp1,Ndufs2,Map3k5,Irs2,Gsk3b,Gsk3a,Ndufa9,Ndufa13,Sdhb,Ndufs3,Ndufs7
mmu04920	Adipocytokine signaling pathway	60	18	14	0.438062	0.644732	Prkab2,Cpt1a,Acsl1,Irs1,Irs4,Nfkbie,Ppara,Rxra,Slc2a1,Slc2a4,Stat3,Stk11,Acsl6,Tnfrsf1a,Traf2,Akt3,Mapk9,Mtor	Prkaa2,Akt1,Akt2,Jak2,Nfkbia,Nfkbib,Prkab1,Rela,Rxrb,Irs2,Acsl5,G6pc3,Tradd,Acsl3
mmu03430	Mismatch repair	22	7	1	0.438308	0.998054	Mlh1,Msh2,Msh3,Pold1,Exo1,Rpa3,Rfc5	Pcna
mmu03013	Nucleocytoplasmic transport	105	17	27	0.998828	0.440156	Kpna1,Nup155,Rangap1,Sap18,Sumo1,Ipo13,Nup133,Ipo8,Srrm1,Nxt1,Snupn,Tmem33,Nup93,Nup58,Senp2,Ipo11,Nup210l	Thoc2l,Thoc5,Cse1l,Eef1a1,Eef1a2,Kpnb1,Sumo2,Casc3,Rnps1,Sumo3,Alyref,Ahctf1,Ddx19b,Tnpo1,Nup85,Nxf1,Ddx39b,Acin1,Phax,Nup160,Upf3a,Nup205,Seh1l,Xpo5,Xpot,Ipo4,Pym1
mmu00590	Arachidonic acid metabolism	29	9	7	0.443998	0.598179	Cbr3,Cyp2j6,Lta4h,Pla2g4a,Plaat3,Ptges,Prxl2b,Cyp2u1,Cyp2j9	Ggt1,Hpgd,Pla2g4e,Hpgds,Ptges3,Plb1,Ptgr2
mmu03460	Fanconi anemia pathway	50	15	7	0.452221	0.978375	Rad51c,Blm,Brca1,Brca2,Fanca,Mlh1,Eme2,Rmi2,Polk,Fan1,Ercc4,Fancg,Fancl,Rpa3,Rmi1	Rev3l,Slx4,Rev1,Wdr48,Telo2,Faap100,Fance
mmu00591	Linoleic acid metabolism	12	4	2	0.457035	0.835785	Cyp2j6,Pla2g4a,Plaat3,Cyp2j9	Pla2g4e,Plb1
mmu00563	Glycosylphosphatidylinositol (GPI)-anchor biosynthesis	26	8	2	0.466289	0.994039	Gpaa1,Piga,Pigf,Pign,Pigs,Pigg,Pigm,Pigx	Pigo,Pigw
mmu00592	alpha-Linolenic acid metabolism	14	2	4	0.938897	0.467549	Pla2g4a,Plaat3	Acox1,Pla2g4e,Fads2,Plb1
mmu05150	Staphylococcus aureus infection	18	4	5	0.796259	0.468791	H2-Ab1,H2-DMa,Icam1,Masp1	C1qa,C1qb,C1qc,C3ar1,Itgam
mmu00515	Mannose type O-glycan biosynthesis	22	5	6	0.791775	0.46938	B4galt1,St3gal3,Pomgnt2,B3gat2,B3gat1	Fut9,Fkrp,B4galt2,Crppa,B3galnt2,Chst10
mmu01250	Biosynthesis of nucleotide sugars	34	9	9	0.660459	0.469501	Galt,Galk1,Hk1,Ugp2,Fcsk,Pmm1,Pgm2,Fpgt,Tgds	Uap1,Pgm3,Gfpt1,Gpi1,Uap1l1,Gne,Pmm2,Nagk,Pgm1
mmu04973	Carbohydrate digestion and absorption	30	6	8	0.892668	0.469625	Atp1b3,Hk1,Prkcb,Plcb3,Plcb4,Akt3	Akt1,Akt2,Atp1b1,Atp1b2,Slc37a4,Pik3cd,G6pc3,Atp1a2
mmu01230	Biosynthesis of amino acids	68	20	15	0.470505	0.735604	Cth,Mat2b,Gpt2,Acy1,Asl,Prps2,Cbs,Eno2,Got1,Got2,Pfkl,Pgk1,Prps1,Eno4,Idh2,Prps1l3,Rpe,Idh3a,Tha1,Gpt	Psph,Shmt2,Aco1,Aco2,Aldoc,Bcat2,Gapdh,Glul,Idh1,Shmt1,Tkt,Mtr,Asns,Aldh18a1,Pycrl
mmu04066	HIF-1 signaling pathway	93	27	23	0.48344	0.535874	Egln3,Angpt1,Camk2g,Cdkn1b,Eif4e,Eno2,Hk1,Ifngr1,Ifngr2,Igf1r,Ldhb,Mknk1,Pfkl,Pgk1,Prkcb,Prkcg,Rps6,Slc2a1,Stat3,Vhl,Eno4,Pdk1,Plcg2,Akt3,Mapk1,Mtor,Eloc	Egln1,Egln2,Angpt2,Akt1,Akt2,Aldoc,Bcl2,Camk2b,Crebbp,Cybb,Egfr,Gapdh,Hif1a,Insr,Ltbr,Pfkfb3,Pik3cd,Plcg1,Rela,Tfrc,Vegfa,Map2k2,Ep300
mmu04666	Fc gamma R-mediated phagocytosis	83	23	21	0.595076	0.490237	Arpc1b,Gab2,Hck,Inppl1,Limk1,Myo10,Pip5k1b,Prkcb,Prkcg,Prkcd,Prkce,Pla2g4a,Pld2,Syk,Amph,Vav2,Gsn,Asap3,Plcg2,Akt3,Actr3b,Mapk1,Plpp2	Raf1,Akt1,Akt2,Cdc42,Cfl1,Cfl2,Crkl,Inpp5d,Lyn,Marcks,Marcksl1,Ncf1,Pak1,Pik3cd,Plcg1,Asap2,Bin1,Pla2g4e,Actr2,Actr3,Arpc2
mmu00534	Glycosaminoglycan biosynthesis - heparan sulfate / heparin	23	7	4	0.49137	0.855715	Hs3st2,Xylt1,Hs2st1,Hs3st3b1,Extl1,Extl2,Glce	Ext1,Hs3st1,Ndst2,Hs6st3
mmu04064	NF-kappa B signaling pathway	76	22	16	0.499523	0.806273	Card10,Ticam1,Eda,Edar,Icam1,Prkcb,Cxcl12,Syk,Trim25,Tnfaip3,Tnfrsf11a,Tnfrsf1a,Traf2,Traf3,Traf6,Plcg2,Gadd45g,Malt1,Map3k7,Map3k14,Tnfrsf13c,Cyld	Atm,Bcl2,Bcl2l1,Csnk2a1,Irak1,Lck,Ltbr,Lyn,Nfkbia,Plau,Plcg1,Rela,Relb,Ripk1,Zap70,Tradd
mmu00010	Glycolysis / Gluconeogenesis	48	14	6	0.506245	0.988447	Aldh7a1,Aldh2,Bpgm,Eno2,Hk1,Ldhb,Pfkl,Pgk1,Eno4,Galm,Aldh9a1,Acss2,Pgm2,Aldh1b1	Adh5,Aldoc,Gapdh,Gpi1,G6pc3,Pgm1
mmu00760	Nicotinate and nicotinamide metabolism	31	7	8	0.818967	0.511021	Nnt,Enpp1,Nmrk1,Nt5c1a,Nudt12,Nadk2,Sirt4	Nt5m,Nmnat2,Nt5c,Nampt,Nmnat1,Aspdh,Nt5c2,Sirt1
mmu00860	Porphyrin metabolism	23	5	6	0.824895	0.517515	Blvra,Fech,Urod,Uros,Blvrb	Eprs,Alas1,Alad,Cox15,Cox10,Mmab
mmu05143	African trypanosomiasis	20	6	2	0.520043	0.974018	F2rl1,Icam1,Prkcb,Prkcg,Plcb3,Plcb4	Gnaq,Thop1
mmu05014	Amyotrophic lateral sclerosis	316	83	78	0.816975	0.522227	Ndufb4c,Nrg2,Dnah7c,Fig4,Dnal1,Ang,Anxa11,Atp5j,Bid,Casp9,Ccs,Cox4i1,Cox6a1,Cox6c,Cox7c,Gpx3,Grin1,Grin2d,Hap1,Hdac6,Nup155,Ndufa4,Ndufs4,Nefm,Sigmar1,Psma3,Sem1,Cox7a2l,Nrg1,Tank,Mcu,Tnfrsf1a,Traf2,Tuba4a,Tubb4a,Uqcrq,Atf6,Actr1b,Atp5g3,Hnrnpa3,Ndufb6,Klc3,Nup133,Dnah9,Map2k6,Mapk13,Mapk14,Psma5,Dnah2,Atg2a,Cox6b2,Prkn,Atg13,Wipi1,Ndufa1,Actr10,Nxt1,Vapb,Mtor,Tomm40l,Sdhc,Ndufa3,Ndufb9,Ndufa12,N…	Ndufb11,Actb,Actg1,Anxa7,Atf4,Atp5b,Bad,Bcl2,Bcl2l1,Cox6a2,Daxx,Ddit3,Eif2ak3,Gpx1,Kif5a,Kif5b,Kif5c,Klc1,Klc2,Matr3,Nefl,Nos1,Ppp3ca,Ppp3cc,Mapk11,Psmb5,Psmb6,Psmc1,Psmc2,Psmc3,Psmc5,Rab1a,Atxn2,Sod1,Alyref,Psmd2,Trp53,Tuba1a,Tuba1b,Tuba1c,Tubb2a,Tubb3,Tubb5,Uqcrc1,Vdac1,Dctn6,Xbp1,Ndufs2,Atxn2l,Fus,Smcr8,Psmc4,Map3k5,Vcp,Ulk2,Pfn4,Nup85,Nxf1,Actr1a,Ubqln2,Tbk1,Nup160,Dctn5,Ndufa9,Map1lc3a,Ndufa…
mmu04914	Progesterone-mediated oocyte maturation	84	24	16	0.525721	0.911215	Adcy7,Adcy9,Ccnb2,Cdk1,Cdk2,Cpeb1,Gnai1,Igf1r,Pgr,Prkaca,Rps6ka1,Rps6ka2,Stk10,Cpeb3,Adcy5,Akt3,Mapk1,Mapk13,Mapk14,Mapk9,Adcy1,Mad2l1,Anapc7,Cdc26	Raf1,Adcy6,Adcy8,Akt1,Akt2,Araf,Hsp90ab1,Hsp90aa1,Pde3b,Pik3cd,Prkacb,Mapk11,Cpeb2,Anapc5,Anapc11,Anapc15
mmu05230	Central carbon metabolism in cancer	60	16	15	0.663028	0.527064	Fgfr1,Fgfr2,Hk1,Kit,Ldhb,Ntrk3,Pdgfra,Pfkl,Ret,Slc2a1,Pdk1,Akt3,Mapk1,Idh2,Mtor,Slc16a3	Raf1,Akt1,Akt2,Egfr,G6pdx,Gls,Hif1a,Hras,Idh1,Myc,Nras,Pik3cd,Slc7a5,Trp53,Map2k2
mmu05231	Choline metabolism in cancer	88	25	21	0.537911	0.611744	Dgkg,Dgkq,Dgka,Pdgfa,Pdgfb,Pdgfra,Pip5k1b,Prkcb,Prkcg,Pla2g4a,Pld2,Ralgds,Dgkb,Akt3,Slc44a5,Mapk1,Mapk9,Dgki,Dgkk,Plpp2,Dgke,Slc22a21,Mtor,Slc5a7,Slc44a2	Raf1,Akt1,Akt2,Pcyt1a,Egfr,Fos,Hif1a,Hras,Jun,Rac3,Nras,Pik3cd,Plcg1,Rheb,Slc22a5,Sos2,Dgkd,Pcyt1b,Map2k2,Slc22a4,Pla2g4e
mmu04922	Glucagon signaling pathway	85	24	20	0.552829	0.638781	Phkb,Prkab2,Pygb,Phka2,Pygl,Calm1,Calm3,Camk2g,Cpt1a,Gcg,Gcgr,Gnas,Ldhb,Pfkl,Phka1,Prkaca,Plcb3,Plcb4,Ppara,Slc2a1,Creb3l2,Akt3,Creb3l1,Foxo1	Ppp4r3b,Acaca,Prkaa2,Akt1,Akt2,Atf4,Calm2,Camk2b,Crebbp,Gnaq,Prmt1,Pde3b,Prkacb,Ppp3ca,Ppp3cc,Prkab1,Ep300,G6pc3,Ppp4r3a,Sirt1
mmu00830	Retinol metabolism	17	5	3	0.553518	0.829172	Aldh1a2,Dhrs3,Cyp26b1,Dhrs4,Rdh12	Adh5,Rdh11,Aldh1a3
mmu03410	Base excision repair	46	13	5	0.562782	0.994533	Gm38574,Tdp1,Fen1,Pold1,Pole2,Polg,Ung,Neil3,Poll,Pole3,Pnkp,Pole4,Rfc5	Adprs,Lig3,Pcna,Polb,Tdg
mmu01523	Antifolate resistance	20	5	5	0.711162	0.572413	Atic,Dhfr,Ggh,Abcc1,Abcg2	Shmt2,Fpgs,Rela,Shmt1,Slc19a1
mmu00780	Biotin metabolism	3	0	1	1	0.572808	NA	Btd
mmu03267	Virion - Adenovirus	3	1	1	0.632629	0.572808	Cd80	Cxadr
mmu00620	Pyruvate metabolism	36	10	5	0.594516	0.962781	Aldh7a1,Aldh2,Fh1,Hagh,Ldhb,Mdh1,Aldh9a1,Acss2,Aldh1b1,Grhpr	Me2,Acaca,Acat2,Adh5,Acat3
mmu04211	Longevity regulating pathway	80	21	19	0.70358	0.619592	Prkab2,Adcy7,Adcy9,Camk4,Eif4e,Sesn1,Igf1r,Irs1,Irs4,Prkaca,Creb3l2,Stk11,Adcy5,Akt3,Creb3l1,Adcy1,Atg13,Foxo1,Foxo3,Mtor,Sesn3	Prkaa2,Adcy6,Adcy8,Akt1,Akt2,Atf4,Hras,Insr,Nras,Pik3cd,Prkacb,Prkab1,Rela,Rheb,Trp53,Irs2,Akt1s1,Ehmt1,Sirt1
mmu00520	Amino sugar and nucleotide sugar metabolism	44	12	9	0.62092	0.793065	Cyb5r3,Galt,Galk1,Hexb,Hk1,Ugp2,Cyb5rl,Fcsk,Pmm1,Pgm2,Cyb5r1,Fpgt	Uap1,Pgm3,Gfpt1,Gpi1,Uap1l1,Gne,Pmm2,Nagk,Pgm1
mmu05208	Chemical carcinogenesis - reactive oxygen species	185	51	43	0.624646	0.703089	Ndufb4c,Prkd2,Gstt3,Atp5j,Cox4i1,Cox6a1,Cox6c,Cox7c,Cyp1b1,Ephx1,Ptk2,Gsta4,Gstm5,Gstt1,Gsto1,Slc26a6,Ndufa4,Ndufs4,Nfe2l2,Prkcd,Prkd1,Pld2,Cox7a2l,Uqcrq,Vdac2,Atp5g3,Ndufb6,Akt3,Mapk1,Mapk13,Mapk14,Mapk9,Cox6b2,Ephx4,Map3k14,Ndufa1,Foxo3,Mgst1,Sdhc,Ndufa3,Ndufb9,Ndufa12,Mgst3,Ndufb3,Uqcrh,Uqcrfs1,Sdhd,Ndufc2,Ndufa11,Prkd3,Ndufv3	Ndufb11,Raf1,Abl1,Abl2,Akt1,Akt2,Slc25a4,Slc25a5,Araf,Atp5b,Bad,Cox6a2,Cyba,Egfr,Fos,Hgf,Hif1a,Hras,Jun,Ncf1,Nfkbia,Nras,Pik3cd,Mapk11,Rela,Sod1,Sos2,Src,Uqcrc1,Vdac1,Vdac3,Vegfa,Ndufs2,Map2k2,Map2k7,Map3k5,Nox4,Keap1,Ndufa9,Ndufa13,Sdhb,Ndufs3,Ndufs7
mmu05146	Amoebiasis	66	18	13	0.624937	0.862296	Col4a4,Col4a5,Col1a2,Ptk2,Gnal,Gnas,Lama1,Lama2,Lama5,Lamb1,Prkaca,Prkcb,Prkcg,Plcb3,Plcb4,Serpinb6a,Adcy1,Col4a6	Cd1d1,Col3a1,Col4a1,Gnaq,Itgam,Muc2,Prdx1,Pik3cd,Prkacb,Rela,Tgfb2,Rab7b,Actn4
mmu00524	Neomycin, kanamycin and gentamicin biosynthesis	3	1	0	0.632629	1	Hk1	NA
mmu03265	Virion - Lyssavirus	3	1	0	0.632629	1	Ngfr	NA
mmu04950	Maturity onset diabetes of the young	7	2	0	0.635238	1	Pax6,Mafa	NA
mmu04668	TNF signaling pathway	86	23	17	0.671114	0.884273	Fadd,Icam1,Mmp14,Cx3cl1,Creb3l2,Tnfaip3,Tnfrsf1a,Traf2,Traf3,Akt3,Nod2,Map2k6,Map3k7,Mapk1,Mapk13,Mapk14,Mapk9,Creb3l1,Map3k14,Ripk3,Rps6ka4,Rps6ka5,Cyld	Akt1,Akt2,Atf4,Casp7,Fos,Itch,Jun,Junb,Nfkbia,Pik3cd,Mapk11,Rela,Ripk1,Map2k7,Map3k5,Tradd,Dnm1l
mmu04623	Cytosolic DNA-sensing pathway	44	9	10	0.912946	0.674573	Dnase2a,Fadd,Polr2h,Irf3,Samhd1,Ripk3,Gsdmd,Polr3gl,Polr3f	Casp7,Nfkbia,Nfkbib,Rela,Ripk1,Polr1c,Adar,Tbk1,Polr2e,Polr3d
mmu03050	Proteasome	44	6	10	0.993804	0.674573	Psme4,Psmb8,Psma3,Psme3,Sem1,Psma5	Psmb10,Psmb5,Psmb6,Psmc1,Psmc2,Psmc3,Psmc5,Psmd2,Psmc4,Psmd11
mmu03420	Nucleotide excision repair	57	11	13	0.957211	0.678158	Pold1,Pole2,Polr2h,Cetn2,Ercc4,Pole3,Gtf2h5,Ccnh,Pole4,Rpa3,Rfc5	Ercc2,Gtf2h1,Gtf2h4,Pcna,Rad23b,Polr2a,Ercc5,Polr2m,Ercc6,Polr2e,Polr2g,Ercc8,Cul4b
mmu00470	D-Amino acid metabolism	4	1	1	0.736904	0.678281	Srr	Gls
mmu00290	Valine, leucine and isoleucine biosynthesis	4	0	1	1	0.678281	NA	Bcat2
mmu00130	Ubiquinone and other terpenoid-quinone biosynthesis	9	2	2	0.773648	0.692102	Coq3,Ggcx	Coq7,Coq5
mmu04610	Complement and coagulation cascades	36	4	8	0.996653	0.69556	Cd59a,F2r,Masp1,Plat	Bdkrb2,C1qa,C1qb,C1qc,C3ar1,Itgam,Plau,Tfpi
mmu03020	RNA polymerase	32	4	7	0.990863	0.708534	Polr2h,Polr1e,Polr3gl,Polr3f	Crcp,Polr1c,Polr2a,Polr2m,Polr2e,Polr3d,Polr2g
mmu04960	Aldosterone-regulated sodium reabsorption	28	7	6	0.720929	0.723845	Atp1b3,Irs1,Prkcb,Prkcg,Mapk1,Sfn,Nedd4l	Atp1b1,Atp1b2,Insr,Pik3cd,Sgk1,Atp1a2
mmu00051	Fructose and mannose metabolism	29	7	4	0.757089	0.951016	Akr1b3,Hk1,Pfkl,Sord,Fcsk,Pmm1,Fpgt	Aldoc,Pfkfb3,Pfkfb4,Pmm2
mmu00920	Sulfur metabolism	9	2	1	0.773648	0.92209	Bpnt2,Mpst	Papss1
mmu00350	Tyrosine metabolism	16	3	3	0.874629	0.795058	Got1,Got2,Maoa	Adh5,Comt,Mif
mmu00600	Sphingolipid metabolism	46	11	9	0.796479	0.835801	Asah1,Glb1,Gm2a,Hexb,Smpd2,Sgms1,Ugt8a,Plpp2,Neu3,Acer3,Kdsr	Arsa,B4galnt1,Ugcg,Asah2,Cers3,Smpd3,Degs2,Cers5,Cers2
mmu03440	Homologous recombination	39	9	3	0.818291	0.998541	Rad51c,Blm,Brca1,Brca2,Pold1,Rad50,Rad51b,Sem1,Rpa3	Atm,Rbbp8,Nbn
mmu03060	Protein export	27	6	5	0.820999	0.832875	Srprb,Sec61a2,Sec61b,Sec11c,Immp1l,Spcs1	Srp54c,Srp68,Srp19,Sec62,Arxes1
mmu05016	Huntington disease	262	68	58	0.828101	0.850532	Ndufb4c,Dnah7c,Dnal1,Grm5,Ap2a2,Atp5j,Cacna1b,Casp9,Cox4i1,Cox6a1,Cox6c,Cox7c,Gpx3,Grin1,Hap1,Ndufa4,Ndufs4,Plcb3,Plcb4,Psma3,Sem1,Cox7a2l,Sin3a,Creb3l2,Tbp,Tfam,Rcor1,Tgm2,Traf2,Tuba4a,Tubb4a,Uqcrq,Vdac2,Actr1b,Atp5g3,Ndufb6,Klc3,Dnah9,Polr2h,Mapk9,Creb3l1,Psma5,Dnah2,Atg2a,Cox6b2,Hdac1,Atg13,Wipi1,Gria3,Ndufa1,Actr10,Mtor,Sdhc,Ndufa3,Ndufb9,Ndufa12,Ndufb3,Uqcrh,Uqcrfs1,Sdhd,Ndufc2,Gpx8,Ndufa11,…	Ndufb11,Slc25a4,Slc25a5,Atp5b,Bdnf,Cox6a2,Crebbp,Gnaq,Gpx1,Hdac2,Kif5a,Kif5b,Kif5c,Klc1,Klc2,Psmb5,Psmb6,Psmc1,Psmc2,Psmc3,Psmc5,Polr2a,Slc1a3,Sod1,Psmd2,Trp53,Tuba1a,Tuba1b,Tuba1c,Tubb2a,Tubb3,Tubb5,Uqcrc1,Vdac1,Vdac3,Dctn6,Ndufs2,Psmc4,Map2k7,Map3k5,Map3k10,Ulk2,Ep300,Actr1a,Dctn5,Ndufa9,Polr2e,Ndufa13,Gpx7,Dctn4,Sdhb,Polr2g,Ndufs3,Psmd11,Dctn2,Ap2b1,Tubb2b,Ndufs7
mmu04975	Fat digestion and absorption	19	4	3	0.831693	0.882953	Got2,Scarb1,Plpp2,Agpat1	Acat2,Acat3,Slc27a4
mmu00750	Vitamin B6 metabolism	7	1	0	0.903379	1	Pdxk	NA
mmu05144	Malaria	23	2	3	0.995336	0.947511	Icam1,Sdc1	Hgf,Tgfb2,Thbs3
mmu05171	Coronavirus disease - COVID-19	171	38	25	0.972402	0.999569	Rpl5,Ace,Agtr1a,Il6st,Jak1,Masp1,Prkcb,Prkcg,Eif2ak2,Rpl28,Rpl37a,Rpl9,Rps14,Rps6,Rps7,Stat1,Stat3,Syk,Tnfrsf1a,Traf3,Traf6,Rsl24d1,Plcg2,Map3k7,Mapk1,Mapk13,Mapk14,Mapk9,Rpl27a,Rps15a,Rps3,Rps11,Irf3,Rpl34-ps1,Rpl15,Rps21,Rps10,Ifih1	Rplp0,C1qa,C1qb,C1qc,C3ar1,Cybb,Egfr,Fos,Hbegf,Ifnar1,Ifnar2,Irak1,Jun,Rps2,Tlr7,Nfkbia,Nfkbib,Pik3cd,Plcg1,Mapk11,Rela,Rps26,Adar,Tbk1,Rpl18a
mmu03010	Ribosome	134	25	8	0.996575	1	Rpl5,Rpl28,Rpl37a,Rpl9,Rps14,Rps6,Rps7,Rsl24d1,Rpl27a,Rps15a,Rps3,Rps11,Mrpl15,Rpl34-ps1,Mrps17,Rpl15,Rps21,Mrpl33,Rps10,Mrps11,Mrpl13,Mrpl28,Mrpl1,Mrpl16,Mrpl36	Rplp0,Rps2,Rps26,Mrpl21,Mrpl19,Mrps15,Rpl18a,Mrps5
mmu03264	Virion - Flavivirus	1	0	0	1	1	NA	NA

## Sheet: Kat6b++ VPA vs  Kat6b++ Veh
	Pathway	N	Up	Down	P.Up	P.Down	UpGenes	DownGenes
mmu05200	Pathways in cancer	435	194	105	9.65499e-09	0.998832	Gstt3,Camk2d,Braf,Bcr,Egln3,Adcy7,Adcy9,Agtr1a,Alk,Apaf1,Ar,Arnt,Axin2,Bid,Bcl2l11,Brca2,Calm1,Calm3,Camk2g,Casp9,Ctnnb1,Ccnd1,Ccnd2,Ccnd3,Ccne1,Cdk2,Cdkn1b,Cdkn2a,Cdkn2b,Cebpa,Cxcr4,Col4a4,Col4a5,Ctbp2,Dcc,Dll3,Dvl3,E2f1,E2f3,Elk1,Epor,Erbb2,F2r,Ptk2,Fas,Fgf3,Fgfr1,Fgfr2,Fgfr3,Fgfr4,Fh1,Flt4,Frat1,Fzd1,Fzd3,Fzd4,Fzd5,Fzd6,Fzd7,Fzd8,Fzd9,Gli2,Gli3,Gnai1,Gnai2,Gnai3,Gnas,Gnb4,Gnb5,Gng12,Gng4,Gng5,…	Adcy3,Raf1,Egln1,Egln2,Adcy6,Adcy8,Akt1,Xiap,Araf,Rhoa,Arnt2,Axin1,Bad,Bak1,Bcl2,Bcl2l1,Bmp2,Calm2,Camk2b,Casp3,Casp7,Cbl,Cdc42,Cdk4,Crebbp,Crk,Csf1r,Csf2ra,Ctbp1,Dapk3,Dvl1,Ednra,Egfr,Esr1,Fgf1,Fgf2,Fgf9,Gna13,Gng10,Gng2,Gng3,Hdac2,Hes1,Hgf,Hhip,Hif1a,Hras,Hsp90ab1,Hsp90aa1,Ifnar1,Ifnar2,Itgb1,Jag2,Jak2,Lamc2,Rac3,Smad2,Mdm2,Myc,Ncoa3,Nfkb1,Nfkbia,Notch4,Nras,Pik3cd,Pim2,Prkacb,Plcg1,Ptch2,Rac1,…
mmu04934	Cushing syndrome	131	71	28	8.48992e-08	0.992802	Camk2d,Orai1,Braf,Adcy7,Adcy9,Agtr1a,Arnt,Axin2,Cacna1g,Camk2g,Ctnnb1,Ccnd1,Ccne1,Cdk2,Cdkn1b,Cdkn2a,Cdkn2b,Crhr2,Cyp11a1,Dvl3,E2f1,E2f3,Fh1,Fzd1,Fzd3,Fzd4,Fzd5,Fzd6,Fzd7,Fzd8,Fzd9,Gnai1,Gnai2,Gnai3,Gnas,Itpr2,Kcnk3,Lef1,Pbx1,Pde8a,Prkaca,Plcb1,Plcb3,Sp1,Scarb1,Star,Creb3l2,Rbbp5,Tcf7,Tcf7l1,Tcf7l2,Wnt9a,Pde8b,Adcy5,Wnt4,Wnt5a,Wnt5b,Wnt6,Wnt7a,Wnt7b,Creb5,E2f2,Map2k1,Mapk1,Mapk3,Creb3l1,Nceh1,Kmt…	Adcy3,Rap1a,Adcy6,Adcy8,Aip,Atf4,Axin1,Cacna1c,Camk2b,Cdk4,Crhr1,Dvl1,Egfr,Wdr5,Nr4a1,Kcnk2,Ldlr,Prkacb,Rb1,Adcy2,Wnt2,Wnt3,Armc5,Apc2,Ash2l,Map2k2,Cacna1f,Cacna1h
mmu04550	Signaling pathways regulating pluripotency of stem cells	118	63	29	9.00678e-07	0.93639	Zfhx3,Axin2,Bmpr1a,Bmpr1b,Ctnnb1,Dvl3,Lefty1,Fgfr1,Fgfr2,Fgfr3,Fgfr4,Fzd1,Fzd3,Fzd4,Fzd5,Fzd6,Fzd7,Fzd8,Fzd9,Grb2,Id2,Igf1r,Il6st,Jak1,Jarid2,Lifr,Smad3,Meis1,Otx1,Pax6,Pik3ca,Pik3r1,Rest,Skil,Sox2,Stat3,Tbx3,Tcf7,Tcf3,Wnt9a,Wnt4,Wnt5a,Wnt5b,Wnt6,Wnt7a,Wnt7b,Zic3,Akt3,Esrrb,Map2k1,Mapk1,Mapk13,Mapk14,Mapk3,Acvr1c,Rif1,Smad9,Fzd2,Pik3cb,Dusp9,Pcgf5,Wnt16,Fzd10	Raf1,Acvr2a,Acvr2b,Akt1,Axin1,Bmi1,Dvl1,Smarcad1,Fgf2,Hand1,Hras,Id1,Id3,Inhba,Jak2,Smad1,Smad2,Smad5,Myc,Nras,Pik3cd,Mapk11,Wnt2,Wnt3,Apc2,Kat6a,Map2k2,Pcgf6,Setdb1
mmu05224	Breast cancer	130	68	32	9.1311e-07	0.943238	Braf,Axin2,Brca1,Brca2,Ctnnb1,Ccnd1,Dll3,Dvl3,E2f1,E2f3,Erbb2,Fgf3,Fgfr1,Flt4,Frat1,Fzd1,Fzd3,Fzd4,Fzd5,Fzd6,Fzd7,Fzd8,Fzd9,Grb2,Hes5,Hey1,Hey2,Igf1r,Jun,Kit,Lef1,Lrp5,Ncoa1,Notch1,Notch2,Notch3,Pgr,Pik3ca,Pik3r1,Shc1,Sos1,Sp1,Frat2,Tcf7,Tcf7l1,Tcf7l2,Wnt9a,Wnt4,Wnt5a,Wnt5b,Wnt6,Wnt7a,Wnt7b,Akt3,Gadd45g,E2f2,Map2k1,Mapk1,Mapk3,Polk,Peg12,Dll4,Mtor,Fzd2,Pik3cb,Fgf16,Wnt16,Fzd10	Raf1,Akt1,Araf,Axin1,Bak1,Cdk4,Dvl1,Egfr,Esr1,Fgf1,Fgf2,Fgf9,Hes1,Hras,Jag2,Myc,Ncoa3,Notch4,Nras,Pik3cd,Rb1,Shc3,Sos2,Shc2,Wnt2,Wnt3,Apc2,Map2k2,Shc4,Heyl,Rps6kb1,Csnk1a1
mmu04310	Wnt signaling pathway	151	76	38	1.54035e-06	0.938213	Fbxw11,Camk2d,Tle6,Axin2,Cacybp,Camk2g,Ctnnb1,Ccnd1,Ccnd2,Ccnd3,Csnk2a2,Ctbp2,Dvl3,Frat1,Fzd1,Fzd3,Fzd4,Fzd5,Fzd6,Fzd7,Fzd8,Fzd9,Gpc4,Jun,Lef1,Lrp5,Smad3,Nfatc1,Nfatc2,Nlk,Prkaca,Prkcb,Prkcg,Plcb1,Plcb3,Ppard,Ppp3r1,Rspo1,Sfrp2,Sfrp1,Sfrp4,Rnf43,Frat2,Tcf7,Tcf7l1,Tcf7l2,Wnt9a,Tle2,Tle3,Ccn4,Wnt4,Wnt5a,Wnt5b,Wnt6,Wnt7a,Wnt7b,Map3k7,Mapk9,Ror2,Peg12,Mcc,Znrf3,Apcdd1,Porcn,Prickle3,Fzd2,Bambi,Rspo3,…	Rhoa,Axin1,Camk2b,Crebbp,Csnk2a1,Ctbp1,Dvl1,Rac3,Myc,Prkacb,Ppp3ca,Ppp3cc,Psen1,Rac1,Rock2,Ryk,Siah1a,Siah1b,Daam1,Tbl1x,Skp1,Tle1,Wnt2,Wnt3,Apc2,Wif1,Mapk8,Csnk1e,Cxxc4,Ep300,Lgr6,Rbx1,Ruvbl1,Chd8,Nkd2,Cby1,Csnk1a1,Sirt1
mmu04916	Melanogenesis	82	47	17	1.56353e-06	0.982656	Camk2d,Adcy7,Adcy9,Calm1,Calm3,Camk2g,Ctnnb1,Dvl3,Fzd1,Fzd3,Fzd4,Fzd5,Fzd6,Fzd7,Fzd8,Fzd9,Gnai1,Gnai2,Gnai3,Gnas,Kit,Lef1,Mitf,Prkaca,Prkcb,Prkcg,Plcb1,Plcb3,Creb3l2,Tcf7,Tcf7l1,Tcf7l2,Wnt9a,Adcy5,Wnt4,Wnt5a,Wnt5b,Wnt6,Wnt7a,Wnt7b,Map2k1,Mapk1,Mapk3,Creb3l1,Fzd2,Wnt16,Fzd10	Adcy3,Raf1,Adcy6,Adcy8,Calm2,Camk2b,Crebbp,Dvl1,Gnao1,Hras,Nras,Prkacb,Adcy2,Wnt2,Wnt3,Map2k2,Ep300
mmu05165	Human papillomavirus infection	290	127	77	1.02346e-05	0.940139	Tubg1,Ticam1,Chd4,Atp6v0b,Atp6v1a,Atp6v1e1,Axin2,Ctnnb1,Ccnd1,Ccnd2,Ccnd3,Ccne1,Cdk2,Cdkn1b,Patj,Col2a1,Col4a4,Col4a5,Col6a1,Col6a2,Col9a1,Col1a1,Col1a2,Dlg1,Dvl3,E2f1,Ptk2,Fas,Fzd1,Fzd3,Fzd4,Fzd5,Fzd6,Fzd7,Fzd8,Fzd9,Gnas,Grb2,H2-D1,H2-K1,H2-M3,H2-Q4,H2-Q7,H2-T10,H2-T22,H2-T23,H2-T24,Hes5,Hey1,Hey2,Ibsp,Itga2,Itga2b,Itga3,Itga4,Itga5,Itga6,Itga7,Itgav,Itgb3,Jak1,Lama1,Lama2,Lama5,Lamb1,Lamb2,Mfng…	Isg15,Tada3,Tubg2,Maml1,Scrib,Itga1,Raf1,Atp6v1b1,Akt1,Atm,Atp6v0a1,Atp6v0c,Axin1,Bad,Bak1,Casp3,Cdc42,Cdk4,Col9a3,Crebbp,Dvl1,Egfr,Hdac2,Hes1,Hras,Ifnar1,Ifnar2,Irf9,Itgb1,Lamc2,Llgl1,Mdm2,Nfkb1,Notch4,Nras,Pik3cd,Prkacb,Prkcz,Ppp2ca,Ppp2cb,Ppp2r3d,Psen1,Rb1,Rela,Rfng,Rheb,Sos2,Spp1,Itga10,Thbs3,Atp6v0a2,Tnc,Tnr,Vegfa,Wnt2,Wnt3,Apc2,Dlg2,Oasl2,H2-M5,Map2k2,Ppp2r2c,Itgb8,Ep300,Tnn,Ppp2r2d,Atp6ap1…
mmu05330	Allograft rejection	15	13	1	1.76168e-05	0.995759	Cd80,Fas,H2-Ab1,H2-D1,H2-K1,H2-M3,H2-Q4,H2-Q7,H2-T10,H2-T22,H2-T23,H2-T24,H2-T-ps	H2-M5
mmu05332	Graft-versus-host disease	15	13	1	1.76168e-05	0.995759	Cd80,Fas,H2-Ab1,H2-D1,H2-K1,H2-M3,H2-Q4,H2-Q7,H2-T10,H2-T22,H2-T23,H2-T24,H2-T-ps	H2-M5
mmu04390	Hippo signaling pathway	139	68	39	1.81885e-05	0.763547	Fbxw11,Axin2,Bmp5,Bmp7,Bmp8b,Bmpr1a,Bmpr1b,Ctnnb1,Ccnd1,Ccnd2,Ccnd3,Patj,Dlg1,Dvl3,Fzd1,Fzd3,Fzd4,Fzd5,Fzd6,Fzd7,Fzd8,Fzd9,Gli2,Id2,Lef1,Crb1,Smad3,Smad7,Nf2,Ppp1cc,Sox2,Tcf7,Tcf7l1,Tcf7l2,Tead1,Tead2,Tead3,Wnt9a,Llgl2,Tgfb3,Tgfbr1,Trp73,Wnt4,Wnt5a,Wnt5b,Wnt6,Wnt7a,Wnt7b,Gdf7,Crb2,Amot,Limd1,Frmd6,Ppp1ccb,Ywhab,Pals1,Stk3,Fzd2,Sav1,Mob1b,Ppp2r2b,Ppp2r1b,Wnt16,Pard6g,Pard3,Fzd10,Nkd1,Wwtr1	Scrib,Actb,Actg1,Axin1,Bmp2,Dlg4,Dvl1,Fgf1,Gdf5,Id1,Lats1,Llgl1,Smad1,Smad2,Myc,Prkcz,Ppp1ca,Ppp1cb,Ppp2ca,Ppp2cb,Tgfb2,Wnt2,Wnt3,Ywhae,Ywhag,Ywhah,Ywhaq,Ywhaz,Mob1a,Apc2,Dlg2,Ppp2r2c,Csnk1e,Lats2,Ppp2r2d,Rassf1,Pard6a,Dlg5,Nkd2
mmu05168	Herpes simplex virus 1 infection	354	79	144	0.999976	2.51586e-05	AB010352,Ticam1,Srsf9,Apaf1,B2m,Bid,Calr,Casp9,Socs3,Fas,H2-Ab1,H2-D1,H2-K1,H2-M3,H2-Q4,H2-Q7,H2-T10,H2-T22,H2-T23,H2-T24,Ifngr1,Ifngr2,Itga5,Itgb3,Jak1,Pik3ca,Pik3r1,Pml,Pou2f1,Ppp1cc,Eif2ak2,Nectin2,Stat1,Syk,Tap1,Tap2,Tapbp,Tnfrsf1a,Traf2,Traf3,Traf5,Traf6,Zfp52,Zfp54,Zfp92,Zim1,Zfp189,Zfp772,AI987944,Zfp958,Zfp961,Zfp612,Akt3,Zfp58,Zfp811,Zfp870,Zfp933,Zfp937,Map3k7,Irak4,Zfp275,Zfp944,Zfp459…	Zfp282,Zfp956,Gm32687,Eif2b3,Gm12258,Srsf1,Zfp607b,Akt1,Bad,Bak1,Bcl2,Bcl2l1,Casp3,Daxx,Eif2s1,Eif2b4,Pdia3,Hcfc1,Ifnar1,Ifnar2,Irak1,Irf9,Jak2,Nfkb1,Nfkbia,Pik3cd,Pou2f2,Ppp1ca,Ppp1cb,Zfp184,Rela,Rheb,Srsf2,Srsf3,Src,Srpk1,Zfp871,Eif2b1,Zfp748,Zfp583,Zfp354a,Zfp879,Alyref,Zfp595,Zfp7,Eif2b5,Zfp160,Zfp472,Zfp81,Zfp959,Srsf7,Zfp1,Zfp101,Zfp13,Zfp27,Zfp28,Zfp30,Zfp40,Zfp46,Zfp57,Zfp60,Zfp61,Zfp9,Zf…
mmu05163	Human cytomegalovirus infection	182	84	47	3.30019e-05	0.930039	Adcy7,Adcy9,B2m,Bid,Calm1,Calm3,Calr,Casp9,Ctnnb1,Ccnd1,Cdkn2a,Cxcr4,Bcar1,E2f1,E2f3,Elk1,Ptk2,Fas,Gnai1,Gnai2,Gnai3,Gnas,Gnb4,Gnb5,Gng12,Gng4,Gng5,Gng7,Gng8,Grb2,H2-D1,H2-K1,H2-M3,H2-Q4,H2-Q7,H2-T10,H2-T22,H2-T23,H2-T24,Itgav,Itgb3,Itpr2,Jak1,Arhgef1,Nfatc1,Nfatc2,Pdgfra,Pik3ca,Pik3r1,Prkaca,Prkcb,Prkcg,Plcb1,Plcb3,Ppp3r1,Pxn,Cxcl12,Sos1,Sp1,Stat3,Creb3l2,Tap1,Tap2,Tapbp,Tnfrsf1a,Traf2,Traf5,Adc…	Adcy3,Raf1,Adcy6,Adcy8,Akt1,Rhoa,Atf4,Bak1,Calm2,Casp3,Cdk4,Crk,Egfr,Gna13,Gnao1,Gng10,Gng2,Gng3,Pdia3,Hras,Rac3,Mdm2,Myc,Nfkb1,Nfkbia,Nras,Pik3cd,Prkacb,Ppp3ca,Ppp3cc,Mapk11,Rac1,Rb1,Rela,Rheb,Ripk1,Rock2,Sos2,Src,Adcy2,Vegfa,H2-M5,Map2k2,Tbk1,Tsc1,Arhgef12,Rps6kb1
mmu04930	Type II diabetes mellitus	39	25	5	3.34223e-05	0.997299	Cacna1a,Cacna1e,Cacna1g,Socs3,Hk1,Hk2,Irs1,Irs4,Kcnj11,Pik3ca,Pik3r1,Pkm,Prkcd,Prkce,Pklr,Slc2a4,Abcc8,Socs2,Mapk1,Mapk3,Mapk9,Mafa,Mtor,Socs4,Pik3cb	Cacna1c,Pik3cd,Prkcz,Mapk8,Irs2
mmu03082	ATP-dependent chromatin remodeling	98	21	49	0.991719	4.04386e-05	Chd4,Actr5,Baz2a,Mta3,Mbd2,Dpf2,Yy1,H2aj,Gatad2a,Ss18,Macroh2a1,Brd7,Cecr2,Baz2b,Hdac1,H2az1,Pole3,Ino80b,Dpf3,H2az2,Smarcd2	Srcap,Brd9,Actb,Actg1,Mta1,Bcl7b,Bcl7c,Cdk2ap1,Epc1,Hdac2,H2ac18,Mbd3,Smarcb1,Smarcc1,Bptf,Bicral,Vps72,Chd3,Morf4l1,Ino80c,Epc2,Rsf1,Ino80e,Rbbp7,Ss18l1,Dpf1,H2ac19,Macroh2a2,Mcrs1,Morf4l2,Ruvbl1,Smarce1,Morf4l1b,Yeats4,Pbrm1,Smarcc2,Ino80,Tfpt,Meaf6,Znhit1,Phf6,Ing3,Phf10,Bcl7a,Brd8,Kat5,Smarcd1,Arid1a,Smarca1
mmu05205	Proteoglycans in cancer	178	82	52	4.42054e-05	0.674195	Camk2d,Braf,Camk2g,Ctnnb1,Ccnd1,Cd63,Col1a1,Col1a2,Ctsl,Dcn,Elk1,Erbb2,Erbb3,Ptk2,Fas,Fgfr1,Fzd1,Fzd3,Fzd4,Fzd5,Fzd6,Fzd7,Fzd8,Fzd9,Gab1,Gpc1,Gpc3,Grb2,Hspg2,Igf1r,Igf2,Itga2,Itga5,Itgav,Itgb3,Itpr2,Arhgef1,Lum,Mras,Msn,Pdcd4,Pik3ca,Pik3r1,Prkaca,Prkcb,Prkcg,Ppp1cc,Ptch1,Pxn,Sos1,Stat3,Sdc1,Sdc4,Wnt9a,Tiam1,Twist1,Vav2,Ezr,Wnt4,Wnt5a,Wnt5b,Wnt6,Wnt7a,Wnt7b,Plcg2,Akt3,Map2k1,Mapk1,Mapk13,Mapk14,Ma…	Raf1,Actb,Actg1,Akt1,Ank1,Ank3,Araf,Rhoa,Camk2b,Casp3,Cav1,Cbl,Cdc42,Ddx5,Egfr,Erbb4,Esr1,Fgf2,Hbegf,Hgf,Hif1a,Hras,Itgb1,Smad2,Mdm2,Myc,Ppp1r12a,Nras,Pak1,Pik3cd,Prkacb,Plcg1,Ppp1ca,Ppp1cb,Mapk11,Flna,Rac1,Rock2,Shh,Sos2,Src,Tgfb2,Vegfa,Wnt2,Wnt3,Map2k2,Iqgap1,Vav3,Nudt16l1,Arhgef12,Rps6kb1,Tfap4
mmu04514	Cell adhesion molecules	95	49	23	4.72619e-05	0.929015	Alcam,Cd80,Cdh4,Cldn1,Cldn3,Cntn1,H2-Ab1,H2-D1,H2-K1,H2-M3,H2-Q4,H2-Q7,H2-T10,H2-T22,H2-T23,H2-T24,Icam1,Itga4,Itga6,Itgav,F11r,Cd99l2,Ncam2,Ocln,Nlgn1,Ptprf,Ptprs,Nectin2,Glg1,Igsf11,Sdc1,Sdc4,Cntn2,Nlgn2,Lrrc4c,Nfasc,Slitrk3,Icosl,Cntnap1,Cldn6,Cadm1,Cldn10,Nectin1,Cldn20,H2-T-ps,Cntnap2,Cd99,Mpzl1,Jam3	Cd276,Cdh2,Itgal,Itgam,Itgb1,L1cam,Ntng2,Ncam1,Nrxn3,Lrrc4,Ptprd,H2-M5,Slitrk4,Slitrk2,Nlgn3,Lrrc4b,Nrcam,Itgb8,Pvr,Nectin3,Vsir,Slitrk5,Slitrk1
mmu05217	Basal cell carcinoma	56	32	10	7.73226e-05	0.989449	Axin2,Ctnnb1,Dvl3,Fzd1,Fzd3,Fzd4,Fzd5,Fzd6,Fzd7,Fzd8,Fzd9,Gli2,Gli3,Kif7,Lef1,Ptch1,Tcf7,Tcf7l1,Tcf7l2,Wnt9a,Wnt4,Wnt5a,Wnt5b,Wnt6,Wnt7a,Wnt7b,Gadd45g,Polk,Smo,Fzd2,Wnt16,Fzd10	Axin1,Bak1,Bmp2,Dvl1,Hhip,Ptch2,Shh,Wnt2,Wnt3,Apc2
mmu03040	Spliceosome	129	19	60	0.999998	9.06982e-05	Srsf9,Hspa1b,Hspa1a,Snrnp70,Hnrnpa3,Plrg1,Prpf40b,Alyref2,Ppie,Rbm8a,Sf3b5,Ctnnbl1,Eif4a3l1,Crnkl1,Prpf38b,Prpf18,Prpf6,Cdc40,Ddx23	Tra2a,Sf3b3,Snrpd2,U2af1,Srsf1,Dhx15,Ddx5,Hnrnpc,Hnrnpk,Hspa8,Slu7,Rbmx,Srsf2,Srsf3,Tra2b,Snrpc,Snrpd1,Snrpe,Alyref,Dhx8,U2af2,Srsf7,Thoc1,U2af1l4,Fus,Pcbp1,Lsm2,Prpf19,Snrnp200,Ncbp1,Lsm4,Hnrnpu,Snrpa,Ddx39b,Pqbp1,Rp9,Tcerg1,Acin1,Srsf4,Isy1,Cwc15,Snrnp40,Rbm22,Rbm25,Sf3a1,Lsm3,U2surp,Puf60,Srsf6,Syf2,Snrpa1,Snrpf,Prpf4,Prpf3,Ddx42,Ccdc12,Smndc1,Hnrnpm,Rbm17,Sf3b1
mmu04020	Calcium signaling pathway	197	88	50	9.53465e-05	0.952722	Phkb,Ppif,Camk2d,Orai1,Phka2,Slc8a2,Slc8a3,Adcy7,Adcy9,Adora2a,Adra1a,Adra1d,Adrb1,Agtr1a,Stim2,Atp2b2,Cacna1a,Cacna1e,Cacna1g,Calm1,Calm3,Camk2g,Camk4,Cckbr,Chrm1,Cxcr4,Erbb2,Erbb3,F2r,Fgf3,Fgfr1,Fgfr2,Fgfr3,Fgfr4,Flt4,Gnal,Gnas,Grin2d,Hrh1,Htr2c,Htr5b,Htr6,Itpr2,Grin3b,Nfatc1,Nfatc2,Ntrk3,Oxtr,Pde1b,Pde1c,Pdgfa,Pdgfb,Pdgfra,Pdgfrb,Phka1,Prkaca,Prkcb,Prkcg,Plcb1,Plcb3,Plcd1,Ppp3r1,Ret,Mst1r,Ryr1…	Adcy3,Mylk,Grm5,Adcy8,Slc25a4,Slc25a5,Cacna1c,Calm2,Camk2b,Casq1,Chrm3,Ednra,Egfr,Erbb4,Fgf1,Fgf2,Fgf9,Grin2b,Grm1,Hgf,Htr2a,Htr4,Htr5a,Nos1,Ntrk2,Ntsr1,P2rx1,Pde1a,Prkacb,Plcd4,Plcg1,Ppp3ca,Ppp3cc,Ryr3,Slc8a1,Adcy2,Tacr1,Vdac1,Vdac3,Vegfa,Vegfb,P2rx3,P2rx2,Itpkc,Grin3a,Atp2b3,Camk1,Avpr1a,Cacna1f,Cacna1h
mmu05167	Kaposi sarcoma-associated herpesvirus infection	153	71	45	0.000105143	0.646191	Ticam1,Bid,Calm1,Calm3,Casp9,Ctnnb1,Ccnd1,E2f1,E2f3,Fas,Gnb4,Gnb5,Gng12,Gng4,Gng5,Gng7,Gng8,H2-D1,H2-K1,H2-M3,H2-Q4,H2-Q7,H2-T10,H2-T22,H2-T23,H2-T24,Hck,Icam1,Ifngr1,Il6st,Itpr2,Jak1,Jun,Lef1,Mapkapk2,Nfatc1,Nfatc2,Pdgfb,Pik3ca,Pik3r1,Ppp3r1,Eif2ak2,Stat1,Stat3,Syk,Tcf7,Tcf7l1,Tcf7l2,Tnfrsf1a,Traf2,Traf3,Pik3c3,Plcg2,Akt3,E2f2,Map2k1,Map2k4,Map2k6,Mapk1,Mapk13,Mapk14,Mapk3,Mapk9,Prex1,Pik3r5,Irf…	Atg14,Raf1,Angpt2,Akt1,Bak1,Calm2,Casp3,Cdk4,Crebbp,Fgf2,Gng10,Gng2,Gng3,Hif1a,Hras,Ifnar1,Ifnar2,Irf9,Jak2,Lyn,Myc,Nfkb1,Nfkbia,Nras,Pik3cd,Plcg1,Ppp3ca,Ppp3cc,Mapk11,Rac1,Rb1,Rela,Src,Ubb,Ubc,Vegfa,H2-M5,Map2k2,Map2k7,Mapk8,Pik3cg,Ep300,Tbk1,Map1lc3a,Atg3
mmu05320	Autoimmune thyroid disease	17	13	2	0.000199498	0.98266	Cd80,Fas,H2-Ab1,H2-D1,H2-K1,H2-M3,H2-Q4,H2-Q7,H2-T10,H2-T22,H2-T23,H2-T24,H2-T-ps	Tg,H2-M5
mmu05132	Salmonella infection	214	61	90	0.869043	0.00020721	Ahnak2,Dynlt1a,Nod1,Arf6,Arpc1b,Ctnnb1,Dnm2,Elmo2,Jun,Kpna1,Lef1,Snx18,Fyco1,Myo6,Pak3,Pik3c2a,Pik3ca,Ripk2,Rab7,Exoc4,Dync2li1,Tcf7,Tcf7l1,Tcf7l2,Vps41,Tnfrsf10b,Tnfrsf1a,Traf2,Traf6,Tuba4a,Tubb4a,Pik3c3,Actr1b,Klc3,Snx33,Akt3,Actr3b,Map2k1,Map2k4,Map2k6,Map3k7,Mapk1,Mapk13,Mapk14,Mapk3,Mapk9,Irak4,Podxl,Plekhm1,Actr10,Ripk3,Exoc2,Dynlt3,Arl8b,Myl12b,Flnc,Gsdmd,Wasl,Klc4,Pik3cb,Cyfip2	Exoc5,Nckap1l,Raf1,Cse1l,Abi1,Actb,Actg1,Akt1,Rhoa,Rhob,Bak1,Bcl2,Anxa2,Casp3,Casp7,Cdc42,Dctn1,Dync1i2,Hras,Hsp90ab1,Hsp90aa1,Il18,Irak1,Kif5a,Kif5b,Klc2,Kpna3,Kpna4,Myc,Nfkb1,Nfkbia,Pak1,Pfn1,Pik3cd,Mapk11,Cyth1,Cyth2,Flna,Rab5b,Rac1,Rela,Ripk1,Rock2,Cyfip1,Skp1,Tuba1a,Tuba1b,Tuba1c,Tubb2a,Tubb3,Tubb5,Dctn6,Rab7b,Dync1li2,Dync1li1,Pik3c2b,Wasf3,Map2k2,Map2k3,Map2k7,Mapk8,Rilp,Pik3cg,Rab9b,Pkn1,…
mmu05226	Gastric cancer	128	60	31	0.00024866	0.952947	Braf,Axin2,Ctnnb1,Ccnd1,Ccne1,Cdk2,Cdkn1b,Cdkn2b,Dvl3,E2f1,E2f3,Erbb2,Fgf3,Fgfr2,Frat1,Fzd1,Fzd3,Fzd4,Fzd5,Fzd6,Fzd7,Fzd8,Fzd9,Gab1,Grb2,Lef1,Lrp5,Smad3,Pik3ca,Pik3r1,Rxra,Shc1,Sos1,Frat2,Tcf7,Tcf7l1,Tcf7l2,Wnt9a,Tgfb3,Tgfbr1,Wnt4,Wnt5a,Wnt5b,Wnt6,Wnt7a,Wnt7b,Akt3,Gadd45g,E2f2,Map2k1,Mapk1,Mapk3,Polk,Peg12,Mtor,Fzd2,Pik3cb,Fgf16,Wnt16,Fzd10	Raf1,Akt1,Araf,Axin1,Bak1,Bcl2,Dvl1,Egfr,Fgf1,Fgf2,Fgf9,Hgf,Hras,Smad2,Myc,Nras,Pik3cd,Rb1,Rxrb,Shc3,Shh,Sos2,Shc2,Tgfb2,Wnt2,Wnt3,Apc2,Map2k2,Shc4,Rps6kb1,Csnk1a1
mmu05225	Hepatocellular carcinoma	154	70	43	0.000253374	0.783747	Gstt3,Braf,Axin2,Ctnnb1,Ccnd1,Cdkn2a,Dvl3,E2f1,E2f3,Elk1,Frat1,Fzd1,Fzd3,Fzd4,Fzd5,Fzd6,Fzd7,Fzd8,Fzd9,Gab1,Grb2,Gsta4,Gstm5,Gstt1,Gsto1,Igf1r,Igf2,Lef1,Lrp5,Smad3,Nfe2l2,Pik3ca,Pik3r1,Prkcb,Prkcg,Shc1,Sos1,Frat2,Tcf7,Tcf7l1,Tcf7l2,Wnt9a,Tgfa,Tgfb3,Tgfbr1,Wnt4,Wnt5a,Wnt5b,Wnt6,Wnt7a,Wnt7b,Plcg2,Akt3,Gadd45g,E2f2,Map2k1,Mapk1,Mapk3,Brd7,Polk,Peg12,Mgst1,Mtor,Fzd2,Mgst3,Dpf3,Pik3cb,Smarcd2,Wnt16,Fz…	Raf1,Actb,Actg1,Akt1,Araf,Axin1,Bad,Bak1,Bcl2l1,Cdk4,Dvl1,Egfr,Hgf,Hras,Smad2,Myc,Nras,Pik3cd,Plcg1,Rb1,Shc3,Smarcb1,Smarcc1,Sos2,Shc2,Tgfb2,Wnt2,Wnt3,Apc2,Map2k2,Txnrd2,Shc4,Dpf1,Txnrd1,Keap1,Smarce1,Pbrm1,Smarcc2,Phf10,Rps6kb1,Smarcd1,Csnk1a1,Arid1a
mmu01200	Carbon metabolism	106	51	20	0.00032373	0.997699	Gldc,Aldh6a1,Gpt2,Pgd,Prps2,Pcca,Acads,Aldoa,Cs,Eno1,Eno2,Eno3,Esd,Fh1,Got1,Got2,Hk1,Hk2,Idh3b,Mdh2,Mdh1,Mmut,Ogdh,Pdha1,Pfkl,Pgam1,Pgk1,Pkm,Pklr,Rpia,Suclg2,Taldo1,Tpi1,Hibch,Sds,Dlat,Phgdh,Ogdhl,Idh2,Eno1b,Pgam2,Suclg1,Acss2,Sdhc,Sdhd,Idh3a,Gcsh,Acss1,Mcee,Idnk,Got1l1	Psph,Me2,Me3,Acat2,Aco1,Acox1,Adh5,Aldoc,G6pdx,Glud1,Idh1,Me1,Shmt1,Tkt,Acat3,Pgls,Pccb,Sdhb,Adpgk,Echs1
mmu04360	Axon guidance	175	77	61	0.000444877	0.12084	Unc5a,Unc5b,Camk2d,Sema3d,Boc,Bmp7,Bmpr1b,Camk2g,Cxcr4,Dcc,Efna1,Efna3,Efna4,Efna5,Efnb1,Enah,Epha1,Epha4,Epha5,Epha8,Ephb2,Ephb3,Ephb4,Ptk2,Fzd3,Gnai1,Gnai2,Gnai3,Ilk,Limk1,Nck2,Nfatc2,Ntn1,Pak3,Pik3ca,Pik3r1,Plxna1,Plxna2,Ppp3r1,Ptch1,Robo1,Cxcl12,Sema3c,Sema3f,Sema4b,Sema4d,Sema4f,Sema5a,Sema5b,Sema6a,Sema6b,Sema6c,Slit1,Slit3,Unc5d,Wnt4,Wnt5a,Wnt5b,Ablim2,Plcg2,Gdf7,Lrrc4c,Pak5,Rgma,Srgap3,Ma…	Raf1,Srgap1,Rhoa,Camk2b,Cdc42,Cdk5,Cfl1,Cfl2,Dpysl2,Efna2,Efnb3,Epha3,Epha6,Epha7,Ephb6,Srgap2,Fyn,Hras,Itgb1,L1cam,Limk2,Rac3,Ntng2,Nras,Ntn3,Pak1,Pik3cd,Prkcz,Plcg1,Plxna3,Ppp3ca,Ppp3cc,Lrrc4,Rac1,Rock2,Ryk,Sema3a,Sema3b,Sema4a,Sema4c,Sema7a,Shh,Src,Pak6,Sema6d,Trpc3,Trpc4,Trpc5,Rnd1,Pak2,Ablim1,Ssh1,Plxnb1,Ssh2,Plxna4,Sema4g,Robo2,Pard6a,Dpysl5,Arhgef12,Myl9
mmu04612	Antigen processing and presentation	46	26	11	0.000452494	0.87311	B2m,Calr,Ctsb,Ctsl,H2-Ab1,H2-D1,H2-K1,H2-M3,H2-Q4,H2-Q7,H2-T10,H2-T22,H2-T23,H2-T24,Hspa1b,Hspa2,Hspa4,Nfya,Lgmn,Psme3,Hspa1a,Tap1,Tap2,Tapbp,Rfx5,H2-T-ps	Canx,Ctss,Pdia3,Hspa8,Hsp90ab1,Hsp90aa1,Rfxap,Nfyb,Nfyc,Psme1,H2-M5
mmu04940	Type I diabetes mellitus	22	15	5	0.00049649	0.84795	Cd80,Fas,H2-Ab1,H2-D1,H2-K1,H2-M3,H2-Q4,H2-Q7,H2-T10,H2-T22,H2-T23,H2-T24,Ptprn,Ptprn2,H2-T-ps	Cpe,Gad1,Hspd1,Ica1,H2-M5
mmu05034	Alcoholism	116	54	36	0.000609787	0.486053	Npy,Braf,Adora2a,Gm47655,Bdnf,Calm1,Calm3,Camk4,Slc6a3,Drd2,Gnai1,Gnai2,Gnai3,Gnas,Gnb4,Gnb5,Gng12,Gng4,Gng5,Gng7,Gng8,Grb2,Grin2d,H3f3b,Hdac5,Hdac6,Grin3b,Maoa,Prkaca,Ppp1cc,Ppp1r1b,Shc1,Sos1,Creb3l2,Slc18a2,Adcy5,Creb5,Hdac11,H2aj,Map2k1,Mapk1,Mapk3,Creb3l1,Macroh2a1,H4c9,H2bc21,Hdac1,Ppp1ccb,H2az1,Camkk1,Slc29a1,Hdac8,Slc29a3,H2az2	Raf1,Araf,Atf4,Calm2,Slc29a2,Fosb,Gnao1,Gng10,Gng2,Gng3,Grin2b,H3c14,Hdac2,H2ac18,Hras,Hdac10,Nras,Ntrk2,Prkacb,Pkia,Ppp1ca,Ppp1cb,Shc3,Sos2,Camkk2,Shc2,Grin3a,Shc4,H2ac19,Macroh2a2,Hdac7,H3f3c,H2bc4,H2bc27,Hdac9,H3c15
mmu04015	Rap1 signaling pathway	182	79	57	0.000624317	0.433499	Prkd2,Arap3,Braf,Rap1gap,Adcy7,Adcy9,Adora2a,Angpt1,Calm1,Calm3,Ctnnb1,Cnr1,Bcar1,Drd2,Efna1,Efna3,Efna4,Efna5,Enah,F2r,Fgf3,Fgfr1,Fgfr2,Fgfr3,Fgfr4,Flt4,Gnai1,Gnai2,Gnai3,Gnas,Lpar1,Igf1r,Itga2b,Itgb3,Kit,Mras,Ngfr,Pdgfa,Pdgfb,Pdgfra,Pdgfrb,Pik3ca,Pik3r1,Prkcb,Prkcg,Prkd1,Plcb1,Plcb3,Rasgrp2,Ralgds,Sipa1,Sipa1l1,Tiam1,Vasp,Vav2,Rapgef3,Adcy5,Farp2,Akt3,Dock4,Sipa1l2,Map2k1,Map2k6,Mapk1,Mapk13,Ma…	Adcy3,Rap1a,Raf1,Actb,Actg1,Adcy6,Adcy8,Angpt2,Akt1,Rhoa,Calm2,Ctnnd1,Cdc42,Crk,Csf1r,Efna2,Egfr,Evl,Fgf1,Fgf2,Fgf9,Gnao1,Grin2b,Hgf,Hras,Id1,Itgal,Itgam,Itgb1,Rac3,Afdn,Nras,Pfn1,Pik3cd,Prkcz,Plcg1,Mapk11,Rapgef6,Rac1,Src,Adcy2,Rapgef5,Tln1,Vegfa,Vegfb,Fyb,Rasgrp3,Map2k2,Map2k3,Pfn4,Magi2,Lpar2,Rala,Rapgef4,Pard6a,Vav3,Krit1
mmu00280	Valine, leucine and isoleucine degradation	47	26	11	0.0007084	0.890818	Aldh6a1,Aldh7a1,Pcca,Acadm,Acads,Aldh2,Bcat1,Bckdha,Bckdhb,Hadh,Hmgcl,Mmut,Hibch,Hadhb,Acaa1b,Abat,Acaa2,Ivd,Aldh9a1,Hibadh,Acadsb,Acad8,Mccc1,Aldh1b1,Mcee,Hadha	Acat2,Bcat2,Hmgcs1,Hmgcll1,Acat3,Acsf3,Pccb,Oxct1,Mccc2,Aacs,Echs1
mmu05215	Prostate cancer	89	43	22	0.000826207	0.906259	Braf,Ar,Casp9,Ctnnb1,Ccnd1,Ccne1,Cdk2,Cdkn1b,E2f1,E2f3,Erbb2,Fgfr1,Fgfr2,Grb2,Igf1r,Lef1,Pdgfa,Pdgfb,Pdgfra,Pdgfrb,Pik3ca,Pik3r1,Plat,Sos1,Spint1,Creb3l2,Tcf7,Tcf7l1,Tcf7l2,Zeb1,Tgfa,Creb5,Akt3,Insrr,E2f2,Map2k1,Mapk1,Mapk3,Creb3l1,Pdgfc,Foxo1,Mtor,Pik3cb	Etv5,Raf1,Akt1,Araf,Atf4,Bad,Bcl2,Crebbp,Egfr,Hras,Hsp90ab1,Hsp90aa1,Mdm2,Nfkb1,Nfkbia,Nras,Pik3cd,Rb1,Rela,Sos2,Map2k2,Ep300
mmu04750	Inflammatory mediator regulation of TRP channels	77	38	20	0.000980502	0.839123	Camk2d,Asic2,Adcy7,Adcy9,Calm1,Calm3,Camk2g,Cyp2j6,F2rl1,Gnas,Hrh1,Htr2c,Il1rap,Itpr2,Asic3,Pik3ca,Pik3r1,Prkaca,Prkcb,Prkcg,Prkcd,Prkce,Prkch,Pla2g4a,Plcb1,Plcb3,Ppp1cc,Adcy5,Plcg2,Asic4,Map2k6,Mapk13,Mapk14,Mapk9,Ppp1ccb,Pla2g6,Cyp2j9,Pik3cb	Adcy3,Asic1,Adcy6,Adcy8,Calm2,Camk2b,Htr2a,Pik3cd,Prkacb,Prkcq,Plcg1,Ppp1ca,Ppp1cb,Mapk11,Src,Adcy2,Trpv2,Map2k3,Mapk8,Pla2g4e
mmu04070	Phosphatidylinositol signaling system	90	43	20	0.00110078	0.969284	Synj1,Dgkz,Dgkg,Cds2,Impa2,Pip4k2c,Calm1,Calm3,Dgka,Inppl1,Itpr2,Mtm1,Pik3c2a,Pik3ca,Pik3r1,Pip4k2a,Pip5k1b,Prkcb,Prkcg,Plcb1,Plcb3,Plcd1,Synj2,Inpp5a,Dgkb,Itpk1,Mtmr6,Pik3c3,Itpka,Plcg2,Bpnt2,Inpp4a,Dgki,Itpkb,Ocrl,Dgkk,Mtmr1,Dgke,Plcd3,Plce1,Cds1,Pik3cb,Pi4k2a	Inpp5f,Pi4kb,Calm2,Inpp1,Inpp5d,Mtmr4,Pik3cd,Plcd4,Plcg1,Dgkd,Ppip5k2,Itpkc,Inpp4b,Pik3c2b,Ip6k1,Inpp5e,Pip4p2,Mtmr3,Ippk,Ip6k2
mmu05321	Inflammatory bowel disease	24	15	6	0.00190061	0.787326	H2-Ab1,Ifngr1,Ifngr2,Il12rb2,Jun,Smad3,Nfatc1,Rora,Rorc,Stat1,Stat3,Stat4,Stat6,Tgfb3,Nod2	Il18,Smad2,Maf,Nfkb1,Rela,Tgfb2
mmu04024	cAMP signaling pathway	175	74	57	0.00215338	0.301192	Arap3,Camk2d,Orai1,Npy,Braf,Pde4c,Adcy7,Adcy9,Adcyap1r1,Adora2a,Adrb1,Atp1a1,Atp1b3,Atp2b2,Bdnf,Calm1,Calm3,Camk2g,Camk4,Chrm1,Crhr2,Drd2,F2r,Gcg,Gli3,Gnai1,Gnai2,Gnai3,Gnas,Grin2d,Hcn2,Htr1d,Htr6,Jun,Grin3b,Nfatc1,Npr1,Oxtr,Pik3ca,Pik3r1,Prkaca,Pld1,Ppara,Ppp1cc,Ppp1r1b,Ptch1,Sstr2,Sox9,Ghsr,Creb3l2,Tiam1,Tnni3,Vav2,Rapgef3,Adcy5,Creb5,Akt3,Bves,Abcc4,Chrm2,Map2k1,Mapk1,Mapk3,Mapk9,Creb3l1,Adcy1…	Adcy3,Rap1a,Raf1,Acox1,Adcy6,Adcy8,Adcyap1,Akt1,Rhoa,Atp1b1,Fxyd2,Bad,Cacna1c,Calm2,Camk2b,Crebbp,Crhr1,Ednra,Gria1,Gria4,Grin2b,Hhip,Htr1a,Htr1b,Htr4,Kcnk2,Rac3,Afdn,Ppp1r12a,Nfkb1,Nfkbia,Npy1r,Pak1,Pde4b,Pik3cd,Prkacb,Ppp1ca,Ppp1cb,Rac1,Rela,Rock2,Sst,Sstr1,Adcy2,Pde10a,Grin3a,Map2k2,Mapk8,Atp2b3,Ep300,Hcn4,Gipr,Cacna1f,Rapgef4,Vav3,Atp1a2,Myl9
mmu04150	mTOR signaling pathway	143	62	34	0.00234327	0.970094	Prr5,Braf,Rps6ka3,Atp6v1a,Atp6v1e1,Dvl3,Eif4e,Fzd1,Fzd3,Fzd4,Fzd5,Fzd6,Fzd7,Fzd8,Fzd9,Grb10,Grb2,Igf1r,Irs1,Lrp5,Pik3ca,Pik3r1,Prkcb,Prkcg,Rps6ka1,Rps6ka2,Sos1,Stk11,Wnt9a,Tnfrsf1a,Wnt4,Wnt5a,Wnt5b,Wnt6,Wnt7a,Wnt7b,Mapkap1,Sesn2,Akt3,Rragb,Mios,Map2k1,Mapk1,Mapk3,Slc38a9,Depdc5,Wdr59,Rnf152,Fnip2,Rragd,Mtor,Fzd2,Atp6v1g1,Atp6v1c1,Cab39l,Castor1,Ddit4,Pik3cb,Rictor,Castor2,Wnt16,Fzd10	Prkaa1,Prkaa2,Raf1,Atp6v1b1,Akt1,Rhoa,Cab39,Dvl1,Hras,Slc3a2,Nras,Pik3cd,Rheb,Sgk1,Slc7a5,Sos2,Fnip1,Flcn,Wnt2,Wnt3,Stradb,Map2k2,Wdr24,Ulk2,Rragc,Clip1,Mlst8,Tsc1,Atp6v1g2,Lamtor1,Akt1s1,Seh1l,Strada,Rps6kb1
mmu04072	Phospholipase D signaling pathway	127	56	36	0.00236136	0.73267	Dnm3,Dgkz,Dgkg,Adcy7,Adcy9,Agtr1a,Arf6,Dgka,Dnm2,F2r,Gab1,Gab2,Gnas,Lpar1,Grb2,Grm8,Kit,Mras,Pdgfa,Pdgfb,Pdgfra,Pdgfrb,Pik3ca,Pik3r1,Pip5k1b,Pla2g4a,Plcb1,Plcb3,Pld1,Ralgds,Shc1,Sos1,Syk,Dgkb,Rapgef3,Adcy5,Plcg2,Akt3,Map2k1,Mapk1,Mapk3,Grm4,Dgki,Pik3r5,Dgkk,Plpp2,Agpat5,Pdgfc,Dgke,Sphk2,Mtor,Ralb,Rras2,Plpp3,Pik3cb,Lpar4	Adcy3,Grm2,Grm5,Raf1,Adcy6,Adcy8,Akt1,Rhoa,Egfr,Fcer1g,Fyn,Gna13,Grm1,Hras,Nras,Pik3cd,Plcg1,Plpp1,Cyth1,Cyth2,Rheb,Shc3,Sos2,Adcy2,Shc2,Dgkd,Map2k2,Shc4,Agpat3,Pik3cg,Pla2g4e,Lpar2,Avpr1a,Rala,Rapgef4,Tsc1
mmu04925	Aldosterone synthesis and secretion	80	38	21	0.00237597	0.829004	Prkd2,Camk2d,Orai1,Adcy7,Adcy9,Agtr1a,Atp1a1,Atp1b3,Atp2b2,Cacna1g,Calm1,Calm3,Camk2g,Camk4,Cyp11a1,Gnas,Itpr2,Kcnj5,Kcnk3,Npr1,Prkaca,Prkcb,Prkcg,Prkce,Prkd1,Plcb1,Plcb3,Pde2a,Scarb1,Star,Creb3l2,Camk1g,Adcy5,Creb5,Creb3l1,Dagla,Atp2b4,Prkd3	Adcy3,Adcy6,Adcy8,Atf1,Atf4,Atp1b1,Cacna1c,Calm2,Camk2b,Nr4a1,Ldlr,Nr4a2,Prkacb,Adcy2,Kcnk9,Daglb,Atp2b3,Camk1,Cacna1f,Cacna1h,Atp1a2
mmu05170	Human immunodeficiency virus 1 infection	173	73	52	0.00245328	0.580351	Fbxw11,Ap1s2,B2m,Bid,Calm1,Calm3,Calr,Casp9,Cd247,Cdk1,Cxcr4,Ptk2,Fas,Gnai1,Gnai2,Gnai3,Gnb4,Gnb5,Gng12,Gng4,Gng5,Gng7,Gng8,H2-D1,H2-K1,H2-M3,H2-Q4,H2-Q7,H2-T10,H2-T22,H2-T23,H2-T24,Itpr2,Jun,Limk1,Nfatc1,Nfatc2,Pak3,Pik3ca,Pik3r1,Prkcb,Prkcg,Ppp3r1,Pxn,Tap1,Tap2,Tapbp,Tnfrsf1a,Traf2,Traf5,Traf6,Wee1,Plcg2,Akt3,Pak5,Ap1s3,Map2k1,Map2k6,Map3k7,Mapk1,Mapk13,Mapk14,Mapk3,Mapk9,Irak4,Dcaf1,Irf3,Samhd…	Raf1,Akt1,Ap1m1,Ap1m2,Atm,Bad,Bak1,Bcl2,Bcl2l1,Calm2,Casp3,Cfl1,Cfl2,Crk,Gnao1,Gng10,Gng2,Gng3,Pdia3,Hras,Irak1,Limk2,Rac3,Nfkb1,Nfkbia,Nras,Pak1,Pik3cd,Plcg1,Ppp3ca,Ppp3cc,Mapk11,Rac1,Rela,Ripk1,Rnf7,Skp1,Pak6,Tnfrsf1b,Pak2,H2-M5,Map2k2,Map2k3,Map2k7,Mapk8,Rbx1,Tbk1,Tab1,Elob,Rps6kb1,Cul4b,Cul4a
mmu05214	Glioma	70	34	20	0.00248661	0.680724	Camk2d,Braf,Calm1,Calm3,Camk2g,Camk4,Ccnd1,Cdkn2a,E2f1,E2f3,Grb2,Igf1r,Pdgfa,Pdgfb,Pdgfra,Pdgfrb,Pik3ca,Pik3r1,Prkcb,Prkcg,Shc1,Sos1,Camk1g,Tgfa,Plcg2,Akt3,Gadd45g,E2f2,Map2k1,Mapk1,Mapk3,Polk,Mtor,Pik3cb	Raf1,Akt1,Araf,Bak1,Calm2,Camk2b,Cdk4,Egfr,Hras,Mdm2,Nras,Pik3cd,Plcg1,Rb1,Shc3,Sos2,Shc2,Map2k2,Shc4,Camk1
mmu00562	Inositol phosphate metabolism	70	34	15	0.00248661	0.966417	Fig4,Synj1,Aldh6a1,Impa2,Pip4k2c,Inppl1,Mtm1,Pik3c2a,Pik3ca,Pip4k2a,Pip5k1b,Plcb1,Plcb3,Plcd1,Synj2,Inpp5a,Itpk1,Mtmr6,Tpi1,Pik3c3,Pip5kl1,Itpka,Plcg2,Inpp4a,Plch1,Plch2,Itpkb,Ocrl,Mtmr1,Isyna1,Plcd3,Plce1,Pik3cb,Pi4k2a	Inpp5f,Pi4kb,Inpp1,Inpp5d,Mtmr4,Pik3cd,Plcd4,Plcg1,Itpkc,Inpp4b,Pik3c2b,Pik3cg,Inpp5e,Mtmr3,Ippk
mmu05230	Central carbon metabolism in cancer	60	30	13	0.00249905	0.95248	Erbb2,Fgfr1,Fgfr2,Fgfr3,Hk1,Hk2,Kit,Ntrk3,Pdgfra,Pdgfrb,Pdha1,Pfkl,Pgam1,Pik3ca,Pik3r1,Pkm,Ret,Slc2a1,Pdk1,Akt3,Map2k1,Mapk1,Mapk3,Idh2,Tigar,Sirt6,Pgam2,Mtor,Pik3cb,Slc16a3	Raf1,Akt1,Egfr,G6pdx,Hif1a,Hras,Idh1,Myc,Nras,Pik3cd,Slc7a5,Map2k2,Sirt3
mmu01210	2-Oxocarboxylic acid metabolism	29	17	3	0.00257555	0.997622	Gpt2,Acy1,Bcat1,Bckdha,Bckdhb,Cs,Got1,Got2,Idh3b,Ogdh,Pdha1,Dhtkd1,Dlat,Ogdhl,Idh2,Idh3a,Got1l1	Aco1,Bcat2,Idh1
mmu00010	Glycolysis / Gluconeogenesis	48	25	7	0.0027572	0.996816	Aldh7a1,Aldh2,Aldoa,Bpgm,Eno1,Eno2,Eno3,Hk1,Hk2,Pdha1,Pfkl,Pgam1,Pgk1,Pkm,Pklr,Tpi1,Dlat,Galm,Eno1b,Pgam2,Aldh9a1,Acss2,Pgm2,Acss1,Aldh1b1	Adh5,Aldh3a1,Aldoc,Akr1a1,G6pc3,Adpgk,Pgm1
mmu05412	Arrhythmogenic right ventricular cardiomyopathy	66	32	15	0.00340324	0.937933	Dsp,Slc8a2,Slc8a3,Actn2,Cacna2d3,Ctnnb1,Des,Dmd,Cacng5,Itga2,Itga2b,Itga3,Itga4,Itga5,Itga6,Itga7,Itgav,Itgb3,Lama1,Lama2,Lef1,Lmna,Itgb4,Tcf7,Tcf7l1,Tcf7l2,Sgcb,Sgcd,Atp2a3,Cacna2d2,Pkp2,Cacng7	Itga1,Actb,Actg1,Cacna1c,Cacnb4,Cdh2,Dag1,Emd,Itgb1,Slc8a1,Itga10,Itgb8,Cacng4,Cacna1f,Cacng8
mmu04120	Ubiquitin mediated proteolysis	137	29	57	0.997974	0.00369171	Fbxw11,Nhlrc1,Brca1,Birc6,Socs3,Ube4a,Mid1,Pias2,Pml,Cdc34,Traf6,Ube2g2,Ube2h,Fbxo2,Fbxw8,Map3k1,Ube2u,Prkn,Anapc7,Sae1,Pias1,Ube2l6,Ppil2,Fancl,Klhl13,Herc3,Det1,Nedd4l,Ube2n	Fbxo4,Cdc20,Ube2q2,Ube3b,Xiap,Cbl,Ubox5,Itch,Anapc1,Mgrn1,Mdm2,Rnf7,Siah1a,Siah1b,Skp1,Ube2d1,Cdc27,Ubb,Ubc,Ube2m,Ube2e3,Ube2e1,Uba1,Ube2a,AA414768,Cul3,Prpf19,Keap1,Uba2,Cdc23,Ube2j1,Stub1,Rbx1,Anapc5,Huwe1,Ube2d3,Anapc11,Smurf2,Cul7,Ube2w,Wwp2,Herc4,Ube2r2,Elob,Ube2f,Ube2c,Trim37,Rhobtb1,Cdc16,Ube2q1,Cul2,Ercc8,Cul4b,Anapc15,Ube2ql1,Ube2s,Cul4a
mmu00100	Steroid biosynthesis	17	2	11	0.986725	0.00372937	Lipa,Soat1	Cyp51,Dhcr7,Fdft1,Hsd17b7,Lss,Nsdhl,Sqle,Sc5d,Msmo1,Tm7sf2,Dhcr24
mmu04725	Cholinergic synapse	100	45	27	0.00378306	0.808009	Chrnb4,Camk2d,Chrna3,Ache,Chrna4,Adcy7,Adcy9,Cacna1a,Camk2g,Camk4,Chrm1,Chrm4,Gnai1,Gnai2,Gnai3,Gnb4,Gnb5,Gng12,Gng4,Gng5,Gng7,Gng8,Itpr2,Kcnj4,Pik3ca,Pik3r1,Prkaca,Prkcb,Prkcg,Plcb1,Plcb3,Slc18a3,Creb3l2,Adcy5,Creb5,Akt3,Chrm2,Map2k1,Mapk1,Mapk3,Creb3l1,Pik3r5,Kcnq4,Slc5a7,Pik3cb	Adcy3,Kcnq3,Chrnb2,Adcy6,Adcy8,Akt1,Atf4,Bcl2,Cacna1c,Camk2b,Chrm3,Fyn,Gnao1,Gng10,Gng2,Gng3,Hras,Jak2,Kcnj12,Kcnq2,Nras,Pik3cd,Prkacb,Adcy2,Kcnq5,Pik3cg,Cacna1f
mmu01100	Metabolic pathways	1210	427	349	0.00379834	0.911973	Pafah2,Acacb,Chpf2,Ak6,Xylb,Gstt3,Fig4,Pnpo,Synj1,Gldc,Dgkz,Aldh6a1,Mgat5,Atic,Galnt2,Galnt7,Mat2b,Gpt2,B4gat1,Acy1,Cbr3,Asl,Pygb,Pygl,Ggct,Dgkg,Pgd,Pde4c,Qdpr,Prps2,Aldh7a1,Pcca,Cds2,Acadl,Acadm,Acads,Atp6v0b,Slc33a1,Impa2,Ada,Adcy7,Adcy9,Adk,Adssl1,Ak2,Ak4,Alpl,Aldh2,Aldoa,Akr1b3,Pnpla3,Pip4k2c,Prdx6,Arsb,Asah1,Atp4a,Atp5a1,Atp5j,Atp6v1a,Atp6v1e1,Bcat1,Bckdha,Bckdhb,Glb1,Bpgm,Car8,Car4,Car7,Cbs…	Psph,Inpp5f,Hsd3b7,Gpat4,Alg9,Nt5m,Adcy3,Acly,Ndufb11,Gmpr2,Ppcs,Carns1,Acaca,Eprs,Nt5c3,Pi4kb,Aldh1l1,Nsd2,Mthfs,B3gnt5,Mthfd1,Rdh13,Sephs1,Me3,Ehmt2,Fdps,Acat2,Atp6v1b1,Aco1,Acox1,Acp2,Adcy6,Adcy8,Adh5,Adsl,Ahcyl,Ak1,Alas1,Aldh3a1,Aldoc,Ampd3,Amy1,Arsa,Atp5b,Atp5pb,Atp5g1,Atp6v0a1,Atp6v0c,Bcat2,Car2,Entpd6,Cdo1,Comt,Coq7,Cox6a2,Pcyt1a,Cyp51,Dgat1,Dhcr7,Dpagt1,Ext1,Fah,Fasn,Fdft1,Fmo1,Fpgs,Fut9,…
mmu04062	Chemokine signaling pathway	132	57	44	0.00381326	0.267543	Gm13306,Ccl27b,Ccl21b,Gm10591,Gm13304,Ccl21d,Gm21586,Braf,Adcy7,Adcy9,Cxcr4,Bcar1,Ptk2,Gnai1,Gnai2,Gnai3,Gnb4,Gnb5,Gng12,Gng4,Gng5,Gng7,Gng8,Grk5,Grb2,Hck,Pik3ca,Pik3r1,Prkaca,Prkcb,Prkcd,Plcb1,Plcb3,Ccl21a,Pxn,Rasgrp2,Ccl17,Cxcl12,Shc1,Sos1,Stat1,Stat3,Tiam1,Vav2,Adcy5,Plcg2,Akt3,Map2k1,Mapk1,Mapk3,Prex1,Grk3,Pik3r5,Foxo3,Gm21953,Pik3cb,Pard3	Adcy3,Arrb1,Rap1a,Raf1,Grk2,Adcy6,Adcy8,Akt1,Rhoa,Bad,Cdc42,Crk,Cx3cr1,Gng10,Gng2,Gng3,Hras,Jak2,Rac3,Lyn,Ncf1,Nfkb1,Nfkbia,Nfkbib,Nras,Pak1,Pik3cd,Prkacb,Prkcz,Plcg1,Rac1,Rela,Rock2,Shc3,Sos2,Src,Adcy2,Shc2,Arrb2,Shc4,Pik3cg,Vav3,Gsk3a,Cxcl16
mmu04979	Cholesterol metabolism	30	17	6	0.00419697	0.931696	Pcsk9,Abca1,Tspo,Lrp2,Lipa,Lrpap1,Npc1,Pltp,Soat1,Sort1,Scarb1,Star,Nceh1,Vapb,Angptl4,Stard3,Npc2	Apoe,Ldlr,Lpl,Vdac1,Vdac3,Vapa
mmu04014	Ras signaling pathway	193	79	57	0.00444039	0.643015	Angpt1,Arf6,Bdnf,Calm1,Calm3,Efna1,Efna3,Efna4,Efna5,Elk1,Fgf3,Fgfr1,Fgfr2,Fgfr3,Fgfr4,Flt4,Gab1,Gab2,Gnb4,Gnb5,Gng12,Gng4,Gng5,Gng7,Gng8,Grb2,Igf1r,Igf2,Kit,Ksr1,Mras,Ngfr,Pak3,Pdgfa,Pdgfb,Pdgfra,Pdgfrb,Pik3ca,Pik3r1,Prkaca,Prkcb,Prkcg,Pla2g4a,Pld1,Rasgrp2,Rasal1,Rasgrf1,Rasgrp1,Rel,Ralgds,Rgl1,Rgl2,Shc1,Sos1,Tgfa,Tiam1,Plaat3,Ralgapb,Rasgrp4,Plcg2,Akt3,Ets2,Pak5,Ralgapa2,Map2k1,Mapk1,Mapk3,Mapk…	Rap1a,Raf1,Abl2,Rasa2,Angpt2,Akt1,Rhoa,Bad,Bcl2l1,Calm2,Cdc42,Csf1r,Efna2,Egfr,Fgf1,Fgf2,Fgf9,Gng10,Gng2,Gng3,Grin2b,Hgf,Hras,Rac3,Afdn,Nfkb1,Nras,Ntf3,Ntrk2,Pak1,Pik3cd,Prkacb,Plcg1,Rab5b,Rac1,Rasgrf2,Rela,Shc3,Sos2,Pak6,Shc2,Rapgef5,Vegfa,Vegfb,Pak2,Zap70,Syngap1,Rasgrp3,Map2k2,Mapk8,Shc4,Pla2g4e,Rala,Rassf1,Shoc2,Tbk1,Ralgapa1
mmu04935	Growth hormone synthesis, secretion and action	106	47	30	0.00444513	0.723208	Adcy7,Adcy9,Socs3,Bcar1,Ptk2,Gnai1,Gnai2,Gnai3,Gnas,Grb2,Irs1,Irs4,Itpr2,Pik3ca,Pik3r1,Prkaca,Prkcb,Prkcg,Plcb1,Plcb3,Shc1,Sstr2,Sos1,Ghsr,Stat1,Stat3,Creb3l2,Socs2,Adcy5,Creb5,Plcg2,Akt3,Mrap2,Map2k1,Map2k4,Map2k6,Map3k1,Mapk1,Mapk13,Mapk14,Mapk3,Mapk9,Creb3l1,Adcy10,Mtor,Ghrl,Pik3cb	Adcy3,Raf1,Adcy6,Adcy8,Akt1,Atf4,Cacna1c,Crebbp,Crk,Hras,Jak2,Nras,Pik3cd,Prkacb,Plcg1,Mapk11,Shc3,Sst,Sstr1,Sstr3,Sos2,Adcy2,Shc2,Map2k2,Map2k3,Mapk8,Shc4,Ep300,Irs2,Cacna1f
mmu01240	Biosynthesis of cofactors	116	32	49	0.860544	0.00476932	Ak6,Pnpo,Mat2b,Adssl1,Ak2,Ak4,Alpl,Aldh2,Bcat1,Fech,Gch1,Ggh,Gss,Mocs2,Nadk,Dhrs3,Pdxk,Ugp2,Cmpk2,Urod,Uros,Coq3,Pmm1,Gmppb,Rfk,Mocs1,Nadk2,Afmid,Aldh1b1,Nmnat3,Rdh12,Lias	Ppcs,Eprs,Mthfd1,Rdh13,Adsl,Ak1,Alas1,Bcat2,Coq7,Fpgs,Gclc,Alad,Nme7,Rdh11,Mthfd2,Nme1,Nme2,Shmt1,Pank3,Ugdh,Cox15,Nmnat2,Ak5,Mat2a,Mthfd1l,Vkorc1,Tpk1,Flad1,Ctps,Pmm2,Nme6,Ak3,Nme4,Akr1a1,Lipt1,Nmnat1,Mthfd2l,Cmpk1,Ppcdc,Lipt2,Aspdh,Cad,Cox10,Phospho2,Pank2,Pank1,Mmab,Ak7,Nme3
mmu05206	MicroRNAs in cancer	155	65	44	0.004856	0.744861	Bcl2l2,Bcl2l11,Brca1,Ccnd1,Ccnd2,Ccne1,Cdkn1b,Cdkn2a,Cyp1b1,Dnmt3a,Dnmt3b,E2f1,E2f3,Efna1,Efna3,Efna4,Efna5,Erbb2,Erbb3,Igf2bp1,Fscn1,Fgfr3,Fzd3,Grb2,Hdac5,Irs1,Itga5,Itgb3,Bmf,Abcc1,Notch1,Notch2,Notch3,Pdcd4,Pdgfa,Pdgfb,Pdgfra,Pdgfrb,Pik3ca,Pik3r1,Pim1,Prkcb,Prkcg,Prkce,St14,Shc1,Sos1,Sox4,Stat3,Slc45a3,Zeb1,Ezr,Plcg2,Zeb2,E2f2,Map2k1,Mapk1,Mapk3,Hdac1,Reck,Mtor,Trim71,Rps6ka5,Ddit4,Pik3cb	Raf1,Rhoa,Atm,Bak1,Bcl2,Bmi1,Casp3,Crebbp,Crk,Efna2,Egfr,Hdac2,Hnrnpk,Hras,Stmn1,Marcks,Mcl1,Mdm2,Mmp16,Myc,Nfkb1,Notch4,Nras,Pik3cd,Plcg1,Dicer1,Sos2,Tgfb2,Tnc,Tnr,Tpm1,Vegfa,Wnt3,Apc2,Mapk7,Spry2,Map2k2,Shc4,Ep300,Tnn,Irs2,Rassf1,Tnxb,Sirt1
mmu00640	Propanoate metabolism	28	16	4	0.00486416	0.986447	Acacb,Aldh6a1,Pcca,Acads,Bckdha,Bckdhb,Mmut,Suclg2,Hibch,Abat,Acss3,Suclg1,Acss2,Acss1,Mcee,Hadha	Acaca,Acox1,Pccb,Echs1
mmu05032	Morphine addiction	81	37	22	0.00607516	0.779671	Pde4c,Adcy7,Adcy9,Cacna1a,Gabra2,Gabra3,Gabra4,Gabrb1,Gabrd,Gabre,Gabrg1,Gnai1,Gnai2,Gnai3,Gnas,Gnb4,Gnb5,Gng12,Gng4,Gng5,Gng7,Gng8,Grk5,Kcnj5,Pde1b,Pde1c,Pde8a,Prkaca,Prkcb,Prkcg,Pde2a,Pde8b,Adcy5,Pde7b,Grk3,Pde3a,Gabrq	Adcy3,Arrb1,Grk2,Gabra5,Adcy6,Adcy8,Gabra1,Gabrb2,Gabrb3,Gabrg2,Gabrg3,Gnao1,Gng10,Gng2,Gng3,Pde1a,Pde4b,Pde7a,Prkacb,Adcy2,Arrb2,Pde10a
mmu01521	EGFR tyrosine kinase inhibitor resistance	76	35	22	0.00640971	0.658271	Braf,Bcl2l11,Eif4e,Erbb2,Erbb3,Fgfr2,Fgfr3,Gab1,Gas6,Grb2,Igf1r,Jak1,Pdgfa,Pdgfb,Pdgfra,Pdgfrb,Pik3ca,Pik3r1,Prkcb,Prkcg,Shc1,Sos1,Stat3,Nrg1,Tgfa,Plcg2,Akt3,Axl,Map2k1,Mapk1,Mapk3,Pdgfc,Foxo3,Mtor,Pik3cb	Raf1,Akt1,Araf,Bad,Bcl2,Bcl2l1,Egfr,Fgf2,Hgf,Hras,Jak2,Nras,Pik3cd,Plcg1,Shc3,Sos2,Src,Shc2,Vegfa,Map2k2,Shc4,Rps6kb1
mmu04060	Cytokine-cytokine receptor interaction	119	51	24	0.00712731	0.995993	Gm13306,Ccl27b,Ccl21b,Gm10591,Gm13304,Rell1,Ccl21d,Gm21586,Bmp5,Bmp7,Bmp8b,Bmpr1a,Bmpr1b,Cxcr4,Cntfr,Eda,Edar,Epor,Fas,Gdf11,Ifngr1,Ifngr2,Il11,Il11ra1,Il11ra2,Il12rb2,Il16,Il17ra,Il1rap,Il6st,Lifr,Ngfr,Ccl21a,Ccl17,Cxcl12,Tgfb3,Tgfbr1,Tnfrsf10b,Tnfrsf11a,Tnfrsf1a,Rell2,Gdf7,Ifnlr1,Acvr1c,Tnfrsf12a,Tnfrsf19,Relt,Clcf1,Gm21953,Tnfrsf13c,Tnfrsf25	Bmp3,Acvr2a,Acvr2b,Bmp2,Csf1r,Csf2ra,Cx3cr1,Gdf5,Gdf9,Ifnar1,Ifnar2,Il18,Inha,Inhba,Ltbr,Prlr,Il20rb,Tgfb2,Tnfrsf18,Tnfrsf1b,Il17d,Crlf2,Cxcl16,Il34
mmu01232	Nucleotide metabolism	74	20	33	0.844011	0.00722313	Ak6,Ada,Adk,Adssl1,Ak2,Ak4,Entpd2,Dck,Hprt,Rrm1,Lacc1,Entpd3,Tk1,Cmpk2,Nt5c1a,Impdh1,Rrm2b,Gmpr,Ntpcr,Cant1	Nt5m,Gmpr2,Nt5c3,Adsl,Ak1,Ampd3,Entpd6,Guk1,Nme7,Nme1,Nme2,Dtymk,Uck1,Gmps,Ak5,Impdh2,Dguok,Nt5c,Ctps,Nme6,Ak3,Nme4,Tk2,Dctpp1,Cmpk1,Nt5c3b,Uckl1,Tymp,Nudt16,Nt5c2,Ak7,Nme3,Uck2
mmu04371	Apelin signaling pathway	111	48	31	0.00725812	0.754735	Apela,Slc8a2,Slc8a3,Adcy7,Adcy9,Agtr1a,Calm1,Calm3,Camk4,Ccnd1,Gnai1,Gnai2,Gnai3,Gnb4,Gnb5,Gng12,Gng4,Gng5,Gng7,Gng8,Hdac5,Itpr2,Smad3,Mef2d,Mras,Notch3,Prkaca,Prkce,Plat,Plcb1,Plcb3,Ppargc1a,Prkag1,Ryr1,Tfam,Tgfbr1,Adcy5,Pik3c3,Akt3,Map2k1,Mapk1,Mapk3,Adcy10,Pik3r5,Sphk2,Mtor,Rras2,Pik3r4	Adcy3,Prkaa1,Mylk,Prkaa2,Prkab2,Prkag2,Raf1,Acta2,Adcy6,Adcy8,Akt1,Calm2,Gna13,Gng10,Gng2,Gng3,Hras,Smad2,Mef2c,Myl4,Nos1,Nras,Prkacb,Ryr3,Slc8a1,Spp1,Adcy2,Map2k2,Pik3cg,Map1lc3a,Rps6kb1
mmu05169	Epstein-Barr virus infection	163	67	43	0.00742105	0.893213	Apaf1,B2m,Bid,Bcl2l11,Calr,Casp9,Ccnd1,Ccnd2,Ccnd3,Ccne1,Cd247,Cdk2,Cdkn1b,E2f1,E2f3,Fas,H2-Ab1,H2-D1,H2-K1,H2-M3,H2-Q4,H2-Q7,H2-T10,H2-T22,H2-T23,H2-T24,Icam1,Jak1,Jun,Nfkbie,Pik3ca,Pik3r1,Eif2ak2,Rbpj,Sem1,Sin3a,Ncor2,Stat1,Stat3,Syk,Tap1,Tap2,Tapbp,Entpd3,Traf2,Traf3,Traf5,Traf6,Plcg2,Akt3,Gadd45g,E2f2,Map2k4,Map2k6,Map3k7,Mapk13,Mapk14,Mapk9,Irak4,Polk,Hdac1,Sap30l,Map3k14,Irf3,Sap30,H2-T-ps,…	Isg15,Akt1,Bak1,Bcl2,Casp3,Cdk4,Pdia3,Hdac2,Hes1,Ifnar1,Ifnar2,Irak1,Irf9,Itgal,Blnk,Lyn,Mdm2,Myc,Nfkb1,Nfkbia,Nfkbib,Pik3cd,Mapk11,Psmc2,Psmc3,Psmc5,Rac1,Rb1,Rela,Ripk1,Psmd2,Psmc4,Psmd13,H2-M5,Usp7,Map2k3,Map2k7,Mapk8,Tbk1,Psmd6,Tab1,Psmd12,Psmc6
mmu05207	Chemical carcinogenesis - receptor activation	147	61	41	0.00812275	0.781899	Gstt3,Chrnb4,Rps6ka3,Chrna3,Chrna4,Adcy7,Adcy9,Adrb1,Ar,Arnt,Klf5,Cacna1a,Ccnd1,Ccnd3,Cyp1b1,Dll3,E2f1,Ephx1,Ephx2,Fgf3,Gnai1,Gnai2,Gnai3,Gnas,Grb2,Gsta4,Gstm5,Gstt1,Gsto1,Jun,Kpna1,Notch2,Pgr,Pik3ca,Pik3r1,Prkaca,Prkcb,Prkcg,Ppara,Rps6ka1,Rps6ka2,Rxra,Sos1,Stat3,Creb3l2,Vdr,Adcy5,Creb5,Akt3,Map2k1,Mapk1,Mapk3,Creb3l1,Dll4,Mgst1,Mtor,Mgst3,Paqr7,Paqr8,Pik3cb,Fgf16	Adcy3,Arrb1,Raf1,Chrnb2,Adcy6,Adcy8,Aip,Akt1,Xiap,Atf4,Bad,Bcl2,Bcl6,Cacna1c,Egfr,Esr1,Fgf2,Fgf9,Hras,Hsp90ab1,Hsp90aa1,Kpnb1,Jak2,Kpna3,Kpna4,Myc,Nfkb1,Nras,Pik3cd,Prkacb,Rb1,Rela,Rxrb,Sos2,Src,Adcy2,Arrb2,Vegfa,Map2k2,Cacna1f,Rps6kb1
mmu02010	ABC transporters	34	18	7	0.00843062	0.93048	Abca1,Abca4,Abcb7,Abcg1,Abcc1,Abcb4,Abcd4,Abcc8,Abcc9,Tap1,Tap2,Abcc4,Abcg2,Abcd2,Abca7,Abca8b,Abcb9,Abca12	Abca2,Abcg4,Abca9,Abca3,Abcc5,Abcb10,Abcb8
mmu04630	JAK-STAT signaling pathway	93	41	22	0.00848292	0.942688	Ccnd1,Ccnd2,Ccnd3,Socs3,Cntfr,Epor,Fhl1,Grb2,Ifngr1,Ifngr2,Il11,Il11ra1,Il11ra2,Il12rb2,Il6st,Jak1,Lifr,Pias2,Pdgfa,Pdgfb,Pdgfra,Pdgfrb,Pik3ca,Pik3r1,Pim1,Sos1,Stam,Stat1,Stat3,Stat4,Stat6,Socs2,Akt3,Ifnlr1,Socs6,Stam2,Pias1,Clcf1,Mtor,Socs4,Pik3cb	Raf1,Akt1,Bcl2,Bcl2l1,Crebbp,Csf2ra,Egfr,Gfap,Hras,Ifnar1,Ifnar2,Irf9,Jak2,Mcl1,Myc,Pik3cd,Prlr,Ptpn2,Sos2,Il20rb,Ep300,Crlf2
mmu04919	Thyroid hormone signaling pathway	112	48	37	0.00884942	0.312152	Atp1a1,Atp1b3,Casp9,Ctnnb1,Ccnd1,Itgav,Itgb3,Ncoa1,Ncoa2,Notch1,Notch2,Notch3,Pfkl,Pik3ca,Pik3r1,Prkaca,Prkcb,Prkcg,Plcb1,Plcb3,Plcd1,Med1,Rxra,Sin3a,Slc16a2,Slc2a1,Stat1,Tbc1d4,Thrb,Wnt4,Plcg2,Akt3,Map2k1,Mapk1,Mapk3,Med12l,Hdac1,Atp2a3,Rcan1,Foxo1,Mtor,Med4,Med27,Med30,Plcd3,Slc16a10,Plce1,Pik3cb	Raf1,Actb,Actg1,Akt1,Atp1b1,Fxyd2,Bad,Crebbp,Esr1,Myh7,Kat2a,Hdac2,Hif1a,Hras,Mdm2,Myc,Ncoa3,Notch4,Nras,Pik3cd,Prkacb,Plcd4,Plcg1,Rheb,Rxrb,Src,Med16,Thra,Med17,Med24,Map2k2,Med14,Med13,Ep300,Slco1c1,Med12,Atp1a2
mmu04151	PI3K-Akt signaling pathway	278	107	78	0.0101371	0.832014	Angpt1,Bdnf,Bcl2l11,Brca1,Casp9,Ccnd1,Ccnd2,Ccnd3,Ccne1,Cdk2,Cdkn1b,Chrm1,Col2a1,Col4a4,Col4a5,Col6a1,Col6a2,Col9a1,Col1a1,Col1a2,Efna1,Efna3,Efna4,Efna5,Eif4e,Epor,Erbb2,Erbb3,F2r,Ptk2,Fgf3,Fgfr1,Fgfr2,Fgfr3,Fgfr4,Flt4,Gnb4,Gnb5,Gng12,Gng4,Gng5,Gng7,Gng8,Lpar1,Grb2,Ibsp,Igf1r,Igf2,Irs1,Itga2,Itga2b,Itga3,Itga4,Itga5,Itga6,Itga7,Itgav,Itgb3,Jak1,Kit,Lama1,Lama2,Lama5,Lamb1,Lamb2,Myb,Ngfr,Nrtn,Pdg…	Prkaa1,Prkaa2,Itga1,Raf1,Angpt2,Akt1,Atf4,Bad,Bcl2,Bcl2l1,Cdk4,Col9a3,Csf1r,Efna2,Egfr,Erbb4,Fgf1,Fgf2,Fgf9,Gng10,Gng2,Gng3,Hgf,Nr4a1,Hras,Hsp90ab1,Hsp90aa1,Ifnar1,Ifnar2,Itgb1,Jak2,Lamc2,Mcl1,Mdm2,Myc,Nfkb1,Nras,Ntf3,Ntrk2,Pik3cd,Ppp2ca,Ppp2cb,Ppp2r3d,Prlr,Rac1,Rela,Rheb,Sgk1,Sos2,Spp1,Itga10,Thbs3,Tnc,Tnr,Vegfa,Vegfb,Ywhae,Ywhag,Ywhah,Ywhaq,Ywhaz,Phlpp2,Map2k2,Ppp2r2c,Pik3cg,Pkn1,Itgb8,Tnn,Magi…
mmu04931	Insulin resistance	94	41	24	0.0105028	0.87903	Acacb,Pygb,Pygl,Rps6ka3,Socs3,Cpt1a,Irs1,Ppargc1b,Pik3ca,Pik3r1,Prkcb,Prkcd,Prkce,Ppara,Ppargc1a,Ppp1cc,Prkag1,Ptprf,Rps6ka1,Rps6ka2,Slc2a1,Slc2a4,Srebf1,Mlxip,Stat3,Creb3l2,Tbc1d4,Tnfrsf1a,Nr1h2,Ppp1r3d,Creb5,Akt3,Ppp1r3b,Mapk9,Creb3l1,Slc27a1,Ppp1ccb,Foxo1,Mtor,Mlxipl,Pik3cb	Ppp1r3e,Prkaa1,Prkaa2,Prkab2,Prkag2,Ogt,Ptpa,Akt1,Nfkb1,Nfkbia,Pik3cd,Prkcq,Prkcz,Ppp1ca,Ppp1cb,Rela,Mlx,Trib3,Mapk8,Slc27a3,Slc27a4,Irs2,G6pc3,Rps6kb1
mmu04726	Serotonergic synapse	86	38	23	0.0105324	0.809118	Braf,App,Cacna1a,Cyp2j6,Gabrb1,Gnai1,Gnai2,Gnai3,Gnas,Gnb4,Gnb5,Gng12,Gng4,Gng5,Gng7,Gng8,Htr1d,Htr2c,Htr3a,Htr5b,Htr6,Itpr2,Kcnj5,Maoa,Prkaca,Prkcb,Prkcg,Pla2g4a,Plcb1,Plcb3,Slc18a2,Rapgef3,Adcy5,Map2k1,Mapk1,Mapk3,Cyp2d22,Cyp2j9	Raf1,Araf,Cacna1c,Casp3,Gabrb2,Gabrb3,Gnao1,Gng10,Gng2,Gng3,Hras,Htr1a,Htr1b,Htr2a,Htr4,Htr5a,Nras,Prkacb,Dusp1,Tph2,Pla2g4e,Cacna1f,Cyp4x1
mmu05416	Viral myocarditis	42	21	16	0.0105933	0.182551	Bid,Casp9,Ccnd1,Cd80,Dmd,H2-Ab1,H2-D1,H2-K1,H2-M3,H2-Q4,H2-Q7,H2-T10,H2-T22,H2-T23,H2-T24,Icam1,Lama1,Lama2,Sgcb,Sgcd,H2-T-ps	Abl2,Actb,Actg1,Casp3,Cav1,Cd55,Dag1,Eif4g2,Myh7,Fyn,Itgal,Rac3,Rac1,Eif4g1,Eif4g3,H2-M5
mmu04512	ECM-receptor interaction	73	33	17	0.0111102	0.93245	Col2a1,Col4a4,Col4a5,Col6a1,Col6a2,Col9a1,Col1a1,Col1a2,Gp1bb,Hspg2,Ibsp,Itga2,Itga2b,Itga3,Itga4,Itga5,Itga6,Itga7,Itgav,Itgb3,Lama1,Lama2,Lama5,Lamb1,Lamb2,Itgb4,Sdc1,Sdc4,Fras1,Frem2,Frem1,Sv2b,Col4a6	Itga1,Npnt,Agrn,Col9a3,Dag1,Gp1ba,Itgb1,Lamc2,Spp1,Itga10,Thbs3,Tnc,Tnr,Itgb8,Tnn,Col6a5,Tnxb
mmu00511	Other glycan degradation	16	10	2	0.011156	0.976332	Manba,Glb1,Hexa,Hexb,Man2b1,Man2b2,Engase,Neu3,Fuca2,Fuca1	Hexdc,Man2c1
mmu01230	Biosynthesis of amino acids	68	31	13	0.0118048	0.988148	Mat2b,Gpt2,Acy1,Asl,Prps2,Aldoa,Bcat1,Cbs,Cs,Eno1,Eno2,Eno3,Got1,Got2,Idh3b,Pfkl,Pgam1,Pgk1,Pkm,Pklr,Rpia,Taldo1,Tpi1,Sds,Phgdh,Idh2,Eno1b,Pgam2,Idh3a,Tha1,Got1l1	Psph,Aco1,Aldoc,Bcat2,Glul,Idh1,Shmt1,Tkt,Mat2a,Mtr,Asns,Aldh18a1,Pycrl
mmu04261	Adrenergic signaling in cardiomyocytes	128	53	37	0.013576	0.685307	Camk2d,Slc8a2,Slc8a3,Adcy7,Adcy9,Adra1a,Adra1d,Adrb1,Agtr1a,Atp1a1,Atp1b3,Atp2b2,Cacna2d3,Calm1,Calm3,Camk2g,Cacng5,Gnai1,Gnai2,Gnai3,Gnas,Prkaca,Plcb1,Plcb3,Ppp1cc,Scn5a,Creb3l2,Ppp2r5d,Tnni3,Tpm2,Rapgef3,Adcy5,Ppp2r5a,Creb5,Ppp2r3a,Akt3,Bves,Mapk1,Mapk13,Mapk14,Mapk3,Creb3l1,Pik3r5,Atp2b4,Scn4b,Ppp1ccb,Atp2a3,Cacna2d2,Ppp1r1a,Ppp2r2b,Rps6ka5,Ppp2r1b,Cacng7	Adcy3,Adcy6,Adcy8,Akt1,Atf4,Atp1b1,Fxyd2,Bcl2,Cacna1c,Cacnb4,Calm2,Camk2b,Myh7,Kcnk2,Myl4,Prkacb,Ppp1ca,Ppp1cb,Ppp2ca,Ppp2cb,Ppp2r3d,Mapk11,Slc8a1,Adcy2,Tpm1,Ppp2r2c,Pik3cg,Atp2b3,Tpm4,Ppp2r2d,Cacng4,Cacna1f,Rapgef4,Ppp2r3c,Tpm3,Cacng8,Atp1a2
mmu03266	Virion - Herpesvirus	6	5	1	0.0143385	0.887452	Igf2r,Itga5,Itgb3,Nectin2,Nectin1	Ide
mmu00071	Fatty acid degradation	38	19	11	0.0147147	0.642523	Aldh7a1,Acadl,Acadm,Acads,Aldh2,Cpt1a,Cpt2,Acsl1,Hadh,Hadhb,Acaa1b,Eci2,Gcdh,Acaa2,Aldh9a1,Acadsb,Cyp2u1,Aldh1b1,Hadha	Acat2,Acox1,Adh5,Eci1,Acsl6,Acat3,Acsl5,Acsl3,Cpt1c,Echs1,Acsbg1
mmu04670	Leukocyte transendothelial migration	85	37	21	0.0150901	0.902423	Ctnnb1,Cldn1,Cldn3,Cxcr4,Bcar1,Ptk2,Gnai1,Gnai2,Gnai3,Icam1,Itga4,F11r,Cd99l2,Msn,Ocln,Pik3ca,Pik3r1,Prkcb,Prkcg,Pxn,Cxcl12,Sipa1,Thy1,Vasp,Vav2,Ezr,Rapgef3,Plcg2,Mapk13,Mapk14,Cldn6,Cldn10,Cldn20,Cd99,Myl12b,Pik3cb,Jam3	Rap1a,Actb,Actg1,Rhoa,Ctnnd1,Cdc42,Cybb,Itgal,Itgam,Itgb1,Afdn,Ncf1,Pik3cd,Plcg1,Mapk11,Rac1,Rock2,Arhgap35,Rapgef4,Vav3,Myl9
mmu05231	Choline metabolism in cancer	88	38	23	0.0160869	0.843885	Dgkz,Dgkg,Dgka,Grb2,Jun,Pdgfa,Pdgfb,Pdgfra,Pdgfrb,Pik3ca,Pik3r1,Pip5k1b,Prkcb,Prkcg,Pla2g4a,Pld1,Ralgds,Sos1,Sp1,Dgkb,Akt3,Slc44a5,Wasf2,Map2k1,Mapk1,Mapk3,Mapk9,Dgki,Dgkk,Plpp2,Pdgfc,Dgke,Slc22a21,Mtor,Slc5a7,Plpp3,Slc44a2,Pik3cb	Raf1,Akt1,Pcyt1a,Egfr,Hif1a,Hras,Rac3,Nras,Pik3cd,Plcg1,Plpp1,Rac1,Rheb,Slc22a5,Sos2,Dgkd,Pcyt1b,Wasf3,Map2k2,Mapk8,Pla2g4e,Tsc1,Rps6kb1
mmu04142	Lysosome	121	50	31	0.0168444	0.899988	Wdr7,Ap1s2,Manba,Laptm4b,Atp6v0b,Ap3b1,Ap3s1,Ap3s2,Arsb,Asah1,Glb1,Cd63,Ctsb,Ctsd,Ctsl,Dnase2a,Gaa,Gm2a,Hexa,Hexb,Igf2r,Lipa,Man2b1,Laptm4a,Naga,Npc1,Slc11a2,Lgmn,Psap,Sort1,Ctso,Dmxl2,Slc17a5,Ap1s3,Sgsh,Tcirg1,Naglu,Galns,Cd164,Ppt2,Ap3m1,Abcb9,Ctsf,Litaf,Sumf1,Ctsz,Fuca2,Npc2,Fuca1,Gns	Ap4e1,Abca2,Acp2,Ap1m1,Ap1m2,Ap3b2,Ap4m1,Ap4s1,Arsa,Atp6v0a1,Atp6v0c,Scarb2,Cd68,Clta,Ctss,Idua,Lamp1,Laptm5,Ctsa,Ppt1,Smpd1,Cln5,Ncoa7,Gnptg,Atp6v0a2,Gga3,Gnptab,Hgsnat,Atp6ap1,Ap3m2,Arsg
mmu04530	Tight junction	135	55	48	0.0172828	0.118735	Arhgef18,Synpo,Arpc1b,Ccnd1,Patj,Cldn1,Cldn3,Dlg1,Erbb2,Hspa4,F11r,Jun,Rab8a,Mpdz,Msn,Nf2,Ocln,Prkaca,Prkce,Prkag1,Stk11,Myl6b,Llgl2,Tiam1,Tjp1,Tjp2,Tuba4a,Vasp,Ezr,Micall2,Rab8b,Bves,Actr3b,Map3k1,Mapk9,Nherf1,Tjp3,Amot,Whamm,Epb41l4b,Cldn6,Pals1,Cldn10,Cldn20,Myl12b,Sympk,Rab13,Myh14,Ppp2r2b,Marveld3,Ppp2r1b,Nedd4l,Jam3,Pard6g,Pard3	Scrib,Prkaa1,Prkaa2,Prkab2,Prkag2,Rap1a,Actb,Actg1,Rhoa,Cd1d1,Cdc42,Cdk4,Itgb1,Arhgef2,Llgl1,Afdn,Myh11,Myl6,Pcna,Prkacb,Prkcz,Ppp2ca,Ppp2cb,Rapgef6,Rac1,Rock2,Src,Marveld2,Tuba1a,Tuba1b,Tuba1c,Dlg2,Map2k7,Map3k5,Mapk8,Ppp2r2c,Ppp2r2d,Amotl2,Arpc1a,Pard6a,Actr2,Arpc5,Rap2c,Actr3,Amotl1,Arpc2,Myh10,Myl9
mmu04666	Fc gamma R-mediated phagocytosis	83	36	28	0.0174159	0.297592	Arf6,Arpc1b,Dnm2,Fcgr3,Gab2,Hck,Inppl1,Limk1,Myo10,Pik3ca,Pik3r1,Pip5k1b,Prkcb,Prkcg,Prkcd,Prkce,Pla2g4a,Pld1,Syk,Amph,Vasp,Vav2,Gsn,Asap3,Plcg2,Akt3,Wasf2,Actr3b,Map2k1,Mapk1,Mapk3,Plpp2,Pla2g6,Sphk2,Plpp3,Pik3cb	Raf1,Akt1,Cdc42,Cfl1,Cfl2,Crk,Inpp5d,Limk2,Lyn,Marcks,Marcksl1,Ncf1,Pak1,Pik3cd,Plcg1,Plpp1,Rac1,Wasf3,Bin1,Pla2g4e,Dock1,Arpc1a,Vav3,Actr2,Arpc5,Rps6kb1,Actr3,Arpc2
mmu04611	Platelet activation	102	43	34	0.0174923	0.300291	Orai1,Adcy7,Adcy9,Col1a1,Col1a2,F2r,Fcgr3,Gnai1,Gnai2,Gnai3,Gnas,Gp1bb,Itga2,Itga2b,Itgb3,Itpr2,Arhgef1,Pik3ca,Pik3r1,Prkaca,Pla2g4a,Plcb1,Plcb3,Ppp1cc,Rasgrp2,Rasgrp1,Stim1,Syk,Vasp,Adcy5,Plcg2,Akt3,Gucy1b2,Mapk1,Mapk13,Mapk14,Mapk3,Pik3r5,Ppp1ccb,Gucy1b1,Myl12b,Tln2,Pik3cb	Adcy3,Mylk,Fermt3,Rap1a,Actb,Actg1,Adcy6,Adcy8,Akt1,Rhoa,Col3a1,Fcer1g,Fyn,Gna13,Gp1ba,Itgb1,Lyn,Ppp1r12a,P2rx1,Pik3cd,Prkacb,Prkcz,Ppp1ca,Ppp1cb,Mapk11,Rock2,Src,Adcy2,Tln1,Arhgap35,Pik3cg,Pla2g4e,Gucy1a1,Arhgef12
mmu05414	Dilated cardiomyopathy	75	33	24	0.0175714	0.432118	Slc8a2,Slc8a3,Adcy7,Adcy9,Adrb1,Cacna2d3,Des,Dmd,Cacng5,Gnas,Itga2,Itga2b,Itga3,Itga4,Itga5,Itga6,Itga7,Itgav,Itgb3,Lama1,Lama2,Lmna,Prkaca,Itgb4,Tgfb3,Tnni3,Tpm2,Adcy5,Sgcb,Sgcd,Atp2a3,Cacna2d2,Cacng7	Adcy3,Itga1,Actb,Actg1,Adcy6,Adcy8,Cacna1c,Cacnb4,Dag1,Emd,Myh7,Itgb1,Prkacb,Slc8a1,Adcy2,Itga10,Tgfb2,Tpm1,Itgb8,Tpm4,Cacng4,Cacna1f,Tpm3,Cacng8
mmu00240	Pyrimidine metabolism	48	9	22	0.985756	0.0179627	Dck,Rrm1,Entpd3,Tk1,Cmpk2,Nt5c1a,Rrm2b,Cant1,Dpyd	Nt5m,Nt5c3,Entpd6,Nme7,Nme1,Nme2,Dtymk,Uck1,Nt5c,Ctps,Nme6,Nme4,Tk2,Dctpp1,Cmpk1,Nt5c3b,Uckl1,Cad,Tymp,Nt5c2,Nme3,Uck2
mmu00512	Mucin type O-glycan biosynthesis	24	13	5	0.0190834	0.898777	Galnt2,Galnt7,Galnt3,Galnt4,Galnt10,St6galnac4,Galnt6,Galnt17,Gcnt4,Galnt12,Galnt18,B4galt5,C1galt1	Galnt1,St3gal2,Galnt11,Galntl6,Galnt14
mmu00785	Lipoic acid metabolism	17	10	2	0.0194497	0.98266	Gldc,Bckdha,Bckdhb,Ogdh,Pdha1,Dhtkd1,Dlat,Ogdhl,Gcsh,Lias	Lipt1,Lipt2
mmu04971	Gastric acid secretion	57	26	16	0.0199027	0.702314	Camk2d,Adcy7,Adcy9,Atp1a1,Atp1b3,Atp4a,Calm1,Calm3,Camk2g,Cckbr,Gnai1,Gnai2,Gnai3,Gnas,Itpr2,Kcnj16,Prkaca,Prkcb,Prkcg,Plcb1,Plcb3,Slc4a2,Sstr2,Ezr,Adcy5,Kcnk10	Adcy3,Mylk,Actb,Actg1,Adcy6,Adcy8,Atp1b1,Calm2,Camk2b,Car2,Chrm3,Kcnk2,Prkacb,Sst,Adcy2,Atp1a2
mmu00020	Citrate cycle (TCA cycle)	29	15	4	0.0202152	0.989608	Cs,Fh1,Idh3b,Mdh2,Mdh1,Ogdh,Pdha1,Suclg2,Dlat,Ogdhl,Idh2,Suclg1,Sdhc,Sdhd,Idh3a	Acly,Aco1,Idh1,Sdhb
mmu04722	Neurotrophin signaling pathway	113	45	45	0.0431754	0.021633	Camk2d,Braf,Rps6ka3,Bdnf,Calm1,Calm3,Camk2g,Camk4,Gab1,Grb2,Irs1,Jun,Sh2b3,Zfp369,Mapkapk2,Nfkbie,Ngfr,Ntrk3,Pik3ca,Pik3r1,Prkcd,Ripk2,Rps6ka1,Rps6ka2,Shc1,Sort1,Sos1,Traf6,Trp73,Plcg2,Akt3,Map2k1,Map3k1,Mapk1,Mapk13,Mapk14,Mapk3,Mapk9,Irak4,Frs2,Foxo3,Zfp110,Rps6ka5,Irak3,Pik3cb	Rap1a,Raf1,Akt1,Rhoa,Arhgdib,Atf4,Bad,Bcl2,Calm2,Camk2b,Cdc42,Crk,Arhgdig,Hras,Irak1,Matk,Nfkb1,Nfkbia,Nfkbib,Nras,Ntf3,Ntrk2,Pik3cd,Plcg1,Mapk11,Psen1,Arhgdia,Rac1,Rela,Sh2b1,Shc3,Sos2,Shc2,Ywhae,Sh2b2,Map2k5,Mapk7,Map2k2,Map2k7,Map3k5,Mapk8,Shc4,Prdm4,Kidins220,Maged1
mmu05211	Renal cell carcinoma	68	22	29	0.507128	0.0225203	Braf,Egln3,Arnt,Fh1,Gab1,Grb2,Jun,Pak3,Pdgfb,Pik3ca,Pik3r1,Slc2a1,Sos1,Tfe3,Tgfa,Tgfb3,Akt3,Pak5,Map2k1,Mapk1,Mapk3,Pik3cb	Rap1a,Raf1,Egln1,Egln2,Akt1,Araf,Arnt2,Bad,Cdc42,Crebbp,Crk,Hgf,Hif1a,Hras,Nras,Pak1,Pik3cd,Rac1,Sos2,Pak6,Flcn,Tgfb2,Vegfa,Pak2,Map2k2,Ep300,Rbx1,Elob,Cul2
mmu05204	Chemical carcinogenesis - DNA adducts	22	12	0	0.0225261	1	Gstt3,Cyp1b1,Ephx1,Gsta4,Gstm5,Gstt1,Gsto1,Hsd11b1,Nat2,Mgst1,Mgst3,Gstk1	NA
mmu04218	Cellular senescence	148	59	40	0.0227801	0.845033	Fbxw11,Zfp36l1,Calm1,Calm3,Ccnd1,Ccnd2,Ccnd3,Ccne1,Cdk1,Cdk2,Cdkn2a,Cdkn2b,E2f1,E2f3,H2-D1,H2-K1,H2-M3,H2-Q4,H2-Q7,H2-T10,H2-T22,H2-T23,H2-T24,Hipk1,Hipk2,Itpr2,Smad3,Mapkapk2,Mras,Nfatc1,Nfatc2,Pik3ca,Pik3r1,Ppp1cc,Ppp3r1,Rad50,Rbl2,Mcu,Tgfb3,Tgfbr1,Hipk4,Akt3,Gadd45g,E2f2,Map2k1,Map2k6,Mapk1,Mapk13,Mapk14,Mapk3,Ppp1ccb,Chek2,Foxo1,Foxo3,Mtor,H2-T-ps,Rras2,Nfatc4,Pik3cb	Traf3ip2,Raf1,Akt1,Slc25a4,Slc25a5,Atm,Calm2,Capn1,Capn2,Cdk4,E2f5,Foxm1,Hipk3,Hras,Smad2,Mdm2,Myc,Nfkb1,Nras,Pik3cd,Ppp1ca,Ppp1cb,Ppp3ca,Ppp3cc,Mapk11,Rad9a,Rb1,Rela,Rheb,Tgfb2,Vdac1,Vdac3,H2-M5,Map2k2,Map2k3,Nbn,Trpm7,Tsc1,Lin9,Sirt1
mmu00670	One carbon pool by folate	18	1	10	0.998988	0.0235475	Atic	Aldh1l1,Mthfs,Mthfd1,Gart,Mthfd2,Shmt1,Aldh1l2,Mtr,Mthfd1l,Mthfd2l
mmu01522	Endocrine resistance	90	38	32	0.0237892	0.176107	Braf,Adcy7,Adcy9,Bik,Ccnd1,Cdkn1b,Cdkn2a,Dll3,E2f1,E2f3,Erbb2,Ptk2,Gnas,Grb2,Igf1r,Jun,Notch1,Notch2,Notch3,Pik3ca,Pik3r1,Prkaca,Med1,Shc1,Sos1,Sp1,Adcy5,Akt3,E2f2,Map2k1,Mapk1,Mapk13,Mapk14,Mapk3,Mapk9,Dll4,Mtor,Pik3cb	Adcy3,Raf1,Adcy6,Adcy8,Akt1,Araf,Bad,Bcl2,Cdk4,Egfr,Esr1,Hbegf,Hras,Jag2,Mdm2,Ncoa3,Notch4,Nras,Pik3cd,Prkacb,Mapk11,Rb1,Shc3,Sos2,Src,Adcy2,Shc2,Map2k2,Mapk8,Shc4,Carm1,Rps6kb1
mmu04927	Cortisol synthesis and secretion	50	23	12	0.0247225	0.877731	Orai1,Adcy7,Adcy9,Agtr1a,Cacna1g,Cyp11a1,Gnas,Itpr2,Kcnk3,Pbx1,Pde8a,Prkaca,Plcb1,Plcb3,Sp1,Scarb1,Star,Creb3l2,Pde8b,Adcy5,Creb5,Creb3l1,Nceh1	Adcy3,Adcy6,Adcy8,Atf4,Cacna1c,Nr4a1,Kcnk2,Ldlr,Prkacb,Adcy2,Cacna1f,Cacna1h
mmu04974	Protein digestion and absorption	66	29	16	0.0254733	0.895042	Slc9a3,Slc8a2,Slc8a3,Atp1a1,Atp1b3,Col11a1,Col18a1,Col2a1,Col4a4,Col4a5,Col5a1,Col6a1,Col6a2,Col7a1,Col9a1,Col1a1,Col1a2,Dpp4,Col26a1,Kcnk5,Slc36a1,Slc36a4,Col27a1,Slc7a8,Col24a1,Slc16a10,Col20a1,Col25a1,Col4a6	Col16a1,Ctrl,Atp1b1,Fxyd2,Col12a1,Col3a1,Col9a3,Eln,Slc3a2,Mme,Slc1a1,Slc8a1,Col5a3,Col6a5,Slc38a2,Atp1a2
mmu04924	Renin secretion	53	24	13	0.0271827	0.86477	Orai1,Ace,Adcyap1r1,Adrb1,Agtr1a,Calm1,Calm3,Ctsb,Gnai1,Gnai2,Gnai3,Gnas,Itpr2,Npr1,Pde1b,Pde1c,Prkaca,Plcb1,Plcb3,Ppp3r1,Adcy5,Gucy1b2,Gucy1b1,Pde3a	Adcy6,Adcyap1,Aqp1,Cacna1c,Calm2,Ednra,Kcnma1,Pde1a,Prkacb,Ppp3ca,Ppp3cc,Cacna1f,Gucy1a1
mmu04933	AGE-RAGE signaling pathway in diabetic complications	88	37	25	0.0272774	0.703496	Ager,Agtr1a,Ccnd1,Cdkn1b,Col4a4,Col4a5,Col1a1,Col1a2,Icam1,Jun,Smad3,Nfatc1,Pik3ca,Pik3r1,Pim1,Prkcb,Prkcd,Prkce,Plcb1,Plcb3,Plcd1,Stat1,Stat3,Tgfb3,Tgfbr1,Plcg2,Akt3,Mapk1,Mapk13,Mapk14,Mapk3,Mapk9,Foxo1,Plcd3,Plce1,Pik3cb,Col4a6	Akt1,Bcl2,Casp3,Cdc42,Cdk4,Col3a1,Cybb,Diaph1,Hras,Jak2,Smad2,Nfkb1,Nras,Pik3cd,Prkcz,Plcd4,Plcg1,Mapk11,Rac1,Rela,Tgfb2,Vegfa,Vegfb,Mapk8,Nox4
mmu04148	Efferocytosis	127	51	31	0.0282141	0.94728	Adgrb1,Camk2d,Abca1,Adam9,Ager,Arnt,Atp8a1,Calr,Camk2g,Cebpb,Cpt1a,Bcar1,Dnmt3a,Epor,Ptk2,Gas6,Itgav,Itgb3,Lipa,Mapkapk2,Mfge8,Nfatc1,Nfatc2,Pbx1,Ppard,Pros1,Stab2,Rab7,Rxra,Slc16a1,Slc2a1,Vps8,Slc66a1,Megf11,Vps41,Xkr6,Nr1h2,Xkr7,Ano5,Axl,Map2k1,Mapk1,Mapk13,Mapk14,Mapk3,Scarf1,Atp2a3,Uqcrfs1,Tmem30a,Dusp16,Nfatc4	Bsg,C1qa,C1qc,Camk2b,Casp3,Cd24a,Ch25h,Crk,Cx3cr1,Dusp2,S1pr1,Hif1a,Jak2,Odc1,Mapk11,Stab1,Rab5b,Rac1,Sgk1,Rab7b,Ano3,Dusp7,Map2k2,Ano4,Dock1,Xkr4,Vps11,Tgfbrap1,Vps33a,Cpt1c,Sirt1
mmu04392	Hippo signaling pathway - multiple species	25	13	8	0.0283827	0.510579	Dchs2,Nf2,Rassf4,Rassf2,Tead1,Tead2,Tead3,Limd1,Frmd6,Stk3,Sav1,Mob1b,Wwtr1	Lats1,Pak1,Mob1a,Dchs1,Csnk1e,Fat4,Lats2,Rassf1
mmu04740	Olfactory transduction	30	15	10	0.0287677	0.435295	Camk2d,Slc8a2,Slc8a3,Calm1,Calm3,Camk2g,Gnal,Gng7,Gucy2e,Pde1b,Pde1c,Prkaca,Pde2a,Slc24a4,Grk3	Adcy3,Arrb1,Grk2,Calm2,Camk2b,Pde1a,Prkacb,Rgs2,Slc8a1,Arrb2
mmu04650	Natural killer cell mediated cytotoxicity	64	28	27	0.029554	0.0313437	Braf,Bid,Cd247,Fas,Grb2,H2-D1,H2-K1,H2-T23,Icam1,Ifngr1,Ifngr2,Nfatc1,Nfatc2,Pik3ca,Pik3r1,Prkcb,Prkcg,Ppp3r1,Shc1,Sos1,Syk,Tnfrsf10b,Vav2,Plcg2,Map2k1,Mapk1,Mapk3,Pik3cb	Raf1,Araf,Casp3,Fcer1g,Fyn,Hras,Ifnar1,Ifnar2,Itgal,Lck,Rac3,Nras,Pak1,Pik3cd,Plcg1,Ppp3ca,Ppp3cc,Rac1,Shc3,Sos2,Shc2,Tyrobp,Zap70,Sh3bp2,Map2k2,Shc4,Vav3
mmu05142	Chagas disease	75	32	18	0.0308004	0.914593	Ticam1,Ace,Calr,Cd247,Fas,Gnai1,Gnai2,Gnai3,Gnal,Gnas,Ifngr1,Ifngr2,Jun,Pik3ca,Pik3r1,Plcb1,Plcb3,Tgfb3,Tgfbr1,Tnfrsf1a,Traf6,Akt3,Map2k4,Mapk1,Mapk13,Mapk14,Mapk3,Mapk9,Irak4,Ppp2r2b,Ppp2r1b,Pik3cb	Akt1,C1qa,C1qc,Cflar,Gnao1,Irak1,Smad2,Nfkb1,Nfkbia,Pik3cd,Ppp2ca,Ppp2cb,Mapk11,Rela,Tgfb2,Mapk8,Ppp2r2c,Ppp2r2d
mmu04727	GABAergic synapse	75	32	24	0.0308004	0.432118	Adcy7,Adcy9,Cacna1a,Gabra2,Gabra3,Gabra4,Gabrb1,Gabrd,Gabre,Gabrg1,Gnai1,Gnai2,Gnai3,Gnb4,Gnb5,Gng12,Gng4,Gng5,Gng7,Gng8,Hap1,Prkaca,Prkcb,Prkcg,Adcy5,Plcl1,Slc6a1,Abat,Slc12a5,Gabrq,Trak2,Gabarapl2	Adcy3,Slc38a1,Gabra5,Adcy6,Adcy8,Cacna1c,Gabra1,Gabrb2,Gabrb3,Gabrg2,Gabrg3,Gad1,Glul,Gnao1,Gng10,Gng2,Gng3,Prkacb,Src,Adcy2,Slc6a11,Cacna1f,Gabarap,Slc38a2
mmu00561	Glycerolipid metabolism	51	23	10	0.03178	0.971891	Dgkz,Dgkg,Aldh7a1,Aldh2,Akr1b3,Pnpla3,Dgka,Gpam,Gk,Dgkb,Lclat1,Gpat3,Mgll,Dgki,Dgkk,Plpp2,Agpat5,Dgke,Aldh9a1,Dgat2,Akr1b10,Plpp3,Aldh1b1	Gpat4,Dgat1,Lpl,Plpp1,Dgkd,Agpat3,Plpp4,Akr1a1,Mboat2,Plpp5
mmu04658	Th1 and Th2 cell differentiation	59	26	16	0.0319696	0.757673	Cd247,Dll3,H2-Ab1,Ifngr1,Ifngr2,Il12rb2,Jak1,Jun,Nfatc1,Nfatc2,Nfkbie,Notch1,Notch2,Notch3,Ppp3r1,Rbpj,Stat1,Stat4,Stat6,Mapk1,Mapk13,Mapk14,Mapk3,Mapk9,Maml3,Dll4	Maml1,Jag2,Jak2,Lck,Maf,Nfkb1,Nfkbia,Nfkbib,Prkcq,Plcg1,Ppp3ca,Ppp3cc,Mapk11,Rela,Zap70,Mapk8
mmu00400	Phenylalanine, tyrosine and tryptophan biosynthesis	3	3	0	0.0321654	1	Got1,Got2,Got1l1	NA
mmu04540	Gap junction	78	33	28	0.0325063	0.179901	Adcy7,Adcy9,Adrb1,Cdk1,Drd2,Gnai1,Gnai2,Gnai3,Gnas,Lpar1,Grb2,Htr2c,Itpr2,Pdgfa,Pdgfb,Pdgfra,Pdgfrb,Prkaca,Prkcb,Prkcg,Plcb1,Plcb3,Sos1,Tjp1,Tuba4a,Tubb4a,Adcy5,Gucy1b2,Map2k1,Mapk1,Mapk3,Gucy1b1,Pdgfc	Adcy3,Grm5,Raf1,Adcy6,Adcy8,Egfr,Gjd2,Grm1,Hras,Htr2a,Nras,Prkacb,Sos2,Src,Adcy2,Tuba1a,Tuba1b,Tuba1c,Tubb2a,Tubb3,Tubb5,Map2k5,Mapk7,Map2k2,Map3k2,Gucy1a1,Tubb6,Tubb2b
mmu05022	Pathways of neurodegeneration - multiple diseases	408	127	142	0.636002	0.0327172	Dnah7c,Fig4,Dnal1,Ppif,Camk2d,Braf,Dnah1,Ager,Apaf1,App,Atp5a1,Atp5j,Axin2,Bdnf,Bid,Calm1,Calm3,Camk2g,Casp9,Ctnnb1,Ccs,Chrm1,Cox5a,Cox6a1,Cox6c,Cox7c,Csnk2a2,Slc6a3,Dvl3,Fas,Frat1,Fzd1,Fzd3,Fzd4,Fzd5,Fzd6,Fzd7,Fzd8,Fzd9,Gpx3,Grin2d,Hap1,Itpr2,Lrp5,Rab8a,Ndufv1,Sigmar1,Prkcb,Prkcg,Plcb1,Plcb3,Ppp3r1,Prph,Ryr1,Atxn1,Sem1,Cox7a2l,Snca,Stx1a,Frat2,Tank,Mcu,Wnt9a,Zfyve1,Tnfrsf1a,Traf2,Tuba4a,Tubb4a,U…	Atg14,Ndufb11,Grm5,Raf1,Slc25a4,Slc25a5,Araf,Atf4,Atp5b,Atp5pb,Atp5g1,Axin1,Bad,Bak1,Bcl2,Bcl2l1,Cacna1c,Calm2,Camk2b,Capn1,Capn2,Casp3,Casp7,Rb1cc1,Cdk5,Cdk5r1,Chrm3,Cox6a2,Csnk2a1,Cybb,Daxx,Dctn1,Ddit3,Dlg4,Dvl1,Eif2s1,Gpx1,Gria1,Gria4,Grin2b,Grm1,Hras,Kif5a,Kif5b,Klc2,Mapt,Ndufa2,Nfkb1,Nefl,Nefm,Nos1,Nras,Plcg1,Septin5,Ppp3ca,Ppp3cc,Mapk11,Psen1,Psmb5,Psmb6,Psmc2,Psmc3,Psmc5,Rac1,Rela,Ryr3,Atx…
mmu00410	beta-Alanine metabolism	23	12	6	0.0337159	0.748561	Aldh6a1,Aldh7a1,Acads,Aldh2,Hibch,Aoc2,Abat,Aldh9a1,Cndp2,Aldh1b1,Hadha,Dpyd	Carns1,Acox1,Aldh3a1,Gad1,Smox,Echs1
mmu05222	Small cell lung cancer	84	35	18	0.0358033	0.976385	Apaf1,Casp9,Ccnd1,Ccne1,Cdk2,Cdkn1b,Cdkn2b,Col4a4,Col4a5,E2f1,E2f3,Ptk2,Itga2,Itga2b,Itga3,Itga6,Itgav,Lama1,Lama2,Lama5,Lamb1,Lamb2,Pik3ca,Pik3r1,Rxra,Traf2,Traf3,Traf5,Traf6,Akt3,Gadd45g,E2f2,Polk,Pik3cb,Col4a6	Akt1,Xiap,Bak1,Bcl2,Bcl2l1,Casp3,Cdk4,Itgb1,Lamc2,Myc,Nfkb1,Nfkbia,Pik3cd,Rb1,Rela,Rxrb,Traf4,Zbtb17
mmu04510	Focal adhesion	180	69	58	0.0365144	0.333938	Braf,Ctnnb1,Ccnd1,Ccnd2,Ccnd3,Col2a1,Col4a4,Col4a5,Col6a1,Col6a2,Col9a1,Col1a1,Col1a2,Bcar1,Elk1,Erbb2,Ptk2,Flt4,Grb2,Ibsp,Igf1r,Ilk,Itga2,Itga2b,Itga3,Itga4,Itga5,Itga6,Itga7,Itgav,Itgb3,Jun,Lama1,Lama2,Lama5,Lamb1,Lamb2,Pak3,Pdgfa,Pdgfb,Pdgfra,Pdgfrb,Pik3ca,Pik3r1,Pip5k1b,Prkcb,Prkcg,Ppp1cc,Itgb4,Pxn,Rasgrf1,Shc1,Sos1,Vasp,Vav2,Zyx,Akt3,Pak5,Map2k1,Mapk1,Mapk3,Mapk9,Ppp1ccb,Pdgfc,Myl12b,Flnc,Tl…	Mylk,Itga1,Rap1a,Raf1,Actb,Actg1,Akt1,Xiap,Rhoa,Bad,Bcl2,Capn2,Cav1,Cdc42,Col9a3,Crk,Diaph1,Egfr,Emp1,Fyn,Hgf,Hras,Itgb1,Lamc2,Rac3,Ppp1r12a,Pak1,Pik3cd,Ppp1ca,Ppp1cb,Flna,Rac1,Rock2,Shc3,Sos2,Spp1,Src,Itga10,Pak6,Shc2,Thbs3,Tln1,Tnc,Tnr,Vegfa,Vegfb,Pak2,Arhgap35,Mapk8,Shc4,Itgb8,Tnn,Dock1,Vav3,Parva,Col6a5,Tnxb,Myl9
mmu04217	Necroptosis	102	33	40	0.490095	0.0373441	Ticam1,Camk2d,Pygb,Pygl,Parp1,Bid,Camk2g,Fas,Ifngr1,Ifngr2,Jak1,Pla2g4a,Eif2ak2,Vps4b,Stat1,Stat3,Stat4,Stat6,Tnfrsf10b,Tnfrsf1a,Traf2,Traf5,H2aj,Spata2,Mapk9,Macroh2a1,Aifm1,H2az1,Ripk3,Chmp2b,Cyld,H2az2,Spata2l	Chmp7,Vps4a,Slc25a4,Slc25a5,Xiap,Bcl2,Camk2b,Capn1,Capn2,Cflar,Cybb,Ftl1,Glul,Glud1,H2ac18,Hsp90ab1,Hsp90aa1,Ifnar1,Ifnar2,Irf9,Jak2,Ripk1,Smpd1,Vdac1,Vdac3,Rbck1,Mapk8,Ppia,Rnf31,Usp21,H2ac19,Pla2g4e,Macroh2a2,Trpm7,Chmp3,Chmp1b,Chmp2a,Pgam5,Dnm1l,Chmp5
mmu00620	Pyruvate metabolism	36	17	9	0.0381107	0.814709	Acacb,Aldh7a1,Aldh2,Fh1,Hagh,Mdh2,Mdh1,Pdha1,Pkm,Pklr,Dlat,Aldh9a1,Acss2,Acyp1,Acss1,Aldh1b1,Grhpr	Me2,Acaca,Me3,Acat2,Adh5,Me1,Acat3,Akr1a1,Acyp2
mmu04330	Notch signaling pathway	60	26	18	0.0397626	0.582669	Tle6,Ctbp2,Dll3,Dvl3,Dtx1,Hes5,Hey1,Hey2,Mfng,Notch1,Notch2,Notch3,Numb,Rbpj,Atxn1,Ncor2,Aph1b,Tle2,Tle3,Aph1a,Maml3,Hdac1,Dll4,Nrarp,Aph1c,Dtx3	Maml1,Crebbp,Ctbp1,Dvl1,Kat2a,Hdac2,Hes1,Itch,Jag2,Notch4,Numbl,Psen1,Rfng,Dtx4,Tle1,Ep300,Heyl,Ncstn
mmu00270	Cysteine and methionine metabolism	44	20	11	0.0398701	0.830826	Mat2b,Bcat1,Cbs,Dnmt3a,Dnmt3b,Gnmt,Got1,Got2,Gss,Mdh2,Mdh1,Lacc1,Kyat3,Sds,Phgdh,Mpst,Apip,Mtap,Ahcyl2,Got1l1	Ahcyl,Bcat2,Cdo1,Gclc,Sms,Srm,Mat2a,Mtr,Ahcy,Enoph1,Mri1
mmu03015	mRNA surveillance pathway	94	23	37	0.952685	0.0415748	Pelo,Gspt1,Ppp1cc,Sap18,Ppp2r5d,Ppp2r5a,Ppp2r3a,Rngtt,Pabpc4l,Pabpc1l2a,Upf2,Ppp1ccb,Srrm1,Alyref2,Nxt1,Rbm8a,Eif4a3l1,Pabpc1l2b,Rnmt,Sympk,Ppp2r2b,Ppp2r1b,Msi2	Smg6,Cstf2,Pabpc1,Ppp1ca,Ppp1cb,Ppp2ca,Ppp2cb,Ppp2r3d,Casc3,Rnps1,Papolg,Alyref,Cstf3,Smg5,Pabpc4,Fus,Ddx19b,Cpsf7,Ppp2r2c,Ncbp1,Cpsf2,Ppp2r2d,Nxf1,Ddx39b,Cpsf4,Pabpn1,Cpsf3,Acin1,Ppp2r3c,Upf3a,Ssu72,Dazap1,Gle1,Pcf11,Wdr82,Pym1,Cpsf1
mmu04713	Circadian entrainment	85	35	21	0.0427133	0.902423	Camk2d,Adcy7,Adcy9,Adcyap1r1,Cacna1g,Calm1,Calm3,Camk2g,Gnai1,Gnai2,Gnai3,Gnas,Gnb4,Gnb5,Gng12,Gng4,Gng5,Gng7,Gng8,Grin2d,Kcnj5,Per1,Prkaca,Prkcb,Prkcg,Plcb1,Plcb3,Ryr1,Adcy5,Gucy1b2,Mapk1,Mapk3,Adcy10,Gucy1b1,Rps6ka5	Adcy3,Adcy6,Adcy8,Adcyap1,Cacna1c,Calm2,Camk2b,Gnao1,Gng10,Gng2,Gng3,Gria1,Gria4,Grin2b,Nos1,Per2,Prkacb,Ryr3,Adcy2,Cacna1h,Gucy1a1
mmu04922	Glucagon signaling pathway	85	35	20	0.0427133	0.938709	Acacb,Phkb,Camk2d,Pygb,Phka2,Pygl,Calm1,Calm3,Camk2g,Cpt1a,Gcg,Gcgr,Gnas,Itpr2,Sik1,Pdha1,Pfkl,Pgam1,Phka1,Pkm,Prkaca,Plcb1,Plcb3,Ppara,Ppargc1a,Ppp3r1,Prkag1,Slc2a1,Creb3l2,Creb5,Akt3,Creb3l1,Pgam2,Ppp4c,Foxo1	Ppp4r3b,Prkaa1,Acaca,Prkaa2,Prkab2,Prkag2,Akt1,Atf4,Calm2,Camk2b,Crebbp,Prmt1,Prkacb,Ppp3ca,Ppp3cc,Adcy2,Ep300,G6pc3,Cpt1c,Sirt1
mmu04810	Regulation of actin cytoskeleton	190	72	68	0.0427894	0.0667332	Braf,Pip4k2c,Arpc1b,Chrm1,Chrm4,Cxcr4,Bcar1,Enah,F2r,Ptk2,Fgf3,Fgfr1,Fgfr2,Fgfr3,Fgfr4,Gng12,Lpar1,Itga2,Itga2b,Itga3,Itga4,Itga5,Itga6,Itga7,Itgae,Itgav,Itgb3,Arhgef1,Limk1,Mras,Msn,Pak3,Pdgfa,Pdgfb,Pdgfra,Pdgfrb,Pik3ca,Pik3r1,Pip4k2a,Pip5k1b,Ppp1cc,Itgb4,Pxn,Cxcl12,Sos1,Tiam1,Spata13,Vav2,Ezr,Gsn,Akt3,Insrr,Pak5,Wasf2,Actr3b,Chrm2,Map2k1,Mapk1,Mapk3,Iqgap3,Ppp1ccb,Diaph2,Iqgap2,Pdgfc,Rras2,Myl1…	Nckap1l,Mylk,Itga1,Raf1,Actb,Actg1,Akt1,Araf,Rhoa,Cdc42,Cfl1,Cfl2,Chrm3,Crk,Diaph1,Egfr,Fgd1,Fgf1,Fgf2,Fgf9,Gna13,Hras,Itgal,Itgam,Itgb1,Limk2,Rac3,Myh11,Ppp1r12a,Nras,Pak1,Pfn1,Pik3cd,Ppp1ca,Ppp1cb,Rac1,Rock2,Cyfip1,Sos2,Src,Itga10,Pak6,Pak2,Arhgef4,Ssh1,Arhgap35,Ssh2,Apc2,Map2k2,Iqgap1,Fgd3,Itgb8,Abi2,Dock1,Pfn4,Nckap1,Lpar2,Arhgef7,Arpc1a,Vav3,Actr2,Arpc5,Arhgef12,Arhgef6,Actr3,Arpc2,Myh10,Myl9
mmu00515	Mannose type O-glycan biosynthesis	22	7	11	0.579264	0.0434479	B4gat1,B4galt1,Large1,St3gal3,Pomgnt2,Mgat5b,B3gat2	Fut9,Pomt2,Fkrp,Fktn,B4galt2,Pomgnt1,Crppa,B3gat1,B3galnt2,Chst10,Pomt1
mmu04672	Intestinal immune network for IgA production	14	8	1	0.0441273	0.993895	Cd80,Cxcr4,H2-Ab1,Itga4,Cxcl12,Icosl,Map3k14,Tnfrsf13c	Ltbr
mmu04340	Hedgehog signaling pathway	50	22	18	0.0469409	0.241723	Fbxw11,Boc,Ccnd1,Ccnd2,Gas1,Gli2,Gli3,Lrp2,Kif7,Prkaca,Ptch1,Spop,Csnk1g1,Mosmo,Megf8,Smo,Grk3,Cdon,Evc,Evc2,Disp1,Csnk1g3	Csnk1g2,Arrb1,Grk2,Bcl2,Hhip,Kif3a,Mgrn1,Prkacb,Ptch2,Shh,Arrb2,Hhat,Gpr161,Cul3,Csnk1e,Smurf2,Iqce,Csnk1a1
mmu00051	Fructose and mannose metabolism	29	14	4	0.0471326	0.989608	Aldoa,Akr1b3,Hk1,Hk2,Khk,Pfkl,Sord,Tpi1,Fcsk,Pmm1,Tigar,Gmppb,Akr1b10,Fpgt	Aldoc,Pfkfb3,Pfkfb4,Pmm2
mmu03320	PPAR signaling pathway	52	16	22	0.615335	0.0473365	Acadl,Acadm,Cpt1a,Cpt2,Acsl1,Gk,Ilk,Pltp,Ppara,Ppard,Rxra,Scp2,Acaa1b,Slc27a1,Angptl4,Plin5	Me3,Acox1,Plin2,Fabp7,Fabp3,Fabp5,Lpl,Me1,Rxrb,Scd1,Scd2,Hmgcs1,Acsl6,Ubc,Slc27a4,Scd3,Scd4,Acsl5,Fads2,Acsl3,Cpt1c,Acsbg1
mmu00052	Galactose metabolism	24	12	3	0.0483483	0.989641	Akr1b3,Glb1,Gaa,B4galt1,Galk1,Hk1,Hk2,Pfkl,Ugp2,Galm,Pgm2,Akr1b10	B4galt2,G6pc3,Pgm1
mmu05210	Colorectal cancer	83	34	24	0.0487558	0.663831	Braf,Axin2,Bcl2l11,Casp9,Ctnnb1,Ccnd1,Dcc,Grb2,Jun,Lef1,Smad3,Msh2,Msh3,Pik3ca,Pik3r1,Ralgds,Sos1,Tcf7,Tcf7l1,Tcf7l2,Tgfa,Tgfb3,Tgfbr1,Akt3,Gadd45g,Map2k1,Mapk1,Mapk3,Mapk9,Polk,Mtor,Pmaip1,Ralb,Pik3cb	Raf1,Akt1,Araf,Rhoa,Axin1,Bad,Bak1,Bcl2,Casp3,Egfr,Hras,Rac3,Smad2,Myc,Nras,Pik3cd,Rac1,Sos2,Tgfb2,Apc2,Map2k2,Mapk8,Rala,Rps6kb1
mmu05160	Hepatitis C	117	46	36	0.0511204	0.510634	Ticam1,Braf,Apaf1,Bid,Casp9,Ctnnb1,Ccnd1,Cd81,Cdk2,Socs3,Cldn1,Cldn3,E2f1,E2f3,Fas,Grb2,Jak1,Ocln,Pik3ca,Pik3r1,Ppara,Eif2ak2,Psme3,Rxra,Sos1,Scarb1,Stat1,Stat3,Tnfrsf1a,Traf2,Traf3,Traf6,Akt3,E2f2,Map2k1,Mapk1,Mapk3,Irf3,Ywhab,Cldn6,Pias1,Cldn10,Cldn20,Ppp2r2b,Ppp2r1b,Pik3cb	Raf1,Akt1,Araf,Bad,Bak1,Casp3,Cdk4,Cflar,Egfr,Eif2s1,Hras,Ifnar1,Ifnar2,Irf9,Ldlr,Myc,Nfkb1,Nfkbia,Nras,Pik3cd,Ppp2ca,Ppp2cb,Rb1,Rela,Ripk1,Sos2,Ywhae,Ywhag,Ywhah,Ywhaq,Ywhaz,Rnasel,Map2k2,Ppp2r2c,Ppp2r2d,Tbk1
mmu01212	Fatty acid metabolism	58	20	24	0.377408	0.0512507	Acadl,Acadm,Acads,Cpt1a,Cpt2,Acsl1,Hsd17b8,Hadh,Hsd17b4,Scp2,Hadhb,Acaa1b,Mecr,Acaa2,Ppt2,Hacd4,Acadsb,Elovl5,Elovl7,Hadha	Acaca,Acat2,Acox1,Fasn,Elovl6,Ppt1,Scd1,Scd2,Acsl6,Acat3,Acsf3,Scd3,Hacd1,Scd4,Acsl5,Hsd17b12,Fads2,Hacd2,Acsl3,Fads1,Cpt1c,Elovl4,Echs1,Acsbg1
mmu04136	Autophagy - other	32	15	9	0.0533228	0.678984	Igbp1,Pik3c3,Atg4c,Atg2a,Atg13,Wipi1,Mtor,Atg4b,Atg10,Atg12,Atg7,Wipi2,Pik3r4,Atg2b,Gabarapl2	Ppp2ca,Ppp2cb,Atg9b,Atg9a,Ulk2,Igbp1b,Gabarap,Mlst8,Atg3
mmu04061	Viral protein interaction with cytokine and cytokine receptor	32	15	7	0.0533228	0.898491	Gm13306,Ccl27b,Ccl21b,Gm10591,Gm13304,Ccl21d,Gm21586,Cxcr4,Il6st,Ccl21a,Ccl17,Cxcl12,Tnfrsf10b,Tnfrsf1a,Gm21953	Csf1r,Cx3cr1,Il18,Ltbr,Il20rb,Tnfrsf1b,Il34
mmu05213	Endometrial cancer	56	24	14	0.0534546	0.85198	Braf,Axin2,Casp9,Ctnnb1,Ccnd1,Elk1,Erbb2,Grb2,Ilk,Lef1,Pik3ca,Pik3r1,Sos1,Tcf7,Tcf7l1,Tcf7l2,Akt3,Gadd45g,Map2k1,Mapk1,Mapk3,Polk,Foxo3,Pik3cb	Raf1,Akt1,Araf,Axin1,Bad,Bak1,Egfr,Hras,Myc,Nras,Pik3cd,Sos2,Apc2,Map2k2
mmu05219	Bladder cancer	36	12	16	0.484232	0.0540137	Braf,Ccnd1,Cdkn2a,E2f1,E2f3,Erbb2,Fgfr3,E2f2,Map2k1,Mapk1,Mapk3,Rps6ka5	Raf1,Araf,Cdk4,Dapk3,Egfr,Hbegf,Hras,Mdm2,Myc,Nras,Rb1,Src,Vegfa,Map2k2,Rassf1,Tymp
mmu00330	Arginine and proline metabolism	40	18	10	0.0549707	0.822982	Aldh7a1,Aldh2,Ckmt1,Got1,Got2,Maoa,Oat,P4ha2,Sat1,Aldh4a1,Azin2,Aldh9a1,Cndp2,Lap3,L3hypdh,Hoga1,Aldh1b1,Got1l1	Carns1,Nos1,Odc1,Sms,Srm,Smox,P4ha3,Aldh18a1,Pycrl,Gatm
mmu04978	Mineral absorption	40	18	9	0.0549707	0.901727	Slc9a3,Slc8a2,Slc8a3,Atox1,Atp1a1,Atp1b3,Atp2b2,Atp7b,Clcn2,Mt1,Slc11a2,Slc31a1,Vdr,Slc26a9,Atp2b4,Slc40a1,Steap1,Steap2	Atp1b1,Fxyd2,Ftl1,Hmox2,Slc8a1,Atp2b3,Trpm7,Trpv6,Atp1a2
mmu01040	Biosynthesis of unsaturated fatty acids	28	7	13	0.835578	0.0554851	Hsd17b4,Scp2,Acaa1b,Acot1,Hacd4,Elovl5,Elovl7	Acox1,Elovl6,Scd1,Scd2,Scd3,Hacd1,Scd4,Hsd17b12,Fads2,Acot7,Hacd2,Fads1,Elovl4
mmu04915	Estrogen signaling pathway	98	39	29	0.0572575	0.616002	Adcy7,Adcy9,Calm1,Calm3,Ctsd,Gnai1,Gnai2,Gnai3,Gnas,Grb2,Hspa1b,Itpr2,Jun,Kcnj5,Ncoa1,Ncoa2,Pgr,Pik3ca,Pik3r1,Prkaca,Prkcd,Plcb1,Plcb3,Hspa1a,Rara,Shc1,Sos1,Sp1,Creb3l2,Tgfa,Adcy5,Creb5,Akt3,Map2k1,Mapk1,Mapk3,Creb3l1,Ebag9,Pik3cb	Adcy3,Raf1,Adcy6,Adcy8,Akt1,Atf4,Bcl2,Calm2,Egfr,Esr1,Gnao1,Grm1,Hbegf,Hras,Hspa8,Hsp90ab1,Hsp90aa1,Krt10,Ncoa3,Nras,Pik3cd,Prkacb,Shc3,Sos2,Src,Adcy2,Shc2,Map2k2,Shc4
mmu04380	Osteoclast differentiation	98	39	25	0.0572575	0.884079	Camk4,Socs3,Fcgr3,Gab2,Grb2,Ifngr1,Ifngr2,Itgb3,Itpr2,Jak1,Jun,Mitf,Nfatc1,Nfatc2,Pik3ca,Pik3r1,Ppp3r1,Stat1,Syk,Tec,Tgfbr1,Tnfrsf11a,Tnfrsf1a,Traf2,Traf6,Plcg2,Akt3,Map2k1,Map2k6,Map3k7,Mapk1,Mapk13,Mapk14,Mapk3,Mapk9,Atp2a3,Map3k14,Cyld,Pik3cb	Akt1,Csf1r,Fosb,Fyn,Ifnar1,Ifnar2,Irf9,Jund,Lck,Blnk,Ncf1,Nfkb1,Nfkbia,Pik3cd,Ppp3ca,Ppp3cc,Mapk11,Rac1,Rela,Tgfb2,Tyrobp,Map2k7,Mapk8,Tab1,Trem2
mmu04923	Regulation of lipolysis in adipocytes	43	19	10	0.0595417	0.887348	Npy,Adcy7,Adcy9,Adrb1,Gnai1,Gnai2,Gnai3,Gnas,Irs1,Irs4,Npr1,Pik3ca,Pik3r1,Prkaca,Adcy5,Plaat3,Akt3,Mgll,Pik3cb	Adcy3,Adcy6,Adcy8,Akt1,Npy1r,Pik3cd,Prkacb,Adcy2,Irs2,Abhd5
mmu04910	Insulin signaling pathway	121	47	35	0.0598316	0.680516	Acacb,Phkb,Trip10,Braf,Pygb,Phka2,Pygl,Calm1,Calm3,Socs3,Eif4e,Elk1,Flot1,Grb2,Hk1,Hk2,Inppl1,Irs1,Irs4,Mknk1,Phka1,Pik3ca,Pik3r1,Prkaca,Pklr,Ppargc1a,Ppp1cc,Prkag1,Ptprf,Shc1,Slc2a4,Sos1,Srebf1,Inpp5a,Socs2,Ppp1r3d,Akt3,Ppp1r3b,Map2k1,Mapk1,Mapk3,Mapk9,Ppp1ccb,Foxo1,Mtor,Socs4,Pik3cb	Ppp1r3e,Prkaa1,Acaca,Prkaa2,Prkab2,Prkag2,Raf1,Akt1,Araf,Bad,Calm2,Cbl,Crk,Fasn,Hras,Nras,Pik3cd,Prkacb,Prkcz,Ppp1ca,Ppp1cb,Prkar1b,Prkar2b,Rheb,Shc3,Sos2,Shc2,Sh2b2,Map2k2,Mapk8,Shc4,Irs2,Tsc1,G6pc3,Rps6kb1
mmu05417	Lipid and atherosclerosis	147	56	50	0.0613627	0.20022	Ticam1,Camk2d,Abca1,Abcg1,Ager,Apaf1,Bid,Calm1,Calm3,Camk2g,Casp6,Casp9,Cyp2j6,Ptk2,Fas,Hspa1b,Hspa2,Hspa4,Icam1,Jun,Arhgef1,Nfatc1,Nfatc2,Nfe2l2,Pik3ca,Pik3r1,Plcb1,Plcb3,Pou2f1,Ppp3r1,Hspa1a,Rxra,Stat3,Tank,Tnfrsf10b,Tnfrsf1a,Traf2,Traf3,Traf6,Vav2,Mib1,Atf6,Akt3,Map2k4,Map2k6,Map3k7,Mapk1,Mapk13,Mapk14,Mapk3,Mapk9,Irak4,Irf3,Cyp2j9,Pik3cb,Ern1	Rap1a,Akt1,Rhoa,Atf4,Bad,Bcl2,Bcl2l1,Calm2,Camk2b,Casp3,Casp7,Cdc42,Cybb,Ddit3,Eif2s1,Hras,Hspa8,Hspd1,Hsp90ab1,Hsp90aa1,Il18,Irak1,Jak2,Ldlr,Lyn,Ncf1,Nfkb1,Nfkbia,Nras,Pik3cd,Plcg1,Pou2f2,Ppp3ca,Ppp3cc,Mapk11,Rac1,Rela,Rock2,Rxrb,Src,Vldlr,Xbp1,Map2k3,Map2k7,Map3k5,Mapk8,Ero1a,Tbk1,Vav3,Tab1
mmu04814	Motor proteins	150	44	55	0.769556	0.061387	Dnah7c,Dynlt1a,Tubg1,Dnal1,Kif24,Dnah1,Capza1,Capza2,Kif13b,Kif17,Kif1a,Kif21b,Kif7,Kif9,Kifc2,Myo10,Myo6,Myo9b,Dync2li1,Myl6b,Tnni3,Tpm2,Tuba4a,Tubb4a,Actr1b,Kif18a,Klc3,Dnah9,Kif19a,Kif6,Dnah2,Myo1d,Myo1a,Dnah10,Actr10,Kif26a,Stard9,Dynlt3,Myl12b,Dnah17,Myo1e,Myh14,Klc4,Kif27	Tubg2,Acta1,Actb,Actg1,Actg2,Acta2,Dctn1,Dync1i2,Myh7,Kif1b,Kif3a,Kif3b,Kif3c,Kif5a,Kif5b,Kifap3,Klc2,Myh11,Myh2,Myh8,Myl4,Myl6,Myo1b,Myo1f,Myo5a,Myo7a,Tpm1,Tuba1a,Tuba1b,Tuba1c,Tubb2a,Tubb3,Tubb5,Dctn6,Cenpe,Dync1li2,Dync1li1,Myo16,Kif26b,Hook3,Tpm4,Actr1a,Tubd1,Dynll1,Tpm3,Dctn5,Myo19,Dctn4,Tubb6,Dctn2,Tubb2b,Myo18b,Bicdl1,Myh10,Myl9
mmu05145	Toxoplasmosis	79	32	24	0.0633748	0.552508	Ppif,Casp9,Gnai1,Gnai2,Gnai3,H2-Ab1,Hspa1b,Ifngr1,Ifngr2,Itga6,Jak1,Lama1,Lama2,Lama5,Lamb1,Lamb2,Hspa1a,Stat1,Stat3,Tgfb3,Tnfrsf1a,Traf6,Akt3,Map2k6,Map3k7,Mapk1,Mapk13,Mapk14,Mapk3,Mapk9,Irak4,Pik3r5	Akt1,Xiap,Bad,Bcl2,Bcl2l1,Casp3,Gnao1,Hspa8,Irgm1,Irak1,Itgb1,Jak2,Lamc2,Ldlr,Nfkb1,Nfkbia,Nfkbib,Mapk11,Rela,Tgfb2,Map2k3,Mapk8,Pik3cg,Tab1
mmu05203	Viral carcinogenesis	159	60	51	0.0646645	0.361615	Chd4,Ccnd1,Ccnd2,Ccnd3,Ccne1,Cdk1,Cdk2,Cdkn1b,Cdkn2a,Cdkn2b,Dlg1,Grb2,H2-D1,H2-K1,H2-M3,H2-Q4,H2-Q7,H2-T10,H2-T22,H2-T23,H2-T24,Hdac5,Hdac6,Il6st,Jak1,Jun,Mapkapk2,Pik3ca,Pik3r1,Pkm,Prkaca,Eif2ak2,Pxn,Rbl2,Rbpj,Rel,Stat3,Creb3l2,Syk,Traf2,Traf3,Traf5,Gsn,Creb5,Hdac11,Vac14,Mapk1,Mapk3,Creb3l1,H4c9,H2bc21,Hdac1,Irf3,Ywhab,Snd1,Pmaip1,H2-T-ps,Ubr4,Hdac8,Pik3cb	Scrib,Cdc20,Rasa2,Rhoa,Atf4,Bad,Bak1,Casp3,Cdc42,Cdk4,Crebbp,Ddx3x,Kat2a,Gtf2h1,Gtf2h4,Hdac2,Hnrnpk,Hras,Irf9,Ltbr,Hdac10,Lyn,Mdm2,Nfkb1,Nfkbia,Nras,Pik3cd,Prkacb,Polb,Rac1,Ranbp1,Rb1,Rela,Src,Srf,Vdac3,Ywhae,Ywhag,Ywhah,Ywhaq,Ywhaz,Gtf2a2,H2-M5,Usp7,Ep300,Hdac7,Mrps18b,H2bc4,H2bc27,Hdac9,Gtf2a1
mmu05161	Hepatitis B	136	52	36	0.0652364	0.869744	Ticam1,Braf,Apaf1,Bid,Casp9,Ccne1,Cdk2,E2f1,E2f3,Elk1,Fas,Grb2,Hspg2,Jak1,Jun,Smad3,Nfatc1,Nfatc2,Pik3ca,Pik3r1,Prkcb,Prkcg,Sos1,Stat1,Stat3,Stat4,Stat6,Creb3l2,Tgfb3,Tgfbr1,Traf3,Traf6,Creb5,Akt3,E2f2,Map2k1,Map2k4,Map2k6,Map3k1,Map3k7,Mapk1,Mapk13,Mapk14,Mapk3,Mapk9,Creb3l1,Irak4,Irf3,Ywhab,Ifih1,Nfatc4,Pik3cb	Raf1,Akt1,Araf,Atf4,Bad,Bcl2,Casp3,Crebbp,Ddx3x,Hras,Ifnar1,Irak1,Jak2,Myc,Nfkb1,Nfkbia,Nras,Pcna,Pik3cd,Mapk11,Rb1,Rela,Sos2,Src,Tgfb2,Vdac3,Ywhaq,Ywhaz,Map2k2,Map2k3,Map2k7,Mapk8,Ep300,Atp6ap1,Tbk1,Tab1
mmu05410	Hypertrophic cardiomyopathy	71	29	23	0.0674128	0.408187	Slc8a2,Slc8a3,Ace,Cacna2d3,Des,Dmd,Cacng5,Itga2,Itga2b,Itga3,Itga4,Itga5,Itga6,Itga7,Itgav,Itgb3,Lama1,Lama2,Lmna,Prkag1,Itgb4,Tgfb3,Tnni3,Tpm2,Sgcb,Sgcd,Atp2a3,Cacna2d2,Cacng7	Prkaa1,Prkaa2,Prkab2,Prkag2,Itga1,Actb,Actg1,Cacna1c,Cacnb4,Dag1,Emd,Myh7,Itgb1,Slc8a1,Itga10,Tgfb2,Tpm1,Itgb8,Tpm4,Cacng4,Cacna1f,Tpm3,Cacng8
mmu05223	Non-small cell lung cancer	71	29	19	0.0674128	0.791379	Braf,Alk,Casp9,Ccnd1,Cdkn2a,E2f1,E2f3,Erbb2,Grb2,Pik3ca,Pik3r1,Prkcb,Prkcg,Ret,Rxra,Sos1,Stat3,Tgfa,Plcg2,Akt3,Gadd45g,E2f2,Map2k1,Mapk1,Mapk3,Polk,Foxo3,Pik3cb,Eml4	Raf1,Akt1,Araf,Bad,Bak1,Cdk4,Egfr,Hgf,Hras,Kif5a,Kif5b,Nras,Pik3cd,Plcg1,Rb1,Rxrb,Sos2,Map2k2,Rassf1
mmu05014	Amyotrophic lateral sclerosis	316	89	109	0.930088	0.0687376	Dnah7c,Chchd10,Fig4,Nup107,Dnal1,Dnah1,Ang,Anxa11,Apaf1,Atp5a1,Atp5j,Bid,Casp9,Ccs,Cox5a,Cox6a1,Cox6c,Cox7c,Gpx3,Grin2d,Hap1,Hdac6,Nup155,Rab8a,Ndufv1,Nup62,Sigmar1,Ppp3r1,Prph,Sem1,Cox7a2l,Nrg1,Tank,Mcu,Tnfrsf1a,Traf2,Tuba4a,Tubb4a,Pik3c3,Atf6,Actr1b,Atp5g3,Hnrnpa3,Klc3,Nup133,Dnah9,Map2k6,Mapk13,Mapk14,Nup54,Setx,Dnah2,Atg2a,Cox6b2,Prkn,Atg13,Wipi1,Tomm40,Ndufa1,Alyref2,Ubqln1,Dnah10,Actr10,Nxt…	Atg14,Ndufb11,Actb,Actg1,Anxa7,Atf4,Atp5b,Atp5pb,Atp5g1,Bad,Bcl2,Bcl2l1,Casp3,Rb1cc1,Cox6a2,Daxx,Dctn1,Ddit3,Eif2s1,Erbb4,Gpx1,Gria1,Grin2b,Kif5a,Kif5b,Klc2,Matr3,Ndufa2,Nefl,Nefm,Nos1,Pfn1,Ppp3ca,Ppp3cc,Mapk11,Psmb5,Psmb6,Psmc2,Psmc3,Psmc5,Rac1,Atxn2,Srsf3,Sod1,Alyref,Psmd2,Wdr41,Tnfrsf1b,Tuba1a,Tuba1b,Tuba1c,Tubb2a,Tubb3,Tubb5,Uqcrc1,Vdac1,Dctn6,Xbp1,Srsf7,Ndufs8,Ndufs2,Ndufs1,Nup188,Nup214,Atx…
mmu00531	Glycosaminoglycan degradation	15	8	2	0.0687599	0.967792	Arsb,Glb1,Hexa,Hexb,Sgsh,Naglu,Galns,Gns	Idua,Hgsnat
mmu00604	Glycosphingolipid biosynthesis - ganglio series	15	8	4	0.0687599	0.717903	Slc33a1,Glb1,Hexa,Hexb,St6galnac4,St3gal5,St8sia5,St6galnac6	B4galnt1,St3gal2,St8sia1,B3galt4
mmu00040	Pentose and glucuronate interconversions	15	8	3	0.0687599	0.881742	Xylb,Akr1b3,Sord,Ugp2,Akr1b10,Dcxr,Cryl1,Fggy	Ugdh,Akr1a1,Crppa
mmu05143	African trypanosomiasis	20	10	2	0.0691465	0.993285	Hbb-bs,Hba-a2,F2rl1,Fas,Hba-a1,Icam1,Prkcb,Prkcg,Plcb1,Plcb3	Il18,Thop1
mmu00260	Glycine, serine and threonine metabolism	33	15	7	0.0698349	0.915791	Gldc,Aldh7a1,Bpgm,Cbs,Gnmt,Maoa,Pgam1,Sds,Phgdh,Aoc2,Srr,Pgam2,Gcsh,Tha1,Grhpr	Psph,Alas1,Pipox,Sardh,Shmt1,Gcat,Gatm
mmu03018	RNA degradation	77	17	30	0.978013	0.0701438	Skic2,Exosc4,Btg1,Btg2,Btg3,Eno1,Eno2,Eno3,Pfkl,Tent4b,Skic3,Pabpc4l,Pabpc1l2a,Eno1b,Tob2,Skic8,Pabpc1l2b	Pan2,Cnot6,Ddx6,Hspd1,Hspa9,Pabpc1,Cnot7,Dis3l,Tob1,Patl1,Pabpc4,Edc4,Pnldc1,Xrn2,Lsm2,Zcchc7,Lsm4,Exosc10,C1d,Exosc7,Exosc1,Lsm3,Cnot8,Dcps,Exosc8,Cnot2,Dhx36,Dis3,Parn,Nudt16
mmu00360	Phenylalanine metabolism	8	5	1	0.0731435	0.945674	Got1,Got2,Maoa,Aoc2,Got1l1	Aldh3a1
mmu04012	ErbB signaling pathway	80	32	28	0.0743734	0.22376	Camk2d,Braf,Camk2g,Cdkn1b,Elk1,Erbb2,Erbb3,Ptk2,Gab1,Grb2,Jun,Nck2,Pak3,Pik3ca,Pik3r1,Prkcb,Prkcg,Shc1,Sos1,Nrg1,Tgfa,Plcg2,Akt3,Pak5,Map2k1,Map2k4,Mapk1,Mapk3,Mapk9,Mtor,Pik3cb,Nrg4	Raf1,Abl2,Akt1,Araf,Bad,Camk2b,Cbl,Crk,Egfr,Erbb4,Hbegf,Hras,Myc,Nras,Pak1,Pik3cd,Plcg1,Shc3,Sos2,Src,Pak6,Shc2,Pak2,Map2k2,Map2k7,Mapk8,Shc4,Rps6kb1
mmu04961	Endocrine and other factor-regulated calcium reabsorption	44	19	11	0.0744922	0.830826	Dnm3,Slc8a2,Slc8a3,Adcy9,Ap2a2,Atp1a1,Atp1b3,Atp2b2,Dnm2,Gnas,Prkaca,Prkcb,Prkcg,Plcb1,Plcb3,Pth1r,Vdr,Atp2b4,Rab11a	Adcy6,Ap2m1,Atp1b1,Fxyd2,Clta,Esr1,Prkacb,Slc8a1,Atp2b3,Ap2b1,Atp1a2
mmu00440	Phosphonate and phosphinate metabolism	6	0	4	1	0.0745475	NA	Pcyt1a,Pcyt1b,Pcyt2,Cept1
mmu00900	Terpenoid backbone biosynthesis	21	4	10	0.938403	0.074676	Ggps1,Nus1,Icmt,Dhdds	Fdps,Acat2,Fnta,Hmgcr,Mvd,Hmgcs1,Acat3,Idi1,Pmvk,Pdss2
mmu04613	Neutrophil extracellular trap formation	98	37	37	0.123821	0.0749641	Ppif,Gm47655,Ager,Fcgr3,H3f3b,Hdac5,Hdac6,Itga2b,Itgb3,Pik3ca,Pik3r1,Prkcb,Prkcg,Plcb1,Plcb3,Syk,Hdac11,H2aj,Plcg2,Akt3,Map2k1,Map3k7,Mapk1,Mapk13,Mapk14,Mapk3,Macroh2a1,H4c9,H2bc21,Hdac1,H2az1,Mtor,Gsdmd,Hdac8,Atg7,Pik3cb,H2az2	Raf1,Actb,Actg1,Akt1,Slc25a4,Slc25a5,Clcn4,Cr1l,Cybb,Gp1ba,H3c14,Hdac2,H2ac18,Itgal,Itgam,Tlr7,Hdac10,Ncf1,Nfkb1,Pik3cd,Plcg1,Mapk11,Rac1,Rela,Src,Vdac1,Vdac3,Map2k2,H2ac19,Macroh2a2,Hdac7,Clec7a,H3f3c,H2bc4,H2bc27,Hdac9,H3c15
mmu05012	Parkinson disease	228	58	80	0.985705	0.0760324	Ppif,Camk2d,Adora2a,Apaf1,Atp5a1,Atp5j,Calm1,Calm3,Camk2g,Casp9,Cox5a,Cox6a1,Cox6c,Cox7c,Slc6a3,Drd2,Gnai1,Gnai2,Gnai3,Gnal,Gnas,Itpr2,Maoa,Ndufv1,Nfe2l2,Slc11a2,Prkaca,Sem1,Cox7a2l,Snca,Slc18a2,Mcu,Tuba4a,Tubb4a,Ube2g2,Adcy5,Atf6,Atp5g3,Klc3,Mapk9,Slc39a1,Cox6b2,Prkn,Ndufa1,Ube2l6,Htra2,Atp5d,Sdhc,Ndufa12,Uqcrh,Uqcrfs1,Sdhd,Psmd9,Slc39a8,Slc39a11,Klc4,Ndufv3,Ern1	Ndufb11,Slc25a4,Slc25a5,Atf4,Atp5b,Atp5pb,Atp5g1,Bcl2l1,Calm2,Camk2b,Casp3,Cox6a2,Daxx,Ddit3,Eif2s1,Kif5a,Kif5b,Klc2,Mapt,Ndufa2,Prkacb,Plcg1,Septin5,Psmb5,Psmb6,Psmc2,Psmc3,Psmc5,Dusp1,Ryr3,Sod1,Psmd2,Tuba1a,Tuba1b,Tuba1c,Tubb2a,Tubb3,Tubb5,Ubb,Ubc,Uba1,Uchl1,Uqcrc1,Vdac1,Vdac3,Xbp1,Ndufs8,Ndufs2,Slc39a10,Ndufs1,Psmc4,Psmd13,Map3k5,Mapk8,Psma1,Psma4,Psma7,Slc39a9,Keap1,Ube2j1,Txn2,Ndufa9,Cox7b,N…
mmu04728	Dopaminergic synapse	120	46	32	0.0760456	0.845785	Camk2d,Bmal1,Cacna1a,Calm1,Calm3,Camk2g,Slc6a3,Drd2,Gnai1,Gnai2,Gnai3,Gnal,Gnas,Gnb4,Gnb5,Gng12,Gng4,Gng5,Gng7,Gng8,Itpr2,Kcnj5,Maoa,Prkaca,Prkcb,Prkcg,Plcb1,Plcb3,Ppp1cc,Ppp1r1b,Scn1a,Creb3l2,Slc18a2,Ppp2r5d,Adcy5,Ppp2r5a,Creb5,Ppp2r3a,Akt3,Mapk13,Mapk14,Mapk9,Creb3l1,Ppp1ccb,Ppp2r2b,Ppp2r1b	Arrb1,Akt1,Atf4,Cacna1c,Calm2,Camk2b,Comt,Gnao1,Gng10,Gng2,Gng3,Gria1,Gria4,Grin2b,Kif5a,Kif5b,Prkacb,Ppp1ca,Ppp1cb,Ppp2ca,Ppp2cb,Ppp2r3d,Ppp3ca,Ppp3cc,Mapk11,Arrb2,Mapk8,Ppp2r2c,Ppp2r2d,Ppp2r3c,Gsk3a,Caly
mmu04621	NOD-like receptor signaling pathway	119	34	44	0.804244	0.0768697	Ticam1,Nod1,Ctsb,Itpr2,Jak1,Jun,Prkcd,Plcb1,Plcb3,Ripk2,Stat1,Tank,Mcu,Traf2,Traf3,Traf5,Traf6,Nod2,Map3k7,Mapk1,Mapk13,Mapk14,Mapk3,Mapk9,Irak4,Irf3,Txnip,Ripk3,Nek7,Atg12,Sugt1,Gsdmd,Antxr2,Gabarapl2	Nlrp6,Xiap,Rhoa,Bcl2,Bcl2l1,Cybb,Gbp2,Hsp90ab1,Hsp90aa1,Irgm1,Ifnar1,Ifnar2,Il18,Irf9,Nfkb1,Nfkbia,Nfkbib,Mapk11,Rela,Ripk1,Dhx33,Vdac1,Vdac3,Trpv2,Ywhae,Gbp7,Rnasel,Rbck1,Mapk8,Rnf31,Trp53bp1,Pkn1,Gbp3,Panx1,Tbk1,Gabarap,Txn2,Trpm7,Nampt,Erbin,Tab1,Map1lc3a,Mfn1,Dnm1l
mmu04921	Oxytocin signaling pathway	131	48	48	0.136247	0.0771167	Camk2d,Adcy7,Adcy9,Cacna2d3,Calm1,Calm3,Camk2g,Camk4,Ccnd1,Eef2,Elk1,Cacng5,Gnai1,Gnai2,Gnai3,Gnas,Itpr2,Jun,Kcnj4,Kcnj5,Nfatc1,Nfatc2,Npr1,Oxtr,Prkaca,Prkcb,Prkcg,Pla2g4a,Plcb1,Plcb3,Ppp1cc,Ppp3r1,Prkag1,Ryr1,Camk1g,Myl6b,Adcy5,Gucy1b2,Map2k1,Mapk1,Mapk3,Pik3r5,Ppp1ccb,Gucy1b1,Rcan1,Cacna2d2,Nfatc4,Cacng7	Adcy3,Prkaa1,Mylk,Prkaa2,Prkab2,Prkag2,Raf1,Actb,Actg1,Adcy6,Adcy8,Rhoa,Cacna1c,Cacnb4,Calm2,Camk2b,Eef2k,Egfr,Gnao1,Hras,Kcnj12,Mef2c,Myl6,Ppp1r12a,Nras,Prkacb,Ppp1ca,Ppp1cb,Ppp3ca,Ppp3cc,Rgs2,Rock2,Ryr3,Camkk2,Src,Adcy2,Npr2,Map2k5,Mapk7,Map2k2,Pik3cg,Pla2g4e,Camk1,Cacng4,Cacna1f,Gucy1a1,Cacng8,Myl9
mmu04928	Parathyroid hormone synthesis, secretion and action	86	34	25	0.0785073	0.653698	Braf,Pde4c,Adcy7,Adcy9,Fgfr1,Gnai1,Gnai2,Gnai3,Gnas,Itpr2,Arhgef1,Lrp5,Mef2d,Mmp14,Prkaca,Prkcb,Prkcg,Plcb1,Plcb3,Pld1,Pth1r,Rxra,Sp1,Creb3l2,Vdr,Adcy5,Creb5,Mmp17,Map2k1,Mapk1,Mapk3,Creb3l1,Nherf1,Akap13	Adcy3,Arrb1,Raf1,Adcy6,Adcy8,Araf,Rhoa,Atf4,Bcl2,Egfr,Gna13,Hbegf,Jund,Mafb,Mef2c,Mmp16,Mmp24,Naca,Nr4a2,Pde4b,Prkacb,Pthlh,Rxrb,Adcy2,Arrb2
mmu00480	Glutathione metabolism	47	20	11	0.0789616	0.890818	Gstt3,Ggct,Pgd,Prdx6,Lancl1,Gpx3,Gss,Gsta4,Gstm5,Gstt1,Gsto1,Anpep,Rrm1,Idh2,Rrm2b,Mgst1,Mgst3,Lap3,Gpx8,Gstk1	G6pdx,Ggt1,Gclc,Gpx1,Gsr,Idh1,Odc1,Sms,Srm,Gpx7,Chac1
mmu05031	Amphetamine addiction	61	25	16	0.0820631	0.805734	Camk2d,Calm1,Calm3,Camk2g,Camk4,Slc6a3,Gnas,Grin2d,Jun,Grin3b,Maoa,Prkaca,Prkcb,Prkcg,Ppp1cc,Ppp1r1b,Ppp3r1,Creb3l2,Stx1a,Slc18a2,Adcy5,Creb5,Creb3l1,Hdac1,Ppp1ccb	Atf4,Cacna1c,Calm2,Camk2b,Fosb,Gria1,Gria4,Grin2b,Hdac2,Prkacb,Ppp1ca,Ppp1cb,Ppp3ca,Ppp3cc,Grin3a,Sirt1
mmu05212	Pancreatic cancer	75	30	23	0.0820827	0.531835	Braf,Brca2,Casp9,Ccnd1,Cdkn2a,E2f1,E2f3,Erbb2,Jak1,Smad3,Pik3ca,Pik3r1,Pld1,Ralgds,Stat1,Stat3,Tgfa,Tgfb3,Tgfbr1,Akt3,Gadd45g,E2f2,Map2k1,Mapk1,Mapk3,Mapk9,Polk,Mtor,Ralb,Pik3cb	Raf1,Akt1,Araf,Bad,Bak1,Bcl2l1,Cdc42,Cdk4,Egfr,Rac3,Smad2,Nfkb1,Pik3cd,Rac1,Rad51,Rb1,Rela,Tgfb2,Vegfa,Mapk8,Rala,Rps6kb1,Arhgef6
mmu05152	Tuberculosis	112	43	39	0.0821804	0.185476	Camk2d,Atp6v0b,Apaf1,Bid,Calm1,Calm3,Camk2g,Casp9,Cebpb,Cebpg,Plk3,Ctsd,Fcgr3,H2-Ab1,Ifngr1,Ifngr2,Jak1,Ksr1,Mrc2,Nfya,Pla2r1,Ppp3r1,Ripk2,Rab7,Stat1,Syk,Tgfb3,Tnfrsf1a,Traf6,Vdr,Pik3c3,Akt3,Malt1,Nod2,Mapk1,Mapk13,Mapk14,Mapk3,Mapk9,Irak4,Tcirg1,Rfx5,Sphk2	Raf1,Akt1,Rhoa,Atp6v0a1,Atp6v0c,Bad,Bcl2,Calm2,Camk2b,Casp3,Crebbp,Cr1l,Ctss,Fcer1g,Hspd1,Hspa9,Il18,Irak1,Itgam,Jak2,Lamp1,Lsp1,Rfxap,Nfkb1,Nfyb,Nfyc,Ppp3ca,Ppp3cc,Mapk11,Rab5b,Rela,Src,Tgfb2,Atp6v0a2,Mapk8,Ep300,Atp6ap1,Clec7a,Arhgef12
mmu04068	FoxO signaling pathway	115	44	35	0.0835027	0.542306	Braf,Bcl2l11,Bnip3,Ccnd1,Ccnd2,Cdk2,Cdkn1b,Cdkn2b,Cdkn2d,Plk3,Grb2,Foxg1,Igf1r,Irs1,Irs4,Smad3,Nlk,Pik3ca,Pik3r1,Prkag1,Rbl2,Slc2a4,Sos1,Stat3,Stk11,Agap2,Tgfb3,Tgfbr1,Akt3,Gadd45g,Map2k1,Mapk1,Mapk13,Mapk14,Mapk3,Mapk9,Foxo6,Foxo4,Foxo1,Foxo3,Atg12,Fbxo32,Pik3cb,Gabarapl2	Prkaa1,Prkaa2,Prkab2,Prkag2,Raf1,Akt1,Araf,Atm,Bcl6,Ccng2,Crebbp,S1pr1,Egfr,Grm1,Hras,Prmt1,Mdm2,Nras,Pik3cd,Plk1,Mapk11,Sgk1,Plk2,Sos2,Tgfb2,Usp7,Map2k2,Mapk8,Homer3,Csnk1e,Ep300,Irs2,Gabarap,G6pc3,Sirt1
mmu04140	Autophagy - animal	159	54	57	0.305541	0.0845577	Bnip3,Birc6,Ctsb,Ctsd,Ctsl,Igf1r,Irs1,Irs4,Rab8a,Mras,Igbp1,Pik3ca,Pik3r1,Prkaca,Prkcd,Rab7,Stk11,Tank,Zfyve1,Vps41,Traf6,Pik3c3,Akt3,Atg4c,Rragb,Map2k1,Map3k7,Mapk1,Mapk3,Mapk9,Atg2a,Plekhm1,Atg13,Rragd,Tax1bp1,Wipi1,Mtor,Supt20,Atg4b,Atg10,Rras2,Atg12,Stx17,Optn,C9orf72,Atg7,Ddit4,Pik3cb,Wipi2,Pik3r4,Atg2b,Uvrag,Ern1,Gabarapl2	Atg14,Prkaa1,Prkaa2,Raf1,Akt1,Bad,Bcl2,Bcl2l1,Rb1cc1,Cflar,Dapk3,Eif2s1,Hif1a,Hras,Lamp1,Mtmr4,Nbr1,Nras,Pik3cd,Prkacb,Prkcq,Ppp2ca,Ppp2cb,Rab33b,Rheb,Camkk2,Atg9b,Wdr41,Ubb,Ubc,Rab7b,Smcr8,Atg9a,Map2k2,Mapk8,Ulk2,Irs2,Igbp1b,Stx7,Rragc,Sh3glb1,Tbk1,Gabarap,Mlst8,Tsc1,Map1lc3a,Wdr45b,Akt1s1,Rab39b,Atg3,Trp53inp2,Vps11,Rps6kb1,Atg16l2,Mtmr3,Vmp1,Vps33a
mmu04640	Hematopoietic cell lineage	42	18	11	0.0868956	0.778542	Cd59a,Cd9,Epor,Gp1bb,H2-Ab1,Il11,Il11ra1,Il11ra2,Itga2,Itga2b,Itga3,Itga4,Itga5,Itga6,Itgb3,Kit,Anpep,Cd59b	Itga1,Cd1d1,Cd24a,Cr1l,Csf1r,Csf2ra,Cd55,Gp1ba,Itgam,Mme,Tfrc
mmu00980	Metabolism of xenobiotics by cytochrome P450	26	12	2	0.0892299	0.999044	Gstt3,Cbr3,Cyp1b1,Ephx1,Gsta4,Gstm5,Gstt1,Gsto1,Hsd11b1,Mgst1,Mgst3,Gstk1	Adh5,Aldh3a1
mmu05030	Cocaine addiction	45	19	12	0.0917545	0.761792	Bdnf,Slc6a3,Drd2,Gnai1,Gnai2,Gnai3,Gnas,Grin2d,Jun,Grin3b,Maoa,Prkaca,Ppp1r1b,Rgs9,Creb3l2,Slc18a2,Adcy5,Creb5,Creb3l1	Grm2,Atf4,Cdk5,Cdk5r1,Dlg4,Fosb,Grin2b,Nfkb1,Prkacb,Rela,Grin3a,Gpsm1
mmu05235	PD-L1 expression and PD-1 checkpoint pathway in cancer	73	29	23	0.0932741	0.470333	Ticam1,Alk,Cd247,Csnk2a2,Ifngr1,Ifngr2,Jak1,Jun,Nfatc1,Nfatc2,Nfkbie,Pik3ca,Pik3r1,Ppp3r1,Rasgrp1,Stat1,Stat3,Traf6,Akt3,Map2k1,Map2k6,Mapk1,Mapk13,Mapk14,Mapk3,Batf3,Mtor,Pik3cb,Eml4	Raf1,Akt1,Csnk2a1,Egfr,Hif1a,Hras,Jak2,Lck,Nfkb1,Nfkbia,Nfkbib,Nras,Pik3cd,Prkcq,Plcg1,Ppp3ca,Ppp3cc,Mapk11,Rela,Zap70,Map2k2,Map2k3,Rps6kb1
mmu04066	HIF-1 signaling pathway	93	36	25	0.0944552	0.808367	Camk2d,Egln3,Angpt1,Aldoa,Arnt,Camk2g,Cdkn1b,Eif4e,Eno1,Eno2,Eno3,Erbb2,Hk1,Hk2,Ifngr1,Ifngr2,Igf1r,Mknk1,Pdha1,Pfkl,Pgk1,Pik3ca,Pik3r1,Prkcb,Prkcg,Slc2a1,Stat3,Pdk1,Plcg2,Akt3,Map2k1,Mapk1,Mapk3,Eno1b,Mtor,Pik3cb	Egln1,Egln2,Angpt2,Akt1,Aldoc,Bcl2,Camk2b,Crebbp,Cybb,Egfr,Hif1a,Ltbr,Pfkfb3,Nfkb1,Pik3cd,Plcg1,Rela,Tfrc,Vegfa,Map2k2,Ep300,Rbx1,Elob,Cul2,Rps6kb1
mmu04064	NF-kappa B signaling pathway	76	30	21	0.0957024	0.746009	Ccl21b,Gm10591,Gm13304,Ccl21d,Card10,Ticam1,Parp1,Csnk2a2,Eda,Edar,Icam1,Prkcb,Ccl21a,Cxcl12,Syk,Trim25,Tnfrsf11a,Tnfrsf1a,Traf2,Traf3,Traf5,Traf6,Plcg2,Gadd45g,Malt1,Map3k7,Irak4,Map3k14,Tnfrsf13c,Cyld	Xiap,Atm,Bcl2,Bcl2l1,Cflar,Csnk2a1,Irak1,Lck,Ltbr,Blnk,Lyn,Edaradd,Nfkb1,Nfkbia,Prkcq,Plcg1,Rela,Ripk1,Zap70,Pidd1,Tab1
mmu04350	TGF-beta signaling pathway	96	37	29	0.0961818	0.564152	Bmp5,Bmp7,Bmp8b,Bmpr1a,Bmpr1b,Cdkn2b,Chrd,Dcn,Lefty1,Fbn1,Id2,Smad3,Smad6,Smad7,Nbl1,Nog,Pitx2,Sin3a,Skil,Sp1,Thsd4,Igsf1,Tgfb3,Tgfbr1,Tgif1,Tgif2,Gdf7,Rgma,Mapk1,Mapk3,Ltbp1,Acvr1c,Hdac1,Smad9,Bambi,Rgmb,Ppp2r1b	Acvr2a,Acvr2b,Rhoa,Bmp2,Crebbp,E2f5,Fmod,Fst,Gdf5,Hdac2,Id1,Id3,Inhba,Smad1,Smad2,Smad5,Myc,Ppp2ca,Ppp2cb,Ski,Skp1,Tfdp1,Tgfb2,Tfrc,Zfyve9,Ep300,Rbx1,Smurf2,Rps6kb1
mmu05218	Melanoma	62	25	17	0.0973618	0.744521	Braf,Ccnd1,Cdkn2a,E2f1,E2f3,Fgf3,Fgfr1,Igf1r,Mitf,Pdgfa,Pdgfb,Pdgfra,Pdgfrb,Pik3ca,Pik3r1,Akt3,Gadd45g,E2f2,Map2k1,Mapk1,Mapk3,Polk,Pdgfc,Pik3cb,Fgf16	Raf1,Akt1,Araf,Bad,Bak1,Cdk4,Egfr,Fgf1,Fgf2,Fgf9,Hgf,Hras,Mdm2,Nras,Pik3cd,Rb1,Map2k2
mmu04664	Fc epsilon RI signaling pathway	50	19	20	0.212889	0.0976606	Gab2,Grb2,Pik3ca,Pik3r1,Pla2g4a,Sos1,Syk,Vav2,Plcg2,Akt3,Map2k1,Map2k4,Map2k6,Mapk1,Mapk13,Mapk14,Mapk3,Mapk9,Pik3cb	Raf1,Akt1,Fcer1g,Fyn,Hras,Inpp5d,Rac3,Lyn,Nras,Pik3cd,Plcg1,Mapk11,Rac1,Sos2,Map2k2,Map2k3,Map2k7,Mapk8,Pla2g4e,Vav3
mmu00630	Glyoxylate and dicarboxylate metabolism	29	13	6	0.097696	0.916311	Gldc,Pcca,Cs,Mdh2,Mdh1,Mmut,Acss2,Hoga1,Gcsh,Acss1,Afmid,Mcee,Grhpr	Acat2,Aco1,Glul,Shmt1,Acat3,Pccb
mmu04976	Bile secretion	40	17	13	0.101363	0.450728	Slc9a3,Adcy7,Adcy9,Atp1a1,Atp1b3,Ephx1,Gnas,Abcb4,Prkaca,Rxra,Slc2a1,Slc4a2,Scarb1,Adcy5,Abcc4,Abcg2,Nceh1	Adcy3,Slco1a5,Adcy6,Adcy8,Aqp1,Atp1b1,Fxyd2,Car2,Hmgcr,Ldlr,Prkacb,Adcy2,Atp1a2
mmu04659	Th17 cell differentiation	68	27	18	0.103212	0.803012	Cd247,H2-Ab1,Ifngr1,Ifngr2,Il1rap,Il6st,Jak1,Jun,Smad3,Nfatc1,Nfatc2,Nfkbie,Ppp3r1,Rara,Rora,Rorc,Rxra,Stat1,Stat3,Stat6,Tgfbr1,Mapk1,Mapk13,Mapk14,Mapk3,Mapk9,Mtor	Hif1a,Hsp90ab1,Hsp90aa1,Jak2,Lck,Smad2,Nfkb1,Nfkbia,Nfkbib,Prkcq,Plcg1,Ppp3ca,Ppp3cc,Mapk11,Rela,Rxrb,Zap70,Mapk8
mmu05134	Legionellosis	36	7	15	0.967028	0.103237	Apaf1,Bnip3,Casp9,Hspa1b,Hspa1a,Sec22b,Bcl2l13	Casp3,Casp7,Clk4,Cr1l,Eef1a1,Eef1a2,Hspa8,Hspd1,Il18,Itgam,Nfkb1,Nfkbia,Rela,Vcp,Rab1b
mmu00230	Purine metabolism	111	42	37	0.103661	0.289721	Ak6,Atic,Pde4c,Prps2,Ada,Adcy7,Adcy9,Adk,Adssl1,Ak2,Ak4,Entpd2,Dck,Gucy2e,Hprt,Npr1,Pde1b,Pde1c,Pde8a,Pde9a,Rrm1,Pde2a,Lacc1,Entpd3,Pde8b,Adcy5,Prune1,Nt5c1a,Gucy1b2,Impdh1,Pde5a,Adcy10,Pde7b,Rrm2b,Nudt5,Gucy1b1,Pde3a,Gmpr,Ntpcr,Pgm2,Nudt9,Cant1	Nt5m,Adcy3,Gmpr2,Adcy6,Adcy8,Adsl,Ak1,Ampd3,Entpd6,Gart,Guk1,Nme7,Nme1,Nme2,Pde1a,Pde4b,Pde7a,Adcy2,Gmps,Ak5,Npr2,Pfas,Impdh2,Papss1,Pde10a,Dguok,Nt5c,Nme6,Ak3,Nme4,Gucy1a1,Paics,Pgm1,Nudt16,Nt5c2,Ak7,Nme3
mmu04080	Neuroactive ligand-receptor interaction	193	70	58	0.104274	0.58248	Apela,Chrnb4,Npy,Grik4,Chrna3,Chrna5,Chrna4,Chrnb1,Adcyap1r1,Adora2a,Adra1a,Adra1d,Adra2c,Adrb1,Agtr1a,Tspo,Cckbr,Chrm1,Chrm4,Cnr1,Crhr2,Drd2,F2r,F2rl1,Gabra2,Gabra3,Gabra4,Gabrb1,Gabrd,Gabre,Gabrg1,Gal,Gcg,Gcgr,Glrb,S1pr2,Lpar1,Gpr50,Grid1,Grin2d,Nr3c1,Grm8,Hrh1,Htr1d,Htr2c,Htr5b,Htr6,Grin3b,Mc5r,Oxtr,Pth1r,Sstr2,Ghsr,Tac1,Thrb,Trhr,Vipr1,Lynx1,Gpr156,Chrm2,Grm4,Lypd6,Npff,Gabrq,Ghrl,Gpr35,Pgrmc…	Grm2,Grm5,Gabra5,Chrnb2,Adcyap1,Adra2a,C3ar1,Cck,Chrm3,Cort,Crhr1,S1pr1,S1pr3,Ednra,P2ry14,Gabra1,Gabrb2,Gabrb3,Gabrg2,Gabrg3,Gria1,Gria4,Grik1,Grik5,Grin2b,Grm1,Htr1a,Htr1b,Htr2a,Htr4,Htr5a,Pnoc,Npy1r,Ntsr1,Oprl1,P2rx1,Prlr,Sst,Sstr1,Sstr3,Sstr4,Tacr1,Thra,Grp,P2rx3,P2rx2,Glra2,Rxfp3,Grin3a,Rxfp1,Gipr,Pgrmc1,Lpar2,Avpr1a,Nts,Tmem97,Lypd6b,S1pr5
mmu04913	Ovarian steroidogenesis	32	14	8	0.10528	0.805996	Adcy7,Adcy9,Cyp11a1,Cyp1b1,Cyp2j6,Gnas,Igf1r,Prkaca,Pla2g4a,Scarb1,Star,Adcy5,Acot1,Cyp2j9	Adcy3,Adcy6,Adcy8,Hsd17b7,Ldlr,Prkacb,Adcy2,Pla2g4e
mmu04911	Insulin secretion	71	28	22	0.105873	0.510003	Kcnmb3,Camk2d,Adcy7,Adcy9,Adcyap1r1,Atp1a1,Atp1b3,Camk2g,Kcnn3,Gcg,Gnas,Kcnj11,Prkaca,Prkcb,Prkcg,Plcb1,Plcb3,Rab3a,Slc2a1,Snap25,Creb3l2,Stx1a,Abcc8,Vamp2,Adcy5,Creb5,Creb3l1,Trpm4	Adcy3,Adcy6,Adcy8,Adcyap1,Rims2,Atf4,Atp1b1,Fxyd2,Cacna1c,Camk2b,Cck,Chrm3,Kcnma1,Kcnu1,Prkacb,Adcy2,Cacna1f,Rapgef4,Kcnmb4,Kcnmb2,Kcnn1,Atp1a2
mmu04115	p53 signaling pathway	71	28	11	0.105873	0.998901	Adgrb1,Apaf1,Bid,Casp9,Ccnd1,Ccnd2,Ccnd3,Ccne1,Cd82,Cdk1,Cdk2,Cdkn2a,Sesn1,Fas,Tnfrsf10b,Trp73,Zmat3,Sesn2,Gadd45g,Zfp385a,Rrm2b,Chek2,Ppm1d,Pmaip1,Rprm,Steap3,Aifm2,Sesn3	Atm,Bcl2,Bcl2l1,Casp3,Ccng2,Cdk4,Mdm2,Siah1a,Siah1b,Pidd1,Shisa5
mmu00062	Fatty acid elongation	24	11	8	0.106334	0.457146	Hadh,Hadhb,Acot1,Mecr,Acaa2,Ppt2,Hacd4,Elovl5,Elovl7,Them4,Hadha	Elovl6,Ppt1,Hacd1,Hsd17b12,Acot7,Hacd2,Elovl4,Echs1
mmu05140	Leishmaniasis	43	18	17	0.10659	0.131905	Elk1,Fcgr3,H2-Ab1,Ifngr1,Ifngr2,Itga4,Jak1,Jun,Prkcb,Stat1,Tgfb3,Traf6,Map3k7,Mapk1,Mapk13,Mapk14,Mapk3,Irak4	Cr1l,Cybb,Eef1a1,Eef1a2,Irak1,Itgam,Itgb1,Jak2,Marcksl1,Ncf1,Nfkb1,Nfkbia,Nfkbib,Mapk11,Rela,Tgfb2,Tab1
mmu04962	Vasopressin-regulated water reabsorption	39	9	16	0.914052	0.106711	Adcy9,Gnas,Prkaca,Creb3l2,Dync2li1,Vamp2,Creb5,Creb3l1,Rab11a	Adcy3,Adcy6,Arhgdib,Dctn1,Dync1i2,Arhgdig,Prkacb,Arhgdia,Rab5b,Dctn6,Dync1li2,Dync1li1,Dynll1,Dctn5,Dctn4,Dctn2
mmu03008	Ribosome biogenesis in eukaryotes	74	10	28	0.999923	0.107728	Efl1,Ak6,Csnk2a2,Eif6,Rpp40,Utp4,Heatr1,Rexo5,Nxt1,Rcl1	Rexo2,Pwp2,Csnk2a1,Fbl,Ran,Utp6,Utp18,Rpp38,Gnl2,Gnl3l,Fbll1,Xrn2,Dkc1,Wdr3,Gnl3,Nhp2,Nxf1,Nop58,Rexo1,Nop56,Nvl,Nob1,Pop1,Gtpbp4,Wdr43,Wdr75,Pop7,Rrp7a
mmu05221	Acute myeloid leukemia	57	23	18	0.107913	0.479979	Braf,Ccnd1,Cebpa,Grb2,Kit,Lef1,Pik3ca,Pik3r1,Pim1,Pml,Ppard,Rara,Sos1,Stat3,Tcf7,Tcf7l1,Tcf7l2,Akt3,Map2k1,Mapk1,Mapk3,Mtor,Pik3cb	Raf1,Akt1,Araf,Bad,Csf1r,Hras,Itgam,Myc,Nfkb1,Nras,Per2,Pik3cd,Pim2,Rela,Sos2,Map2k2,Dusp6,Rps6kb1
mmu04010	MAPK signaling pathway	262	93	81	0.110547	0.466193	Braf,Rps6ka3,Angpt1,Bdnf,Cacna1a,Cacna1e,Cacna1g,Cacna2d3,Efna1,Efna3,Efna4,Efna5,Elk1,Erbb2,Erbb3,Cacng5,Fas,Fgf3,Fgfr1,Fgfr2,Fgfr3,Fgfr4,Flt4,Gng12,Grb2,Hspa1b,Igf1r,Igf2,Il1rap,Jun,Kit,Mapkapk2,Mknk1,Mras,Nfatc1,Ngfr,Nlk,Nrtn,Pdgfa,Pdgfb,Pdgfra,Pdgfrb,Prkaca,Prkcb,Prkcg,Pla2g4a,Ppp3r1,Hspa1a,Rasgrp2,Rasgrf1,Rasgrp1,Ret,Rps6ka1,Rps6ka2,Sos1,Tgfa,Tgfb3,Tgfbr1,Tnfrsf1a,Traf2,Traf6,Map4k3,Rasgrp4,…	Arrb1,Rap1a,Raf1,Rasa2,Angpt2,Akt1,Araf,Atf4,Cacna1c,Cacnb4,Casp3,Cdc42,Crk,Csf1r,Daxx,Ddit3,Dusp2,Efna2,Egfr,Erbb4,Fgf1,Fgf2,Fgf9,Hgf,Nr4a1,Hras,Hspa8,Irak1,Jund,Stmn1,Rac3,Mapkapk5,Mef2c,Mapt,Myc,Nfkb1,Nras,Ntf3,Ntrk2,Pak1,Prkacb,Ppp3ca,Ppp3cc,Mapk11,Flna,Dusp1,Ptpn5,Rac1,Rasgrf2,Rela,Sos2,Srf,Arrb2,Taok1,Tgfb2,Vegfa,Vegfb,Pak2,Dusp7,Map2k5,Mapk7,Rasgrp3,Map2k2,Map2k3,Map2k7,Map3k12,Map3k2,Map3…
mmu04912	GnRH signaling pathway	77	30	26	0.11073	0.305079	Camk2d,Adcy7,Adcy9,Calm1,Calm3,Camk2g,Elk1,Gnas,Grb2,Itpr2,Jun,Mmp14,Prkaca,Prkcb,Prkcd,Pla2g4a,Plcb1,Plcb3,Pld1,Sos1,Adcy5,Map2k1,Map2k4,Map2k6,Map3k1,Mapk1,Mapk13,Mapk14,Mapk3,Mapk9	Adcy3,Raf1,Adcy6,Adcy8,Atf4,Cacna1c,Calm2,Camk2b,Cdc42,Egfr,Hbegf,Hras,Nras,Prkacb,Mapk11,Sos2,Src,Adcy2,Mapk7,Map2k2,Map2k3,Map2k7,Map3k2,Mapk8,Pla2g4e,Cacna1f
mmu04022	cGMP-PKG signaling pathway	135	50	47	0.112466	0.159151	Kcnmb3,Ppif,Slc8a2,Slc8a3,Adcy7,Adcy9,Adra1a,Adra1d,Adra2c,Adrb1,Agtr1a,Atp1a1,Atp1b3,Atp2b2,Calm1,Calm3,Gnai1,Gnai2,Gnai3,Irs1,Irs4,Itpr2,Mef2d,Nfatc1,Nfatc2,Npr1,Prkce,Plcb1,Plcb3,Ppp1cc,Ppp3r1,Pde2a,Creb3l2,Vasp,Adcy5,Creb5,Akt3,Gucy1b2,Pde5a,Map2k1,Mapk1,Mapk3,Creb3l1,Pik3r5,Atp2b4,Ppp1ccb,Atp2a3,Gucy1b1,Pde3a,Nfatc4	Adcy3,Mylk,Raf1,Adcy6,Adcy8,Adra2a,Akt1,Slc25a4,Slc25a5,Rhoa,Atf4,Atp1b1,Fxyd2,Bad,Cacna1c,Calm2,Ednra,Myh7,Gna13,Gtf2i,Kcnma1,Kcnu1,Mef2c,Irag1,Ppp1r12a,Ppp1ca,Ppp1cb,Ppp3ca,Ppp3cc,Rgs2,Rock2,Slc8a1,Srf,Adcy2,Vdac1,Vdac3,Npr2,Map2k2,Pik3cg,Atp2b3,Irs2,Cacna1f,Kcnmb4,Gucy1a1,Kcnmb2,Atp1a2,Myl9
mmu04926	Relaxin signaling pathway	109	41	39	0.115271	0.137184	Adcy7,Adcy9,Col4a4,Col4a5,Col1a1,Col1a2,Gnai1,Gnai2,Gnai3,Gnas,Gnb4,Gnb5,Gng12,Gng4,Gng5,Gng7,Gng8,Grb2,Jun,Pik3ca,Pik3r1,Prkaca,Plcb1,Plcb3,Shc1,Sos1,Creb3l2,Tgfbr1,Adcy5,Creb5,Akt3,Map2k1,Map2k4,Mapk1,Mapk13,Mapk14,Mapk3,Mapk9,Creb3l1,Pik3cb,Col4a6	Adcy3,Arrb1,Raf1,Acta2,Adcy6,Adcy8,Akt1,Atf4,Col3a1,Egfr,Gnao1,Gng10,Gng2,Gng3,Hras,Smad2,Nfkb1,Nfkbia,Nos1,Nras,Pik3cd,Prkacb,Prkcz,Mapk11,Rela,Shc3,Sos2,Src,Adcy2,Shc2,Arrb2,Vegfa,Vegfb,Rxfp3,Map2k2,Map2k7,Mapk8,Shc4,Rxfp1
mmu00920	Sulfur metabolism	9	5	1	0.122411	0.962258	Suox,Bpnt1,Bpnt2,Mpst,Ethe1	Papss1
mmu04742	Taste transduction	41	17	15	0.123782	0.245821	Tas1r1,Asic2,Cacna1a,Entpd2,Gabra2,Gabra3,Gabra4,Htr1d,Htr3a,Kcnk5,Pde1b,Pde1c,Prkaca,Plcb1,Plcb3,Pkd1l3,Grm4	Gabra5,Adcy6,Adcy8,Cacna1c,Chrm3,Gabra1,Grm1,Htr1a,Htr1b,Pde1a,Prkacb,Scn3a,P2rx3,P2rx2,Hcn4
mmu04917	Prolactin signaling pathway	58	23	18	0.127022	0.514875	Ccnd1,Ccnd2,Socs3,Grb2,Pik3ca,Pik3r1,Shc1,Sos1,Stat1,Stat3,Socs2,Tnfrsf11a,Akt3,Map2k1,Mapk1,Mapk13,Mapk14,Mapk3,Mapk9,Socs6,Foxo3,Socs4,Pik3cb	Raf1,Akt1,Esr1,Hras,Jak2,Nfkb1,Nras,Pik3cd,Mapk11,Prlr,Rela,Shc3,Sos2,Src,Shc2,Map2k2,Mapk8,Shc4
mmu04970	Salivary secretion	58	23	20	0.127022	0.298517	Adcy7,Adcy9,Adra1a,Adra1d,Adrb1,Atp1a1,Atp1b3,Atp2b2,Calm1,Calm3,Gnas,Itpr2,Prkaca,Prkcb,Prkcg,Plcb1,Plcb3,Slc4a2,Vamp2,Adcy5,Gucy1b2,Atp2b4,Gucy1b1	Adcy3,Adcy6,Adcy8,Amy1,Atp1b1,Fxyd2,Calm2,Chrm3,Cst3,Kcnma1,Lyz2,Nos1,Prkacb,Ryr3,Slc12a2,Adcy2,Atp2b3,Gucy1a1,Trpv6,Atp1a2
mmu05020	Prion disease	222	51	76	0.998652	0.127369	Ppif,Apaf1,Atp5a1,Atp5j,Casp9,Cox5a,Cox6a1,Cox6c,Cox7c,Csnk2a2,Grin2d,Hspa1b,Itpr2,Grin3b,Ncam2,Ndufv1,Notch1,Pik3ca,Pik3r1,Prkaca,Prkcd,Ppp3r1,Hspa1a,Ryr1,Sem1,Cox7a2l,Creb3l2,Mcu,Tuba4a,Tubb4a,Atp5g3,Creb5,Klc3,Mapk1,Mapk13,Mapk14,Mapk3,Mapk9,Creb3l1,Cox6b2,Ndufa1,Atp5d,Sdhc,Ndufa12,Uqcrh,Uqcrfs1,Sdhd,Psmd9,Klc4,Pik3cb,Ndufv3	Ndufb11,Slc25a4,Slc25a5,Atf4,Atp5b,Atp5pb,Atp5g1,Bad,C1qa,C1qc,Cacna1c,Casp3,Cav1,Cox6a2,Csnk2a1,Cybb,Ddit3,Eif2s1,Fyn,Grin2b,Hspa8,Kif5a,Kif5b,Klc2,Ncam1,Ncf1,Ndufa2,Pik3cd,Prkacb,Ppp3ca,Ppp3cc,Mapk11,Psmb5,Psmb6,Psmc2,Psmc3,Psmc5,Rac1,Ryr3,Sod1,Psmd2,Tuba1a,Tuba1b,Tuba1c,Tubb2a,Tubb3,Tubb5,Uqcrc1,Vdac1,Vdac3,Ndufs8,Ndufs2,Ndufs1,Psmc4,Psmd13,Grin3a,Mapk8,Psma1,Psma4,Psma7,Cacna1f,Ndufa9,Cox7b,N…
mmu05133	Pertussis	44	18	16	0.128812	0.244601	Ticam1,Nod1,Serping1,Calm1,Calm3,Gnai1,Gnai2,Gnai3,Itga5,Jun,Traf6,Mapk1,Mapk13,Mapk14,Mapk3,Mapk9,Irak4,Irf3	Rhoa,C1qa,C1qc,C4b,Calm2,Casp3,Casp7,Cfl1,Cfl2,Irak1,Itgam,Itgb1,Nfkb1,Mapk11,Rela,Mapk8
mmu05135	Yersinia infection	113	42	40	0.130422	0.151481	Ticam1,Rps6ka3,Arf6,Arpc1b,Bcar1,Elmo2,Ptk2,Fcgr3,Itga4,Itga5,Jun,Arhgef1,Limk1,Nfatc1,Nfatc2,Pik3ca,Pik3r1,Pip5k1b,Pxn,Rps6ka1,Rps6ka2,Traf2,Traf6,Vav2,Akt3,Wasf2,Actr3b,Map2k1,Map2k4,Map2k6,Map3k7,Mapk1,Mapk13,Mapk14,Mapk3,Mapk9,Git2,Irak4,Irf3,Skap2,Wasl,Pik3cb	Arhgef28,Actb,Actg1,Akt1,Rhoa,Cdc42,Crk,Il18,Irak1,Itgb1,Lck,Rac3,Nfkb1,Nfkbia,Pik3cd,Plcg1,Mapk11,Rac1,Rela,Rock2,Src,Zap70,Fyb,Map2k2,Map2k3,Map2k7,Mapk8,Pkn1,Wipf3,Dock1,Arhgef7,Arpc1a,Tbk1,Vav3,Tab1,Actr2,Arpc5,Arhgef12,Actr3,Arpc2
mmu05216	Thyroid cancer	33	14	8	0.131397	0.834234	Braf,Ctnnb1,Ccnd1,Lef1,Ret,Rxra,Tcf7,Tcf7l1,Tcf7l2,Gadd45g,Map2k1,Mapk1,Mapk3,Polk	Bak1,Hras,Myc,Nras,Rxrb,Tfg,Map2k2,Tpm3
mmu01524	Platinum drug resistance	64	25	13	0.133163	0.975709	Gstt3,Apaf1,Atp7b,Bid,Brca1,Casp9,Cdkn2a,Erbb2,Fas,Gsta4,Gstm5,Gstt1,Gsto1,Msh2,Msh3,Pik3ca,Pik3r1,Slc31a1,Akt3,Mapk1,Mapk3,Mgst1,Pmaip1,Mgst3,Pik3cb	Akt1,Xiap,Atm,Bad,Bak1,Bcl2,Bcl2l1,Casp3,Mdm2,Pik3cd,Rev3l,Top2b,Map3k5
mmu04144	Endocytosis	229	81	78	0.136864	0.135075	Dnm3,Arap3,Gbf1,Ap2a2,Arf3,Arf6,Arpc1b,Capza1,Capza2,Cxcr4,Dab2,Dnm2,Fgfr2,Fgfr3,Fgfr4,Grk5,H2-D1,H2-K1,H2-M3,H2-Q4,H2-Q7,H2-T10,H2-T22,H2-T23,H2-T24,Hspa1b,Igf1r,Igf2r,Smad3,Rab8a,Pdgfra,Pip5k1b,Pld1,Pml,Rab7,Hspa1a,Sh3gl3,Vps4b,Stam,Agap3,Agap2,Amph,Tgfbr1,Traf6,Pip5kl1,Spart,Asap3,Iqsec1,Psd3,Actr3b,Iqsec2,Git2,Vps26a,Zfyve27,Grk3,Vps37b,Agap1,Rab11fip5,Vps37a,Rab11a,Snx12,Stam2,Snx1,Vta1,Arfg…	Chmp7,Rab31,Vps37c,Arrb1,Grk2,Vps4a,Ap2m1,Arf4,Rhoa,Cav1,Cbl,Cdc42,Clta,Egfr,Eps15l1,Acap3,Hras,Hspa8,Itch,Kif5a,Kif5b,Ldlr,Smad2,Mdm2,Pdcd6ip,Prkcz,Cyth1,Cyth2,Rab10,Rab5b,Vps37d,Src,Arfgef1,Arap2,Rab11fip3,Arrb2,Tfrc,Tsg101,Vps45,Zfyve9,H2-M5,Rab11fip4,Spg21,Washc2,Bin1,Washc4,Wipf3,Rabep1,Sh3glb1,Arpc1a,Pard6a,Vps35,Smurf2,Chmp3,Actr2,Vps28,Chmp1b,Washc3,Rnf41,Arpc5,Chmp2a,Snx5,Vps36,Rufy2,Sta…
mmu04213	Longevity regulating pathway - multiple species	55	19	21	0.379251	0.138116	Adcy7,Adcy9,Hspa1b,Igf1r,Irs1,Irs4,Pik3ca,Pik3r1,Prkaca,Prkag1,Hspa1a,Clpb,Adcy5,Akt3,Hdac1,Foxo1,Foxo3,Mtor,Pik3cb	Adcy3,Prkaa1,Prkaa2,Prkab2,Prkag2,Adcy6,Adcy8,Akt1,Cryab,Hdac2,Hras,Hspa8,Nras,Pik3cd,Prkacb,Sod1,Adcy2,Irs2,Akt1s1,Rps6kb1,Sirt1
mmu00790	Folate biosynthesis	17	8	2	0.138473	0.98266	Qdpr,Alpl,Akr1b3,Gch1,Ggh,Mocs2,Mocs1,Akr1b10	Fpgs,Tph2
mmu04660	T cell receptor signaling pathway	94	33	34	0.278762	0.139719	Cd247,Dlg1,Grb2,Jun,Nck2,Nfatc1,Nfatc2,Nfkbie,Pak3,Pik3ca,Pik3r1,Ppp3r1,Rasgrp1,Sos1,Tec,Ppp2r5d,Vav2,Ppp2r5a,Ppp2r3a,Akt3,Malt1,Pak5,Map2k1,Map3k7,Mapk1,Mapk13,Mapk14,Mapk3,Mapk9,Map3k14,Ppp2r2b,Ppp2r1b,Pik3cb	Raf1,Akt1,Rhoa,Cdc42,Cdk4,Fyn,Hras,Lck,Nfkb1,Nfkbia,Nfkbib,Nras,Pak1,Pik3cd,Prkcq,Plcg1,Ppp2ca,Ppp2cb,Ppp2r3d,Ppp3ca,Ppp3cc,Mapk11,Rela,Sos2,Pak6,Pak2,Zap70,Map2k2,Map2k7,Mapk8,Ppp2r2c,Ppp2r2d,Vav3,Ppp2r3c
mmu03440	Homologous recombination	39	16	5	0.143684	0.997299	Rad51c,Bard1,Blm,Brca1,Brca2,Pold1,Pold2,Rad50,Rad51d,Rad54l,Rpa2,Uimc1,Sem1,Xrcc2,Rpa1,Xrcc3	Atm,Rad51,Rbbp8,Nbn,Mus81
mmu05010	Alzheimer disease	327	100	109	0.704333	0.144466	Ppif,Braf,Ager,Apaf1,App,Atp5a1,Atp5j,Axin2,Bid,Calm1,Calm3,Casp9,Ctnnb1,Chrm1,Cox5a,Cox6a1,Cox6c,Cox7c,Csnk2a2,Dvl3,Fas,Frat1,Fzd1,Fzd3,Fzd4,Fzd5,Fzd6,Fzd7,Fzd8,Fzd9,Grin2d,Irs1,Irs4,Itpr2,Lrp5,Ndufv1,Slc11a2,Pik3ca,Pik3r1,Plcb1,Plcb3,Ppp3r1,Eif2ak2,Sem1,Cox7a2l,Snca,Aph1b,Frat2,Mcu,Wnt9a,Tnfrsf1a,Traf2,Tuba4a,Tubb4a,Wnt4,Wnt5a,Wnt5b,Wnt6,Wnt7a,Wnt7b,Pik3c3,Aph1a,Atf6,Atp5g3,Klc3,Akt3,Bace1,Map2…	Atg14,Ndufb11,Grm5,Raf1,Akt1,Slc25a4,Slc25a5,Apbb1,Apoe,Araf,Atf4,Atp5b,Atp5pb,Atp5g1,Axin1,Bad,Cacna1c,Calm2,Capn1,Capn2,Casp3,Casp7,Rb1cc1,Cdk5,Cdk5r1,Chrm3,Cox6a2,Csnk2a1,Cybb,Ddit3,Dvl1,Eif2s1,Grin2b,Hras,Ide,Kif5a,Kif5b,Klc2,Lpl,Mme,Mapt,Ndufa2,Nfkb1,Nos1,Nras,Pik3cd,Ppp3ca,Ppp3cc,Psen1,Psmb5,Psmb6,Psmc2,Psmc3,Psmc5,Rela,Rtn3,Ryr3,Psmd2,Tuba1a,Tuba1b,Tuba1c,Tubb2a,Tubb3,Tubb5,Uqcrc1,Vdac1,Vd…
mmu04625	C-type lectin receptor signaling pathway	79	30	23	0.145043	0.647613	Calm1,Calm3,Plk3,Itpr2,Jun,Ksr1,Mapkapk2,Mras,Nfatc1,Nfatc2,Pik3ca,Pik3r1,Prkcd,Ppp3r1,Ccl17,Stat1,Syk,Plcg2,Akt3,Malt1,Mapk1,Mapk13,Mapk14,Mapk3,Mapk9,Map3k14,Rras2,Nfatc4,Cyld,Pik3cb	Raf1,Akt1,Rhoa,Calm2,Fcer1g,Hras,Irf9,Lsp1,Mdm2,Nfkb1,Nfkbia,Nras,Pak1,Pik3cd,Ppp3ca,Ppp3cc,Mapk11,Rela,Src,Il17d,Mapk8,Clec7a,Arhgef12
mmu00380	Tryptophan metabolism	28	12	4	0.14634	0.986447	Aldh7a1,Aldh2,Cyp1b1,Hadh,Maoa,Dhtkd1,Kyat3,Gcdh,Aldh9a1,Afmid,Aldh1b1,Hadha	Acat2,Tph2,Acat3,Echs1
mmu03020	RNA polymerase	32	7	13	0.923215	0.14671	Polr2b,Polr2h,Polr1f,Polr1e,Polr3k,Polr3gl,Polr3f	Crcp,Polr1a,Polr2a,Polr2j,Polr3e,Polr2m,Polr2e,Polr3d,Polr3g,Polr2g,Polr2d,Polr1g,Polr3b
mmu00340	Histidine metabolism	12	6	2	0.148486	0.920609	Aldh7a1,Aldh2,Maoa,Aldh9a1,Cndp2,Aldh1b1	Carns1,Aldh3a1
mmu00910	Nitrogen metabolism	12	6	3	0.148486	0.759324	Car8,Car4,Car7,Car14,Car5b,Car12	Car2,Glul,Glud1
mmu03450	Non-homologous end-joining	12	6	0	0.148486	1	Fen1,Prkdc,Rad50,Lig4,Polm,Poll	NA
mmu04720	Long-term potentiation	62	24	22	0.150957	0.234933	Camk2d,Braf,Rps6ka3,Calm1,Calm3,Camk2g,Camk4,Grin2d,Itpr2,Prkaca,Prkcb,Prkcg,Plcb1,Plcb3,Ppp1cc,Ppp3r1,Rps6ka1,Rps6ka2,Rapgef3,Map2k1,Mapk1,Mapk3,Ppp1ccb,Ppp1r1a	Grm5,Rap1a,Raf1,Adcy8,Araf,Atf4,Cacna1c,Calm2,Camk2b,Crebbp,Gria1,Grin2b,Grm1,Hras,Nras,Prkacb,Ppp1ca,Ppp1cb,Ppp3ca,Ppp3cc,Map2k2,Ep300
mmu04936	Alcoholic liver disease	101	35	36	0.302105	0.154812	Acacb,Ticam1,Aldh7a1,Acadm,Aldh2,Ctnnb1,Ccnd1,Cpt1a,Fas,Il17ra,Lef1,Ppara,Ppargc1a,Prkag1,Srebf1,Tcf7,Tcf7l1,Tcf7l2,Tnfrsf1a,Traf3,Traf6,Akt3,Map2k4,Map2k6,Map3k7,Mapk13,Mapk14,Mapk9,Irak4,Map3k14,Irf3,Foxo1,Foxo3,Aldh9a1,Aldh1b1	Tra2a,Prkaa1,Acaca,Prkaa2,Prkab2,Prkag2,Acox1,Adh5,Akt1,C1qa,C1qc,C3ar1,C4b,Casp3,Fasn,Irak1,Nfkb1,Nfkbia,Mapk11,Rela,Ripk1,Scd1,Scd2,Tra2b,Camkk2,Map2k3,Map2k7,Map3k5,Mapk8,Scd3,Scd4,Nox4,Tbk1,Tab1,Cpt1c,Sirt1
mmu03050	Proteasome	44	6	17	0.998474	0.156497	Psme4,Psmb9,Psmb8,Psme3,Sem1,Psmd9	Psmb10,Psmb5,Psmb6,Psmc2,Psmc3,Psmc5,Psme1,Psmd2,Psmc4,Psmd13,Psma1,Psma4,Psma7,Psmd6,Pomp,Psmd12,Psmc6
mmu05166	Human T-cell leukemia virus 1 infection	189	67	56	0.157711	0.631209	Adcy7,Adcy9,B2m,Tspo,Calr,Ccnd1,Ccnd2,Ccnd3,Ccne1,Cdk2,Cdkn2a,Cdkn2b,Dlg1,E2f1,E2f3,Elk1,H2-Ab1,H2-D1,H2-K1,H2-M3,H2-Q4,H2-Q7,H2-T10,H2-T22,H2-T23,H2-T24,Icam1,Jak1,Jun,Smad3,Msx2,Msx3,Nfatc1,Nfatc2,Pik3ca,Pik3r1,Prkaca,Ppp3r1,Slc2a1,Creb3l2,Tcf3,Tgfb3,Tgfbr1,Tnfrsf1a,Adcy5,Creb5,Vac14,Akt3,Ets2,E2f2,Map2k1,Map2k4,Map3k1,Mapk1,Mapk3,Mapk9,Creb3l1,Pttg1,Chek2,Map3k14,Anapc7,H2-T-ps,Crtc3,Tln2,Tnfr…	Adcy3,Cdc20,Fdps,Adcy6,Adcy8,Akt1,Slc25a4,Slc25a5,Xiap,Atf4,Atm,Bcl2l1,Canx,Cdk4,Crebbp,Kat2a,Hras,Itgal,Lck,Ltbr,Smad2,Anapc1,Myc,Nfkb1,Nfkbia,Nfyb,Nras,Pik3cd,Prkacb,Polb,Ppp3ca,Ppp3cc,Ran,Ranbp1,Rb1,Rela,Srf,Adcy2,Cdc27,Tgfb2,Tln1,Vdac1,Vdac3,H2-M5,Map2k2,Mapk8,Ep300,Crtc1,Cdc23,Gps2,Anapc5,Anapc11,Cdc16,Ranbp3,Anapc15,Kat5
mmu00430	Taurine and hypotaurine metabolism	10	1	5	0.978287	0.159071	Fmo5	Cdo1,Fmo1,Gad1,Ggt1,Ado
mmu04370	VEGF signaling pathway	51	20	18	0.161496	0.273137	Casp9,Ptk2,Mapkapk2,Nfatc2,Pik3ca,Pik3r1,Prkcb,Prkcg,Pla2g4a,Ppp3r1,Pxn,Plcg2,Akt3,Map2k1,Mapk1,Mapk13,Mapk14,Mapk3,Sphk2,Pik3cb	Raf1,Akt1,Bad,Cdc42,Hras,Rac3,Nras,Pik3cd,Plcg1,Ppp3ca,Ppp3cc,Mapk11,Rac1,Src,Shc2,Vegfa,Map2k2,Pla2g4e
mmu00982	Drug metabolism - cytochrome P450	23	10	3	0.163362	0.986208	Gstt3,Fmo5,Gsta4,Gstm5,Gstt1,Gsto1,Maoa,Mgst1,Mgst3,Gstk1	Adh5,Aldh3a1,Fmo1
mmu04210	Apoptosis	114	36	40	0.55631	0.167303	Parp1,Apaf1,Bid,Bcl2l11,Casp6,Casp9,Ctsb,Ctsd,Ctsl,Fas,Itpr2,Jun,Lmna,Pik3ca,Pik3r1,Septin4,Ptpn13,Tnfrsf10b,Tnfrsf1a,Traf2,Tuba4a,Ctso,Akt3,Gadd45g,Map2k1,Mapk1,Mapk3,Mapk9,Aifm1,Map3k14,Ctsf,Pmaip1,Ctsz,Htra2,Pik3cb,Ern1	Raf1,Actb,Actg1,Akt1,Xiap,Atf4,Atm,Bad,Bak1,Bcl2,Bcl2l1,Hrk,Capn1,Capn2,Casp3,Casp7,Cflar,Ctss,Daxx,Ddit3,Dffb,Eif2s1,Hras,Lmnb1,Lmnb2,Mcl1,Nfkb1,Nfkbia,Nras,Pik3cd,Rela,Ripk1,Sptan1,Tuba1a,Tuba1b,Tuba1c,Map2k2,Map3k5,Mapk8,Pidd1
mmu04668	TNF signaling pathway	86	32	21	0.167519	0.913509	Cebpb,Socs3,Fas,Icam1,Jun,Mmp14,Pik3ca,Pik3r1,Creb3l2,Tnfrsf1a,Traf2,Traf3,Traf5,Creb5,Akt3,Nod2,Map2k1,Map2k4,Map2k6,Map3k7,Mapk1,Mapk13,Mapk14,Mapk3,Mapk9,Creb3l1,Map3k14,Ripk3,Rps6ka4,Rps6ka5,Cyld,Pik3cb	Akt1,Xiap,Atf4,Casp3,Casp7,Cflar,Itch,Nfkb1,Nfkbia,Pik3cd,Mapk11,Rela,Ripk1,Tnfrsf1b,Map2k3,Map2k7,Map3k5,Mapk8,Tab1,Pgam5,Dnm1l
mmu04662	B cell receptor signaling pathway	57	22	20	0.168042	0.267856	Cd81,Grb2,Inppl1,Jun,Nfatc1,Nfatc2,Nfkbie,Pik3ca,Pik3r1,Prkcb,Ppp3r1,Sos1,Syk,Vav2,Plcg2,Akt3,Malt1,Dapp1,Map2k1,Mapk1,Mapk3,Pik3cb	Raf1,Akt1,Hras,Inpp5d,Blnk,Rac3,Lyn,Nfkb1,Nfkbia,Nfkbib,Nras,Pik3cd,Ppp3ca,Ppp3cc,Rac1,Rela,Sos2,Rasgrp3,Map2k2,Vav3
mmu03013	Nucleocytoplasmic transport	105	25	37	0.971922	0.170717	Nup107,Kpna1,Nup155,Nup62,Rangap1,Sap18,Tnpo2,Aaas,Ipo13,Nup133,Nup54,Ipo8,Upf2,Srrm1,Alyref2,Nxt1,Rbm8a,Snupn,Rae1,Eif4a3l1,Tmem33,Nup93,Senp2,Ipo11,Nup210l	Gm11971,Thoc5,Cse1l,Eef1a1,Eef1a2,Kpnb1,Kpna3,Kpna4,Sumo2,Casc3,Ran,Rnps1,Sumo3,Alyref,Thoc1,Ahctf1,Nup188,Nup214,Ddx19b,Tnpo1,Tnpo3,Ncbp1,Nup85,Nxf1,Ddx39b,Acin1,Phax,Xpo4,Thoc7,Upf3a,Nup205,Seh1l,Xpo5,Xpot,Gle1,Ipo4,Pym1
mmu04145	Phagosome	105	35	37	0.403786	0.170717	Atp6v0b,Atp6v1a,Atp6v1e1,Calr,Ctsl,Fcgr3,H2-Ab1,H2-D1,H2-K1,H2-M3,H2-Q4,H2-Q7,H2-T10,H2-T22,H2-T23,H2-T24,Itga2,Itga5,Itgav,Itgb3,Mrc2,Pla2r1,Rab7,Sec22b,Scarb1,Tap1,Tap2,Tuba4a,Tubb4a,Pik3c3,Tcirg1,Sec61a2,Atp6v1g1,Atp6v1c1,H2-T-ps	Stx12,Atp6v1b1,Actb,Actg1,Atp6v0a1,Atp6v0c,Canx,Ctss,Cybb,Dync1i2,Itgam,Itgb1,Lamp1,Ncf1,Nos1,Rab5b,Rac1,Thbs3,Atp6v0a2,Tfrc,Tuba1a,Tuba1b,Tuba1c,Tubb2a,Tubb3,Tubb5,Rab7b,Dync1li2,Dync1li1,H2-M5,Rilp,Stx7,Atp6ap1,Clec7a,Atp6v1g2,Tubb6,Tubb2b
mmu05323	Rheumatoid arthritis	40	16	10	0.171899	0.822982	Atp6v0b,Angpt1,Atp6v1a,Atp6v1e1,Cd80,Ctsl,H2-Ab1,Icam1,Il11,Jun,Cxcl12,Tgfb3,Tnfrsf11a,Tcirg1,Atp6v1g1,Atp6v1c1	Atp6v1b1,Atp6v0a1,Atp6v0c,Il18,Itgal,Tgfb2,Atp6v0a2,Vegfa,Atp6ap1,Atp6v1g2
mmu00590	Arachidonic acid metabolism	29	12	6	0.180677	0.916311	Cbr3,Cyp2j6,Ephx2,Lta4h,Pla2g4a,Ptgr3,Plaat3,Pla2g6,Ptges,Prxl2b,Cyp2u1,Cyp2j9	Ggt1,Hpgd,Pla2g4e,Plb1,Ptgr2,Ptges2
mmu04744	Phototransduction	10	5	1	0.182899	0.973781	Calm1,Calm3,Gnat1,Gucy2e,Rgs9	Calm2
mmu04920	Adipocytokine signaling pathway	60	21	22	0.342025	0.183762	Acacb,Npy,Socs3,Cpt1a,Acsl1,Irs1,Irs4,Nfkbie,Ppara,Ppargc1a,Prkag1,Rxra,Slc2a1,Slc2a4,Stat3,Stk11,Tnfrsf1a,Traf2,Akt3,Mapk9,Mtor	Prkaa1,Prkaa2,Prkab2,Prkag2,Akt1,Jak2,Nfkb1,Nfkbia,Nfkbib,Prkcq,Rela,Rxrb,Camkk2,Acsl6,Tnfrsf1b,Mapk8,Irs2,Acsl5,G6pc3,Acsl3,Cpt1c,Acsbg1
mmu00061	Fatty acid biosynthesis	16	4	7	0.800288	0.187416	Acacb,Acsl1,Hsd17b8,Mecr	Acaca,Fasn,Acsl6,Acsf3,Acsl5,Acsl3,Acsbg1
mmu00770	Pantothenate and CoA biosynthesis	16	4	7	0.800288	0.187416	Aldh2,Bcat1,Aldh1b1,Dpyd	Ppcs,Bcat2,Pank3,Ppcdc,Aasdhppt,Pank2,Pank1
mmu04270	Vascular smooth muscle contraction	103	36	36	0.277728	0.189847	Kcnmb3,Braf,Adcy7,Adcy9,Adora2a,Adra1a,Adra1d,Agtr1a,Calm1,Calm3,Gnas,Itpr2,Arhgef1,Npr1,Prkaca,Prkcb,Prkcg,Prkcd,Prkce,Prkch,Pla2g4a,Plcb1,Plcb3,Ppp1cc,Myl6b,Adcy5,Gucy1b2,Map2k1,Mapk1,Mapk3,Ppp1ccb,Ramp1,Pla2g6,Gucy1b1,Ppp1r14a,Myh14	Adcy3,Mylk,Raf1,Actg2,Acta2,Adcy6,Adcy8,Araf,Rhoa,Cacna1c,Calm2,Ednra,Gna13,Kcnma1,Kcnu1,Irag1,Myh11,Myl6,Ppp1r12a,Prkacb,Prkcq,Ppp1ca,Ppp1cb,Rock2,Adcy2,Npr2,Map2k2,Pla2g4e,Avpr1a,Cacna1f,Kcnmb4,Gucy1a1,Arhgef12,Kcnmb2,Myh10,Myl9
mmu03030	DNA replication	35	14	5	0.193262	0.992342	Fen1,Mcm3,Mcm2,Mcm6,Pola1,Pold1,Pold2,Pole2,Prim2,Rfc1,Rpa2,Pole3,Rnaseh2c,Rpa1	Pcna,Prim1,Rfc2,Dna2,Pole4
mmu00650	Butanoate metabolism	19	7	8	0.400156	0.19541	Acads,Hadh,Hmgcl,Aldh5a1,L2hgdh,Abat,Hadha	Acat2,Gad1,Hmgcs1,Hmgcll1,Acat3,Oxct1,Aacs,Echs1
mmu05100	Bacterial invasion of epithelial cells	70	23	25	0.469783	0.205145	Dnm3,Arpc1b,Ctnnb1,Cd2ap,Bcar1,Dnm2,Elmo2,Ptk2,Gab1,Ilk,Itga5,Pik3ca,Pik3r1,Pxn,Septin8,Shc1,Elmo3,Wasf2,Actr3b,Septin9,Wasl,Pik3cb,Arhgap10	Actb,Actg1,Rhoa,Cav1,Cbl,Cdc42,Clta,Crk,Itgb1,Septin2,Pik3cd,Rac1,Shc3,Src,Shc2,Septin3,Shc4,Dock1,Septin1,Arpc1a,Septin6,Actr2,Arpc5,Actr3,Arpc2
mmu00520	Amino sugar and nucleotide sugar metabolism	44	17	6	0.206536	0.997362	Cyb5r3,Galk1,Hexa,Hexb,Hk1,Hk2,Ugp2,Cyb5rl,Fcsk,Gnpda1,Cyb5r4,Pmm1,Gmppb,Pgm2,Cyb5r1,Fpgt,Nans	Ugdh,Gne,Pmm2,Gnpnat1,Nagk,Pgm1
mmu04730	Long-term depression	56	21	16	0.21785	0.672007	Braf,Cacna1a,Gnai1,Gnai2,Gnai3,Gnas,Gnaz,Igf1r,Itpr2,Prkcb,Prkcg,Pla2g4a,Plcb1,Plcb3,Ryr1,Gucy1b2,Map2k1,Mapk1,Mapk3,Gucy1b1,Ppp2r1b	Raf1,Araf,Crhr1,Gna13,Gnao1,Gria1,Grm1,Hras,Lyn,Nos1,Nras,Ppp2ca,Ppp2cb,Map2k2,Pla2g4e,Gucy1a1
mmu04918	Thyroid hormone synthesis	56	21	15	0.21785	0.771293	Slc5a5,Adcy7,Adcy9,Atp1a1,Atp1b3,Pdia4,Gnas,Lrp2,Gpx3,Itpr2,Prkaca,Prkcb,Prkcg,Plcb1,Plcb3,Creb3l2,Adcy5,Creb5,Creb3l1,Gpx8,Ttf2	Adcy3,Adcy6,Adcy8,Atf4,Atp1b1,Fxyd2,Canx,Gpx1,Gsr,Prkacb,Adcy2,Tg,Gpx7,Iyd,Atp1a2
mmu00565	Ether lipid metabolism	33	13	8	0.223872	0.834234	Pafah2,Pafah1b2,Enpp2,Pla2g4a,Pld1,Ugt8a,Plaat3,Lpcat2,Peds1,Plpp2,Pla2g6,Plpp3,Tmem86b	Pafah1b1,Pafah1b3,Plpp1,Lpcat1,Pla2g4e,Plb1,Gdpd1,Cept1
mmu05220	Chronic myeloid leukemia	74	26	26	0.307776	0.227533	Braf,Bcr,Ccnd1,Cdkn1b,Cdkn2a,Ctbp2,E2f1,E2f3,Gab2,Grb2,Smad3,Pik3ca,Pik3r1,Shc1,Sos1,Tgfb3,Tgfbr1,Akt3,Gadd45g,E2f2,Map2k1,Mapk1,Mapk3,Polk,Hdac1,Pik3cb	Raf1,Akt1,Araf,Bad,Bak1,Bcl2l1,Cbl,Cdk4,Crk,Ctbp1,Hdac2,Hras,Mdm2,Myc,Nfkb1,Nfkbia,Nras,Pik3cd,Rb1,Rela,Shc3,Sos2,Shc2,Tgfb2,Map2k2,Shc4
mmu00053	Ascorbate and aldarate metabolism	8	4	2	0.228087	0.754722	Aldh7a1,Aldh2,Aldh9a1,Aldh1b1	Ugdh,Akr1a1
mmu00524	Neomycin, kanamycin and gentamicin biosynthesis	3	2	0	0.239138	1	Hk1,Hk2	NA
mmu03265	Virion - Lyssavirus	3	2	1	0.239138	0.664471	Ncam2,Ngfr	Ncam1
mmu00970	Aminoacyl-tRNA biosynthesis	44	4	16	0.999925	0.244601	Sepsecs,Dars,Nars2,Gatc	Yars,Eprs,Tars,Hars,Sars,Pstk,Aars,Cars,Gars,Iars2,Farsa,Yars2,Nars,Tars2,Cars2,Qrsl1
mmu05017	Spinocerebellar ataxia	134	37	45	0.873876	0.245695	Ppif,Cacna1a,Grin2d,Itpr2,Kcnc3,Grin3b,Nfya,Pik3ca,Pik3r1,Prkcb,Prkcg,Plcb1,Plcb3,Rbpj,Rora,Ryr1,Atxn1,Sem1,Slc1a6,Sp1,Mcu,Traf2,Pik3c3,Akt3,Mapk9,Atg2a,Atg13,Wipi1,Atp2a3,Mtor,Psmd9,Afg3l2,Pik3cb,Wipi2,Pik3r4,Atg2b,Ern1	Atg14,Afg3l1,Akt1,Slc25a4,Slc25a5,Rb1cc1,Dab1,Fgf14,Gria1,Grin2b,Grm1,Pik3cd,Psmb5,Psmb6,Psmc2,Psmc3,Psmc5,Atxn2,Sptbn2,Psmd2,Trpc3,Vdac1,Vdac3,Vldlr,Xbp1,Atxn2l,Psmc4,Psmd13,Grin3a,Map3k5,Mapk8,Psma1,Psma4,Psma7,Ulk2,Kcnd3,Bean1,Psmd6,Psmd12,Psmc6,Nop56,Cic,Pum1,Pum2,Kat5
mmu00514	Other types of O-glycan biosynthesis	41	15	15	0.306881	0.245821	Galnt2,Galnt7,Galnt3,Galnt4,B4galt1,Galnt10,Mfng,St3gal3,Galnt6,Galnt17,Galnt12,Gxylt2,Galnt18,B3glct,C1galt1	Eogt,Ogt,Pofut1,Galnt1,Rfng,St6gal1,Pomt2,Poglut1,Galnt11,St6gal2,Plod3,Galntl6,B4galt2,Galnt14,Pomt1
mmu05033	Nicotine addiction	35	13	13	0.304082	0.247598	Chrna4,Cacna1a,Gabra2,Gabra3,Gabra4,Gabrb1,Gabrd,Gabre,Gabrg1,Grin2d,Grin3b,Gabrq,Slc17a7	Gabra5,Chrnb2,Slc17a6,Gabra1,Gabrb2,Gabrb3,Gabrg2,Gabrg3,Gria1,Gria4,Grin2b,Slc17a8,Grin3a
mmu04721	Synaptic vesicle cycle	66	24	21	0.250562	0.45443	Dnm3,Atp6v0b,Ap2a2,Atp6v1a,Atp6v1e1,Cacna1a,Cplx2,Slc6a3,Dnm2,Rab3a,Slc18a3,Slc1a6,Snap25,Stx1a,Slc18a2,Unc13b,Vamp2,Slc6a1,Slc6a7,Tcirg1,Unc13a,Atp6v1g1,Atp6v1c1,Slc17a7	Atp6v1b1,Rims1,Ap2m1,Atp6v0a1,Atp6v0c,Clta,Cplx1,Slc17a6,Slc6a9,Slc1a1,Slc1a3,Unc13c,Stx3,Stxbp1,Syt1,Slc17a8,Atp6v0a2,Slc6a11,Stx1b,Atp6v1g2,Ap2b1
mmu00603	Glycosphingolipid biosynthesis - globo and isoglobo series	11	5	4	0.251658	0.445403	Hexa,Hexb,Naga,A3galt2,B3galt5	Fut9,St3gal2,St8sia1,B3galnt1
mmu00120	Primary bile acid biosynthesis	11	5	2	0.251658	0.893729	Cyp46a1,Cyp7b1,Hsd17b4,Scp2,Cyp39a1	Hsd3b7,Ch25h
mmu04520	Adherens junction	81	29	23	0.25382	0.699831	Ctnnb1,Csnk2a2,Erbb2,Fer,Fgfr1,Igf1r,Lef1,Smad3,Nlk,Ptprf,Nectin2,Arhgap29,Tcf7,Tcf7l1,Tcf7l2,Tgfbr1,Tjp1,Yes1,Farp2,Wasf2,Map3k7,Mapk1,Mapk3,Lmo7,Nectin1,Myl12b,Wasl,Heg1,Pard3	Rap1a,Actb,Actg1,Rhoa,Ctnnd1,Cdc42,Crebbp,Csnk2a1,Egfr,Fyn,Rac3,Afdn,Ptprj,Rac1,Rock2,Src,Wasf3,Iqgap1,Ep300,Nectin3,Smurf2,Krit1,Myl9
mmu04914	Progesterone-mediated oocyte maturation	84	30	22	0.25417	0.836661	Braf,Rps6ka3,Adcy7,Adcy9,Cdk1,Cdk2,Cpeb1,Gnai1,Gnai2,Gnai3,Igf1r,Pgr,Pik3ca,Pik3r1,Prkaca,Rps6ka1,Rps6ka2,Stk10,Aurka,Cpeb3,Adcy5,Akt3,Map2k1,Mapk1,Mapk13,Mapk14,Mapk3,Mapk9,Anapc7,Pik3cb	Adcy3,Raf1,Adcy6,Adcy8,Akt1,Araf,Hsp90ab1,Hsp90aa1,Anapc1,Pik3cd,Prkacb,Plk1,Mapk11,Adcy2,Cdc27,Cpeb2,Mapk8,Cdc23,Anapc5,Anapc11,Cdc16,Anapc15
mmu04960	Aldosterone-regulated sodium reabsorption	28	11	5	0.254344	0.958006	Atp1a1,Atp1b3,Irs1,Pik3ca,Pik3r1,Prkcb,Prkcg,Mapk1,Mapk3,Pik3cb,Nedd4l	Atp1b1,Fxyd2,Pik3cd,Sgk1,Atp1a2
mmu05415	Diabetic cardiomyopathy	172	59	43	0.264245	0.953884	Ppif,Camk2d,Ace,Parp1,Ager,Agtr1a,Atp5a1,Atp5j,Camk2g,Col1a1,Col1a2,Cox5a,Cox6a1,Cox6c,Cox7c,Cpt2,Ctsd,Irs1,Smad3,Ndufv1,Pdha1,Pdk2,Pik3ca,Pik3r1,Prkcb,Prkcg,Prkcd,Plcb1,Plcb3,Ppara,Ppp1cc,Cox7a2l,Slc2a1,Slc2a4,Sp1,Tbc1d4,Tgfb3,Tgfbr1,Tnni3,Atp5g3,Pdk3,Akt3,Mapk13,Mapk14,Mapk9,Cox6b2,Ppp1ccb,Atp2a3,Ndufa1,Mtor,Atp5d,Sdhc,Ndufa12,Uqcrh,Uqcrfs1,Sdhd,Mpc2,Pik3cb,Ndufv3	Ndufb11,Ptpa,Akt1,Slc25a4,Slc25a5,Atp5b,Atp5pb,Atp5g1,Camk2b,Col3a1,Cox6a2,Cybb,G6pdx,Gsr,Smad2,Ncf1,Ndufa2,Nfkb1,Pik3cd,Prkcz,Ppp1ca,Ppp1cb,Mapk11,Rac1,Rela,Tgfb2,Uqcrc1,Vdac1,Vdac3,Ndufs8,Ndufs2,Ndufs1,Mapk8,Ndufa9,Cox7b,Ndufc1,Ndufa13,Uqcrb,Sdhb,Ndufb10,Ndufs3,Ndufv2,Ndufs7
mmu00600	Sphingolipid metabolism	46	17	13	0.272797	0.682757	Asah1,Glb1,Gm2a,Hexa,Hexb,Psap,Sgpl1,Smpd2,Sgms1,Ugt8a,Cerk,Plpp2,Neu3,B4galt5,Sphk2,Plpp3,Kdsr	Arsa,B4galnt1,Plpp1,Smpd1,Ugcg,Asah2,B4galt6,Smpd3,Cers4,Degs2,Cers5,Cers2,Smpd4
mmu04724	Glutamatergic synapse	103	36	34	0.277728	0.324047	Grik4,Adcy7,Adcy9,Cacna1a,Gnai1,Gnai2,Gnai3,Gnas,Gnb4,Gnb5,Gng12,Gng4,Gng5,Gng7,Gng8,Grin2d,Grm8,Itpr2,Grin3b,Prkaca,Prkcb,Prkcg,Pla2g4a,Plcb1,Plcb3,Pld1,Ppp3r1,Slc1a6,Adcy5,Lzts3,Mapk1,Mapk3,Grm4,Grk3,Shank3,Slc17a7	Adcy3,Slc38a1,Grm2,Grm5,Grk2,Adcy6,Adcy8,Cacna1c,Dlg4,Slc17a6,Glul,Gnao1,Gng10,Gng2,Gng3,Gria1,Gria4,Grik1,Grik5,Grin2b,Grm1,Prkacb,Ppp3ca,Ppp3cc,Slc1a1,Slc1a3,Adcy2,Shank2,Slc17a8,Dlgap1,Grin3a,Homer3,Pla2g4e,Slc38a2
mmu05340	Primary immunodeficiency	17	7	4	0.277811	0.810673	Orai1,Ada,Tap1,Tap2,Ung,Rfx5,Tnfrsf13c	Lck,Blnk,Rfxap,Zap70
mmu00140	Steroid hormone biosynthesis	17	7	5	0.277811	0.628926	Cyp11a1,Cyp1b1,Cyp7b1,Hsd17b8,Hsd11b1,Cyp2d22,Srd5a1	Hsd17b11,Comt,Hsd17b7,Hsd17b12,Srd5a3
mmu04710	Circadian rhythm	33	9	12	0.769121	0.288257	Fbxw11,Bmal1,Cry2,Npas2,Per1,Prkag1,Rora,Rorc,Fbxl21	Prkaa1,Prkaa2,Prkab2,Prkag2,Nfil3,Per2,Bhlhe40,Skp1,Nr1d1,Csnk1e,Fbxl3,Rbx1
mmu05150	Staphylococcus aureus infection	18	4	7	0.872553	0.294753	Fcgr3,H2-Ab1,Cfb,Icam1	C1qa,C1qc,C3ar1,C4b,Itgal,Itgam,Krt10
mmu04723	Retrograde endocannabinoid signaling	128	44	39	0.294883	0.537548	Adcy7,Adcy9,Cacna1a,Cnr1,Gabra2,Gabra3,Gabra4,Gabrb1,Gabrd,Gabre,Gabrg1,Gnai1,Gnai2,Gnai3,Gnb4,Gnb5,Gng12,Gng4,Gng5,Gng7,Gng8,Itpr2,Kcnj5,Ndufv1,Prkaca,Prkcb,Prkcg,Plcb1,Plcb3,Adcy5,Mgll,Napepld,Mapk1,Mapk13,Mapk14,Mapk3,Mapk9,Dagla,Ndufa1,Gabrq,Abhd6,Ndufa12,Slc17a7,Ndufv3	Adcy3,Ndufb11,Grm5,Gabra5,Adcy6,Adcy8,Rims1,Cacna1c,Slc17a6,Gabra1,Gabrb2,Gabrb3,Gabrg2,Gabrg3,Gnao1,Gng10,Gng2,Gng3,Gria1,Gria4,Grm1,Ndufa2,Prkacb,Mapk11,Adcy2,Slc17a8,Ndufs8,Ndufs2,Ndufs1,Daglb,Mapk8,Cacna1f,Ndufa9,Ndufc1,Ndufa13,Ndufb10,Ndufs3,Ndufv2,Ndufs7
mmu04215	Apoptosis - multiple species	29	11	8	0.299362	0.699822	Apaf1,Bid,Bcl2l11,Birc6,Casp9,Ngfr,Septin4,Tnfrsf1a,Mapk9,Pmaip1,Htra2	Xiap,Bak1,Bcl2,Bcl2l1,Casp3,Casp7,Mapk8,Bok
mmu04114	Oocyte meiosis	107	37	33	0.300579	0.50682	Fbxw11,Camk2d,Rps6ka3,Adcy7,Adcy9,Ar,Calm1,Calm3,Camk2g,Ccne1,Cdk1,Cdk2,Cpeb1,Igf1r,Itpr2,Pgr,Prkaca,Ppp1cc,Ppp3r1,Rps6ka1,Rps6ka2,Aurka,Cpeb3,Ppp2r5d,Adcy5,Ppp2r5a,Map2k1,Mapk1,Mapk13,Mapk14,Mapk3,Pttg1,Ppp1ccb,Ywhab,Anapc7,Rec8,Ppp2r1b	Adcy3,Cdc20,Adcy6,Adcy8,Calm2,Camk2b,Smc1b,Anapc1,Prkacb,Plk1,Ppp1ca,Ppp1cb,Ppp2ca,Ppp2cb,Ppp3ca,Ppp3cc,Mapk11,Adcy2,Skp1,Cdc27,Ywhae,Ywhag,Ywhah,Ywhaq,Ywhaz,Cpeb2,Smc1a,Cdc23,Rbx1,Anapc5,Anapc11,Cdc16,Anapc15
mmu00983	Drug metabolism - other enzymes	41	15	14	0.306881	0.361071	Gstt3,Gsta4,Gstm5,Gstt1,Gsto1,Hprt,Nat2,Rrm1,Tk1,Tpmt,Impdh1,Rrm2b,Mgst1,Mgst3,Dpyd	Nme7,Nme1,Nme2,Uck1,Gmps,Impdh2,Nme6,Nme4,Tk2,Cmpk1,Uckl1,Tymp,Nme3,Uck2
mmu04714	Thermogenesis	201	56	65	0.901998	0.309527	Rps6ka3,Adcy7,Adcy9,Atp5a1,Atp5j,Bmp8b,Cnr1,Cox5a,Cox6a1,Cox6c,Cox7c,Cpt1a,Cpt2,Acsl1,Fgfr1,Gcg,Gnas,Grb2,Ndufv1,Npr1,Prkaca,Ppargc1a,Prkag1,Rps6ka1,Rps6ka2,Cox7a2l,Sos1,Creb3l2,Slc25a29,Adcy5,Atp5g3,Creb5,Mgll,Mapk13,Mapk14,Creb3l1,Adcy10,Frs2,Zfp516,Cox6b2,Sirt6,Ndufa1,Mtor,Slc25a20,Atp5d,Sdhc,Ndufa12,Uqcrh,Uqcrfs1,Sdhd,Ndufaf4,Dpf3,Prdm16,Ndufaf2,Ndufv3,Smarcd2	Adcy3,Ndufb11,Prkaa1,Prkaa2,Prkab2,Prkag2,Actb,Actg1,Adcy6,Adcy8,Atp5b,Atp5pb,Atp5g1,Cox6a2,Hras,Ndufa2,Nras,Prkacb,Mapk11,Rheb,Smarcb1,Smarcc1,Sos2,Ndufaf8,Adcy2,Acsl6,Uqcrc1,Ndufs8,Cox15,Ndufs2,Ndufs1,Cox18,Map2k3,Map3k5,Kdm3b,Dpf1,Acsl5,Coa3,Mlst8,Smarce1,Atp5j2,Tsc1,Ndufa9,Cox7b,Cox20,Ndufc1,Ndufaf3,Ndufa13,Uqcrb,Akt1s1,Sdhb,Smarcc2,Ndufb10,Ndufs3,Ndufaf5,Ndufaf1,Coa7,Cox10,Rps6kb1,Ndufv2,Acs…
mmu00232	Caffeine metabolism	1	1	0	0.318075	1	Nat2	NA
mmu03260	Virion - Human immunodeficiency virus	1	1	0	0.318075	1	Cxcr4	NA
mmu00533	Glycosaminoglycan biosynthesis - keratan sulfate	12	5	4	0.325353	0.523174	B4galt1,St3gal3,B3gnt2,Chst2,Chst1	St3gal2,B4galt2,Fut8,B4galt4
mmu00591	Linoleic acid metabolism	12	5	2	0.325353	0.920609	Cyp2j6,Pla2g4a,Plaat3,Pla2g6,Cyp2j9	Pla2g4e,Plb1
mmu05164	Influenza A	99	34	32	0.327926	0.383446	Ticam1,Apaf1,Bid,Casp9,Ccnd3,Socs3,Fas,H2-Ab1,Icam1,Ifngr1,Ifngr2,Jak1,Kpna1,Pik3ca,Pik3r1,Prkcb,Pml,Eif2ak2,Stat1,Trim25,Tnfrsf10b,Tnfrsf1a,Traf3,Akt3,Map2k1,Mapk1,Mapk3,Irak4,Rab11a,Irf3,Nxt1,Rae1,Ifih1,Pik3cb	Dnajc3,Raf1,Fdps,Actb,Actg1,Akt1,Slc25a4,Slc25a5,Bak1,Casp3,Cdk4,Crebbp,Eif2s1,Ifnar1,Ifnar2,Il18,Irf9,Jak2,Tlr7,Nfkb1,Nfkbia,Nfkbib,Pik3cd,Rela,Vdac1,Rnasel,Map2k2,Ep300,Nxf1,Cpsf4,Pabpn1,Tbk1
mmu03083	Polycomb repressive complex	81	24	27	0.702306	0.328232	Epop,Scml2,Cbx2,Cbx4,Fbrs,Jarid2,Foxk1,Aurkb,Yy1,L3mbtl1,Auts2,Bcorl1,Sfmbt2,Hdac1,Cbx6,Cbx7,Suz12,Phc2,Sfmbt1,Bcor,Dcaf7,Asxl2,Pcgf5,Usp45	Bap1,Ogt,Bmi1,Crebbp,Phc1,Wdr5,Hcfc1,Hdac2,Mtf2,Ring1,Rnf2,Asxl3,Skp1,Ube2d1,Phf1,Tfdp1,Kdm2a,Asxl1,Rbbp7,Usp7,Kdm2b,L3mbtl4,Ep300,Ube2d3,Foxk2,Pcgf6,Usp16
mmu00220	Arginine biosynthesis	15	6	3	0.333198	0.881742	Gpt2,Acy1,Asl,Got1,Got2,Got1l1	Glul,Glud1,Nos1
mmu00564	Glycerophospholipid metabolism	81	28	22	0.334724	0.779671	Dgkz,Dgkg,Cds2,Ache,Dgka,Gpd2,Gpam,Lpcat3,Pla2g4a,Pld1,Etnk2,Dgkb,Lclat1,Plaat3,Gpat3,Phospho1,Lpcat2,Dgki,Dgkk,Gpd1l,Plpp2,Agpat5,Pla2g6,Dgke,Plpp3,Cds1,Etnk1,Mboat7	Gpat4,Pcyt1a,Gpd1,Gnpat,Pemt,Plpp1,Ptdss1,Lpcat1,Lpgat1,Dgkd,Pcyt1b,Agpat3,Pisd,Pla2g4e,Plpp4,Pnpla6,Plb1,Tafazzin,Mboat2,Pcyt2,Plpp5,Cept1
mmu03250	Viral life cycle - HIV-1	53	13	18	0.903594	0.339713	Cdk9,Bicd1,Cxcr4,Map1a,Furin,Ell2,Vps4b,Supt5,Serinc5,Serinc3,Samhd1,Nelfcd,Bst2	Psip1,Vps4a,Crebbp,Ell,Kat2a,Map1b,Pdcd6ip,Ran,Smarcb1,Tsg101,Fez1,Ppia,Cpsf7,Map1s,Tnpo3,Ep300,Nelfb,Bicd2
mmu05146	Amoebiasis	66	23	14	0.340073	0.966057	Col4a4,Col4a5,Col1a1,Col1a2,Ptk2,Gnal,Gnas,Lama1,Lama2,Lama5,Lamb1,Lamb2,Pik3ca,Pik3r1,Prkaca,Prkcb,Prkcg,Plcb1,Plcb3,Rab7,Tgfb3,Pik3cb,Col4a6	Casp3,Cd1d1,Col3a1,Itgam,Lamc2,Nfkb1,Prdx1,Pik3cd,Prkacb,Rab5b,Rela,Serpinb9,Tgfb2,Rab7b
mmu04620	Toll-like receptor signaling pathway	63	22	20	0.341068	0.462539	Ticam1,Cd80,Jak1,Jun,Pik3ca,Pik3r1,Stat1,Traf3,Traf6,Akt3,Map2k1,Map2k4,Map2k6,Map3k7,Mapk1,Mapk13,Mapk14,Mapk3,Mapk9,Irak4,Irf3,Pik3cb	Akt1,Ifnar1,Ifnar2,Irak1,Irf9,Tlr7,Nfkb1,Nfkbia,Pik3cd,Mapk11,Rac1,Rela,Ripk1,Spp1,Map2k2,Map2k3,Map2k7,Mapk8,Tbk1,Tab1
mmu04973	Carbohydrate digestion and absorption	30	11	7	0.346228	0.854771	Atp1a1,Atp1b3,Hk1,Hk2,Pik3ca,Pik3r1,Prkcb,Plcb1,Plcb3,Akt3,Pik3cb	Akt1,Amy1,Atp1b1,Fxyd2,Pik3cd,G6pc3,Atp1a2
mmu00513	Various types of N-glycan biosynthesis	42	15	10	0.34636	0.868426	B4galt1,Hexa,Hexb,Man1a,Man2a1,St3gal3,Alg3,Man1c1,Glt28d2,B4galnt3,Alg14,Mgat4c,Alg13,Stt3b,Chst9	Alg9,Man1a2,Mgat1,Mgat2,Man1b1,Hexdc,B4galnt4,B4galt2,Fut8,Alg2
mmu00601	Glycosphingolipid biosynthesis - lacto and neolacto series	19	5	7	0.77213	0.352703	B4galt1,St3gal3,B3galt1,B3gnt2,B3galt5	B3gnt5,Fut9,Ggta1,St8sia1,B3galnt1,B4galt2,B4galt4
mmu00450	Selenocompound metabolism	16	3	6	0.924521	0.357078	Sepsecs,Kyat3,Scly	Sephs1,Pstk,Mtr,Papss1,Txnrd2,Txnrd1
mmu00350	Tyrosine metabolism	16	5	6	0.611852	0.357078	Got1,Got2,Maoa,Aoc2,Got1l1	Adh5,Aldh3a1,Comt,Fah,Gstz1,Fahd1
mmu04260	Cardiac muscle contraction	64	22	18	0.373775	0.704858	Slc8a2,Slc8a3,Atp1a1,Atp1b3,Cacna2d3,Cox5a,Cox6a1,Cox6c,Cox7c,Cacng5,Cox7a2l,Tnni3,Tpm2,Slc9a7,Slc9a6,Cox6b2,Atp2a3,Cacna2d2,Asph,Uqcrh,Uqcrfs1,Cacng7	Atp1b1,Fxyd2,Cacna1c,Cacnb4,Cox6a2,Myh7,Myl4,Slc8a1,Tpm1,Uqcrc1,Tpm4,Cacng4,Cacna1f,Tpm3,Cox7b,Uqcrb,Cacng8,Atp1a2
mmu00290	Valine, leucine and isoleucine biosynthesis	4	2	1	0.380293	0.766862	Bcat1,Sds	Bcat2
mmu05202	Transcriptional misregulation in cancer	135	45	41	0.382228	0.546711	Cdk9,Gm47655,Ccnd2,Cdkn1b,Cebpa,Cebpb,Eya1,Bmp2k,Ptk2,H3f3b,Id2,Igf1r,Klf3,Meis1,Mitf,Mlf1,Aff1,Ngfr,Nr4a3,Pax5,Pbx1,Pdgfa,Plat,Pml,Rara,Rel,Rxra,Sin3a,Six4,Sp1,Spint1,Tfe3,Slc45a3,Zeb1,Tcf3,Tspan7,Gadd45g,Ss18,Polk,Tlx3,Hdac1,Baiap3,Foxo1,Nfkbiz,Wnt16	Etv5,Nsd2,Jmjd1c,Supt3,Arnt2,Atf1,Atm,Bak1,Bcl2l1,Bcl6,Bmi1,Csf1r,Ddit3,Ddx5,Etv1,H3c14,Hdac2,Hpgd,Itgam,Ldb1,Lmo2,Smad1,Maf,Mdm2,Mef2c,Myc,Nfkb1,Mycn,Etv4,Per2,Cdk14,Rela,Rxrb,Zbtb17,Fus,Ss18l1,Fut8,Nupr1,H3f3c,Dusp6,H3c15
mmu04137	Mitophagy - animal	67	22	22	0.47389	0.383232	Bnip3,Bnip3l,Csnk2a2,E2f1,Jun,Mitf,Mras,Cited2,Rab7,Sp1,Tfe3,Tfeb,Tbc1d17,Mapk9,Prkn,Tax1bp1,Foxo3,Rras2,Optn,Fundc1,Gabarapl2,Bcl2l13	Atf4,Bcl2l1,Csnk2a1,Hif1a,Hras,Nbr1,Nras,Rela,Src,Atg9b,Ubb,Ubc,Rab7b,Atg9a,Mapk8,Tbk1,Gabarap,Tomm7,Fis1,Map1lc3a,Mfn1,Pgam5
mmu05162	Measles	95	32	23	0.383791	0.929015	Apaf1,Bid,Casp9,Ccnd1,Ccnd2,Ccnd3,Ccne1,Cdk2,Cdkn1b,Csnk2a2,Fas,Rack1,Hspa1b,Jak1,Jun,Msn,Pik3ca,Pik3r1,Eif2ak2,Hspa1a,Stat1,Stat3,Traf3,Traf6,Trp73,Akt3,Map3k7,Mapk9,Irak4,Irf3,Ifih1,Pik3cb	Akt1,Bad,Bak1,Bcl2,Bcl2l1,Casp3,Cdk4,Csnk2a1,Eif2s1,Hspa8,Ifnar1,Ifnar2,Irak1,Irf9,Tlr7,Nfkb1,Nfkbia,Nfkbib,Pik3cd,Rela,Mapk8,Rab9b,Tbk1
mmu04141	Protein processing in endoplasmic reticulum	157	45	50	0.825331	0.386326	Txndc5,Pdia4,Calr,Sec63,Hspa1b,Man1a,Ppp1r15a,Nfe2l2,Hspa4l,Edem1,Rad23a,Rnf185,Hspa1a,Sec23a,Sel1l,Bag2,Os9,Ubxn2a,Traf2,Ube2g2,Marchf6,Wfs1,Atf6,Man1c1,Fbxo2,Mapk9,Sec23b,Uggt1,Prkn,Preb,Ubqln1,Sec61a2,Erlec1,Edem3,Ero1b,Dnajb11,Stt3b,Sec24d,Lman1,Pdia6,Tram1,Svip,Ern1,Sil1,Rrbp1	Dnajc3,Ssr1,Edem2,Selenos,Derl2,Atf4,Bak1,Bcl2,Canx,Capn1,Capn2,Cryab,Dnajc5,Ddit3,Eif2s1,Ganab,Pdia3,Hspa8,Dnaja1,Hsp90ab1,Hsp90aa1,Man1a2,P4hb,Skp1,Ube2d1,Nploc4,Ufd1,Xbp1,Man1b1,Amfr,Map2k7,Map3k5,Mapk8,Vcp,Nsfl1c,Ero1a,Fbxo6,Ubqln2,Ube2j1,Stub1,Rbx1,Herpud1,Ube2d3,Hspbp1,Erp29,Ubxn4,Sec31a,Sec62,Ubqln4,Sec24b
mmu04071	Sphingolipid signaling pathway	112	36	36	0.50523	0.387496	Asah1,Bid,Ctsd,Gab2,Gnai1,Gnai2,Gnai3,S1pr2,Abcc1,Pik3ca,Pik3r1,Prkcb,Prkcg,Prkce,Plcb1,Plcb3,Pld1,Sgpl1,Smpd2,Sgms1,Ppp2r5d,Tnfrsf1a,Traf2,Ppp2r5a,Ppp2r3a,Akt3,Map2k1,Mapk1,Mapk13,Mapk14,Mapk3,Mapk9,Sphk2,Ppp2r2b,Ppp2r1b,Pik3cb	Raf1,Akt1,Rhoa,Bcl2,S1pr1,S1pr3,Fcer1g,Fyn,Gna13,Hras,Rac3,Nfkb1,Nras,Nsmaf,Pik3cd,Prkcz,Ppp2ca,Ppp2cb,Ppp2r3d,Mapk11,Rac1,Rela,Rock2,Smpd1,Map2k2,Map3k5,Mapk8,Ppp2r2c,Ppp2r2d,Asah2,Ppp2r3c,Cers4,Degs2,Cers5,Cers2,S1pr5
mmu04211	Longevity regulating pathway	80	26	26	0.489026	0.389634	Adcy7,Adcy9,Camk4,Eif4e,Sesn1,Igf1r,Irs1,Irs4,Pik3ca,Pik3r1,Prkaca,Ppargc1a,Prkag1,Creb3l2,Stk11,Adcy5,Sesn2,Creb5,Akt3,Creb3l1,Atg13,Foxo1,Foxo3,Mtor,Pik3cb,Sesn3	Adcy3,Prkaa1,Prkaa2,Prkab2,Prkag2,Ehmt2,Adcy6,Adcy8,Akt1,Atf4,Rb1cc1,Hras,Nfkb1,Nras,Pik3cd,Prkacb,Rela,Rheb,Camkk2,Adcy2,Irs2,Tsc1,Akt1s1,Rps6kb1,Ehmt1,Sirt1
mmu04130	SNARE interactions in vesicular transport	31	11	8	0.394173	0.774243	Bet1,Sec22b,Stx1a,Vamp1,Vamp2,Vamp4,Vti1a,Gosr2,Stx6,Stx17,Stx11	Stx3,Bnip1,Stx7,Gosr1,Vti1b,Bet1l,Stx1b,Use1
mmu04950	Maturity onset diabetes of the young	7	3	1	0.394221	0.921805	Pax6,Pklr,Mafa	Hes1
mmu03430	Mismatch repair	22	8	3	0.39899	0.981695	Msh2,Msh3,Pold1,Pold2,Rfc1,Rpa2,Exo1,Rpa1	Pcna,Pms2,Rfc2
mmu04975	Fat digestion and absorption	19	7	5	0.400156	0.733945	Abca1,Got2,Scarb1,Slc27a1,Plpp2,Dgat2,Plpp3	Acat2,Dgat1,Plpp1,Acat3,Slc27a4
mmu00860	Porphyrin metabolism	23	5	8	0.900376	0.402684	Fech,Hccs,Urod,Uros,Blvrb	Eprs,Alas1,Fxn,Hmox2,Alad,Cox15,Cox10,Mmab
mmu03022	Basal transcription factors	39	6	13	0.994245	0.4088	Mnat1,Taf3,Taf2,Ccnh,Gtf2f2,Taf4b	Taf5l,Taf9,Ercc3,Gtf2h1,Gtf2h4,Gtf2i,Taf5,Gtf2a2,Taf1,Taf9b,Taf12,Gtf2a1,Gtf2f1
mmu01523	Antifolate resistance	20	5	7	0.812609	0.411565	Atic,Ggh,Abcc1,Abcc4,Abcg2	Fpgs,Gart,Nfkb1,Rela,Shmt1,Slc19a1,Abcc5
mmu05016	Huntington disease	262	70	82	0.969548	0.412971	Dnah7c,Dnal1,Ppif,Dnah1,Ap2a2,Apaf1,Atp5a1,Atp5j,Bdnf,Casp9,Cox5a,Cox6a1,Cox6c,Cox7c,Gpx3,Hap1,Ndufv1,Plcb1,Plcb3,Ppargc1a,Rest,Sem1,Cox7a2l,Sin3a,Sp1,Creb3l2,Stx1a,Tfam,Rcor1,Tgm2,Traf2,Tuba4a,Tubb4a,Pik3c3,Actr1b,Atp5g3,Polr2b,Creb5,Klc3,Dnah9,Polr2h,Mapk9,Creb3l1,Dnah2,Atg2a,Cox6b2,Hdac1,Atg13,Wipi1,Ndufa1,Dnah10,Actr10,Mtor,Atp5d,Sdhc,Ndufa12,Uqcrh,Uqcrfs1,Sdhd,Psmd9,Gpx8,Dnah17,Taf4b,Ift57,K…	Atg14,Ndufb11,Grm5,Slc25a4,Slc25a5,Ap2m1,Atp5b,Atp5pb,Atp5g1,Casp3,Rb1cc1,Clta,Cox6a2,Crebbp,Dctn1,Dlg4,Gpx1,Gria1,Gria4,Grin2b,Hdac2,Kif5a,Kif5b,Klc2,Ndufa2,Psmb5,Psmb6,Psmc2,Psmc3,Psmc5,Polr2a,Polr2j,Slc1a3,Sod1,Psmd2,Tuba1a,Tuba1b,Tuba1c,Tubb2a,Tubb3,Tubb5,Uqcrc1,Vdac1,Vdac3,Dctn6,Ndufs8,Ndufs2,Ndufs1,Psmc4,Psmd13,Map2k7,Map3k5,Mapk8,Psma1,Psma4,Psma7,Ulk2,Ep300,Actr1a,Dctn5,Ndufa9,Cox7b,Ndufc…
mmu04152	AMPK signaling pathway	110	35	35	0.535083	0.417642	Acacb,Adra1a,Ccnd1,Cidea,Cpt1a,Eef2,Elavl1,Igf1r,Irs1,Irs4,Rab8a,Pfkl,Pik3ca,Pik3r1,Ppargc1a,Prkag1,Slc2a4,Srebf1,Creb3l2,Stk11,Ppp2r5d,Ppp2r5a,Creb5,Ppp2r3a,Akt3,Map3k7,Creb3l1,Foxo1,Foxo3,Mtor,Tbc1d1,Cab39l,Ppp2r2b,Ppp2r1b,Pik3cb	Prkaa1,Acaca,Prkaa2,Prkab2,Prkag2,Akt1,Cab39,Eef2k,Fasn,Hmgcr,Pfkfb3,Pik3cd,Ppp2ca,Ppp2cb,Ppp2r3d,Rab10,Rheb,Scd1,Scd2,Camkk2,Stradb,Ppp2r2c,Pfkfb4,Scd3,Scd4,Irs2,Ppp2r2d,Ppp2r3c,Tsc1,Akt1s1,G6pc3,Strada,Rps6kb1,Cpt1c,Sirt1
mmu00310	Lysine degradation	59	19	19	0.522967	0.436735	Aldh7a1,Aldh2,Hadh,Plod1,Tmlhe,Dhtkd1,Prdm9,Kmt2c,Nsd3,Gcdh,Aass,Kmt2d,Aldh9a1,Suv39h2,Smyd3,Prdm16,Aldh1b1,Phykpl,Hadha	Nsd2,Ehmt2,Acat2,Pipox,Ash1l,Setd1b,Suv39h1,Acat3,Kmt5b,Smyd2,Setd2,Plod3,Kmt5a,Kmt2e,Setmar,Kmt2b,Ehmt1,Setdb1,Echs1
mmu05322	Systemic lupus erythematosus	43	12	14	0.759095	0.441433	Gm47655,Cd80,Fcgr3,H2-Ab1,H3f3b,Ro60,H2aj,Macroh2a1,H4c9,H2bc21,H2az1,H2az2	C1qa,C1qc,C4b,Grin2b,H3c14,H2ac18,Snrpd1,Ssb,H2ac19,Macroh2a2,H3f3c,H2bc4,H2bc27,H3c15
mmu00730	Thiamine metabolism	11	4	4	0.483373	0.445403	Ak2,Ak4,Alpl,Ntpcr	Ak1,Ak5,Tpk1,Ak7
mmu00030	Pentose phosphate pathway	26	9	5	0.451334	0.934144	Pgd,Prps2,Aldoa,Pfkl,Rpia,Taldo1,Dera,Pgm2,Idnk	Aldoc,G6pdx,Tkt,Pgls,Pgm1
mmu04972	Pancreatic secretion	57	19	18	0.451336	0.479979	Adcy7,Adcy9,Atp1a1,Atp1b3,Atp2b2,Gnas,Itpr2,Rab8a,Prkcb,Prkcg,Plcb1,Plcb3,Rab3d,Slc4a2,Adcy5,Tpcn2,Atp2b4,Atp2a3,Rab11a	Adcy3,Ctrl,Rap1a,Adcy6,Adcy8,Amy1,Rhoa,Atp1b1,Fxyd2,Car2,Cck,Chrm3,Kcnma1,Rac1,Slc12a2,Adcy2,Atp2b3,Atp1a2
mmu04657	IL-17 signaling pathway	54	18	17	0.455297	0.489399	Cebpb,Elavl1,Il17ra,Jun,Ccl17,Traf2,Traf3,Traf5,Traf6,Map3k7,Mapk1,Mapk13,Mapk14,Mapk3,Mapk9,Usp25,Mapk15,Mapk6	Traf3ip2,Srsf1,Casp3,Fosb,Hsp90ab1,Hsp90aa1,Jund,Nfkb1,Nfkbia,Mapk11,Rela,Traf4,Il17d,Mapk7,Mapk8,Tbk1,Anapc5
mmu05418	Fluid shear stress and atherosclerosis	115	37	36	0.501495	0.461354	Gstt3,Bmpr1a,Bmpr1b,Calm1,Calm3,Ctnnb1,Ctsl,Ptk2,Gpc1,Gsta4,Gstm5,Gstt1,Gsto1,Icam1,Itga2b,Itgav,Itgb3,Jun,Nfe2l2,Pdgfa,Pdgfb,Pik3ca,Pik3r1,Plat,Sdc1,Sdc4,Tnfrsf1a,Akt3,Map2k4,Map2k6,Map3k7,Mapk13,Mapk14,Mapk9,Mgst1,Mgst3,Pik3cb	Gm11971,Prkaa1,Prkaa2,Actb,Actg1,Acvr2a,Acvr2b,Akt1,Rhoa,Bcl2,Calm2,Cav1,Hsp90ab1,Hsp90aa1,Arhgef2,Rac3,Sumo2,Mef2c,Ncf1,Nfkb1,Pik3cd,Prkcz,Mapk11,Dusp1,Rac1,Rela,Sumo3,Src,Vegfa,Map2k5,Mapk7,Map2k7,Map3k5,Mapk8,Keap1,Txn2
mmu04966	Collecting duct acid secretion	20	7	6	0.461825	0.603104	Atp4a,Atp6v1a,Atp6v1e1,Slc12a7,Tcirg1,Atp6v1g1,Atp6v1c1	Atp6v1b1,Atp6v0a1,Atp6v0c,Car2,Atp6v0a2,Atp6v1g2
mmu00532	Glycosaminoglycan biosynthesis - chondroitin sulfate / dermatan sulfate	20	7	5	0.461825	0.777559	Chpf2,Ust,Chst11,Chst12,Chst7,Chpf,Chst15	Dse,Csgalnact1,Dsel,B3gat3,Chsy3
mmu03420	Nucleotide excision repair	57	12	18	0.974268	0.479979	Mnat1,Pold1,Pold2,Pole2,Rad23a,Rfc1,Rpa2,Polr2b,Polr2h,Pole3,Ccnh,Rpa1	Ercc3,Gtf2h1,Gtf2h4,Pcna,Rfc2,Polr2a,Polr2j,Ercc5,Polr2m,Ercc6,Rbx1,Polr2e,Pole4,Polr2g,Polr2d,Ercc8,Cul4b,Cul4a
mmu04623	Cytosolic DNA-sensing pathway	44	10	14	0.931324	0.481587	Dnase2a,Polr2h,Irf3,Gsdme,Samhd1,Ripk3,Polr3k,Gsdmd,Polr3gl,Polr3f	Casp3,Casp7,Il18,Nfkb1,Nfkbia,Nfkbib,Rela,Ripk1,Polr3e,Tbk1,Polr2e,Polr3d,Polr3g,Polr3b
mmu00760	Nicotinate and nicotinamide metabolism	31	10	10	0.545934	0.483248	Nnt,Nadk,Nmrk1,Nt5c1a,Sirt6,Sirt2,Nudt12,Nadk2,Nmnat3,Sirt4	Nt5m,Nnmt,Nmnat2,Nt5c,Nampt,Sirt3,Nmnat1,Aspdh,Nt5c2,Sirt1
mmu04216	Ferroptosis	38	9	12	0.897307	0.503944	Acsl1,Lpcat3,Gss,Slc11a2,Sat1,Slc40a1,Slc39a8,Steap3,Atg7	Cybb,Ftl1,Gclc,Slc3a2,Acsl6,Tfrc,Vdac3,Pcbp1,Slc7a11,Acsl5,Map1lc3a,Acsl3
mmu04622	RIG-I-like receptor signaling pathway	46	15	12	0.508897	0.789686	Tank,Trim25,Traf2,Traf3,Traf6,Map3k1,Map3k7,Mapk13,Mapk14,Mapk9,Azi2,Irf3,Atg12,Ifih1,Cyld	Isg15,Ddx3x,Nfkb1,Nfkbia,Nfkbib,Mapk11,Rela,Ripk1,Mapk8,Tbk1,Sike1,Tbkbp1
mmu00500	Starch and sucrose metabolism	21	7	6	0.521905	0.656343	Pygb,Pygl,Gaa,Hk1,Hk2,Ugp2,Pgm2	Amy1,Gyg,G6pc3,Pgm2l1,Pgm1,Gbe1
mmu04614	Renin-angiotensin system	12	4	4	0.562383	0.523174	Ace,Agtr1a,Anpep,Atp6ap2	Mme,Ctsa,Thop1,Nln
mmu04977	Vitamin digestion and absorption	12	4	4	0.562383	0.523174	Abcc1,Scarb1,Tcn2,Lmbrd1	Slc19a1,Btd,Slc5a6,Plb1
mmu04146	Peroxisome	75	24	18	0.52925	0.914593	Pecr,Ephx2,Acsl1,Hmgcl,Hsd17b4,Pex19,Abcd4,Pex5,Scp2,Slc25a17,Paox,Pex6,Acaa1b,Eci2,Abcd2,Idh2,Dhrs4,Hacl1,Pxmp4,Nudt7,Nudt12,Pex26,Gstk1,Mpv17l	Acox1,Crat,Gnpat,Idh1,Prdx1,Pex11b,Pipox,Sod1,Hmgcll1,Acsl6,Decr2,Far2,Acsl5,Ech1,Prdx5,Pex5l,Pmvk,Acsl3
mmu00510	N-Glycan biosynthesis	52	14	16	0.816874	0.536062	Mgat5,Dpm1,B4galt1,Man1a,Man2a1,Alg3,Man1c1,Mgat5b,Glt28d2,Alg14,Mgat4c,Alg13,Stt3b,Dpm3	Alg9,Dpagt1,Ganab,Man1a2,Mgat1,Mgat3,St6gal1,Mgat2,Man1b1,Dolk,St6gal2,Alg10b,B4galt2,Fut8,Alg2,Srd5a3
mmu01250	Biosynthesis of nucleotide sugars	34	11	6	0.537177	0.971048	Galk1,Hk1,Hk2,Ugp2,Fcsk,Pmm1,Gmppb,Pgm2,Fpgt,Tgds,Nans	Ugdh,Gne,Pmm2,Gnpnat1,Nagk,Pgm1
mmu04964	Proximal tubule bicarbonate reclamation	19	6	6	0.594034	0.545642	Slc9a3,Atp1a1,Atp1b3,Car4,Mdh1,Slc25a10	Aqp1,Atp1b1,Fxyd2,Car2,Glud1,Atp1a2
mmu04932	Non-alcoholic fatty liver disease	133	39	40	0.759868	0.576217	Bid,Bcl2l11,Cebpa,Socs3,Cox5a,Cox6a1,Cox6c,Cox7c,Fas,Irs1,Jun,Ndufv1,Pik3ca,Pik3r1,Pklr,Ppara,Prkag1,Rxra,Cox7a2l,Srebf1,Mlxip,Tnfrsf1a,Traf2,Akt3,Map3k11,Mapk13,Mapk14,Mapk9,Cox6b2,Ndufa1,Mlxipl,Sdhc,Ndufa12,Uqcrh,Uqcrfs1,Sdhd,Pik3cb,Ndufv3,Ern1	Ndufb11,Prkaa1,Prkaa2,Prkab2,Prkag2,Akt1,Atf4,Casp3,Casp7,Cdc42,Cox6a2,Ddit3,Eif2s1,Itch,Ndufa2,Nfkb1,Pik3cd,Mapk11,Rac1,Rela,Mlx,Uqcrc1,Xbp1,Ndufs8,Ndufs2,Ndufs1,Map3k5,Mapk8,Irs2,Gsk3a,Ndufa9,Cox7b,Ndufc1,Ndufa13,Uqcrb,Sdhb,Ndufb10,Ndufs3,Ndufv2,Ndufs7
mmu00534	Glycosaminoglycan biosynthesis - heparan sulfate / heparin	23	7	7	0.633048	0.58119	Hs3st2,Hs2st1,Hs6st1,Hs3st3b1,Extl1,Extl2,Glce	Ext1,Hs3st1,Ndst1,Ndst2,Hs6st3,Extl3,B3gat3
mmu00740	Riboflavin metabolism	6	2	2	0.618059	0.590814	Blvrb,Rfk	Acp2,Flad1
mmu00250	Alanine, aspartate and glutamate metabolism	30	9	9	0.650872	0.592462	Gpt2,Asl,Adssl1,Got1,Got2,Aldh4a1,Aldh5a1,Abat,Got1l1	Adsl,Gad1,Glul,Glud1,Rimkla,Nat8l,Asns,Nit2,Cad
mmu03060	Protein export	27	4	8	0.987522	0.611193	Sec63,Srprb,Sec61a2,Sec11c	Srp54c,Srp68,Srp54a,Sec11a,Srp19,Sec62,Arxes1,Arxes2
mmu00563	Glycosylphosphatidylinositol (GPI)-anchor biosynthesis	26	8	5	0.617921	0.934144	Gpaa1,Piga,Pigf,Pgap1,Pign,Pigs,Pigb,Pigt	Pigk,Pigp,Pigo,Pigc,Pigw
mmu05144	Malaria	23	7	6	0.633048	0.748561	Hbb-bs,Hba-a2,Cd81,Hba-a1,Icam1,Sdc1,Tgfb3	Cr1l,Hgf,Il18,Itgal,Tgfb2,Thbs3
mmu04929	GnRH secretion	56	17	16	0.641203	0.672007	Cacna1g,Kcnn3,Hcn2,Itpr2,Kcnj11,Kcnj5,Pik3ca,Pik3r1,Prkcb,Prkcg,Plcb1,Plcb3,Akt3,Map2k1,Mapk1,Mapk3,Pik3cb	Arrb1,Raf1,Akt1,Cacna1c,Hcn1,Hras,Nras,Pik3cd,Spp1,Arrb2,Trpc4,Trpc5,Map2k2,Cacna1f,Cacna1h,Kcnn1
mmu04110	Cell cycle	153	47	43	0.64388	0.768116	Ccnd1,Ccnd2,Ccnd3,Ccne1,Cdk1,Cdk2,Cdkn1b,Cdkn1c,Cdkn2a,Cdkn2b,Cdkn2d,E2f1,E2f3,Smad3,Mcm3,Mcm2,Mcm6,Orc2,Prkdc,Rad21,Rbl2,Aurkb,Tfdp2,Ppp2r5d,Tgfb3,Cdc14b,Wapl,Wee1,Ppp2r5a,Cdc14a,Gadd45g,E2f2,Pttg1,Ddx11,Hdac1,Orc3,Chek2,Ywhab,Anapc7,Ccnh,Cdt1,Hdac8,Pds5a,Esco2,Ppp2r1b,Knl1,Ticrr	Pds5b,Cdc20,Atm,Cdc7,Cdk4,Crebbp,E2f5,Smc1b,Hdac2,Smad2,Anapc1,Mdm2,Myc,Pcna,Plk1,Ppp2ca,Ppp2cb,Rb1,Stag1,Skp1,Cdc27,Tfdp1,Tgfb2,Atrx,Ywhae,Ywhag,Ywhah,Ywhaq,Ywhaz,Zbtb17,Smc1a,Orc5,Ep300,Cdc23,Rbx1,Orc6,Anapc5,Anapc11,Ndc80,Trip13,Cdc16,Mau2,Anapc15
mmu00592	alpha-Linolenic acid metabolism	14	4	4	0.697909	0.660331	Pla2g4a,Plaat3,Acaa1b,Pla2g6	Acox1,Pla2g4e,Fads2,Plb1
mmu05310	Asthma	3	1	1	0.682922	0.664471	H2-Ab1	Fcer1g
mmu00780	Biotin metabolism	3	0	1	1	0.664471	NA	Btd
mmu05208	Chemical carcinogenesis - reactive oxygen species	185	55	54	0.753395	0.67902	Prkd2,Gstt3,Ppif,Braf,Arnt,Atp5a1,Atp5j,Cox5a,Cox6a1,Cox6c,Cox7c,Cyp1b1,Ephx1,Ephx2,Ptk2,Grb2,Gsta4,Gstm5,Gstt1,Gsto1,Jun,Ndufv1,Nfe2l2,Pik3ca,Pik3r1,Prkcd,Prkd1,Pld1,Cox7a2l,Sos1,Atp5g3,Akt3,Map2k1,Map2k4,Mapk1,Mapk13,Mapk14,Mapk3,Mapk9,Slc26a9,Cox6b2,Map3k14,Ndufa1,Foxo3,Mgst1,Atp5d,Sdhc,Ndufa12,Mgst3,Uqcrh,Uqcrfs1,Sdhd,Pik3cb,Prkd3,Ndufv3	Ndufb11,Raf1,Abl2,Akt1,Slc25a4,Slc25a5,Araf,Atp5b,Atp5pb,Atp5g1,Bad,Cox6a2,Egfr,Hgf,Hif1a,Hras,Ncf1,Ndufa2,Nfkb1,Nfkbia,Nras,Pik3cd,Mapk11,Ptprj,Rac1,Rela,Sod1,Sos2,Src,Uqcrc1,Vdac1,Vdac3,Vegfa,Ndufs8,Ndufs2,Ndufs1,Slc26a1,Map2k2,Map2k7,Map3k5,Mapk8,Nox4,Keap1,Akr1a1,Ndufa9,Cox7b,Ndufc1,Ndufa13,Uqcrb,Sdhb,Ndufb10,Ndufs3,Ndufv2,Ndufs7
mmu03267	Virion - Adenovirus	3	1	0	0.682922	1	Cd80	NA
mmu00750	Vitamin B6 metabolism	7	2	1	0.707594	0.921805	Pnpo,Pdxk	Phospho2
mmu03410	Base excision repair	46	13	10	0.746845	0.931095	Tdp1,Parp1,Fen1,Pold1,Pold2,Pole2,Polg,Rfc1,Ung,Poll,Pole3,Aptx,Mutyh	Adprs,Lig3,Pcna,Polb,Rfc2,Tdg,Parg,Polg2,Pole4,Smug1
mmu04122	Sulfur relay system	8	2	2	0.778824	0.754722	Mocs2,Mpst	Ctu1,Urm1
mmu00190	Oxidative phosphorylation	109	27	30	0.956738	0.781994	Atp6v0b,Atp4a,Atp5a1,Atp5j,Atp6v1a,Atp6v1e1,Cox5a,Cox6a1,Cox6c,Cox7c,Ndufv1,Cox7a2l,Atp5g3,Tcirg1,Cox6b2,Ndufa1,Atp5d,Sdhc,Atp6v1g1,Atp6v1c1,Ndufa12,Uqcrh,Uqcrfs1,Sdhd,Ppa2,Lhpp,Ndufv3	Ndufb11,Atp6v1b1,Atp5b,Atp5pb,Atp5g1,Atp6v0a1,Atp6v0c,Cox6a2,Ndufa2,Atp6v0a2,Uqcrc1,Ndufs8,Cox15,Ndufs2,Ndufs1,Atp6ap1,Atp5j2,Ndufa9,Cox7b,Atp6v1g2,Ndufc1,Ndufa13,Uqcrb,Sdhb,Ppa1,Ndufb10,Ndufs3,Cox10,Ndufv2,Ndufs7
mmu00470	D-Amino acid metabolism	4	1	0	0.783798	1	Srr	NA
mmu00830	Retinol metabolism	17	4	4	0.839822	0.810673	Aldh1a2,Dhrs3,Dhrs4,Rdh12	Rdh13,Adh5,Dgat1,Rdh11
mmu00130	Ubiquinone and other terpenoid-quinone biosynthesis	9	1	2	0.96815	0.813	Coq3	Coq7,Vkorc1
mmu04610	Complement and coagulation cascades	36	8	8	0.92566	0.899837	Serping1,Cd59a,Clu,F2r,Cfb,Plat,Pros1,Cd59b	C1qa,C1qc,C3ar1,C4b,Cr1l,Cd55,Itgam,Serpine2
mmu03460	Fanconi anemia pathway	50	11	10	0.953939	0.96613	Rad51c,Blm,Brca1,Brca2,Fanca,Rpa2,Polk,Fan1,Fancg,Fancl,Rpa1	Fancc,Hes1,Pms2,Rad51,Rev3l,Slx4,Rev1,Wdr48,Mus81,Faap100
mmu05171	Coronavirus disease - COVID-19	171	35	37	0.999676	0.996483	Ace,Agtr1a,Fcgr3,Cfb,Il6st,Jak1,Jun,Pik3ca,Pik3r1,Prkcb,Prkcg,Eif2ak2,Rpl28,Stat1,Stat3,Syk,Tnfrsf1a,Traf3,Traf6,Rsl24d1,Plcg2,Map3k7,Mapk1,Mapk13,Mapk14,Mapk3,Mapk9,Irak4,Rps15a,Rpl8,Irf3,Rps10,Rpl4,Ifih1,Pik3cb	Isg15,Rpl10,Rplp0,C1qa,C1qc,C3ar1,C4b,Cybb,Egfr,Hbegf,Ifnar1,Ifnar2,Irak1,Irf9,Rpsa,Rps2,Tlr7,Nfkb1,Nfkbia,Nfkbib,Pik3cd,Plcg1,Mapk11,Rela,Rpl10a,Rpl21,Rpl27,Rpl30,Mapk8,Rpl12,Rps26,Rpl36,Rplp1,Tbk1,Rps23,Rpl41,Rps9
mmu03010	Ribosome	134	15	25	1	0.999369	Mrpl10,Rpl28,Rsl24d1,Rps15a,Rpl8,Mrpl2,Rps10,Mrpl24,Rpl4,Mrps11,Mrpl13,Mrpl28,Mrps9,Mrpl16,Mrpl36	Rpl10,Rplp0,Rpsa,Rps2,Rpl10a,Rpl21,Rpl27,Rpl30,Mrpl22,Rpl12,Rps26,Mrpl21,Mrps7,Rpl36,Rplp1,Mrpl19,Mrps10,Mrps15,Mrpl11,Rps23,Rpl41,Mrps18a,Rps9,Mrps5,Mrpl3
mmu03264	Virion - Flavivirus	1	0	0	1	1	NA	NA
