# Supplementary material for: Increasing histone acetylation improves sociability and restores learning and memory in KAT6B-haploinsufficient mice
Source: J Clin Invest. 2024 Apr 1;134(7):e167672. doi: 10.1172/JCI167672 (PMC10977983; doi:10.1172/JCI167672)
Supplement: Supporting data values [file jci-134-167672-s094.xlsx]

## Sheet: Fig. 1B
	Controls	p.Tyr176*	p.Ala238Argfs*5	c.1061+1G>A	p.Ser1016Alafs*98	p.Ser1051Thrfs*63	p.Gly1134Valfs*11	p.Ser1469Phefs*18	p.Arg1797*
	1.34778	0.906561	0.499745	0.300398	0.333867	0.394197	0.365003	1.05998	1.26534
	1.22037	0.679634	0.4487	0.401127	0.324228	0.62304	0.553107	1.02278	1.39502
	1.21334	1.1133	0.337396	0.505375	0.683558	0.405464	0.44275	0.981562	1.62635
	1.19578		0.488738	0.812606	0.291329	0.338322		1.06918	1.74462
			0.397

## Sheet: Fig. 1C
	Controls	p.Tyr176*	p.Ala238Argfs*5	c.1061+1G>A	p.Ser1016Alafs*98	p.Ser1051Thrfs*63	p.Gly1134Valfs*11	p.Ser1469Phefs*18	p.Arg1797*
	1.01004	0.847851	0.938643	0.907917	0.830117	0.921473	0.789731	1.05591	0.922004
	1.00569	0.895522	0.906416	0.852379	0.90667	0.923599	0.740211	1.04317	0.985687
	0.984272	0.871971	0.900064	0.77529	0.916737	0.93367	0.721924	1.03419	0.968282
			0.939231	0.855247	0.931424			0.863323	0.938704
			0.818267

## Sheet: Fig. 1D
	Controls	p.Tyr176*	p.Ala238Argfs*5	c.1061+1G>A	p.Ser1016Alafs*98	p.Ser1051Thrfs*63	p.Gly1134Valfs*11	p.Ser1469Phefs*18	p.Arg1797*
	0.925664	0.666821	0.930565	0.854271	0.859832	0.782259	1.03802	0.970274	1.12953
	1.04582	0.855381	0.857445	0.891277	0.921639	1.0174	1.0992	1.13393	1.0578
	1.02852	0.839239	0.873973	0.834592	1.00579	0.987557	0.89712	1.14407	1.131
			0.908159	0.941533	1.05418			1.09072	1.02062
			0.891382

## Sheet: Fig. 1F
	Controls	p.Tyr176*	p.Ala238Argfs*5	c.1016+1G>A	p.Ser1016Alafs*98	p.Ser1051Tfs*63	p.Gly1134Valfs*11	p.Ser1469Phefs*18	p.Arg1797*
	0.950838	1.09239	1.06311	0.823849	0.857764	0.751837	1.0673	0.999717	0.902245
	1.00969	1.07876	1.03716	0.808837	0.788778	0.776639	0.982306	0.951122	0.976916
	1.0399	1.08716	1.02433	0.707502	0.736887	0.787671	0.980802	0.918386	0.934647
	0.999579		0.968762	0.55682	0.727776	0.816652		0.931316	0.862374
			0.919598

## Sheet: Fig. 2A
		Kat6b+/+ Adult cortex	Kat6b+/– Adult Cortex
		1.10202	0.548153
		1.08147	0.674699
		1.4446	0.575985
		1.34825	0.666939

## Sheet: Fig. 2B
		Kat6b+/+ E16.5 cortical neurons	Kat6b+/– E16.5 cortical neurons	Kat6b–/– E16.5 cortical neurons
		3.92024	2.14421	0.00040197
		3.69439	1.80127	0.00066961
		3.39504	2.13112	0.00051313
		4.17434	1.65579	0.00053907

## Sheet: Fig. 2D
		Kat6b+/+	Kat6b+/–	Kat6b–/–
		1.57798	1.18374	0.826374
		1.16367	0.955921	0.675238
		1.31997	1.02929	0.64883
		1.40349	1.4436	0.77523
		1.64749	1.09623	0.750891
		1.33516	1.24591	0.637942

## Sheet: Fig. 2F
		Kat6b+/+	Kat6b+/–	Kat6b–/–
		7.30051	7.26468	7.14565
		8.63195	8.23145	7.02888
		8.5791	8.19017	7.36811
		7.99612	8.82721	7.39947
		7.79341	7.40539	6.1257
		8.23461	8.18857	7.32629

## Sheet: Fig. 2H
		Kat6b+/+	Kat6b+/–
		0.149406	0.110558
		0.158485	0.091352
		0.113482	0.081015

## Sheet: Fig. 2J
		Kat6b+/+	Kat6b+/–
		0.174058	0.165698
		0.171432	0.163635
		0.154979	0.171827

[truncated: 175 more sheets: Fig. 2L, Fig. 3A, Fig. 3B, Fig. 3D, Fig. 3E, Fig. 3F, Fig. 4C, Fig. 4E, Fig. 4F, Fig. 4G, Fig. 5C, Fig. 5D, Fig. 5F, Fig. 5G, Fig. 5H, Fig. 5J, Fig. 5K, Fig. 5L, Fig. 6B, Fig. 6C …]
